# Supplementary material for: Reciprocal information flow and role distribution support joint action coordination
Source: Cognition. 2019 Jun;187:21–31. doi: 10.1016/j.cognition.2019.02.006 (PMC6446186; doi:10.1016/j.cognition.2019.02.006)
Supplement: Supplementary Data S2 [file mmc2.xlsx]

## Sheet: Experiment 1
pair num	block	same(1)-dif(2)	abs asynch		pair num	block	same(1)-dif(2)	abs asynch		pair num	block	same(1)-dif(2)	abs asynch		pair num	block	same(1)-dif(2)	abs asynch		pair num	block	same(1)-dif(2)	abs asynch		pair num	block	same(1)-dif(2)	abs asynch		pair num	block	same(1)-dif(2)	abs asynch		pair num	block	same(1)-dif(2)	abs asynch		pair num	block	same(1)-dif(2)	abs asynch		pair num	block	same(1)-dif(2)	abs asynch
301	1	1	0.00833333		302	1	1	0.0500001		303	1	1	0.0166667		304	1	1	0.166667		305	1	1	0.108333		306	1	1	0.158333		307	1	1	0		308	1	1	0.00833333		309	1	1	0.00833333		310	1	1	0.0666667
301	1	1	0.0666667		302	1	1	0.0583334		303	1	1	0.0166667		304	1	1	0.575		305	1	1	0.0833335		306	1	1	0.0333333		307	1	1	0.0833333		308	1	1	0.0666668		309	1	1	0.0583333		310	1	1	0.0249999
301	1	1	0.0416665		302	1	1	0.05		303	1	1	0.116667		304	1	1	0.208333		305	1	1	0.0833333		306	1	1	0.0166667		307	1	1	0.00833321		308	1	1	0.0666666		309	1	1	0.00833321		310	1	1	0.0166667
301	1	1	0.00833321		302	1	1	0.0416667		303	1	1	0.0833335		304	1	1	0.683333		305	1	1	0.0416665		306	1	1	0.05		307	1	1	0.0416667		308	1	1	0.0416665		309	1	1	0.00833344		310	1	1	0.0250001
301	1	1	0.0250001		302	1	1	0.175		303	1	1	0.0833335		304	1	1	0.191667		305	1	1	0.1		306	1	1	0.0416667		307	1	1	0.133333		308	1	1	0		309	1	1	0.075		310	1	1	0.0749998
301	1	1	0.05		302	1	1	0.158333		303	1	1	0.15		304	1	1	0.491667		305	1	1	0.133334		306	1	1	0.0333333		307	1	1	0		308	1	1	0.0249996		309	1	1	0.05		310	1	1	0.116667
301	1	1	0.0499997		302	1	1	0.108333		303	1	1	0.00833368		304	1	1	0.683333		305	1	1	0.00833321		306	1	1	0.0250001		307	1	1	0.133333		308	1	1	0.0416665		309	1	1	0.0166669		310	1	1	0.0833335
301	1	1	0.00833321		302	1	1	0.166667		303	1	1	0.0999999		304	1	1	0		305	1	1	0.0999999		306	1	1	0.0500002		307	1	1	0.183333		308	1	1	0.0333333		309	1	1	0.0250001		310	1	1	0.125
301	1	1	0.0749998		302	1	1	0.475		303	1	1	0.0250001		304	1	1	0.375		305	1	1	0.0916667		306	1	1	0.0166664		307	1	1	0.00833368		308	1	1	0.0249996		309	1	1	0.0583334		310	1	1	0.0750003
301	1	1	0.0333333		302	1	1	0.0499997		303	1	1	0.0666666		304	1	1	0.0166664		305	1	1	0.116666		306	1	1	0.0166664		307	1	1	0.00833321		308	1	1	0.0416665		309	1	1	0.0166664		310	1	1	0.0333333
301	1	1	0.0416665		302	1	1	0.583333		303	1	1	0.0166664		304	1	1	0.458333		305	1	1	0.0666666		306	1	1	0		307	1	1	0.00833321		308	1	1	0.00833321		309	1	1	0.0166669		310	1	1	0.041667
301	1	1	0.0249996		302	1	1	0.166667		303	1	1	0.0749998		304	1	1	0.15		305	1	1	0.15		306	1	1	0.0249996		307	1	1	0.108334		308	1	1	0.0416665		309	1	1	0.0250001		310	1	1	0.0500002
301	1	1	0.0250001		302	1	1	0.55		303	1	1	0.125		304	1	1	0.525		305	1	1	0.0666666		306	1	1	0.083333		307	1	1	0.00833321		308	1	1	0.083333		309	1	1	0.00833321		310	1	1	0.041667
301	1	1	0.0666666		302	1	1	0.825		303	1	1	0.0583324		304	1	1	0.7		305	1	1	0.108334		306	1	1	0.00833321		307	1	1	0		308	1	1	0.0666666		309	1	1	0		310	1	1	0.041667
301	1	1	0.0333338		302	1	1	0.0749998		303	1	1	0.041667		304	1	1	0.0666666		305	1	1	0.0500002		306	1	1	0.041666		307	1	1	0.0333328		308	1	1	0.183333		309	1	1	0.00833321		310	1	1	0.0583334
301	1	1	0.0333328		302	1	1	0.575		303	1	1	0.0166664		304	1	1	0.0333338		305	1	1	0.0583334		306	1	1	0.00833321		307	1	1	0.0666666		308	1	1	0.0166674		309	1	1	0.0166664		310	1	1	0.0166674
301	1	1	0.00833321		302	1	1	0.141666		303	1	1	0.0583334		304	1	1	0.083334		305	1	1	0.0749998		306	1	1	0.0333338		307	1	1	0.0749998		308	1	1	0		309	1	1	0.0333338		310	1	1	0.0666666
301	1	1	0.0916662		302	1	1	0.608334		303	1	1	0.0333328		304	1	1	0.0333328		305	1	1	0.0500002		306	1	1	0		307	1	1	0.0500002		308	1	1	0.00833321		309	1	1	0.0166674		310	1	1	0.0583334
301	1	1	0.041667		302	1	1	0.216667		303	1	1	0.0583334		304	1	1	0.0333338		305	1	1	0.0166664		306	1	1	0.00833321		307	1	1	0.0166664		308	1	1	0.0500002		309	1	1	0.0499992		310	1	1	0
301	1	1	0.0499992		302	1	1	0.608334		303	1	1	0.041667		304	1	1	0.0500002		305	1	1	0.0333328		306	1	1	0.083334		307	1	1	0		308	1	1	0.0249996		309	1	1	0		310	1	1	0.0250006
301	1	1	0.0500002		302	1	1	0.8		303	1	1	0.0749998		304	1	1	0.0583334		305	1	1	0.00833321		306	1	1	0.0333328		307	1	1	0.158333		308	1	1	0.00833321		309	1	1	0		310	1	1	0.0666666
301	1	1	0.166667		302	1	1	0.175		303	1	1	0.0916662		304	1	1	0.0333338		305	1	1	0.041667		306	1	1	0.0916662		307	1	1	0.766667		308	1	1	0.141666		309	1	1	0.0166664		310	1	1	0.0666666
301	1	1	0.675		302	1	1	0.533334		303	1	1	0.133333		304	1	1	0.00833321		305	1	1	0		306	1	1	0.0333328		307	1	1	0.225		308	1	1	0.0500002		309	1	1	0.0250006		310	1	1	0.0500002
301	1	1	0.216667		302	1	1	0.125		303	1	1	0.0333328		304	1	1	0.00833321		305	1	1	0		306	1	1	0.0333328		307	1	1	0.775		308	1	1	0.116667		309	1	1	0.0250006		310	1	1	0.0166674
301	1	1	0.5		302	1	1	0.608334		303	1	1	0.041667		304	1	1	0.125		305	1	1	0.083334		306	1	1	0.041666		307	1	1	0.341666		308	1	1	0.0500002		309	1	1	0.0666666		310	1	1	0.200001
301	1	1	0.191667		302	1	1	0.125		303	1	1	0.0666676		304	1	1	0.0916672		305	1	1	0.133334		306	1	1	0.0333338		307	1	1	0.833333		308	1	1	0.0250006		309	1	1	0.0583334		310	1	1	0
301	1	1	0.525		302	1	1	0.516667		303	1	1	0.166666		304	1	1	0.0916672		305	1	1	0.0333328		306	1	1	0.0499992		307	1	1	0.958334		308	1	1	0.0166664		309	1	1	0.041667		310	1	1	0.0833321
301	1	1	0.741667		302	1	1	0.799999		303	1	1	0.0250015		304	1	1	0.0333334		305	1	1	0.0416667		306	1	1	0.041667		307	1	1	0.0999999		308	1	1	0		309	1	1	0		310	1	1	0.108334
301	1	1	0.0916667		302	1	1	0.0916667		303	1	1	0.1		304	1	1	0.108333		305	1	1	0.00833344		306	1	1	0.166667		307	1	1	0.158333		308	1	1	0.0833334		309	1	1	0.125		310	1	1	0
301	1	1	0.0583334		302	1	1	0.516667		303	1	1	0.0333333		304	1	1	0.116667		305	1	1	0.125		306	1	1	0.0666666		307	1	1	0.0249999		308	1	1	0.0666666		309	1	1	0.0166668		310	1	1	0.00833333
301	1	1	0.00833344		302	1	1	0.191667		303	1	1	0.0916667		304	1	1	0.291667		305	1	1	0.0250001		306	1	1	0.05		307	1	1	0.00833344		308	1	1	0.0666666		309	1	1	0.0833333		310	1	1	0.0416667
301	1	1	0.0166667		302	1	1	0.55		303	1	1	0.0583334		304	1	1	0.191667		305	1	1	0.175		306	1	1	0.0333333		307	1	1	0.108333		308	1	1	0.0166667		309	1	1	0.00833344		310	1	1	0.0166667
301	1	1	0.0333333		302	1	1	0.125		303	1	1	0.0249999		304	1	1	0.125		305	1	1	0.0916667		306	1	1	0.0666666		307	1	1	0.133333		308	1	1	0.0250001		309	1	1	0.0166667		310	1	1	0.0416665
301	1	1	0.0916667		302	1	1	0.533333		303	1	1	0.0250001		304	1	1	0.0583334		305	1	1	0.00833321		306	1	1	0.0166664		307	1	1	0.0333338		308	1	1	0.0250001		309	1	1	0.0583334		310	1	1	0.05
301	1	1	0.108333		302	1	1	0.741666		303	1	1	0.0666666		304	1	1	0.0416665		305	1	1	0.125		306	1	1	0.0833335		307	1	1	0		308	1	1	0		309	1	1	0.00833321		310	1	1	0.0416665
301	1	1	0.0833335		302	1	1	0.116667		303	1	1	0.0166669		304	1	1	0.0750003		305	1	1	0.0166664		306	1	1	0.0166669		307	1	1	0.0749998		308	1	1	0.00833321		309	1	1	0.2		310	1	1	0.0333333
301	1	1	0.00833368		302	1	1	0.533333		303	1	1	0.0833335		304	1	1	0.0333333		305	1	1	0.0500002		306	1	1	0.0500002		307	1	1	0.0250001		308	1	1	0.0583329		309	1	1	0.6		310	1	1	0.0666666
301	1	1	0.141667		302	1	1	0.15		303	1	1	0.191667		304	1	1	0.158333		305	1	1	0.0583334		306	1	1	0.0833335		307	1	1	0.0333333		308	1	1	0.0666666		309	1	1	0.15		310	1	1	0.0666666
301	1	1	0.0666666		302	1	1	0.508333		303	1	1	0.0666661		304	1	1	0.083333		305	1	1	0.0499997		306	1	1	0.00833321		307	1	1	0.0333333		308	1	1	0.00833368		309	1	1	0.6		310	1	1	0.0249996
301	1	1	0.108334		302	1	1	0.108333		303	1	1	0.0333328		304	1	1	0.183333		305	1	1	0.0583334		306	1	1	0.0166664		307	1	1	0.0500002		308	1	1	0.0250001		309	1	1	0.108334		310	1	1	0
301	1	1	0.0166664		302	1	1	0.55		303	1	1	0		304	1	1	0.108333		305	1	1	0.166666		306	1	1	0.041666		307	1	1	0.0583334		308	1	1	0.00833321		309	1	1	0.55		310	1	1	0.00833321
301	1	1	0.0333333		302	1	1	0.783333		303	1	1	0		304	1	1	0.0333338		305	1	1	0.166667		306	1	1	0		307	1	1	0.0666666		308	1	1	0.0333338		309	1	1	0.883333		310	1	1	0.0583334
301	1	1	0.0750003		302	1	1	0.166667		303	1	1	0.0250006		304	1	1	0.125		305	1	1	0.0583334		306	1	1	0.0166674		307	1	1	0.0999994		308	1	1	0.00833416		309	1	1	0.174999		310	1	1	0.0583334
301	1	1	0.041666		302	1	1	0.55		303	1	1	0.0916662		304	1	1	0.133333		305	1	1	0.0666666		306	1	1	0.083333		307	1	1	0.041667		308	1	1	0.0166664		309	1	1	0.558333		310	1	1	0.0500002
301	1	1	0.1		302	1	1	0.175		303	1	1	0.0166664		304	1	1	0.116667		305	1	1	0.0166664		306	1	1	0.0333338		307	1	1	0.0166664		308	1	1	0.0333328		309	1	1	0.141666		310	1	1	0.150001
301	1	1	0.0250006		302	1	1	0.6		303	1	1	0.0166664		304	1	1	0.041667		305	1	1	0.125		306	1	1	0.0166674		307	1	1	0.0749998		308	1	1	0.041667		309	1	1	0.716666		310	1	1	0.00833416
301	1	1	0.0166664		302	1	1	0.116667		303	1	1	0.041667		304	1	1	0.158334		305	1	1	0.0749998		306	1	1	0.00833321		307	1	1	0.0499992		308	1	1	0.0250006		309	1	1	0.191667		310	1	1	0.0333338
301	1	1	0.0666666		302	1	1	0.541666		303	1	1	0		304	1	1	0.158333		305	1	1	0.183333		306	1	1	0.00833416		307	1	1	0.0749998		308	1	1	0.00833321		309	1	1	0.566667		310	1	1	0
301	1	1	0.0333338		302	1	1	0.766666		303	1	1	0		304	1	1	0		305	1	1	0.25		306	1	1	0.0583334		307	1	1	0.00833321		308	1	1	0		309	1	1	0.875		310	1	1	0.0166674
301	1	1	0.125		302	1	1	0.141666		303	1	1	0.00833321		304	1	1	0.0666666		305	1	1	0.083333		306	1	1	0.0916662		307	1	1	0.083333		308	1	1	0		309	1	1	0.083333		310	1	1	0.191667
301	1	1	0.083333		302	1	1	0.575		303	1	1	0.0166664		304	1	1	0.041667		305	1	1	0.116667		306	1	1	0.00833321		307	1	1	0.0750008		308	1	1	0.00833321		309	1	1	0.041667		310	1	1	0.666667
301	1	1	0.141666		302	1	1	0.208333		303	1	1	0.00833321		304	1	1	0.15		305	1	1	0.083333		306	1	1	0.0249996		307	1	1	0.0166664		308	1	1	0.0500002		309	1	1	0.00833321		310	1	1	0.108334
301	1	1	0.0916672		302	1	1	0.666666		303	1	1	0.0416679		304	1	1	0.0916662		305	1	1	0.125		306	1	1	0.0166664		307	1	1	0.00833321		308	1	1	0.0499992		309	1	1	0.0333328		310	1	1	0.791667
301	1	1	0.116667		302	1	1	0.166666		303	1	1	0.00833321		304	1	1	0.2		305	1	1	0.133333		306	1	1	0.0249996		307	1	1	0.0166664		308	1	1	0.1		309	1	1	0.041667		310	1	1	0.216666
301	1	1	0.1		302	1	1	0.591666		303	1	1	0		304	1	1	0.225		305	1	1	0.0500011		306	1	1	0.125		307	1	1	0.0583333		308	1	1	0.0250006		309	1	1	0.0166674		310	1	1	0.758333
301	1	1	0.041667		302	1	1	0.833334		303	1	1	0.0166667		304	1	1	0		305	1	1	0.0833334		306	1	1	0.0249996		307	1	1	0.075		308	1	1	0.0833334		309	1	1	0		310	1	1	0.875
301	1	1	0.0666667		302	1	1	0.158333		303	1	1	0.0749998		304	1	1	0.0666666		305	1	1	0.0333333		306	1	1	0.0166667		307	1	1	0.0916667		308	1	1	0		309	1	1	0.0749998		310	1	1	0.0416667
301	1	1	0.0333335		302	1	1	0.0583334		303	1	1	0.0166667		304	1	1	0.05		305	1	1	0.1		306	1	1	0		307	1	1	0.0250001		308	1	1	0.125		309	1	1	0.0166667		310	1	1	0.00833321
301	1	1	0.00833344		302	1	1	0.0583332		303	1	1	0.0666666		304	1	1	0.0249999		305	1	1	0.05		306	1	1	0.00833321		307	1	1	0.0416667		308	1	1	0.0250001		309	1	1	0.108333		310	1	1	0.0416667
301	1	1	0.0333333		302	1	1	0.0333333		303	1	1	0.0999999		304	1	1	0.0916665		305	1	1	0.141667		306	1	1	0.0333335		307	1	1	0.00833321		308	1	1	0.0583334		309	1	1	0.0166667		310	1	1	0.00833344
301	1	1	0.0583334		302	1	1	0.0249999		303	1	1	0.0499997		304	1	1	0.0666668		305	1	1	0.00833321		306	1	1	0.0749998		307	1	1	0.0250001		308	1	1	0.0833333		309	1	1	0.0333333		310	1	1	0.00833344
301	1	1	0.133333		302	1	1	0.0166667		303	1	1	0.0333333		304	1	1	0.0583334		305	1	1	0.15		306	1	1	0.0166664		307	1	1	0.0166669		308	1	1	0.075		309	1	1	0.0500002		310	1	1	0.00833321
301	1	1	0.0583334		302	1	1	0.0333333		303	1	1	0.158333		304	1	1	0.116667		305	1	1	0.225		306	1	1	0.0333338		307	1	1	0.0166669		308	1	1	0.0166669		309	1	1	0.0500002		310	1	1	0.0833335
301	1	1	0.0833335		302	1	1	0.0999999		303	1	1	0.00833321		304	1	1	0.0666666		305	1	1	0.0166664		306	1	1	0.0166664		307	1	1	0		308	1	1	0.0333333		309	1	1	0.0916667		310	1	1	0
301	1	1	0.00833368		302	1	1	0.0916667		303	1	1	0.0249996		304	1	1	0.0999999		305	1	1	0.0250001		306	1	1	0.0583334		307	1	1	0.0333333		308	1	1	0.0166669		309	1	1	0.0250001		310	1	1	0.133334
301	1	1	0.0250001		302	1	1	0.133333		303	1	1	0.0333338		304	1	1	0.1		305	1	1	0.116666		306	1	1	0.0750003		307	1	1	0.00833321		308	1	1	0.0500002		309	1	1	0		310	1	1	0.108333
301	1	1	0.0250001		302	1	1	0.0583334		303	1	1	0.00833321		304	1	1	0.0583329		305	1	1	0.0333338		306	1	1	0.0166664		307	1	1	0.00833321		308	1	1	0.00833321		309	1	1	0.0666666		310	1	1	0.0166669
301	1	1	0.0750003		302	1	1	0.1		303	1	1	0.158334		304	1	1	0.0333333		305	1	1	0.0666666		306	1	1	0		307	1	1	0.0333333		308	1	1	0.0999999		309	1	1	0.108334		310	1	1	0.0500002
301	1	1	0.133333		302	1	1	0.0166669		303	1	1	0.0499992		304	1	1	0.0250006		305	1	1	0.083333		306	1	1	0.00833321		307	1	1	0.133334		308	1	1	0.0333333		309	1	1	0.0999994		310	1	1	0.0249996
301	1	1	0.041667		302	1	1	0.0666666		303	1	1	0.141666		304	1	1	0.00833321		305	1	1	0.083334		306	1	1	0.00833321		307	1	1	0.533333		308	1	1	0.0916667		309	1	1	0.0583334		310	1	1	0.116667
301	1	1	0.125		302	1	1	0.0500002		303	1	1	0		304	1	1	0.0250006		305	1	1	0.108334		306	1	1	0.00833321		307	1	1	0.225		308	1	1	0.0333338		309	1	1	0.0333328		310	1	1	0.0249996
301	1	1	0.041667		302	1	1	0.0166674		303	1	1	0.0666666		304	1	1	0.0249996		305	1	1	0.0500002		306	1	1	0.041667		307	1	1	0.541666		308	1	1	0.0250006		309	1	1	0.041666		310	1	1	0.041667
301	1	1	0.116667		302	1	1	0.0333328		303	1	1	0.0166664		304	1	1	0.0583334		305	1	1	0.0333328		306	1	1	0		307	1	1	0.216666		308	1	1	0.0333328		309	1	1	0.00833321		310	1	1	0.0583334
301	1	1	0.0666666		302	1	1	0.0333338		303	1	1	0.0749998		304	1	1	0.0583334		305	1	1	0.083333		306	1	1	0.116667		307	1	1	0.516666		308	1	1	0.0166664		309	1	1	0.0333328		310	1	1	0.00833321
301	1	1	0.183333		302	1	1	0.0499992		303	1	1	0.0500002		304	1	1	0.133333		305	1	1	0.0500002		306	1	1	0.0250006		307	1	1	0.791667		308	1	1	0.116666		309	1	1	0.0666666		310	1	1	0.0500002
301	1	1	0.175		302	1	1	0.0166664		303	1	1	0.041667		304	1	1	0.1		305	1	1	0.266666		306	1	1	0.0166674		307	1	1	0		308	1	1	0.0166664		309	1	1	0.108334		310	1	1	0.0250006
301	1	1	0.158334		302	1	1	0.0250006		303	1	1	0.108334		304	1	1	0.55		305	1	1	0.108334		306	1	1	0.0333328		307	1	1	0.0250006		308	1	1	0.0166664		309	1	1	0.0749998		310	1	1	0
301	1	1	0.0249996		302	1	1	0.0249996		303	1	1	0.00833321		304	1	1	0.183333		305	1	1	0.0916672		306	1	1	0.0500002		307	1	1	0.0166664		308	1	1	0.0250006		309	1	1	0.083333		310	1	1	0.0583334
301	1	1	0		302	1	1	0.0500002		303	1	1	0.00833321		304	1	1	0.691667		305	1	1	0.0333328		306	1	1	0.0666666		307	1	1	0.0166664		308	1	1	0.0666666		309	1	1	0.0583334		310	1	1	0.0249996
301	1	1	0.0666666		302	1	1	0.133333		303	1	1	0.0166664		304	1	1	0.358334		305	1	1	0.0500002		306	1	1	0.0749998		307	1	1	0.1		308	1	1	0.0166664		309	1	1	0.0250006		310	1	1	0.0749998
301	1	1	0.0166664		302	1	1	0.0666666		303	1	1	0.125		304	1	1	0.716667		305	1	1	0.158333		306	1	1	0.116666		307	1	1	0.0249996		308	1	1	0.00833321		309	1	1	0.0333328		310	1	1	0.0166664
301	1	1	0.116667		302	1	1	0.0749998		303	1	1	0.0499992		304	1	1	0.966666		305	1	1	0.0333347		306	1	1	0.0166674		307	1	1	0.0666666		308	1	1	0		309	1	1	0.108333		310	1	1	0.00833321
301	1	1	0.0916662		302	1	1	0.00833416		303	1	1	0.00833321		304	1	1	0.0500001		305	1	1	0.0666676		306	1	1	0.0249996		307	1	1	0.025		308	1	1	0.00833333		309	1	1	0.108334		310	1	1	0.0166664
301	1	1	0.0250006		302	1	1	0.041667		303	1	1	0.0583333		304	1	1	0.0999999		305	1	1	0.125		306	1	1	0.0166664		307	1	1	0.075		308	1	1	0.0166669		309	1	1	0.0416665		310	1	1	0.0250006
301	1	1	0.00833333		302	1	1	0.158333		303	1	1	0		304	1	1	0.116667		305	1	1	0.658333		306	1	1	0.158333		307	1	1	0.0666666		308	1	1	0.0749998		309	1	1	0.0583334		310	1	1	0.0166668
301	1	1	0.025		302	1	1	0.0416667		303	1	1	0.0250001		304	1	1	0.191667		305	1	1	0.241667		306	1	1	0.025		307	1	1	0.0583332		308	1	1	0.0416665		309	1	1	0.0833333		310	1	1	0.0416667
301	1	1	0.0250001		302	1	1	0.0416667		303	1	1	0.125		304	1	1	0.166667		305	1	1	0.508333		306	1	1	0.0666666		307	1	1	0.0666668		308	1	1	0.0833333		309	1	1	0.0166667		310	1	1	0.0166667
301	1	1	0.0666666		302	1	1	0.0833333		303	1	1	0.075		304	1	1	0.175		305	1	1	0.258333		306	1	1	0.0583332		307	1	1	0.0833335		308	1	1	0.0583334		309	1	1	0.0249999		310	1	1	0.0833333
301	1	1	0.158334		302	1	1	0.108333		303	1	1	0.0250001		304	1	1	0.175		305	1	1	0.7		306	1	1	0.0666666		307	1	1	0.0666666		308	1	1	0.0250001		309	1	1	0.0416665		310	1	1	0.00833344
301	1	1	0.0416667		302	1	1	0.0666668		303	1	1	0.0249996		304	1	1	0.0916662		305	1	1	0.941667		306	1	1	0.0166667		307	1	1	0.0500002		308	1	1	0.0250001		309	1	1	0.0166664		310	1	1	0.0666666
301	1	1	0.0249996		302	1	1	0.0666668		303	1	1	0		304	1	1	0.0500002		305	1	1	0		306	1	1	0.0583334		307	1	1	0.00833321		308	1	1	0.0666666		309	1	1	0.0249996		310	1	1	0.108333
301	1	1	0.00833321		302	1	1	0.141667		303	1	1	0.0166669		304	1	1	0.00833321		305	1	1	0.00833321		306	1	1	0.00833368		307	1	1	0.0416665		308	1	1	0.0749998		309	1	1	0.0583334		310	1	1	0.0666666
301	1	1	0.0249996		302	1	1	0.0666666		303	1	1	0.0333333		304	1	1	0.175		305	1	1	0.0333333		306	1	1	0.00833321		307	1	1	0.0833335		308	1	1	0.0999999		309	1	1	0.0333333		310	1	1	0.00833368
301	1	1	0.0833335		302	1	1	0.0583334		303	1	1	0.0416665		304	1	1	0.208333		305	1	1	0.0750003		306	1	1	0.0916667		307	1	1	0.0416665		308	1	1	0.141666		309	1	1	0.0499997		310	1	1	0.0416665
301	1	1	0.0999999		302	1	1	0.125		303	1	1	0.0333333		304	1	1	0.133334		305	1	1	0		306	1	1	0.0166669		307	1	1	0.0583334		308	1	1	0.00833321		309	1	1	0.00833321		310	1	1	0.0333333
301	1	1	0.00833321		302	1	1	0.166667		303	1	1	0.0833335		304	1	1	0.166667		305	1	1	0.0333333		306	1	1	0.00833321		307	1	1	0.0166669		308	1	1	0.0166664		309	1	1	0.0166669		310	1	1	0.0250001
301	1	1	0.0666666		302	1	1	0.0916667		303	1	1	0.0500002		304	1	1	0.0583334		305	1	1	0.00833321		306	1	1	0.0333333		307	1	1	0.158333		308	1	1	0.0333333		309	1	1	0		310	1	1	0.0583324
301	1	1	0.116666		302	1	1	0.1		303	1	1	0.00833321		304	1	1	0		305	1	1	0.0500002		306	1	1	0.0500002		307	1	1	0.0250001		308	1	1	0.0166674		309	1	1	0.0583334		310	1	1	0.083333
301	1	1	0.150001		302	1	1	0.2		303	1	1	0.0166664		304	1	1	0.0583334		305	1	1	0.00833321		306	1	1	0.00833321		307	1	1	0.0249996		308	1	1	0.0166664		309	1	1	0		310	1	1	0.0500002
301	1	1	0.591666		302	1	1	0.141667		303	1	1	0.0166664		304	1	1	0.233334		305	1	1	0		306	1	1	0.116667		307	1	1	0.0333328		308	1	1	0.0750008		309	1	1	0.0166664		310	1	1	0
301	1	1	0.183333		302	1	1	0.15		303	1	1	0.0249996		304	1	1	0.208333		305	1	1	0.083333		306	1	1	0		307	1	1	0.0166664		308	1	1	0.0250006		309	1	1	0.0500002		310	1	1	0.0249996
301	1	1	0.583334		302	1	1	0.2		303	1	1	0.0749998		304	1	1	0.208333		305	1	1	0.141666		306	1	1	0.041667		307	1	1	0.00833321		308	1	1	0.0750008		309	1	1	0		310	1	1	0.0249996
301	1	1	0.291667		302	1	1	0.208333		303	1	1	0.041667		304	1	1	0.208334		305	1	1	0.083333		306	1	1	0.0250006		307	1	1	0		308	1	1	0.0333338		309	1	1	0.0250006		310	1	1	0
301	1	1	0.575		302	1	1	0.1		303	1	1	0.00833321		304	1	1	0.0333338		305	1	1	0.0249996		306	1	1	0.166666		307	1	1	0.0500002		308	1	1	0.0333328		309	1	1	0.1		310	1	1	0.0916672
301	1	1	0.816667		302	1	1	0.133333		303	1	1	0		304	1	1	0.083333		305	1	1	0		306	1	1	0.0666666		307	1	1	0.0499992		308	1	1	0.0249996		309	1	1	0		310	1	1	0.116667
301	1	1	0.125		302	1	1	0.0749998		303	1	1	0.041667		304	1	1	0.0999994		305	1	1	0.1		306	1	1	0.15		307	1	1	0.0249996		308	1	1	0		309	1	1	0.0333338		310	1	1	0.00833321
301	1	1	0.5		302	1	1	0.0666666		303	1	1	0.0750008		304	1	1	0.175		305	1	1	0.0249996		306	1	1	0.675		307	1	1	0.00833321		308	1	1	0.0999994		309	1	1	0.00833321		310	1	1	0.0666666
301	1	1	0.0750008		302	1	1	0.0749998		303	1	1	0.158333		304	1	1	0.158334		305	1	1	0.00833321		306	1	1	0.241667		307	1	1	0.0583334		308	1	1	0.125		309	1	1	0.1		310	1	1	0.083334
301	1	1	0.549999		302	1	1	0.108334		303	1	1	0.0333328		304	1	1	0.0749998		305	1	1	0		306	1	1	0.741666		307	1	1	0.0583334		308	1	1	0.0749998		309	1	1	0.108333		310	1	1	0.0666666
301	1	1	0.225		302	1	1	0.141666		303	1	1	0.0333328		304	1	1	0.0916672		305	1	1	0.083334		306	1	1	0.241666		307	1	1	0.0166674		308	1	1	0.00833416		309	1	1	0.0916662		310	1	1	0.0500002
301	1	1	0.608333		302	1	1	0.108334		303	1	1	0.0166664		304	1	1	0.0833334		305	1	1	0.041666		306	1	1	0.691667		307	1	1	0.0166667		308	1	1	0.0166667		309	1	1	0.0333338		310	1	1	0.0749998
301	1	1	0.8		302	1	1	0.1		303	1	1	0.0333333		304	1	1	0.183333		305	1	1	0.233333		306	1	1	0.933333		307	1	1	0.0500002		308	1	1	0		309	1	1	0.191667		310	1	1	0.041667
301	1	1	0.00833333		302	1	1	0.15		303	1	1	0.158333		304	1	1	0.166667		305	1	1	0.616667		306	1	1	0		307	1	1	0.0333333		308	1	1	0.0333333		309	1	1	0.675		310	1	1	0.108333
301	1	1	0.0833334		302	1	1	0.391667		303	1	1	0.125		304	1	1	0.141667		305	1	1	0.2		306	1	1	0.025		307	1	1	0.175		308	1	1	0.0333333		309	1	1	0.258333		310	1	1	0.0166668
301	1	1	0.0166667		302	1	1	0.0583332		303	1	1	0.0249999		304	1	1	0.125		305	1	1	0.583333		306	1	1	0		307	1	1	0.158333		308	1	1	0.0250001		309	1	1	0.666667		310	1	1	0.0250001
301	1	1	0.00833321		302	1	1	0.575		303	1	1	0.0666666		304	1	1	0.0500002		305	1	1	0.325		306	1	1	0.0416667		307	1	1	0.158334		308	1	1	0.0166667		309	1	1	0.2		310	1	1	0.0166667
301	1	1	0.108333		302	1	1	0.075		303	1	1	0.158333		304	1	1	0.0416665		305	1	1	0.6		306	1	1	0.0833335		307	1	1	0.116667		308	1	1	0.00833344		309	1	1	0.625		310	1	1	0.075
301	1	1	0.0833335		302	1	1	0.483333		303	1	1	0.0999999		304	1	1	0		305	1	1	0.841667		306	1	1	0.0166667		307	1	1	0.0583334		308	1	1	0.0250001		309	1	1	0.95		310	1	1	0.0250001
301	1	1	0.0833333		302	1	1	0.733334		303	1	1	0.0499997		304	1	1	0.0916667		305	1	1	0.183333		306	1	1	0.0666666		307	1	1	0.0333333		308	1	1	0.00833368		309	1	1	0.183333		310	1	1	0.0250001
301	1	1	0.158333		302	1	1	0.158333		303	1	1	0.0999999		304	1	1	0.0166669		305	1	1	0.558333		306	1	1	0.225		307	1	1	0.0666666		308	1	1	0.0166664		309	1	1	0.7		310	1	1	0.0250001
301	1	1	0.633333		302	1	1	0.525		303	1	1	0.0999999		304	1	1	0.183333		305	1	1	0.233334		306	1	1	0.725		307	1	1	0.0500002		308	1	1	0.00833368		309	1	1	0.191667		310	1	1	0.0416665
301	1	1	0.275		302	1	1	0.125		303	1	1	0.0333338		304	1	1	0.141666		305	1	1	0.433333		306	1	1	0.233333		307	1	1	0		308	1	1	0.041667		309	1	1	0.683333		310	1	1	0
301	1	1	0.566667		302	1	1	0.6		303	1	1	0.0500002		304	1	1	0.191667		305	1	1	0.133334		306	1	1	0.733333		307	1	1	0.0249996		308	1	1	0.0166664		309	1	1	0.158333		310	1	1	0.0333333
301	1	1	0.125		302	1	1	0.133333		303	1	1	0.0166669		304	1	1	0.175		305	1	1	0.483333		306	1	1	0.208333		307	1	1	0.0333333		308	1	1	0.0250001		309	1	1	0.675		310	1	1	0.041667
301	1	1	0.508333		302	1	1	0.533333		303	1	1	0.0250001		304	1	1	0.0666666		305	1	1	0.775001		306	1	1	0.691667		307	1	1	0.00833321		308	1	1	0.0500002		309	1	1	0.958333		310	1	1	0.0666671
301	1	1	0.758333		302	1	1	0.7		303	1	1	0.0583334		304	1	1	0.141666		305	1	1	0.00833321		306	1	1	0.900001		307	1	1	0.0416665		308	1	1	0.0333328		309	1	1	0.0500002		310	1	1	0.0583334
301	1	1	0.116667		302	1	1	0		303	1	1	0.0999994		304	1	1	0.108333		305	1	1	0.116667		306	1	1	0.175		307	1	1	0.125		308	1	1	0.0333338		309	1	1	0.0333338		310	1	1	0.083333
301	1	1	0.508333		302	1	1	0.541666		303	1	1	0.0666666		304	1	1	0.108334		305	1	1	0.116666		306	1	1	0.700001		307	1	1	0.108334		308	1	1	0.108333		309	1	1	0.0333328		310	1	1	0.041667
301	1	1	0.0916662		302	1	1	0.2		303	1	1	0.00833321		304	1	1	0.0750008		305	1	1	0.0500002		306	1	1	0.25		307	1	1	0.041666		308	1	1	0.0666666		309	1	1	0.0500002		310	1	1	0.0333328
301	1	1	0.508334		302	1	1	0.599999		303	1	1	0.0249996		304	1	1	0.133333		305	1	1	0.0166674		306	1	1	0.708333		307	1	1	0.108334		308	1	1	0.0250006		309	1	1	0.0250006		310	1	1	0.108334
301	1	1	0.158334		302	1	1	0.116667		303	1	1	0.0250006		304	1	1	0.141666		305	1	1	0.0333328		306	1	1	0.25		307	1	1	0.083334		308	1	1	0.00833321		309	1	1	0.0249996		310	1	1	0.125
301	1	1	0.525		302	1	1	0.558333		303	1	1	0.083334		304	1	1	0.0249996		305	1	1	0.0999994		306	1	1	0.666666		307	1	1	0.0166664		308	1	1	0.00833416		309	1	1	0.0916672		310	1	1	0.00833321
301	1	1	0.775		302	1	1	0.833334		303	1	1	0.0999994		304	1	1	0.133333		305	1	1	0.133333		306	1	1	0.891666		307	1	1	0.0749998		308	1	1	0.0166674		309	1	1	0.0499992		310	1	1	0
301	1	1	0.00833321		302	1	1	0.174999		303	1	1	0.083333		304	1	1	0.00833321		305	1	1	0.0166664		306	1	1	0		307	1	1	0.133333		308	1	1	0		309	1	1	0.0499992		310	1	1	0.0666666
301	1	1	0.0499992		302	1	1	0.558333		303	1	1	0.0749998		304	1	1	0.0750008		305	1	1	0.041666		306	1	1	0.108333		307	1	1	0.0500002		308	1	1	0.041667		309	1	1	0.0666666		310	1	1	0.041667
301	1	1	0.0250006		302	1	1	0.133334		303	1	1	0.0499992		304	1	1	0.0666666		305	1	1	0.0166674		306	1	1	0.041666		307	1	1	0.00833321		308	1	1	0.0499992		309	1	1	0.0500002		310	1	1	0.00833321
301	1	1	0.0583334		302	1	1	0.625		303	1	1	0.0666666		304	1	1	0.133333		305	1	1	0.150001		306	1	1	0		307	1	1	0.0583334		308	1	1	0.083333		309	1	1	0.083334		310	1	1	0.0250006
301	1	1	0.0666666		302	1	1	0.200001		303	1	1	0.0166674		304	1	1	0.166667		305	1	1	0.0916662		306	1	1	0.0749998		307	1	1	0.0833333		308	1	1	0.00833321		309	1	1	0.0333328		310	1	1	0.00833321
301	1	1	0.0583334		302	1	1	0.575		303	1	1	0.0500002		304	1	1	0.141667		305	1	1	0.0916667		306	1	1	0.0583334		307	1	1	0.0916667		308	1	1	0		309	1	1	0.0583332		310	1	1	0.0333338
301	1	1	0.1		302	1	1	0.799999		303	1	1	0.00833333		304	1	1	0.55		305	1	1	0.0666666		306	1	1	0.0166664		307	1	1	0.0416667		308	1	1	0.108333		309	1	1	0.0416667		310	1	1	0.158333
301	1	1	0.025		302	1	1	0.0833334		303	1	1	0.15		304	1	1	0.175		305	1	1	0.116667		306	1	1	0.0833334		307	1	1	0.0666666		308	1	1	0.0416667		309	1	1	0.0333333		310	1	1	0.691667
301	1	1	0.0833333		302	1	1	0.05		303	1	1	0		304	1	1	0.608333		305	1	1	0.166667		306	1	1	0.0833333		307	1	1	0.075		308	1	1	0.1		309	1	1	0.0166667		310	1	1	0.233333
301	1	1	0.0583332		302	1	1	0.0250001		303	1	1	0.0999999		304	1	1	0.2		305	1	1	0.175		306	1	1	0		307	1	1	0.0250001		308	1	1	0.0583332		309	1	1	0.0416667		310	1	1	0.633333
301	1	1	0.0166667		302	1	1	0.00833321		303	1	1	0.1		304	1	1	0.458333		305	1	1	0.0166669		306	1	1	0.0416667		307	1	1	0.0166667		308	1	1	0.116667		309	1	1	0.0333333		310	1	1	0.233333
301	1	1	0.0666668		302	1	1	0.00833321		303	1	1	0.0333333		304	1	1	0.616667		305	1	1	0.2		306	1	1	0.0833333		307	1	1	0.125		308	1	1	0.0583334		309	1	1	0.0333333		310	1	1	0.65
301	1	1	0.0250001		302	1	1	0.05		303	1	1	0.00833321		304	1	1	0.0416665		305	1	1	0.275		306	1	1	0		307	1	1	0.0666666		308	1	1	0.0250001		309	1	1	0.0333333		310	1	1	0.866667
301	1	1	0		302	1	1	0.00833321		303	1	1	0.0749998		304	1	1	0.516666		305	1	1	0.0250001		306	1	1	0.0833335		307	1	1	0.108334		308	1	1	0.083333		309	1	1	0.0250001		310	1	1	0.175
301	1	1	0.0416665		302	1	1	0.0916667		303	1	1	0.0999999		304	1	1	0.183333		305	1	1	0.0999999		306	1	1	0.00833321		307	1	1	0.0250001		308	1	1	0.0916667		309	1	1	0.0333333		310	1	1	0.525
301	1	1	0.0500002		302	1	1	0.0333333		303	1	1	0.0833335		304	1	1	0.583333		305	1	1	0.183333		306	1	1	0.0333333		307	1	1	0.0583334		308	1	1	0.0916667		309	1	1	0.0166664		310	1	1	0.108333
301	1	1	0.0833335		302	1	1	0		303	1	1	0.0166664		304	1	1	0.208333		305	1	1	0.233333		306	1	1	0.0333333		307	1	1	0.0166664		308	1	1	0.0666666		309	1	1	0.0500002		310	1	1	0.741667
301	1	1	0.0250001		302	1	1	0.0749998		303	1	1	0.0500002		304	1	1	0.508333		305	1	1	0.0166664		306	1	1	0.125		307	1	1	0.00833321		308	1	1	0.0333333		309	1	1	0.0166664		310	1	1	0.15
301	1	1	0.0749998		302	1	1	0.0666666		303	1	1	0.133333		304	1	1	0.6		305	1	1	0.166666		306	1	1	0.0749998		307	1	1	0.0583334		308	1	1	0		309	1	1	0		310	1	1	0.633333
301	1	1	0		302	1	1	0.0416665		303	1	1	0		304	1	1	0.0916667		305	1	1	0.1		306	1	1	0.0333333		307	1	1	0.0333333		308	1	1	0.0249996		309	1	1	0.0583334		310	1	1	0.883333
301	1	1	0.0416665		302	1	1	0.0500002		303	1	1	0.0166674		304	1	1	0.0666666		305	1	1	0.0750008		306	1	1	0.0750003		307	1	1	0.0416665		308	1	1	0.0166664		309	1	1	0.0249996		310	1	1	0.0333328
301	1	1	0.166667		302	1	1	0.0666666		303	1	1	0.041666		304	1	1	0.133333		305	1	1	0.108333		306	1	1	0.0333333		307	1	1	0.00833321		308	1	1	0.0666666		309	1	1	0.041667		310	1	1	0.166666
301	1	1	0		302	1	1	0.041666		303	1	1	0.00833416		304	1	1	0.258333		305	1	1	0.258333		306	1	1	0.0499992		307	1	1	0.00833321		308	1	1	0.0166664		309	1	1	0.00833416		310	1	1	0.0500002
301	1	1	0.0249996		302	1	1	0.0583334		303	1	1	0.0249996		304	1	1	0.216666		305	1	1	0.108334		306	1	1	0.0166664		307	1	1	0.1		308	1	1	0		309	1	1	0.041666		310	1	1	0.108334
301	1	1	0.116667		302	1	1	0.0749998		303	1	1	0.0249996		304	1	1	0.141666		305	1	1	0.125		306	1	1	0.0499992		307	1	1	0.0500002		308	1	1	0.041666		309	1	1	0.041666		310	1	1	0.108333
301	1	1	0.133333		302	1	1	0.0999994		303	1	1	0.0250006		304	1	1	0		305	1	1	0.191667		306	1	1	0.0166664		307	1	1	0.0666676		308	1	1	0.0166664		309	1	1	0.0250006		310	1	1	0.0583334
301	1	1	0.175		302	1	1	0.0500002		303	1	1	0.0333328		304	1	1	0		305	1	1	0.125		306	1	1	0.00833321		307	1	1	0.0166664		308	1	1	0.0499992		309	1	1	0.0750008		310	1	1	0.0583334
301	1	1	0.175		302	1	1	0.0166664		303	1	1	0.0249996		304	1	1	0		305	1	1	0.0249996		306	1	1	0.125		307	1	1	0.0250006		308	1	1	0.0666666		309	1	1	0.00833321		310	1	1	0.0999994
301	1	1	0.041667		302	1	1	0.0750008		303	1	1	0.0750008		304	1	1	0.0166674		305	1	1	0.1		306	1	1	0.0499992		307	1	1	0		308	1	1	0.0749998		309	1	1	0.0166664		310	1	1	0.0749998
301	1	1	0.0333338		302	1	1	0.116667		303	1	1	0.0583334		304	1	1	0.0583334		305	1	1	0.133333		306	1	1	0.0500002		307	1	1	0		308	1	1	0.041667		309	1	1	0		310	1	1	0.0583334
301	1	1	0.0166664		302	1	1	0.083333		303	1	1	0.0333328		304	1	1	0.0666666		305	1	1	0.175		306	1	1	0.0249996		307	1	1	0.125		308	1	1	0.0166664		309	1	1	0.041667		310	1	1	0.0916662
301	1	1	0.0666666		302	1	1	0.2		303	1	1	0.0749998		304	1	1	0.00833321		305	1	1	0.00833321		306	1	1	0.0249996		307	1	1	0.125		308	1	1	0		309	1	1	0.0166664		310	1	1	0.0333328
301	1	1	0.0499992		302	1	1	0.166667		303	1	1	0.041667		304	1	2	0.133333		305	1	1	0.341665		306	1	1	0.0166664		307	1	2	0		308	1	2	0		309	1	1	0.083333		310	1	1	0.041666
301	1	1	0.166667		302	1	1	0.0916672		303	1	2	0.616667		304	1	2	0.675		305	1	2	0.716667		306	1	1	0.0250006		307	1	2	0.325		308	1	2	0.116667		309	1	2	0.4		310	1	2	0.0999999
301	1	1	0.00833416		302	1	1	0.191667		303	1	2	0.45		304	1	2	0.55		305	1	2	0.0999999		306	1	2	0.0416666		307	1	2	0.0583332		308	1	2	0.0666666		309	1	2	0.725		310	1	2	0.0833333
301	1	2	0.175		302	1	2	0.558333		303	1	2	0.283333		304	1	2	1.05833		305	1	2	0.541667		306	1	2	0.4		307	1	2	0.125		308	1	2	0.208333		309	1	2	0.375		310	1	2	0.0916667
301	1	2	0.0250001		302	1	2	0.691667		303	1	2	0.2		304	1	2	0.433333		305	1	2	0		306	1	2	0.116667		307	1	2	0.0250001		308	1	2	0.0333338		309	1	2	0.65		310	1	2	0.141667
301	1	2	0.133333		302	1	2	0.441667		303	1	2	0.325		304	1	2	0.55		305	1	2	0.675		306	1	2	0.175		307	1	2	0.00833321		308	1	2	0.308333		309	1	2	0.341667		310	1	2	0.0999999
301	1	2	0.183333		302	1	2	0.366667		303	1	2	0.233334		304	1	2	0.116667		305	1	2	0.0166664		306	1	2	0.158333		307	1	2	0.216667		308	1	2	0.0333333		309	1	2	0.625		310	1	2	0.0666666
301	1	2	0.1		302	1	2	0.266667		303	1	2	1.15		304	1	2	0.141666		305	1	2	0.633333		306	1	2	0.225		307	1	2	0.725		308	1	2	0.0166674		309	1	2	0.983334		310	1	2	0.108333
301	1	2	0.158334		302	1	2	0.333333		303	1	2	0.0166669		304	1	2	0.508333		305	1	2	0.766667		306	1	2	0.1		307	1	2	0.966667		308	1	2	0.316667		309	1	2	0.425		310	1	2	0.166667
301	1	2	0.3		302	1	2	0.45		303	1	2	0.3		304	1	2	0.241667		305	1	2	0.108334		306	1	2	0.0333333		307	1	2	0.625		308	1	2	0.0999994		309	1	2	0.733333		310	1	2	0.966667
301	1	2	0.183333		302	1	2	0.125		303	1	2	0.1		304	1	2	0.491667		305	1	2	0.583333		306	1	2	0.0999999		307	1	2	0.941667		308	1	2	0.216666		309	1	2	0.275		310	1	2	0.0500002
301	1	2	0.133333		302	1	2	0.2		303	1	2	0.00833321		304	1	2	0.108334		305	1	2	0.0416665		306	1	2	0.083333		307	1	2	0.549999		308	1	2	0.0583334		309	1	2	0.625		310	1	2	0.966666
301	1	2	0.0666666		302	1	2	0.158333		303	1	2	0.233333		304	1	2	0.266667		305	1	2	0.650001		306	1	2	0		307	1	2	0.875		308	1	2	0.316667		309	1	2	0.391667		310	1	2	0.175
301	1	2	0.283333		302	1	2	0.15		303	1	2	0.108334		304	1	2	0.0666666		305	1	2	0.0916672		306	1	2	0.2		307	1	2	1.53333		308	1	2	0.216666		309	1	2	0.65		310	1	2	0.0499992
301	1	2	0.125		302	1	2	0.233333		303	1	2	0.266666		304	1	2	0.208333		305	1	2	0.466666		306	1	2	0.208333		307	1	2	0		308	1	2	0		309	1	2	1.025		310	1	2	0.150001
301	1	2	0.308333		302	1	2	0.216667		303	1	2	0.599999		304	1	2	0.575		305	1	2	0.483334		306	1	2	0.0666666		307	1	2	0.0583334		308	1	2	0.0916672		309	1	2	0.358334		310	1	2	0.158334
301	1	2	0.0333333		302	1	2	0.441667		303	1	2	0.325		304	1	2	0.2		305	1	2	0.0333338		306	1	2	0.0166664		307	1	2	0.00833321		308	1	2	0.241667		309	1	2	0.741667		310	1	2	0.191667
301	1	2	0.166667		302	1	2	0.233333		303	1	2	0.183333		304	1	2	0.508333		305	1	2	0.416667		306	1	2	0.125		307	1	2	0.150001		308	1	2	0.0333328		309	1	2	0.349999		310	1	2	0.125
301	1	2	0.633333		302	1	2	0.166667		303	1	2	0.0249996		304	1	2	0.116667		305	1	2	0.0333328		306	1	2	0.108334		307	1	2	0.191667		308	1	2	0.275		309	1	2	0.691667		310	1	2	0.041666
301	1	2	0.291667		302	1	2	0.233334		303	1	2	0.308333		304	1	2	0.5		305	1	2	0.508333		306	1	2	0.425		307	1	2	0.0666666		308	1	2	0.0249996		309	1	2	0.425		310	1	2	0.125
301	1	2	0.658333		302	1	2	0.216666		303	1	2	0.174999		304	1	2	0.116667		305	1	2	0.0583334		306	1	2	0.224999		307	1	2	0.0333347		308	1	2	0.366667		309	1	2	0.533334		310	1	2	0.0999985
301	1	2	0.0333328		302	1	2	0.141667		303	1	2	0.708334		304	1	2	0		305	1	2	0.425		306	1	2	0.233334		307	1	2	0		308	1	2	0.00833511		309	1	2	0.883333		310	1	2	0.0583324
301	1	2	0.233334		302	1	2	0.116667		303	1	2	0		304	1	2	0.35		305	1	2	0.483334		306	1	2	0.108334		307	1	2	0.141666		308	1	2	0.116667		309	1	2	0.5		310	1	2	0.0333328
301	1	2	0.0583334		302	1	2	0.375		303	1	2	0.308334		304	1	2	0.041666		305	1	2	0.133333		306	1	2	0.0166683		307	1	2	0.083334		308	1	2	0.299999		309	1	2	0.758334		310	1	2	0
301	1	2	0.241667		302	1	2	0.191667		303	1	2	0.158333		304	1	2	0.35		305	1	2	0.308333		306	1	2	0.275		307	1	2	0.266668		308	1	2	0.133333		309	1	2	0.308332		310	1	2	0.0583324
301	1	2	0.174999		302	1	2	0.191667		303	1	2	0.158335		304	1	2	0.0583344		305	1	2	0.0749998		306	1	2	0.133333		307	1	2	0.0666676		308	1	2	0.125		309	1	2	0.591665		310	1	2	0.133333
301	1	2	0.141666		302	1	2	0.316667		303	1	2	0.183332		304	1	2	0.35		305	1	2	0.416666		306	1	2	0.0166664		307	1	2	0.183332		308	1	2	0.108334		309	1	2	0.35		310	1	2	0.0249996
301	1	2	0.241667		302	1	2	0.308333		303	1	2	0.150002		304	1	2	0.0333347		305	1	2	0.083334		306	1	2	0.141666		307	1	2	0.0666656		308	1	2	0.275		309	1	2	0.533333		310	1	2	0.0249996
301	1	2	0.0166664		302	1	2	0.216667		303	1	2	0.0333333		304	1	2	0		305	1	2	0.283335		306	1	2	0.00833321		307	1	2	0.0166667		308	1	2	0		309	1	2	0.983334		310	1	2	0.125
301	1	2	0.241667		302	1	2	0.191667		303	1	2	0.375		304	1	2	0.225		305	1	2	0		306	1	2	0.183334		307	1	2	0.258333		308	1	2	0.391667		309	1	2	0.341667		310	1	2	0.0166667
301	1	2	0.041666		302	1	2	0.358334		303	1	2	0.108333		304	1	2	0.208333		305	1	2	0.725		306	1	2	0.05		307	1	2	0.225		308	1	2	0.258333		309	1	2	0.675		310	1	2	0.0416667
301	1	2	0.116667		302	1	2	0		303	1	2	0.533334		304	1	2	0.216667		305	1	2	0.0333333		306	1	2	0.3		307	1	2	0.1		308	1	2	0.141667		309	1	2	0.291667		310	1	2	0.0416667
301	1	2	0.183333		302	1	2	0.141667		303	1	2	0.0666666		304	1	2	0.15		305	1	2	0.575		306	1	2	0.108333		307	1	2	0.125		308	1	2	0.208333		309	1	2	0.625		310	1	2	0.0250001
301	1	2	0.183333		302	1	2	0.441667		303	1	2	0.35		304	1	2	0.408333		305	1	2	0.05		306	1	2	0.108333		307	1	2	0.0583334		308	1	2	0.125		309	1	2	0.3		310	1	2	0.0416667
301	1	2	0.141667		302	1	2	0.0583332		303	1	2	0.158333		304	1	2	0.0250001		305	1	2	0.591667		306	1	2	0.308333		307	1	2	0.216667		308	1	2	0.266666		309	1	2	0.541667		310	1	2	0.191667
301	1	2	0.183333		302	1	2	0.391667		303	1	2	1.21667		304	1	2	0.5		305	1	2	0.0916667		306	1	2	0.233334		307	1	2	0.0916662		308	1	2	0.133333		309	1	2	0.875		310	1	2	0.0333333
301	1	2	0.0666666		302	1	2	0.116667		303	1	2	0.766667		304	1	2	0.516666		305	1	2	0.55		306	1	2	0.341667		307	1	2	0.225		308	1	2	0.4		309	1	2	0.291667		310	1	2	0.0166664
301	1	2	0.408333		302	1	2	0.466667		303	1	2	0.15		304	1	2	0.558333		305	1	2	0.0333333		306	1	2	0.233334		307	1	2	0.275		308	1	2	0.083334		309	1	2	0.633334		310	1	2	0.0583334
301	1	2	0.291667		302	1	2	0.15		303	1	2	0.258333		304	1	2	0.558333		305	1	2	0.441667		306	1	2	0.166666		307	1	2	0.133333		308	1	2	0.241667		309	1	2	0.291667		310	1	2	0.0666666
301	1	2	0.041667		302	1	2	0.2		303	1	2	0.3		304	1	2	0.433333		305	1	2	0.25		306	1	2	0.3		307	1	2	0.0333328		308	1	2	0.0166664		309	1	2	0.633333		310	1	2	0.0583334
301	1	2	0.183333		302	1	2	0.225		303	1	2	0.441667		304	1	2	0.466667		305	1	2	0.291666		306	1	2	0.041666		307	1	2	0.0333328		308	1	2	0.166667		309	1	2	0.383333		310	1	2	0.0500002
301	1	2	0.225		302	1	2	0.308333		303	1	2	0.341666		304	1	2	0.716667		305	1	2	0.225		306	1	2	0.00833321		307	1	2	0.133333		308	1	2	0.0166664		309	1	2	0.7		310	1	2	0.0916662
301	1	2	0.0999999		302	1	2	0.25		303	1	2	0.158333		304	1	2	0.616667		305	1	2	0.0500002		306	1	2	0.150001		307	1	2	0.0583334		308	1	2	0.00833321		309	1	2	1		310	1	2	0.083334
301	1	2	0.241667		302	1	2	0.241666		303	1	2	0.3		304	1	2	0.641666		305	1	2	0.491667		306	1	2	0.125		307	1	2	0.224999		308	1	2	0.1		309	1	2	0.00833321		310	1	2	0
301	1	2	0.0333333		302	1	2	0.416667		303	1	2	0.224999		304	1	2	0.825		305	1	2	0.125		306	1	2	0.0666666		307	1	2	0.225		308	1	2	0.15		309	1	2	0.083333		310	1	2	0.1
301	1	2	0.0583334		302	1	2	0.125		303	1	2	0.191667		304	1	2	0.75		305	1	2	0.175		306	1	2	0.266666		307	1	2	0.233334		308	1	2	0.0916662		309	1	2	0.0666666		310	1	2	0.0666666
301	1	2	0.45		302	1	2	0.150001		303	1	2	0.416666		304	1	2	0.716667		305	1	2	0.466666		306	1	2	0.183334		307	1	2	0.108334		308	1	2	0.233333		309	1	2	0.175		310	1	2	0.125
301	1	2	0.225		302	1	2	0.25		303	1	2	0.0583324		304	1	2	0.650001		305	1	2	0		306	1	2	0.0666656		307	1	2	0.108334		308	1	2	0.116667		309	1	2	0.0499992		310	1	2	0.0500002
301	1	2	0.508333		302	1	2	0.283334		303	1	2	0.00833321		304	1	2	0.908333		305	1	2	0.491667		306	1	2	0.266666		307	1	2	0.375		308	1	2	0.0999985		309	1	2	0.116667		310	1	2	0.0500002
301	1	2	0.041667		302	1	2	0.183333		303	1	2	0.174999		304	1	2	0		305	1	2	0.241667		306	1	2	0.225		307	1	2	0.516666		308	1	2	0		309	1	2	0.00833321		310	1	2	0.133333
301	1	2	0.3		302	1	2	0.191667		303	1	2	0.174999		304	1	2	0.441667		305	1	2	0.158334		306	1	2	0.25		307	1	2	1.36667		308	1	2	0.141666		309	1	2	0.333333		310	1	2	0.0333338
301	1	2	0.166666		302	1	2	0.35		303	1	2	0.35		304	1	2	0.0166674		305	1	2	0.224999		306	1	2	0.0916653		307	1	2	1.09167		308	1	2	0.25		309	1	2	0.641666		310	1	2	0.199999
301	1	2	0.233334		302	1	2	0.133333		303	1	2	0.0333328		304	1	2	0.533334		305	1	2	0.199999		306	1	2	0.0916672		307	1	2	1.19167		308	1	2	0.0333328		309	1	2	0.35		310	1	2	0.0749989
301	1	2	0.0500002		302	1	2	0.141666		303	1	2	0.1		304	1	2	0.0499992		305	1	2	0.0916672		306	1	2	0.758333		307	1	2	1.33333		308	1	2	0.00833321		309	1	2	0.625		310	1	2	0.133333
301	1	2	0.333333		302	1	2	0.2		303	1	2	0.241667		304	1	2	0.3		305	1	2	0.0583324		306	1	2	0.15		307	1	2	1.575		308	1	2	0.174999		309	1	2	0.325		310	1	2	0.0500011
301	1	2	0.0500002		302	1	2	0.266666		303	1	2	0.00833333		304	1	2	0.15		305	1	2	0.166666		306	1	2	0.441668		307	1	2	1.6		308	1	2	0.183332		309	1	2	0.541667		310	1	2	0.0249996
301	1	2	0.383333		302	1	2	0.216667		303	1	2	0.375		304	1	2	0.275		305	1	2	0.483333		306	1	2	0.041666		307	1	2	0.0500001		308	1	2	0.141667		309	1	2	0.958334		310	1	2	0.083334
301	1	2	0.0166664		302	1	2	0.208334		303	1	2	0.141667		304	1	2	0.116667		305	1	2	0.125		306	1	2	0.00833321		307	1	2	0.408333		308	1	2	0.325		309	1	2	0.333333		310	1	2	0.208333
301	1	2	0.358334		302	1	2	0.316667		303	1	2	0.0250001		304	1	2	0.125		305	1	2	0.191667		306	1	2	0		307	1	2	0.0250001		308	1	2	0.125		309	1	2	0.516667		310	1	2	1.21667
301	1	2	0.00833333		302	1	2	0.25		303	1	2	0.266667		304	1	2	0.208333		305	1	2	0.358333		306	1	2	0.225		307	1	2	0.125		308	1	2	0.191667		309	1	2	0.375		310	1	2	1.1
301	1	2	0.275		302	1	2	0.0916667		303	1	2	0.0500002		304	1	2	0.0916667		305	1	2	0.141667		306	1	2	0.0833333		307	1	2	0.0916667		308	1	2	0.133333		309	1	2	0.666667		310	1	2	1.225
301	1	2	0.0583334		302	1	2	0.191667		303	1	2	0.166667		304	1	2	0.266667		305	1	2	0.3		306	1	2	0.308333		307	1	2	0.15		308	1	2	0.0166669		309	1	2	0.441667		310	1	2	1.08333
301	1	2	0.35		302	1	2	0.316667		303	1	2	0.00833321		304	1	2	0.0166664		305	1	2	0.175		306	1	2	0.133333		307	1	2	0.133334		308	1	2	0.241667		309	1	2	0.491667		310	1	2	1.01667
301	1	2	0.00833321		302	1	2	0.0333333		303	1	2	0.241667		304	1	2	0.0333333		305	1	2	0.3		306	1	2	0.3		307	1	2	0		308	1	2	0.283333		309	1	2	1.03333		310	1	2	1.025
301	1	2	0.341667		302	1	2	0.341667		303	1	2	0.475		304	1	2	0.408333		305	1	2	0.541667		306	1	2	0.15		307	1	2	0.233334		308	1	2	0.233333		309	1	2	0.483334		310	1	2	0.00833368
301	1	2	0.0333333		302	1	2	0.0583334		303	1	2	0.333333		304	1	2	0.083333		305	1	2	0.191668		306	1	2	0.0916667		307	1	2	0.0500002		308	1	2	0.0749998		309	1	2	0.65		310	1	2	0.00833368
301	1	2	0.00833368		302	1	2	0.183333		303	1	2	0.541666		304	1	2	0.4		305	1	2	0.408333		306	1	2	0.516667		307	1	2	0.174999		308	1	2	0.233334		309	1	2	0.433333		310	1	2	0.0833335
301	1	2	0.266666		302	1	2	0.541667		303	1	2	0.133333		304	1	2	0.0916667		305	1	2	0.208333		306	1	2	0.0916662		307	1	2	0		308	1	2	0.0333328		309	1	2	0.708333		310	1	2	0.150001
301	1	2	0.0250001		302	1	2	0.00833368		303	1	2	0.441667		304	1	2	0.408333		305	1	2	0.041667		306	1	2	0.283334		307	1	2	0.166667		308	1	2	0.175		309	1	2	0.416666		310	1	2	0
301	1	2	0.225		302	1	2	0.366666		303	1	2	0.425		304	1	2	0.0500002		305	1	2	0.0166664		306	1	2	0.0749998		307	1	2	0.00833321		308	1	2	0.0666666		309	1	2	0.575		310	1	2	0.083334
301	1	2	0.183333		302	1	2	0.0916667		303	1	2	0.333333		304	1	2	0.125		305	1	2	0.0500002		306	1	2	0.0916672		307	1	2	0.458333		308	1	2	0.291666		309	1	2	0.991667		310	1	2	0.0166664
301	1	2	0.108333		302	1	2	0.4		303	1	2	0.283333		304	1	2	0.25		305	1	2	0.483334		306	1	2	0.0999994		307	1	2	0.441667		308	1	2	0.333333		309	1	2	0.508333		310	1	2	0.0583334
301	1	2	0.308333		302	1	2	0.041667		303	1	2	0.391666		304	1	2	0.233334		305	1	2	0.224999		306	1	2	0.1		307	1	2	0.516666		308	1	2	0.0500002		309	1	2	0.641666		310	1	2	0.0916672
301	1	2	0.441667		302	1	2	0.2		303	1	2	0.55		304	1	2	0.166667		305	1	2	0.633334		306	1	2	0.491667		307	1	2	0.416667		308	1	2	0.0583334		309	1	2	0.483334		310	1	2	0.0749998
301	1	2	0.408334		302	1	2	0.458333		303	1	2	0.416666		304	1	2	0.041667		305	1	2	0.25		306	1	2	0.00833416		307	1	2	0.400001		308	1	2	0.083333		309	1	2	0.508333		310	1	2	0.0916662
301	1	2	0.333333		302	1	2	0.15		303	1	2	0.849999		304	1	2	0.383334		305	1	2	0.4		306	1	2	0.2		307	1	2	0.433333		308	1	2	0.0666676		309	1	2	0.25		310	1	2	0.00833321
301	1	2	0.283334		302	1	2	0.391666		303	1	2	0.0166664		304	1	2	0.0499992		305	1	2	0.208334		306	1	2	0.0166674		307	1	2	0.983334		308	1	2	0.0583344		309	1	2	0.391667		310	1	2	0.108334
301	1	2	0.133333		302	1	2	0.216667		303	1	2	0.1		304	1	2	0.0750008		305	1	2	0.25		306	1	2	0.291667		307	1	2	0		308	1	2	0.216667		309	1	2	1.05		310	1	2	0.0583334
301	1	2	0.141666		302	1	2	0.549999		303	1	2	0.241667		304	1	2	0.474999		305	1	2	0.575001		306	1	2	0.0749989		307	1	2	0.133333		308	1	2	0.299999		309	1	2	0.408334		310	1	2	0.041667
301	1	2	0.191667		302	1	2	0.166666		303	1	2	0.166666		304	1	2	0.0999994		305	1	2	0.233334		306	1	2	0.0583324		307	1	2	0.00833321		308	1	2	0.0583344		309	1	2	0.525		310	1	2	0.0499992
301	1	2	0.0749998		302	1	2	0.0749998		303	1	2	0.308334		304	1	2	0.425		305	1	2	0.366667		306	1	2	0.225		307	1	2	0.266666		308	1	2	0.0500011		309	1	2	0.341666		310	1	2	0.108334
301	1	2	0.041667		302	1	2	0.341666		303	1	2	0.0499992		304	1	2	0.0750008		305	1	2	0.191666		306	1	2	0.15		307	1	2	0.0499992		308	1	2	0		309	1	2	0.6		310	1	2	0.225
301	1	2	0.216667		302	1	2	0.0583334		303	1	2	0.491667		304	1	2	0.408334		305	1	2	0.283333		306	1	2	0.208332		307	1	2	0.1		308	1	2	0.133333		309	1	2	0.366667		310	1	2	0.0583324
301	1	2	0.316668		302	1	2	0.425		303	1	2	0.4		304	1	2	0.0749998		305	1	2	0		306	1	2	0.0916672		307	1	2	0.241667		308	1	2	0.0666656		309	1	2	0.474998		310	1	2	0.0166683
301	1	2	0.391666		302	1	2	0.0249996		303	1	2	0.0666666		304	1	2	0		305	1	2	1.11667		306	1	2	0.00833321		307	1	2	0.0166667		308	1	2	0		309	1	2	0.991667		310	1	2	0.166666
301	1	2	0.474999		302	1	2	0.316666		303	1	2	0.216667		304	1	2	0.116667		305	1	2	0.841666		306	1	2	0.0249996		307	1	2	0.258333		308	1	2	0.125		309	1	2	0.0249999		310	1	2	0.025
301	1	2	0.599999		302	1	2	0.0250015		303	1	2	0.241667		304	1	2	0.616667		305	1	2	0.55		306	1	2	0.0833333		307	1	2	0.0166669		308	1	2	0.00833344		309	1	2	0.108333		310	1	2	0.475
301	1	2	0.208333		302	1	2	0.525		303	1	2	0.116667		304	1	2	0.25		305	1	2	0.341666		306	1	2	0.0916667		307	1	2	0.308333		308	1	2	0.175		309	1	2	0.0416667		310	1	2	0.0166667
301	1	2	0.0333333		302	1	2	0.608333		303	1	2	0.2		304	1	2	0.475		305	1	2	0.183333		306	1	2	0.0999999		307	1	2	0.0250001		308	1	2	0.0250001		309	1	2	0.125		310	1	2	0.633333
301	1	2	0.3		302	1	2	0.391667		303	1	2	0.2		304	1	2	0.0666666		305	1	2	0.0666666		306	1	2	0.0333333		307	1	2	0.133333		308	1	2	0.0750003		309	1	2	0.1		310	1	2	0.0999999
301	1	2	0.0250001		302	1	2	0.4		303	1	2	0.00833321		304	1	2	0.325		305	1	2	0.441667		306	1	2	0.0583329		307	1	2	0.0916667		308	1	2	0.0749998		309	1	2	0.0750003		310	1	2	0.00833368
301	1	2	0.366667		302	1	2	0.258333		303	1	2	0.25		304	1	2	0.3		305	1	2	0.0666666		306	1	2	0.0416665		307	1	2	0		308	1	2	0.0333333		309	1	2	0.0166664		310	1	2	0.0249996
301	1	2	0.191667		302	1	2	0.258333		303	1	2	0.041667		304	1	2	0.0166664		305	1	2	0.108333		306	1	2	0.0250001		307	1	2	0.108334		308	1	2	0.224999		309	1	2	0.0583334		310	1	2	0.0999999
301	1	2	0.566667		302	1	2	0.466667		303	1	2	0.533334		304	1	2	0.491667		305	1	2	0.366666		306	1	2	0.133333		307	1	2	0.0999999		308	1	2	0.25		309	1	2	0.0166664		310	1	2	0.0166664
301	1	2	0.266667		302	1	2	0.2		303	1	2	0.191667		304	1	2	0.00833368		305	1	2	0.35		306	1	2	0.0666666		307	1	2	0.0916667		308	1	2	0.0666666		309	1	2	0.133334		310	1	2	0.0250001
301	1	2	1.025		302	1	2	0.233334		303	1	2	0.416666		304	1	2	0.408333		305	1	2	0.291666		306	1	2	0.108334		307	1	2	0		308	1	2	0.0916672		309	1	2	0.0999994		310	1	2	0.0249996
301	1	2	0.575		302	1	2	0.0999999		303	1	2	0.0500002		304	1	2	0.133333		305	1	2	0.583334		306	1	2	0.083334		307	1	2	0.0249996		308	1	2	0.0583334		309	1	2	0.0666666		310	1	2	0.116667
301	1	2	0.883333		302	1	2	0.216667		303	1	2	0.224999		304	1	2	0		305	1	2	0.566667		306	1	2	0.0749998		307	1	2	0.158334		308	1	2	0.175		309	1	2	0.0249996		310	1	2	0.133333
301	1	2	0.55		302	1	2	0.25		303	1	2	0.466667		304	1	2	0.491667		305	1	2	0.224999		306	1	2	0.0249996		307	1	2	0		308	1	2	0.0250006		309	1	2	0.0583334		310	1	2	0.325
301	1	2	0.858333		302	1	2	0.275		303	1	2	0.158334		304	1	2	0.1		305	1	2	0.0666666		306	1	2	0.0166664		307	1	2	0.0500002		308	1	2	0.116667		309	1	2	0.0583334		310	1	2	0.875
301	1	2	0.5		302	1	2	0.391667		303	1	2	0.333333		304	1	2	0.375		305	1	2	0.191668		306	1	2	0.0500002		307	1	2	0.166667		308	1	2	0.216666		309	1	2	0.0500002		310	1	2	0.266666
301	1	2	0.266666		302	1	2	0.141666		303	1	2	0.0500002		304	1	2	0.0666666		305	1	2	0.0916672		306	1	2	0.141666		307	1	2	0.241667		308	1	2	0.150001		309	1	2	0.2		310	1	2	0.933333
301	1	2	0.133333		302	1	2	0.166667		303	1	2	0.383333		304	1	2	0.233334		305	1	2	0.2		306	1	2	0.0749998		307	1	2	0.041667		308	1	2	0.2		309	1	2	0.083333		310	1	2	0.333333
301	1	2	0.3		302	1	2	0.0750008		303	1	2	0.041667		304	1	2	0.00833321		305	1	2	0.00833321		306	1	2	0.175001		307	1	2	0.116667		308	1	2	0.0500002		309	1	2	0.0500002		310	1	2	0.875
301	1	2	0.0333328		302	1	2	0.083334		303	1	2	0.25		304	1	2	0.041667		305	1	2	0.441667		306	1	2	0.166668		307	1	2	0.108334		308	1	2	0.233334		309	1	2	0.0583334		310	1	2	1.08333
301	1	2	0.341667		302	1	2	0.0916672		303	1	2	0.325001		304	1	2	0.5		305	1	2	0.291666		306	1	2	0.0166664		307	1	2	0		308	1	2	0.1		309	1	2	0.00833321		310	1	2	0.275001
301	1	2	0.0666666		302	1	2	0.1		303	1	2	0.108332		304	1	2	0.0583334		305	1	2	0.116667		306	1	2	0.0750008		307	1	2	0.283334		308	1	2	0.183332		309	1	2	0.0666666		310	1	2	0.950001
301	1	2	0.5		302	1	2	0.316667		303	1	2	0.633333		304	1	2	0.450001		305	1	2	0.241667		306	1	2	0.1		307	1	2	0.041666		308	1	2	0.25		309	1	2	0		310	1	2	0.25
301	1	2	0.366667		302	1	2	0.0666666		303	1	2	0.25		304	1	2	0.0500002		305	1	2	0.299999		306	1	2	0.041666		307	1	2	0.308333		308	1	2	0.0333347		309	1	2	0.0916662		310	1	2	0.816668
301	1	2	0.0166664		302	1	2	0.00833321		303	1	2	0.325001		304	1	2	0.525		305	1	2	0.341665		306	1	2	0.175001		307	1	2	0.108334		308	1	2	0.233334		309	1	2	0.0999985		310	1	2	0.224998
301	1	2	0.441667		302	1	2	0.0749998		303	1	2	0.158333		304	1	2	0.216667		305	1	2	0.316666		306	1	2	0.0333328		307	1	2	0.0999985		308	1	2	0.0499992		309	1	2	0.00833321		310	1	2	0.875
301	1	2	0.083334		302	1	2	0.0583334		303	1	2	0		304	1	2	0.141667		305	1	2	0.516668		306	1	2	0.0500011		307	1	2	0.108334		308	1	2	0.216667		309	1	2	0.183332		310	1	2	1.125
301	1	2	0.450001		302	1	2	0.116667		303	1	2	0.375		304	1	2	0.475		305	1	2	0		306	1	2	0.0333328		307	1	2	0.183333		308	1	2	0.466667		309	1	2	0.0583324		310	1	2	0.333333
301	1	2	0.0500002		302	1	2	0.175		303	1	2	0.216667		304	1	2	0.158333		305	1	2	0.283333		306	1	2	0.0500011		307	1	2	0.116667		308	1	2	0.0583332		309	1	2	0		310	1	2	0.858333
301	1	2	0.5		302	1	2	0.375		303	1	2	0.0999999		304	1	2	0.6		305	1	2	0.208333		306	1	2	0.191667		307	1	2	0.183333		308	1	2	0.275		309	1	2	0.0416665		310	1	2	0.333333
301	1	2	0.00833333		302	1	2	0.0583333		303	1	2	0.166667		304	1	2	0.25		305	1	2	0.0666668		306	1	2	0.0249999		307	1	2	0.175		308	1	2	0.0416665		309	1	2	0.0500002		310	1	2	0.891667
301	1	2	0.25		302	1	2	0.45		303	1	2	0.291667		304	1	2	0.691667		305	1	2	0.383333		306	1	2	0.2		307	1	2	0		308	1	2	0.0999999		309	1	2	0.0916667		310	1	2	0.283333
301	1	2	0.0166667		302	1	2	0.0166667		303	1	2	0.133333		304	1	2	0.3		305	1	2	0.0416665		306	1	2	0.0583334		307	1	2	0.0166664		308	1	2	0.175		309	1	2	0.075		310	1	2	0.775
301	1	2	0.408333		302	1	2	0.408333		303	1	2	0.00833321		304	1	2	0		305	1	2	0.333333		306	1	2	0.133334		307	1	2	0.1		308	1	2	0		309	1	2	0.083333		310	1	2	1.23333
301	1	2	0.0416667		302	1	2	0.0249999		303	1	2	0.233333		304	1	2	0.375		305	1	2	0.175		306	1	2	0.0333333		307	1	2	0.175		308	1	2	0.0333333		309	1	2	0.0999999		310	1	2	0.391667
301	1	2	0.5		302	1	2	0.308333		303	1	2	0.175		304	1	2	0.0166669		305	1	2	0.125		306	1	2	0.108334		307	1	2	0.0499997		308	1	2	0.275001		309	1	2	0.00833321		310	1	2	0.883333
301	1	2	0.108334		302	1	2	0.00833368		303	1	2	0.0500002		304	1	2	0.408333		305	1	2	0.191667		306	1	2	0.125		307	1	2	0.333333		308	1	2	0.216667		309	1	2	0.0416665		310	1	2	0.316667
301	1	2	0.0916667		302	1	2	0.183333		303	1	2	0.316667		304	1	2	0.0250001		305	1	2	0.216667		306	1	2	0.0166674		307	1	2	0.0333328		308	1	2	0.0999994		309	1	2	0.0666666		310	1	2	0.816667
301	1	2	0.425		302	1	2	0.216667		303	1	2	0.083334		304	1	2	0.425		305	1	2	0.108334		306	1	2	0.0333328		307	1	2	0.0333338		308	1	2	0.291667		309	1	2	0.0999999		310	1	2	0.308333
301	1	2	0.0666666		302	1	2	0.166667		303	1	2	0.5		304	1	2	0.0916672		305	1	2	0.0583334		306	1	2	0.308333		307	1	2	0.0249996		308	1	2	0.266666		309	1	2	0.0250001		310	1	2	0.708333
301	1	2	0.258333		302	1	2	0.191667		303	1	2	0.00833416		304	1	2	0.0916672		305	1	2	0.316667		306	1	2	0.183333		307	1	2	0.183333		308	1	2	0.625		309	1	2	0.108333		310	1	2	0.983333
301	1	2	0.0583334		302	1	2	0.116667		303	1	2	0.325		304	1	2	0.541667		305	1	2	0.216666		306	1	2	0.1		307	1	2	0.141666		308	1	2	0.741667		309	1	2	0		310	1	2	0.25
301	1	2	0.416667		302	1	2	0.225		303	1	2	0.0583334		304	1	2	0.0916662		305	1	2	0.2		306	1	2	0.00833321		307	1	2	0.241667		308	1	2	0.758334		309	1	2	0.108334		310	1	2	0.75
301	1	2	0.0666666		302	1	2	0		303	1	2	0.0499992		304	1	2	0.575		305	1	2	0.191667		306	1	2	0.0916662		307	1	2	0.291667		308	1	2	0.725		309	1	2	0.0499992		310	1	2	0.208333
301	1	2	0.00833321		302	1	2	0.0583334		303	1	2	0.308333		304	1	2	0.275		305	1	2	0.241667		306	1	2	0.0166664		307	1	2	0.133333		308	1	2	0.616667		309	1	2	0.0749998		310	1	2	0.791667
301	1	2	0.408334		302	1	2	0.366667		303	1	2	0.275		304	1	2	0.741667		305	1	2	0.183333		306	1	2	0.00833321		307	1	2	0.150001		308	1	2	0.641666		309	1	2	0.158333		310	1	2	0.349999
301	1	2	0.0500002		302	1	2	0.00833321		303	1	2	0.2		304	1	2	0.358333		305	1	2	0.2		306	1	2	0.083333		307	1	2	0.041667		308	1	2	1.16667		309	1	2	0.133333		310	1	2	0.849999
301	1	2	0.333334		302	1	2	0.316667		303	1	2	0.00833321		304	1	2	0.241667		305	1	2	0.308333		306	1	2	0.0666666		307	1	2	0.0916672		308	1	2	0.691668		309	1	2	0.0500002		310	1	2	0.933333
301	1	2	0.0500002		302	1	2	0.108334		303	1	2	0.549999		304	1	2	0.625		305	1	2	0.2		306	1	2	0.291666		307	1	2	0.00833321		308	1	2	0.658333		309	1	2	0.175		310	1	2	0.258333
301	1	2	0.408333		302	1	2	0.458334		303	1	2	0.0833321		304	1	2	0.183333		305	1	2	0.141666		306	1	2	0.0583344		307	1	2	0.0749998		308	1	2	0.833332		309	1	2	0.0249996		310	1	2	0.733333
301	1	2	0.0749998		302	1	2	0.116667		303	1	2	0.0333328		304	1	2	0.616667		305	1	2	0.133333		306	1	2	0.0166664		307	1	2	0.333334		308	1	2	0.933334		309	1	2	0.0750008		310	1	2	0.216666
301	1	2	0.041666		302	1	2	0.158334		303	1	2	0.208334		304	1	2	0.216666		305	1	2	0.166666		306	1	2	0.183332		307	1	2	0.0250015		308	1	2	0.566666		309	1	2	0.0500002		310	1	2	0.825
301	1	2	0.433333		302	1	2	0.549999		303	1	2	0.425001		304	1	2	0.716667		305	1	2	0.183334		306	1	2	0.0833321		307	1	2	0.0750008		308	1	2	0.449999		309	1	2	0.125		310	1	2	0.258335
301	1	2	0.0749998		302	1	2	0.233334		303	1	2	0.200001		304	1	2	0.341666		305	1	2	0.166668		306	1	2	0.0333328		307	1	2	0.0249996		308	1	2	1.21667		309	1	2	0.0249996		310	1	2	0.808334
301	1	2	0.45		302	1	2	0.625		303	1	2	0.208333		304	1	2	0.45		305	1	2	0.258333		306	1	2	0.233334		307	1	2	0.183334		308	1	2	0.125		309	1	2	0.108334		310	1	2	1.125
301	1	2	0.0583324		302	1	2	0.141667		303	1	2	0.0666666		304	1	2	0.0166667		305	1	2	0.241667		306	1	2	0.0166664		307	1	2	0.0333335		308	1	2	0.133333		309	1	2	0.0500011		310	1	2	0
301	1	2	0.466666		302	1	2	0.458333		303	1	2	0.125		304	1	2	0.375		305	1	2	0.491667		306	1	2	0.041666		307	1	2	0.158333		308	1	2	0.308333		309	1	2	0.0833333		310	1	2	0.425
301	1	2	0.0500002		302	1	2	0.0666666		303	1	2	0.325		304	1	2	0.075		305	1	2	0.333333		306	1	2	0.00833333		307	1	2	0.25		308	1	2	0.0999999		309	1	2	0		310	1	2	0.0250001
301	1	2	0.258333		302	1	2	0.0583333		303	1	2	0.108333		304	1	2	0.316667		305	1	2	0.841667		306	1	2	0.433333		307	1	2	0.0416667		308	1	2	0.291667		309	1	2	0.075		310	1	2	0.0333333
301	1	2	0.075		302	1	2	0.3		303	1	2	0.191667		304	1	2	0.0166669		305	1	2	0.0666666		306	1	2	0.0416665		307	1	2	0.0249996		308	1	2	0.0666666		309	1	2	0.0416667		310	1	2	0.0166667
301	1	2	0.458333		302	1	2	0.15		303	1	2	0.216667		304	1	2	0.391667		305	1	2	0.508334		306	1	2	0.308333		307	1	2	0.0333338		308	1	2	0.15		309	1	2	0.116667		310	1	2	0.00833344
301	1	2	0.0833333		302	1	2	0.483333		303	1	2	0.00833321		304	1	2	0.391667		305	1	2	0.391666		306	1	2	0.208333		307	1	2	0.3		308	1	2	0.191667		309	1	2	0.108333		310	1	2	0.0333333
301	1	2	0.541667		302	1	2	0.00833344		303	1	2	0.391666		304	1	2	0.0416665		305	1	2	0.291667		306	1	2	0.3		307	1	2	0.0999999		308	1	2	0.0500002		309	1	2	0.00833321		310	1	2	0.266667
301	1	2	0.15		302	1	2	0.341667		303	1	2	0.00833321		304	1	2	0.441667		305	1	2	0.716666		306	1	2	0.0833335		307	1	2	0.141667		308	1	2	0.175		309	1	2	0.0166669		310	1	2	0.725
301	1	2	0.158333		302	1	2	0.0750003		303	1	2	0.441667		304	1	2	0.0583334		305	1	2	0.216667		306	1	2	0.0249996		307	1	2	0.308333		308	1	2	0.0916672		309	1	2	0.00833321		310	1	2	0.183333
301	1	2	0.558333		302	1	2	0.191667		303	1	2	0.0666666		304	1	2	0.491667		305	1	2	0.408334		306	1	2	0.116667		307	1	2	0.0833335		308	1	2	0.166667		309	1	2	0.0750003		310	1	2	0.808333
301	1	2	0.141667		302	1	2	0.6		303	1	2	0.3		304	1	2	0.0999999		305	1	2	0.00833321		306	1	2	0.116667		307	1	2	0.0250006		308	1	2	0.0583334		309	1	2	0.108333		310	1	2	0.233333
301	1	2	0.6		302	1	2	0.291667		303	1	2	0.0666666		304	1	2	0.5		305	1	2	0.208333		306	1	2	0.266666		307	1	2	0.0333338		308	1	2	0.233333		309	1	2	0.00833368		310	1	2	0.641667
301	1	2	0.133333		302	1	2	0.675		303	1	2	0.216666		304	1	2	0.25		305	1	2	0.141666		306	1	2	0.0916662		307	1	2	0.266666		308	1	2	0.141667		309	1	2	0.275001		310	1	2	0.933332
301	1	2	0.625		302	1	2	0.133333		303	1	2	0.333333		304	1	2	0.933333		305	1	2	0.208333		306	1	2	0.108333		307	1	2	0.0916672		308	1	2	0.0749998		309	1	2	0.0500002		310	1	2	0.283334
301	1	2	0.166667		302	1	2	0.466667		303	1	2	0.1		304	1	2	0.433333		305	1	2	0.5		306	1	2	0.00833321		307	1	2	0.208333		308	1	2	0.166666		309	1	2	0.0999994		310	1	2	0.616667
301	1	2	0.0749998		302	1	2	0.00833321		303	1	2	0.366667		304	1	2	0.875		305	1	2	0.166667		306	1	2	0.0749998		307	1	2	0.400001		308	1	2	0.0666666		309	1	2	0.0333328		310	1	2	0.275001
301	1	2	0.341666		302	1	2	0.108334		303	1	2	0.0500002		304	1	2	0.458334		305	1	2	0.241667		306	1	2	0.216667		307	1	2	0		308	1	2	0.233334		309	1	2	0.116667		310	1	2	0.833333
301	1	2	0.041666		302	1	2	0.566667		303	1	2	0.325		304	1	2	0.741667		305	1	2	0.0249996		306	1	2	0.0666666		307	1	2	0.1		308	1	2	0.0749998		309	1	2	0.083333		310	1	2	0.208333
301	1	2	0.266667		302	1	2	0.225		303	1	2	0.0500002		304	1	2	0.216666		305	1	2	0.308333		306	1	2	0.183333		307	1	2	0.15		308	1	2	0.191667		309	1	2	0.0249996		310	1	2	0.716666
301	1	2	0.0249996		302	1	2	0.608334		303	1	2	0.216666		304	1	2	0.2		305	1	2	0.258333		306	1	2	0		307	1	2	0.25		308	1	2	0.0750008		309	1	2	0.133333		310	1	2	0.933333
301	1	2	0.383333		302	1	2	0.216666		303	1	2	0.625		304	1	2	0.791667		305	1	2	0.275002		306	1	2	0.133333		307	1	2	0.141666		308	1	2	0.341667		309	1	2	0.0249996		310	1	2	0.3
301	1	2	0.0583334		302	1	2	0.633333		303	1	2	0.0583334		304	1	2	0.283333		305	1	2	0.433334		306	1	2	0.0166664		307	1	2	0.141666		308	1	2	0.283333		309	1	2	0.0333338		310	1	2	0.733334
301	1	2	0.0249996		302	1	2	0.216666		303	1	2	0.433333		304	1	2	0.766667		305	1	2	0.133333		306	1	2	0.958332		307	1	2	0.391666		308	1	2	0.0916672		309	1	2	0.0333338		310	1	2	0.266666
301	1	2	0.316667		302	1	2	0.558332		303	1	2	0.15		304	1	2	0.316667		305	1	2	0.266668		306	1	2	0.841667		307	1	2	0.0166664		308	1	2	0.0583344		309	1	2	0.0666666		310	1	2	0.766667
301	1	2	0.0749998		302	1	2	0.174999		303	1	2	0.458334		304	1	2	0.675		305	1	2	0.0416679		306	1	2	0.508333		307	1	2	0.266666		308	1	2	0.15		309	1	2	0.0666676		310	1	2	0.233334
301	1	2	0.275		302	1	2	0.458334		303	1	2	0.108334		304	1	2	0.166667		305	1	2	0.133333		306	1	2	0.799999		307	1	2	0.00833321		308	1	2	0.216667		309	1	2	0.0333338		310	1	2	0.683333
301	1	2	0.0583334		302	1	2	0.133333		303	2	1	0.0416667		304	2	1	0.25		305	1	2	0.0749989		306	1	2	0.666666		307	1	2	0.166668		308	2	1	0.0333333		309	1	2	0.041667		310	1	2	0.858334
301	1	2	0.408334		302	1	2	0.375		303	2	1	0.0416667		304	2	1	0.141667		305	2	1	0.0583334		306	1	2	0.725		307	2	1	0		308	2	1	0.025		309	1	2	0.1		310	2	1	0.025
301	1	2	0.0749998		302	1	2	0.0999994		303	2	1	0.00833344		304	2	1	0.0166667		305	2	1	0.0916667		306	1	2	1.35		307	2	1	0.0583333		308	2	1	0.05		309	2	1	0.00833333		310	2	1	0.0250001
301	2	1	0.1		302	2	1	0.125		303	2	1	0.0166667		304	2	1	0.0333333		305	2	1	0.075		306	2	1	0		307	2	1	0		308	2	1	0.00833321		309	2	1	0.0416666		310	2	1	0.0416667
301	2	1	0.583333		302	2	1	0.0333333		303	2	1	0.0999999		304	2	1	0.00833321		305	2	1	0.0333333		306	2	1	0.1		307	2	1	0.0250001		308	2	1	0.00833344		309	2	1	0.0166667		310	2	1	0.0416665
301	2	1	0.233333		302	2	1	0.0416667		303	2	1	0.0333333		304	2	1	0.0250001		305	2	1	0.0333333		306	2	1	0.0250001		307	2	1	0.0583334		308	2	1	0		309	2	1	0.0166667		310	2	1	0.0333333
301	2	1	0.591667		302	2	1	0.0250001		303	2	1	0.0583334		304	2	1	0.0499997		305	2	1	0.0583334		306	2	1	0.0333333		307	2	1	0.05		308	2	1	0.0249999		309	2	1	0.0250001		310	2	1	0.0500002
301	2	1	0.266667		302	2	1	0.0416665		303	2	1	0.108333		304	2	1	0.0500002		305	2	1	0.00833321		306	2	1	0		307	2	1	0.00833321		308	2	1	0.0250001		309	2	1	0.0166667		310	2	1	0.0750003
301	2	1	0.591666		302	2	1	0.0833335		303	2	1	0.0333333		304	2	1	0.583333		305	2	1	0.0583334		306	2	1	0.00833344		307	2	1	0.0749998		308	2	1	0.0166669		309	2	1	0.0333338		310	2	1	0.0499997
301	2	1	0.883333		302	2	1	0		303	2	1	0.00833368		304	2	1	0.241667		305	2	1	0.0583334		306	2	1	0.0333333		307	2	1	0.625		308	2	1	0.0166664		309	2	1	0.0250001		310	2	1	0.0250001
301	2	1	0.00833321		302	2	1	0		303	2	1	0.0666671		304	2	1	0.6		305	2	1	0.0333333		306	2	1	0		307	2	1	0.233334		308	2	1	0.0583334		309	2	1	0		310	2	1	0.0250001
301	2	1	0.0916667		302	2	1	0.0416665		303	2	1	0.00833368		304	2	1	0.166667		305	2	1	0.0166669		306	2	1	0.0750003		307	2	1	0.616666		308	2	1	0.0166669		309	2	1	0		310	2	1	0.0333333
301	2	1	0.0166669		302	2	1	0.0416665		303	2	1	0.0583334		304	2	1	0.55		305	2	1	0.0499997		306	2	1	0.0500002		307	2	1	0.291667		308	2	1	0.041667		309	2	1	0.0416665		310	2	1	0.0250001
301	2	1	0.0250001		302	2	1	0.0583329		303	2	1	0.0250001		304	2	1	0.666666		305	2	1	0.00833368		306	2	1	0.0666666		307	2	1	0.608333		308	2	1	0.0250001		309	2	1	0.0916667		310	2	1	0.0750003
301	2	1	0.0583334		302	2	1	0.0250001		303	2	1	0.125		304	2	1	0.0916672		305	2	1	0.00833368		306	2	1	0.0166664		307	2	1	0.783333		308	2	1	0.0999999		309	2	1	0.0166669		310	2	1	0.0833335
301	2	1	0.0416665		302	2	1	0.0333333		303	2	1	0.0166664		304	2	1	0.566667		305	2	1	0		306	2	1	0.0333333		307	2	1	0.141667		308	2	1	0.525		309	2	1	0		310	2	1	0.0333338
301	2	1	0.00833368		302	2	1	0		303	2	1	0.0166674		304	2	1	0.166667		305	2	1	0.041667		306	2	1	0.0416665		307	2	1	0.533334		308	2	1	0.158334		309	2	1	0		310	2	1	0.041666
301	2	1	0.00833321		302	2	1	0.0166664		303	2	1	0.0666666		304	2	1	0.625		305	2	1	0.0249996		306	2	1	0.0500002		307	2	1	0.0999994		308	2	1	0.516666		309	2	1	0.0166674		310	2	1	0.041667
301	2	1	0.108334		302	2	1	0.0666676		303	2	1	0.0666666		304	2	1	0.266667		305	2	1	0.0249996		306	2	1	0.0249996		307	2	1	0.433333		308	2	1	0.208333		309	2	1	0.0249996		310	2	1	0.0916672
301	2	1	0.00833416		302	2	1	0.0916662		303	2	1	0.133333		304	2	1	0.583333		305	2	1	0.0583334		306	2	1	0.0750008		307	2	1	0.191667		308	2	1	0.516666		309	2	1	0.00833321		310	2	1	0.0666666
301	2	1	0.00833416		302	2	1	0.0749998		303	2	1	0.0500002		304	2	1	0.724999		305	2	1	0.1		306	2	1	0.0166664		307	2	1	0.525		308	2	1	0.633333		309	2	1	0.0250006		310	2	1	0.083333
301	2	1	0.00833321		302	2	1	0.0500002		303	2	1	0.0333328		304	2	1	0.1		305	2	1	0.041667		306	2	1	0.0583334		307	2	1	0.825001		308	2	1	0.108333		309	2	1	0.0166664		310	2	1	0.00833321
301	2	1	0.108334		302	2	1	0.0166664		303	2	1	0.041666		304	2	1	0.533333		305	2	1	0.0500002		306	2	1	0.0666666		307	2	1	0.108333		308	2	1	0.45		309	2	1	0.00833321		310	2	1	0.0333338
301	2	1	0.108334		302	2	1	0		303	2	1	0.0250006		304	2	1	0.125		305	2	1	0.0666666		306	2	1	0.0333328		307	2	1	0.541666		308	2	1	0.141666		309	2	1	0.0333338		310	2	1	0.0583334
301	2	1	0.0166664		302	2	1	0.0333338		303	2	1	0.141667		304	2	1	0.558333		305	2	1	0.0749998		306	2	1	0		307	2	1	0.258333		308	2	1	0.458333		309	2	1	0.0166664		310	2	1	0.00833321
301	2	1	0.133333		302	2	1	0		303	2	1	0.2		304	2	1	0.208333		305	2	1	0.133333		306	2	1	0.041667		307	2	1	0.591666		308	2	1	0.191667		309	2	1	0.00833321		310	2	1	0.225
301	2	1	0.0250006		302	2	1	0.0166674		303	2	1	0.0500002		304	2	1	0.533334		305	2	1	0.0583334		306	2	1	0.0500002		307	2	1	0.2		308	2	1	0.508333		309	2	1	0.041667		310	2	1	0.216666
301	2	1	0.0166664		302	2	1	0.00833321		303	2	1	0.0166664		304	2	1	0.625		305	2	1	0.0916672		306	2	1	0.0250006		307	2	1	0.541667		308	2	1	0.650001		309	2	1	0.0583334		310	2	1	0.0500002
301	2	1	0.0333338		302	2	1	0.041667		303	2	1	0.133333		304	2	1	0.125		305	2	1	0.05		306	2	1	0.00833416		307	2	1	0.866667		308	2	1	0.2		309	2	1	0.0166664		310	2	1	0.0666666
301	2	1	0.0749998		302	2	1	0.0500002		303	2	1	0.00833333		304	2	1	0.075		305	2	1	0.025		306	2	1	0.0500002		307	2	1	0		308	2	1	0.675		309	2	1	0.0166668		310	2	1	0.00833333
301	2	1	0.0250006		302	2	1	0.108333		303	2	1	0.0583334		304	2	1	0.15		305	2	1	0.075		306	2	1	0.0166664		307	2	1	0.116667		308	2	1	0.333333		309	2	1	0.0166667		310	2	1	0.0583334
301	2	1	0.0166667		302	2	1	0.0333333		303	2	1	0.0416665		304	2	1	0.0583334		305	2	1	0		306	2	1	0.0666667		307	2	1	0.141667		308	2	1	0.6		309	2	1	0.0416667		310	2	1	0.0416665
301	2	1	0.0583333		302	2	1	0.0333335		303	2	1	0.0666668		304	2	1	0.133333		305	2	1	0.00833344		306	2	1	0.0166667		307	2	1	0.05		308	2	1	0.175		309	2	1	0.0250001		310	2	1	0.0250001
301	2	1	0.0250001		302	2	1	0.0166667		303	2	1	0.0666666		304	2	1	0.0500002		305	2	1	0.0166667		306	2	1	0.0333333		307	2	1	0.05		308	2	1	0.558333		309	2	1	0.0583334		310	2	1	0.0250001
301	2	1	0.00833321		302	2	1	0.0416667		303	2	1	0.00833321		304	2	1	0.0583334		305	2	1	0.0999999		306	2	1	0.00833321		307	2	1	0.0999999		308	2	1	0.908333		309	2	1	0.108334		310	2	1	0.0249999
301	2	1	0.0166667		302	2	1	0.0333333		303	2	1	0.0916667		304	2	1	0.108334		305	2	1	0.0166669		306	2	1	0.00833344		307	2	1	0.075		308	2	1	0.125		309	2	1	0.0250001		310	2	1	0.05
301	2	1	0.0500002		302	2	1	0.0250001		303	2	1	0.0499997		304	2	1	0.0749998		305	2	1	0.00833368		306	2	1	0		307	2	1	0		308	2	1	0.633333		309	2	1	0.0249996		310	2	1	0.108334
301	2	1	0.0166667		302	2	1	0.0583334		303	2	1	0.0666666		304	2	1	0.0583329		305	2	1	0.0416665		306	2	1	0.0416665		307	2	1	0.0583334		308	2	1	0.175		309	2	1	0.0166664		310	2	1	0.683333
301	2	1	0.0999999		302	2	1	0.0166669		303	2	1	0.175		304	2	1	0.108334		305	2	1	0.00833321		306	2	1	0.0333333		307	2	1	0		308	2	1	0.641666		309	2	1	0.0500002		310	2	1	0.183333
301	2	1	0.491666		302	2	1	0		303	2	1	0.0333333		304	2	1	0.141667		305	2	1	0.0333338		306	2	1	0.0166664		307	2	1	0.0416665		308	2	1	0.25		309	2	1	0.0333333		310	2	1	0.666667
301	2	1	0.133333		302	2	1	0.0499997		303	2	1	0.0249996		304	2	1	0.0500002		305	2	1	0.0583334		306	2	1	0.0250001		307	2	1	0.0666666		308	2	1	0.641666		309	2	1	0.0166664		310	2	1	0.233333
301	2	1	0.533333		302	2	1	0.0833335		303	2	1	0.0416665		304	2	1	0.0166664		305	2	1	0.0333333		306	2	1	0.0583334		307	2	1	0.0250001		308	2	1	0.816667		309	2	1	0.0416665		310	2	1	0.658333
301	2	1	0.158333		302	2	1	0.041667		303	2	1	0.0333328		304	2	1	0.0333338		305	2	1	0.0166664		306	2	1	0.0166664		307	2	1	0.0583334		308	2	1	0		309	2	1	0.0666666		310	2	1	0.933333
301	2	1	0.541667		302	2	1	0.0666666		303	2	1	0.00833321		304	2	1	0.00833321		305	2	1	0.0249996		306	2	1	0.0250001		307	2	1	0		308	2	1	0.0500002		309	2	1	0.0749998		310	2	1	0.141666
301	2	1	0.675		302	2	1	0.0416665		303	2	1	0.0583334		304	2	1	0.0249996		305	2	1	0.083334		306	2	1	0.108333		307	2	1	0.0250006		308	2	1	0.083334		309	2	1	0.0249996		310	2	1	0.558333
301	2	1	0.0749998		302	2	1	0.0249996		303	2	1	0.041667		304	2	1	0.116667		305	2	1	0.0749998		306	2	1	0.541667		307	2	1	0.0500002		308	2	1	0.0166664		309	2	1	0.0250006		310	2	1	0.174999
301	2	1	0.466667		302	2	1	0.0166664		303	2	1	0.0166674		304	2	1	0.0583334		305	2	1	0.00833321		306	2	1	0.208333		307	2	1	0.0583334		308	2	1	0		309	2	1	0.0249996		310	2	1	0.616667
301	2	1	0.141667		302	2	1	0.0749998		303	2	1	0.0500002		304	2	1	0.125		305	2	1	0		306	2	1	0.7		307	2	1	0.083333		308	2	1	0.0583334		309	2	1	0.0500002		310	2	1	0.133333
301	2	1	0.5		302	2	1	0.158334		303	2	1	0.0500002		304	2	1	0.0583334		305	2	1	0.0499992		306	2	1	0.291667		307	2	1	0.041666		308	2	1	0.041666		309	2	1	0.041666		310	2	1	0.525001
301	2	1	0.175		302	2	1	0.0500002		303	2	1	0.150001		304	2	1	0.0333338		305	2	1	0		306	2	1	0.675		307	2	1	0.0916662		308	2	1	0.00833321		309	2	1	0.0500002		310	2	1	0.858333
301	2	1	0.55		302	2	1	0.0499992		303	2	1	0		304	2	1	0.125		305	2	1	0.0916672		306	2	1	0.741666		307	2	1	0		308	2	1	0.0250006		309	2	1	0.0250006		310	2	1	0.158333
301	2	1	0.608334		302	2	1	0.0749998		303	2	1	0.041667		304	2	1	0.175		305	2	1	0.15		306	2	1	0		307	2	1	0.0666666		308	2	1	0.0166664		309	2	1	0.041667		310	2	1	0.591666
301	2	1	0.041667		302	2	1	0.00833321		303	2	1	0.041667		304	2	1	0.158333		305	2	1	0.0999994		306	2	1	0.108333		307	2	1	0.0333328		308	2	1	0.0666666		309	2	1	0.0166664		310	2	1	0.208333
301	2	1	0.474999		302	2	1	0.0250006		303	2	1	0.0249996		304	2	1	0.141666		305	2	1	0.108334		306	2	1	0.0583334		307	2	1	0.083333		308	2	1	0		309	2	1	0.0166664		310	2	1	0.658333
301	2	1	0.15		302	2	1	0.0666666		303	2	1	0.0250006		304	2	1	0.108333		305	2	1	0.083333		306	2	1	0.0333338		307	2	1	0.0583334		308	2	1	0.0666666		309	2	1	0.041667		310	2	1	0.2
301	2	1	0.508333		302	2	1	0.108333		303	2	1	0.125		304	2	1	0.108333		305	2	1	0.083333		306	2	1	0		307	2	1	0.108334		308	2	1	0.0166664		309	2	1	0.0333338		310	2	1	0.541667
301	2	1	0.166666		302	2	1	0		303	2	1	0.00833333		304	2	1	0.108333		305	2	1	0.0833334		306	2	1	0.041667		307	2	1	0.0333338		308	2	1	0.0416667		309	2	1	0.0333338		310	2	1	0.733334
301	2	1	0.5		302	2	1	0.0166664		303	2	1	0.0833335		304	2	1	0.0249999		305	2	1	0.0249999		306	2	1	0.0583334		307	2	1	0.025		308	2	1	0.0250001		309	2	1	0.0500001		310	2	1	0.0166667
301	2	1	0.608334		302	2	1	0.2		303	2	1	0.0666666		304	2	1	0.0250001		305	2	1	0.0333333		306	2	1	0.00833333		307	2	1	0		308	2	1	0.00833344		309	2	1	0.0916667		310	2	1	0.0583333
301	2	1	0.133333		302	2	1	0.00833344		303	2	1	0.108333		304	2	1	0.0416667		305	2	1	0.0666668		306	2	1	0		307	2	1	0.0333333		308	2	1	0.00833321		309	2	1	0.00833321		310	2	1	0.0916665
301	2	1	0.025		302	2	1	0.0416667		303	2	1	0.0416667		304	2	1	0.0666666		305	2	1	0.075		306	2	1	0		307	2	1	0.0583334		308	2	1	0.0249999		309	2	1	0.0166667		310	2	1	0.0416667
301	2	1	0.0583334		302	2	1	0.0250001		303	2	1	0.0166667		304	2	1	0.0999999		305	2	1	0.0166669		306	2	1	0.0749998		307	2	1	0.0916667		308	2	1	0.0333333		309	2	1	0.0916667		310	2	1	0.05
301	2	1	0.0916667		302	2	1	0.0250001		303	2	1	0.1		304	2	1	0		305	2	1	0.0749998		306	2	1	0.0916667		307	2	1	0.0333333		308	2	1	0.0333333		309	2	1	0.0416667		310	2	1	0.0166667
301	2	1	0.0416667		302	2	1	0.0166667		303	2	1	0		304	2	1	0.416667		305	2	1	0.0749998		306	2	1	0.0250001		307	2	1	0.0999999		308	2	1	0.0749998		309	2	1	0.0166664		310	2	1	0.0333333
301	2	1	0.00833321		302	2	1	0.0749998		303	2	1	0.00833321		304	2	1	0.0500002		305	2	1	0.0499997		306	2	1	0.05		307	2	1	0.15		308	2	1	0.0166669		309	2	1	0.0166664		310	2	1	0.191667
301	2	1	0.0416665		302	2	1	0.191667		303	2	1	0.0666666		304	2	1	0.441667		305	2	1	0.0250001		306	2	1	0.0333333		307	2	1	0.558333		308	2	1	0.0583334		309	2	1	0.0499997		310	2	1	0.65
301	2	1	0.00833368		302	2	1	0.0500002		303	2	1	0.1		304	2	1	0.116666		305	2	1	0.0750003		306	2	1	0.0166669		307	2	1	0.233334		308	2	1	0		309	2	1	0.125		310	2	1	0.141667
301	2	1	0.0749998		302	2	1	0.0916667		303	2	1	0.0916667		304	2	1	0.45		305	2	1	0.0916667		306	2	1	0.0166669		307	2	1	0.4		308	2	1	0.0166664		309	2	1	0.191667		310	2	1	0.608334
301	2	1	0.0166664		302	2	1	0		303	2	1	0.00833321		304	2	1	0.525		305	2	1	0.041667		306	2	1	0.0749998		307	2	1	0.15		308	2	1	0		309	2	1	0.0249996		310	2	1	0.141667
301	2	1	0.0416665		302	2	1	0.0499997		303	2	1	0		304	2	1	0.116667		305	2	1	0.0499992		306	2	1	0.0583334		307	2	1	0.408333		308	2	1	0.00833321		309	2	1	0.00833368		310	2	1	0.691667
301	2	1	0.00833368		302	2	1	0.0500002		303	2	1	0.0166664		304	2	1	0.108334		305	2	1	0.133333		306	2	1	0.00833321		307	2	1	0.716666		308	2	1	0.00833321		309	2	1	0.0749998		310	2	1	0.849999
301	2	1	0.0166669		302	2	1	0.0250001		303	2	1	0.00833321		304	2	1	0.141667		305	2	1	0.0333338		306	2	1	0.0333333		307	2	1	0.141666		308	2	1	0.133333		309	2	1	0		310	2	1	0.0250006
301	2	1	0.0916667		302	2	1	0.0166664		303	2	1	0.0583334		304	2	1	0.00833321		305	2	1	0.0583334		306	2	1	0.0166664		307	2	1	0.541667		308	2	1	0.0333338		309	2	1	0.0333338		310	2	1	0.616667
301	2	1	0.0999999		302	2	1	0.00833321		303	2	1	0.00833416		304	2	1	0.0166664		305	2	1	0.041667		306	2	1	0.0333328		307	2	1	0.166667		308	2	1	0.0750008		309	2	1	0.00833321		310	2	1	0.183333
301	2	1	0.408333		302	2	1	0.0166664		303	2	1	0		304	2	1	0.0499992		305	2	1	0.0749998		306	2	1	0.041666		307	2	1	0.516666		308	2	1	0.0916672		309	2	1	0.0500002		310	2	1	0.641666
301	2	1	0.15		302	2	1	0.0250006		303	2	1	0.0250006		304	2	1	0.125		305	2	1	0.158333		306	2	1	0.0666666		307	2	1	0.233334		308	2	1	0.0166664		309	2	1	0.0249996		310	2	1	0.158334
301	2	1	0.508334		302	2	1	0.0749998		303	2	1	0.00833321		304	2	1	0.1		305	2	1	0.0583334		306	2	1	0.0666666		307	2	1	0.575		308	2	1	0.0166664		309	2	1	0.0166674		310	2	1	0.616667
301	2	1	0.183333		302	2	1	0.0166664		303	2	1	0.083333		304	2	1	0.00833321		305	2	1	0.0666666		306	2	1	0.0333328		307	2	1	0.7		308	2	1	0.0333338		309	2	1	0.00833321		310	2	1	0.8
301	2	1	0.5		302	2	1	0.00833321		303	2	1	0.041667		304	2	1	0.00833321		305	2	1	0.0249996		306	2	1	0.0249996		307	2	1	0		308	2	1	0.0166664		309	2	1	0.0333328		310	2	1	0.0500002
301	2	1	0.625		302	2	1	0.041666		303	2	1	0.0333338		304	2	1	0.0333328		305	2	1	0		306	2	1	0.0750008		307	2	1	0.0500002		308	2	1	0.0166664		309	2	1	0.0166664		310	2	1	0.0666666
301	2	1	0.0583334		302	2	1	0.0166664		303	2	1	0.0583334		304	2	1	0		305	2	1	0.108334		306	2	1	0.0333338		307	2	1	0.108334		308	2	1	0.0333328		309	2	1	0.00833321		310	2	1	0.041667
301	2	1	0.45		302	2	1	0.0333328		303	2	1	0.0166664		304	2	1	0.0333338		305	2	1	0.158334		306	2	1	0.0500002		307	2	1	0.108334		308	2	1	0.0916672		309	2	1	0.0333328		310	2	1	0.1
301	2	1	0.2		302	2	1	0		303	2	1	0.0583334		304	2	1	0.241667		305	2	1	0.0583334		306	2	1	0.00833321		307	2	1	0.125		308	2	1	0.0500002		309	2	1	0.041667		310	2	1	0.0250006
301	2	1	0.566667		302	2	1	0.0166664		303	2	1	0.183333		304	2	1	0.15		305	2	1	0.0166664		306	2	1	0.0500002		307	2	1	0.0749998		308	2	1	0.108334		309	2	1	0		310	2	1	0.0666666
301	2	1	0.208333		302	2	1	0.00833321		303	2	1	0.0416666		304	2	1	0.05		305	2	1	0.0583333		306	2	1	0.0749998		307	2	1	0.108334		308	2	1	0.00833333		309	2	1	0.0333328		310	2	1	0
301	2	1	0.441667		302	2	1	0.0500002		303	2	1	0.0416667		304	2	1	0.0416667		305	2	1	0.0583334		306	2	1	0.0666666		307	2	1	0.0416666		308	2	1	0.0666667		309	2	1	0.00833333		310	2	1	0.00833333
301	2	1	0.516666		302	2	1	0		303	2	1	0.0166667		304	2	1	0.0999999		305	2	1	0.00833321		306	2	1	0.0333333		307	2	1	0.0833333		308	2	1	0.075		309	2	1	0.0999999		310	2	1	0
301	2	1	0.108333		302	2	1	0.0833334		303	2	1	0.0916667		304	2	1	0		305	2	1	0.0416667		306	2	1	0.0333334		307	2	1	0.0249999		308	2	1	0.0249999		309	2	1	0.125		310	2	1	0.0500002
301	2	1	0.0583334		302	2	1	0.141667		303	2	1	0.0833333		304	2	1	0.0250001		305	2	1	0.0333333		306	2	1	0.0416667		307	2	1	0.125		308	2	1	0.0250001		309	2	1	0.0333333		310	2	1	0.125
301	2	1	0.0250001		302	2	1	0.075		303	2	1	0.0583334		304	2	1	0.0333333		305	2	1	0.0999999		306	2	1	0.0583332		307	2	1	0.183333		308	2	1	0.0166667		309	2	1	0.00833344		310	2	1	0.0333333
301	2	1	0.0916667		302	2	1	0.075		303	2	1	0.0833335		304	2	1	0		305	2	1	0.0666666		306	2	1	0.108333		307	2	1	0.0833333		308	2	1	0		309	2	1	0.0249996		310	2	1	0.158333
301	2	1	0.0833333		302	2	1	0.0333333		303	2	1	0.133333		304	2	1	0.0250001		305	2	1	0.0166664		306	2	1	0.0666666		307	2	1	0.0416667		308	2	1	0		309	2	1	0.0166669		310	2	1	0.0166669
301	2	1	0.0666668		302	2	1	0.05		303	2	1	0.125		304	2	1	0.0249996		305	2	1	0.0333333		306	2	1	0.0333335		307	2	1	0.158333		308	2	1	0.0416665		309	2	1	0.00833321		310	2	1	0.0499997
301	2	1	0.0500002		302	2	1	0.0916667		303	2	1	0.0500002		304	2	1	0.0749998		305	2	1	0.0583334		306	2	1	0.0333333		307	2	1	0.083333		308	2	1	0.0249996		309	2	1	0.0833335		310	2	1	0.041667
301	2	1	0.0583334		302	2	1	0.516666		303	2	1	0.0583334		304	2	1	0.0750003		305	2	1	0.0166664		306	2	1	0.041667		307	2	1	0.0916667		308	2	1	0.00833321		309	2	1	0.0250001		310	2	1	0.0250001
301	2	1	0.0166669		302	2	1	0.0999999		303	2	1	0.0250001		304	2	1	0.0666671		305	2	1	0.0250001		306	2	1	0.125		307	2	1	0.0166669		308	2	1	0.0333333		309	2	1	0.0666671		310	2	1	0.00833321
301	2	1	0		302	2	1	0.633333		303	2	1	0.108333		304	2	1	0.0666666		305	2	1	0.0583334		306	2	1	0.0916667		307	2	1	0.083333		308	2	1	0.0249996		309	2	1	0.0749998		310	2	1	0.0250001
301	2	1	0		302	2	1	0.216667		303	2	1	0.0583334		304	2	1	0.0333328		305	2	1	0.0166664		306	2	1	0.0166669		307	2	1	0.083333		308	2	1	0.0583334		309	2	1	0.0249996		310	2	1	0.0333338
301	2	1	0.00833321		302	2	1	0.541667		303	2	1	0.083334		304	2	1	0.041667		305	2	1	0.0500002		306	2	1	0.0416665		307	2	1	0.00833321		308	2	1	0.041667		309	2	1	0.0833335		310	2	1	0.1
301	2	1	0.00833321		302	2	1	0.783333		303	2	1	0.0916672		304	2	1	0.0166674		305	2	1	0.0749998		306	2	1	0.00833321		307	2	1	0.0916667		308	2	1	0		309	2	1	0.0916662		310	2	1	0.0166674
301	2	1	0.00833321		302	2	1	0.0583339		303	2	1	0.0249996		304	2	1	0.0249996		305	2	1	0.083333		306	2	1	0.0583334		307	2	1	0.041667		308	2	1	0.041667		309	2	1	0.0916672		310	2	1	0.00833321
301	2	1	0.0583334		302	2	1	0.0916662		303	2	1	0.0500002		304	2	1	0.0250006		305	2	1	0.0749998		306	2	1	0.0416665		307	2	1	0.0166674		308	2	1	0.0916672		309	2	1	0.0166664		310	2	1	0.108334
301	2	1	0.0166664		302	2	1	0		303	2	1	0		304	2	1	0.0500002		305	2	1	0.041666		306	2	1	0.141666		307	2	1	0.0333338		308	2	1	0.0749998		309	2	1	0.0249996		310	2	1	0.083333
301	2	1	0.00833368		302	2	1	0.0583334		303	2	1	0.041666		304	2	1	0.00833321		305	2	1	0.00833321		306	2	1	0.0583334		307	2	1	0.108334		308	2	1	0.0666666		309	2	1	0.0250006		310	2	1	0.041666
301	2	1	0.0166669		302	2	1	0.0166664		303	2	1	0.0333328		304	2	1	0.0166674		305	2	1	0.0249996		306	2	1	0		307	2	1	0.0916672		308	2	1	0.041667		309	2	1	0.0666666		310	2	1	0
301	2	1	0.0250001		302	2	1	0.0333328		303	2	1	0.141666		304	2	1	0.0166674		305	2	1	0.041667		306	2	1	0.0333328		307	2	1	0.00833321		308	2	1	0		309	2	1	0.00833321		310	2	1	0.00833321
301	2	1	0.0166664		302	2	1	0		303	2	1	0.125		304	2	1	0.041667		305	2	1	0.041667		306	2	1	0.0250006		307	2	1	0.108334		308	2	1	0.083334		309	2	1	0.0249996		310	2	1	0.0583334
301	2	1	0.0500002		302	2	1	0.0249996		303	2	1	0		304	2	1	0.00833321		305	2	1	0.0583334		306	2	1	0		307	2	1	0.0333338		308	2	1	0.0583324		309	2	1	0.00833321		310	2	1	0.0583334
301	2	1	0.083333		302	2	1	0.083334		303	2	1	0		304	2	1	0.0166664		305	2	1	0.108334		306	2	1	0.0249996		307	2	1	0		308	2	1	0.0333328		309	2	1	0.0250006		310	2	1	0.0500002
301	2	1	0.0249996		302	2	1	0.0250006		303	2	1	0.0583334		304	2	1	0.00833416		305	2	1	0.041667		306	2	1	0.0583334		307	2	1	0.041666		308	2	1	0.0166674		309	2	1	0.0166664		310	2	1	0.0500002
301	2	1	0.0166674		302	2	1	0.133333		303	2	1	0.133333		304	2	1	0.025		305	2	1	0.0166664		306	2	1	0.0333328		307	2	1	0.0666666		308	2	1	0.0250006		309	2	1	0.083333		310	2	1	0.083333
301	2	1	0.0333328		302	2	1	0.0916672		303	2	1	0.05		304	2	1	0.0666668		305	2	1	0.0500002		306	2	1	0.0333328		307	2	1	0.1		308	2	1	0.0249996		309	2	1	0.0916662		310	2	1	0.125
301	2	1	0.041667		302	2	1	0.0916672		303	2	1	0.0333333		304	2	1	0.0916667		305	2	1	0.0583334		306	2	1	0.0666666		307	2	1	0.00833321		308	2	1	0.00833333		309	2	1	0.0500002		310	2	1	0.0250001
301	2	1	0.0166674		302	2	1	0.0833333		303	2	1	0.075		304	2	1	0		305	2	1	0		306	2	1	0.00833321		307	2	1	0.025		308	2	1	0.0250001		309	2	1	0.0333333		310	2	1	0.0166667
301	2	1	0.041667		302	2	1	0.00833344		303	2	1	0.0999999		304	2	1	0.05		305	2	1	0.0250001		306	2	1	0.241667		307	2	1	0.0249999		308	2	1	0.00833321		309	2	1	0.0416667		310	2	1	0.0666666
301	2	1	0.1		302	2	1	0		303	2	1	0.0333333		304	2	1	0.125		305	2	1	0.0333333		306	2	1	0.0833335		307	2	1	0.0333333		308	2	1	0.0583334		309	2	1	0.0666666		310	2	1	0.05
301	2	1	0.075		302	2	1	0.0583334		303	2	1	0.00833321		304	2	1	0.125		305	2	1	0.00833344		306	2	1	0.0666666		307	2	1	0		308	2	1	0.0333333		309	2	1	0.00833321		310	2	1	0.0249996
301	2	1	0.0250001		302	2	1	0.0166667		303	2	1	0.0500002		304	2	1	0.1		305	2	1	0.0583334		306	2	1	0		307	2	1	0.0250001		308	2	1	0.0666666		309	2	1	0.0333333		310	2	1	0.0416665
301	2	1	0.0666666		302	2	1	0		303	2	1	0.166667		304	2	1	0.0833335		305	2	1	0.0250001		306	2	1	0.0416665		307	2	1	0.0333333		308	2	1	0.00833344		309	2	1	0.116666		310	2	1	0.125
301	2	1	0.116667		302	2	1	0.0916665		303	2	1	0.133333		304	2	1	0.0750003		305	2	1	0.0166664		306	2	1	0.0333333		307	2	1	0.0249996		308	2	1	0.0833335		309	2	1	0.0500002		310	2	1	0.0500002
301	2	1	0.0166667		302	2	1	0.0500002		303	2	1	0		304	2	1	0.083333		305	2	1	0.0333333		306	2	1	0.0249999		307	2	1	0.108333		308	2	1	0.0249996		309	2	1	0		310	2	1	0.0999999
301	2	1	0.00833344		302	2	1	0.0250001		303	2	1	0.0166669		304	2	1	0.0499997		305	2	1	0.0249996		306	2	1	0.0250001		307	2	1	0.0333333		308	2	1	0.0166669		309	2	1	0.0833335		310	2	1	0.0833335
301	2	1	0.0666668		302	2	1	0.0166664		303	2	1	0.133333		304	2	1	0.0416665		305	2	1	0.00833321		306	2	1	0.00833321		307	2	1	0		308	2	1	0.0166669		309	2	1	0.1		310	2	1	0.0500002
301	2	1	0.0250001		302	2	1	0.0166669		303	2	1	0.125		304	2	1	0.041667		305	2	1	0.0499997		306	2	1	0.0249996		307	2	1	0.0333333		308	2	1	0.0166669		309	2	1	0.0249996		310	2	1	0.00833321
301	2	1	0.0250001		302	2	1	0.0500002		303	2	1	0.108333		304	2	1	0.108334		305	2	1	0		306	2	1	0.0250001		307	2	1	0		308	2	1	0.0333333		309	2	1	0.0916667		310	2	1	0.0250001
301	2	1	0.0500002		302	2	1	0.0249996		303	2	1	0.108333		304	2	1	0.0666666		305	2	1	0.0250001		306	2	1	0.00833368		307	2	1	0.0499997		308	2	1	0.0333333		309	2	1	0		310	2	1	0.0666666
301	2	1	0.0250001		302	2	1	0.0250001		303	2	1	0.108334		304	2	1	0.0666666		305	2	1	0.0500002		306	2	1	0.0166669		307	2	1	0.00833321		308	2	1	0.0416665		309	2	1	0.00833321		310	2	1	0.116667
301	2	1	0.00833321		302	2	1	0.0333328		303	2	1	0.0249996		304	2	1	0.150001		305	2	1	0.0833335		306	2	1	0.0166669		307	2	1	0.108333		308	2	1	0.0166669		309	2	1	0.0999994		310	2	1	0.0999994
301	2	1	0.0166669		302	2	1	0.0666676		303	2	1	0.083334		304	2	1	0.0750008		305	2	1	0.083333		306	2	1	0.0749998		307	2	1	0.0166674		308	2	1	0.0166669		309	2	1	0.0666666		310	2	1	0.00833416
301	2	1	0.133333		302	2	1	0.108334		303	2	1	0.0249996		304	2	1	0		305	2	1	0.108333		306	2	1	0.0333328		307	2	1	0.0166664		308	2	1	0.0583334		309	2	1	0.00833321		310	2	1	0
301	2	1	0		302	2	1	0.00833321		303	2	1	0.0749998		304	2	1	0.0166664		305	2	1	0.0916667		306	2	1	0.0166664		307	2	1	0.083333		308	2	1	0.0499997		309	2	1	0.0166664		310	2	1	0.0333338
301	2	1	0.0166669		302	2	1	0		303	2	1	0.0583334		304	2	1	0.083334		305	2	1	0.0583334		306	2	1	0.00833321		307	2	1	0.041667		308	2	1	0.041666		309	2	1	0.0333338		310	2	1	0.0749998
301	2	1	0		302	2	1	0.083333		303	2	1	0.0583334		304	2	1	0.0749998		305	2	1	0.0249996		306	2	1	0.041667		307	2	1	0.0916662		308	2	1	0.00833321		309	2	1	0.0666676		310	2	1	0.0249996
301	2	1	0.0166664		302	2	1	0.0166664		303	2	1	0.0666666		304	2	1	0.083334		305	2	1	0.0916672		306	2	1	0.108334		307	2	1	0.1		308	2	1	0		309	2	1	0.083333		310	2	1	0.0500002
301	2	1	0.0166664		302	2	1	0.00833321		303	2	1	0.00833321		304	2	1	0.0749998		305	2	1	0.0999994		306	2	1	0.0500002		307	2	1	0.158334		308	2	1	0.0249996		309	2	1	0.00833321		310	2	1	0.0500002
301	2	1	0.00833321		302	2	1	0.0583334		303	2	1	0.00833321		304	2	1	0.0500002		305	2	1	0.0500002		306	2	1	0.0333328		307	2	1	0.0249996		308	2	1	0.0250006		309	2	1	0.083333		310	2	1	0.200001
301	2	1	0.00833321		302	2	1	0.083333		303	2	1	0.0916672		304	2	1	0.0666666		305	2	1	0.041667		306	2	1	0.041666		307	2	1	0.0250006		308	2	1	0.00833416		309	2	1	0.041666		310	2	1	0.166666
301	2	1	0.0166664		302	2	1	0.0666666		303	2	1	0.0749998		304	2	1	0.041667		305	2	1	0.0666666		306	2	1	0.083334		307	2	1	0.0166664		308	2	1	0.00833321		309	2	1	0		310	2	1	0.0583334
301	2	1	0.0333328		302	2	1	0.116667		303	2	1	0.0166668		304	2	1	0		305	2	1	0.0333338		306	2	1	0.0583334		307	2	1	0.125		308	2	1	0.00833416		309	2	1	0.150001		310	2	1	0.1
301	2	1	0.0749998		302	2	1	0.0500002		303	2	1	0.0749998		304	2	1	0.025		305	2	1	0.0333334		306	2	1	0.083333		307	2	1	0.133333		308	2	1	0.041667		309	2	1	0.0666666		310	2	1	0.0166667
301	2	1	0.1		302	2	1	0.0500002		303	2	1	0.00833321		304	2	1	0.0416665		305	2	1	0.0833334		306	2	1	0.0166674		307	2	1	0.108334		308	2	1	0.0583334		309	2	1	0.00833321		310	2	1	0.0999999
301	2	1	0.0749998		302	2	1	0.166667		303	2	1	0.0999999		304	2	1	0.0416667		305	2	1	0.0833333		306	2	1	0.0750008		307	2	1	0.0249999		308	2	1	0.108333		309	2	1	0.0166667		310	2	1	0.0166667
301	2	1	0.116667		302	2	1	0.0583334		303	2	1	0.158333		304	2	1	0.0666666		305	2	1	0.0666666		306	2	1	0.025		307	2	1	0.0833333		308	2	1	0.0833333		309	2	1	0.0333333		310	2	1	0.0416667
301	2	1	0.0166667		302	2	1	0.125		303	2	1	0.2		304	2	1	0.00833321		305	2	1	0.0999999		306	2	1	0.00833321		307	2	1	0.0583332		308	2	1	0.075		309	2	1	0.0416665		310	2	1	0.0166667
301	2	1	0.00833333		302	2	1	0.125		303	2	1	0.0750003		304	2	1	0.0249999		305	2	1	0.00833321		306	2	1	0.0166667		307	2	1	0.0833333		308	2	1	0.0416667		309	2	1	0.0166667		310	2	1	0.0416667
301	2	1	0.05		302	2	1	0.0166667		303	2	1	0.141667		304	2	1	0.0916667		305	2	1	0.208333		306	2	1	0.0416667		307	2	1	0.0833333		308	2	1	0.0416667		309	2	1	0.075		310	2	1	0
301	2	1	0.0416667		302	2	1	0.00833344		303	2	1	0.108334		304	2	1	0.408333		305	2	1	0		306	2	1	0.0333333		307	2	1	0.0166669		308	2	1	0.0333335		309	2	1	0.0666666		310	2	1	0.0500002
301	2	1	0		302	2	1	0.116667		303	2	1	0.116667		304	2	1	0.0166669		305	2	1	0.0166664		306	2	1	0.0500002		307	2	1	0.041667		308	2	1	0.0166667		309	2	1	0.0166664		310	2	1	0
301	2	1	0.0333333		302	2	1	0.141667		303	2	1	0.15		304	2	1	0.366666		305	2	1	0.0666666		306	2	1	0		307	2	1	0.0583334		308	2	1	0.0500002		309	2	1	0.0666671		310	2	1	0.0666666
301	2	1	0.0250001		302	2	1	0.633333		303	2	1	0.108334		304	2	1	0.0750003		305	2	1	0.00833368		306	2	1	0.00833321		307	2	1	0.15		308	2	1	0.0250001		309	2	1	0.0250001		310	2	1	0
301	2	1	0		302	2	1	0.175		303	2	1	0.0749998		304	2	1	0.425		305	2	1	0.0416665		306	2	1	0.0500002		307	2	1	0.041667		308	2	1	0.0166664		309	2	1	0.0500002		310	2	1	0.0749998
301	2	1	0.0750003		302	2	1	0.558333		303	2	1	0.0416665		304	2	1	0.583333		305	2	1	0.0416665		306	2	1	0.0583334		307	2	1	0.0416665		308	2	1	0.0499997		309	2	1	0.0250001		310	2	1	0.0999999
301	2	1	0.0583334		302	2	1	0.15		303	2	1	0.0583334		304	2	1	0		305	2	1	0.0666666		306	2	1	0.0416665		307	2	1	0		308	2	1	0.0333333		309	2	1	0.0333333		310	2	1	0.0666666
301	2	1	0.0416665		302	2	1	0.6		303	2	1	0.0583334		304	2	1	0.0166669		305	2	1	0.0333328		306	2	1	0.0166669		307	2	1	0.0500002		308	2	1	0.0833335		309	2	1	0.0250001		310	2	1	0.125
301	2	1	0.0499997		302	2	1	0.733333		303	2	1	0.1		304	2	1	0.0166669		305	2	1	0.0583334		306	2	1	0.0166664		307	2	1	0.0499997		308	2	1	0.00833321		309	2	1	0.0249996		310	2	1	0.125
301	2	1	0.0499997		302	2	1	0.125		303	2	1	0.108334		304	2	1	0.0666666		305	2	1	0.116666		306	2	1	0.041667		307	2	1	0.0333328		308	2	1	0.0166664		309	2	1	0.0749998		310	2	1	0.133333
301	2	1	0.0416665		302	2	1	0.541666		303	2	1	0.175		304	2	1	0.1		305	2	1	0.0166674		306	2	1	0.0583334		307	2	1	0.116667		308	2	1	0.0166669		309	2	1	0.0333338		310	2	1	0.116667
301	2	1	0.0166669		302	2	1	0.208333		303	2	1	0.0916672		304	2	1	0.125		305	2	1	0.00833416		306	2	1	0.0166664		307	2	1	0.0166664		308	2	1	0.0416665		309	2	1	0.0249996		310	2	1	0.158333
301	2	1	0.116666		302	2	1	0.583334		303	2	1	0.0500002		304	2	1	0.041667		305	2	1	0.0666666		306	2	1	0.00833416		307	2	1	0.0500002		308	2	1	0.0500002		309	2	1	0.0500002		310	2	1	0.0166674
301	2	1	0.133334		302	2	1	0.108334		303	2	1	0.041667		304	2	1	0.0666666		305	2	1	0.0333338		306	2	1	0.0666666		307	2	1	0.083333		308	2	1	0.00833368		309	2	1	0.0166664		310	2	1	0.0333338
301	2	1	0.0333333		302	2	1	0.491667		303	2	1	0.083334		304	2	1	0.433333		305	2	1	0.00833321		306	2	1	0.0749998		307	2	1	0.083334		308	2	1	0.0583334		309	2	1	0.0166664		310	2	1	0.00833321
301	2	1	0.0666666		302	2	1	0.7		303	2	1	0.158334		304	2	1	0.125		305	2	1	0.0666666		306	2	1	0.0583334		307	2	1	0.0583324		308	2	1	0.0166664		309	2	1	0.041666		310	2	1	0.141666
301	2	1	0.0166669		302	2	1	0.116667		303	2	1	0.175		304	2	1	0.458334		305	2	1	0.3		306	2	1	0.0166674		307	2	1	0.041667		308	2	1	0.0166664		309	2	1	0.0333328		310	2	1	0.083333
301	2	1	0.041667		302	2	1	0.608334		303	2	1	0.125		304	2	1	0.0916672		305	2	1	0.0166674		306	2	1	0.00833321		307	2	1	0.0333328		308	2	1	0.0333338		309	2	1	0		310	2	1	0.0166664
301	2	1	0.141666		302	2	1	0.2		303	2	1	0.0749998		304	2	1	0.425		305	2	1	0.0250006		306	2	1	0.00833321		307	2	1	0.0916662		308	2	1	0.041667		309	2	1	0.041667		310	2	1	0.0666666
301	2	1	0.0666666		302	2	1	0.558333		303	2	2	0		304	2	1	0.541667		305	2	1	0.0500002		306	2	1	0.00833321		307	2	1	0.0333328		308	2	1	0.0333328		309	2	1	0.041666		310	2	1	0.0333328
301	2	1	0.0666666		302	2	1	0.0916662		303	2	2	0.358333		304	2	2	0.291667		305	2	1	0.125		306	2	1	0.116667		307	2	1	0.200001		308	2	1	0.00833321		309	2	1	0.0583324		310	2	1	0.041666
301	2	1	0.0583334		302	2	1	0.508334		303	2	2	0.00833344		304	2	2	0.0666666		305	2	2	0		306	2	1	0.0916662		307	2	1	0.0333338		308	2	1	0.0166664		309	2	1	0.0250006		310	2	2	0
301	2	1	0.125		302	2	1	0.683333		303	2	2	0.183333		304	2	2	0.283333		305	2	2	0.683333		306	2	1	0.083333		307	2	1	0.00833321		308	2	2	0.00833333		309	2	1	0.00833321		310	2	2	0.525
301	2	1	0.083333		302	2	2	0.358333		303	2	2	0.275		304	2	2	0.0916667		305	2	2	0		306	2	1	0		307	2	2	0		308	2	2	0.0250001		309	2	2	0.0666666		310	2	2	0.0333333
301	2	1	0.0166664		302	2	2	0.15		303	2	2	0.0666666		304	2	2	0.216667		305	2	2	0.433333		306	2	2	0.05		307	2	2	0.183333		308	2	2	0.0500002		309	2	2	0.0166667		310	2	2	0.0916667
301	2	2	0.00833333		302	2	2	0.333333		303	2	2	0.275		304	2	2	0.158333		305	2	2	0.25		306	2	2	0.225		307	2	2	0.0250001		308	2	2	0.216667		309	2	2	0.075		310	2	2	0
301	2	2	0.333333		302	2	2	0.0416665		303	2	2	0.316667		304	2	2	0.458333		305	2	2	0.241667		306	2	2	0.116667		307	2	2	0.258333		308	2	2	0.00833321		309	2	2	0.133333		310	2	2	0.125
301	2	2	0.0333333		302	2	2	0.358333		303	2	2	0.283334		304	2	2	0.233333		305	2	2	0.241666		306	2	2	0.158334		307	2	2	0.0416665		308	2	2	0.233333		309	2	2	0.05		310	2	2	0.116667
301	2	2	0.341667		302	2	2	0.00833344		303	2	2	0.116667		304	2	2	0.0166669		305	2	2	0.408333		306	2	2	0.0916667		307	2	2	0.25		308	2	2	0.0250001		309	2	2	0.0416665		310	2	2	0.283333
301	2	2	0.0250001		302	2	2	0.266667		303	2	2	0.0666671		304	2	2	0.35		305	2	2	0.375		306	2	2	0.00833368		307	2	2	0.108334		308	2	2	0.00833321		309	2	2	0.0416665		310	2	2	0.783333
301	2	2	0.425		302	2	2	0.25		303	2	2	0.0166664		304	2	2	0.0666666		305	2	2	0.425		306	2	2	0.0166669		307	2	2	0.0666666		308	2	2	0.241667		309	2	2	0.0916667		310	2	2	0.241666
301	2	2	0.0916667		302	2	2	0.0416665		303	2	2	0.00833321		304	2	2	0.2		305	2	2	0.558333		306	2	2	0.0916667		307	2	2	0.183333		308	2	2	0.00833321		309	2	2	0.0333333		310	2	2	0.783333
301	2	2	0.0333333		302	2	2	0.15		303	2	2	0.458333		304	2	2	0.175		305	2	2	0.425		306	2	2	0.275001		307	2	2	0.00833321		308	2	2	0.2		309	2	2	0.083333		310	2	2	0.175
301	2	2	0.408333		302	2	2	0.175		303	2	2	0.458334		304	2	2	0.675		305	2	2	0.666667		306	2	2	0.0583324		307	2	2	0.308333		308	2	2	0.00833321		309	2	2	0.0250001		310	2	2	0.758333
301	2	2	0.0749998		302	2	2	0.241667		303	2	2	0.325		304	2	2	0.641667		305	2	2	0.950001		306	2	2	0.0666666		307	2	2	0.0916672		308	2	2	0.275		309	2	2	0		310	2	2	1
301	2	2	0.358333		302	2	2	0.158333		303	2	2	0.0500002		304	2	2	1.34167		305	2	2	0.45		306	2	2	0.041666		307	2	2	0.0500002		308	2	2	0.0333328		309	2	2	0.0500002		310	2	2	0.275001
301	2	2	0.0166669		302	2	2	0.133333		303	2	2	0.0250006		304	2	2	0.841666		305	2	2	0.358333		306	2	2	0.0666666		307	2	2	0.166667		308	2	2	0.158333		309	2	2	0.0249996		310	2	2	0.741666
301	2	2	0.241666		302	2	2	0.116667		303	2	2	0.266666		304	2	2	0.925		305	2	2	0.4		306	2	2	0.0333338		307	2	2	0		308	2	2	0.0250006		309	2	2	0.0583334		310	2	2	0.266666
301	2	2	0.0833335		302	2	2	0.266666		303	2	2	0.266666		304	2	2	0.691667		305	2	2	0.516666		306	2	2	0.333333		307	2	2	0.25		308	2	2	0.241667		309	2	2	0.0166664		310	2	2	0.783333
301	2	2	0.00833321		302	2	2	0.0666666		303	2	2	0.491667		304	2	2	1.1		305	2	2	0.308333		306	2	2	0.0500002		307	2	2	0.0500002		308	2	2	0.0583334		309	2	2	0.0333338		310	2	2	0.266667
301	2	2	0.35		302	2	2	0.258333		303	2	2	0.4		304	2	2	0.708333		305	2	2	0.491667		306	2	2	0.224999		307	2	2	0.325		308	2	2	0.2		309	2	2	0.0749998		310	2	2	0.724999
301	2	2	0.083333		302	2	2	0.0166674		303	2	2	0.391666		304	2	2	0.224999		305	2	2	0.525		306	2	2	0.0583334		307	2	2	0.174999		308	2	2	0.0166664		309	2	2	0.041667		310	2	2	0.85
301	2	2	0.341667		302	2	2	0.2		303	2	2	0.108334		304	2	2	0.241667		305	2	2	0.358333		306	2	2	0.125		307	2	2	0.0249996		308	2	2	0.0666666		309	2	2	0.125		310	2	2	0.0583334
301	2	2	0.041667		302	2	2	0.0583334		303	2	2	0.183332		304	2	2	0.0583334		305	2	2	0.299999		306	2	2	0		307	2	2	0.216666		308	2	2	0.225		309	2	2	0.0250006		310	2	2	0.183333
301	2	2	0.283334		302	2	2	0.0333328		303	2	2	0.333333		304	2	2	0.191667		305	2	2	0.308334		306	2	2	0.108334		307	2	2	0.358333		308	2	2	0.0499992		309	2	2	0.125		310	2	2	0
301	2	2	0.041667		302	2	2	0.358333		303	2	2	0.258333		304	2	2	0.183334		305	2	2	0.358334		306	2	2	0.166668		307	2	2	0.316667		308	2	2	0.141666		309	2	2	0.0500002		310	2	2	0.0166664
301	2	2	0.466666		302	2	2	0.0249996		303	2	2	0.35		304	2	2	0.0833321		305	2	2	0.508333		306	2	2	0.225		307	2	2	0.358334		308	2	2	0.183332		309	2	2	0.0250006		310	2	2	0.0666666
301	2	2	0.441667		302	2	2	0.308333		303	2	2	0.191667		304	2	2	0.325001		305	2	2	0.450001		306	2	2	0.125		307	2	2	0.483334		308	2	2	0.275		309	2	2	0.083333		310	2	2	0.0916672
301	2	2	0.466667		302	2	2	0.0666666		303	2	2	0.166667		304	2	2	0		305	2	2	0.558334		306	2	2	0.25		307	2	2	0.408335		308	2	2	0.283333		309	2	2	0.00833321		310	2	2	0.141667
301	2	2	0.408334		302	2	2	0.266666		303	2	2	0.0666666		304	2	2	0.691667		305	2	2	0		306	2	2	0.0166664		307	2	2	0.391666		308	2	2	0.558333		309	2	2	0.00833416		310	2	2	0.0999999
301	2	2	0.424999		302	2	2	0.00833321		303	2	2	0.325		304	2	2	0.391667		305	2	2	0.266667		306	2	2	0.0750008		307	2	2	0.741667		308	2	2	0.8		309	2	2	0.00833321		310	2	2	0.116667
301	2	2	0.408334		302	2	2	0.0583333		303	2	2	0.041667		304	2	2	0.741667		305	2	2	0.158334		306	2	2	0.433334		307	2	2	0		308	2	2	0.608333		309	2	2	0		310	2	2	0.0666668
301	2	2	0.599999		302	2	2	0.283333		303	2	2	0.283333		304	2	2	0.2		305	2	2	0.0833333		306	2	2	0.0333333		307	2	2	0.333333		308	2	2	0.75		309	2	2	0.0666667		310	2	2	0.116667
301	2	2	0.0166667		302	2	2	0.05		303	2	2	0.116667		304	2	2	0.525		305	2	2	0.0833333		306	2	2	0.225		307	2	2	0.05		308	2	2	0.541667		309	2	2	0.05		310	2	2	0.00833321
301	2	2	0.158333		302	2	2	0.258333		303	2	2	0.0499997		304	2	2	0.116667		305	2	2	0.0583334		306	2	2	0.0749998		307	2	2	0.0333333		308	2	2	0.7		309	2	2	0.00833344		310	2	2	0.133333
301	2	2	0.0666666		302	2	2	0.15		303	2	2	0.3		304	2	2	0.25		305	2	2	0.308333		306	2	2	0.0416665		307	2	2	0.166667		308	2	2	0.933333		309	2	2	0.183333		310	2	2	0.108333
301	2	2	0.125		302	2	2	0.2		303	2	2	0.15		304	2	2	0.183333		305	2	2	0.175		306	2	2	0.0666666		307	2	2	0.00833321		308	2	2	0.491666		309	2	2	0.0333333		310	2	2	0.141667
301	2	2	0.0500002		302	2	2	0.15		303	2	2	0.233334		304	2	2	0.141667		305	2	2	0.15		306	2	2	0.191667		307	2	2	0.0749998		308	2	2	0.525		309	2	2	0.0999999		310	2	2	0.0916667
301	2	2	0.25		302	2	2	0.0666671		303	2	2	0.2		304	2	2	0.175		305	2	2	0.316667		306	2	2	0.00833321		307	2	2	0		308	2	2	0.616666		309	2	2	0.266667		310	2	2	0.125
301	2	2	0.00833344		302	2	2	0.408333		303	2	2	0.275001		304	2	2	0.0833335		305	2	2	0.366667		306	2	2	0.0666671		307	2	2	0.225		308	2	2	0.8		309	2	2	0.583333		310	2	2	0.108334
301	2	2	0.00833321		302	2	2	0.108334		303	2	2	0.0916672		304	2	2	0.166667		305	2	2	0.291666		306	2	2	0.35		307	2	2	0.0833335		308	2	2	0.466667		309	2	2	0.333333		310	2	2	0.0249996
301	2	2	0.266667		302	2	2	0.358333		303	2	2	0.1		304	2	2	0.416667		305	2	2	0.375		306	2	2	0.0333328		307	2	2	0.108333		308	2	2	0.641666		309	2	2	0.616667		310	2	2	0.0999994
301	2	2	0.0666666		302	2	2	0.00833368		303	2	2	0.45		304	2	2	0.416667		305	2	2	0.825001		306	2	2	0.0166664		307	2	2	0.266666		308	2	2	0.95		309	2	2	0.275		310	2	2	0.0250006
301	2	2	0.491666		302	2	2	0.425		303	2	2	0.116667		304	2	2	0.491667		305	2	2	0.341667		306	2	2	0.0916662		307	2	2	0.116667		308	2	2	0.00833321		309	2	2	0.65		310	2	2	0.0249996
301	2	2	0.0916667		302	2	2	0.0166664		303	2	2	0.408334		304	2	2	0.566667		305	2	2	0.366667		306	2	2	0.116667		307	2	2	0.183333		308	2	2	0.191667		309	2	2	0.966666		310	2	2	0.175
301	2	2	0.516666		302	2	2	0.0916672		303	2	2	0.15		304	2	2	0.583333		305	2	2	0.333333		306	2	2	0		307	2	2	0.558333		308	2	2	0.2		309	2	2	0.325		310	2	2	0.1
301	2	2	0.15		302	2	2	0.391666		303	2	2	0.491667		304	2	2	0.625		305	2	2	0.383333		306	2	2	0.191667		307	2	2	0.408333		308	2	2	0.291667		309	2	2	0.533334		310	2	2	0.0166664
301	2	2	0.125		302	2	2	0.116667		303	2	2	0.00833321		304	2	2	0.566667		305	2	2	0.325		306	2	2	0.216667		307	2	2	0.325001		308	2	2	0.108333		309	2	2	0.308333		310	2	2	0.0666666
301	2	2	0.35		302	2	2	0.383333		303	2	2	0.083333		304	2	2	0.625		305	2	2	0.416666		306	2	2	0.083333		307	2	2	0.408333		308	2	2	0.266666		309	2	2	0.525		310	2	2	0.183333
301	2	2	0.00833321		302	2	2	0.0999994		303	2	2	0.391666		304	2	2	0.458333		305	2	2	0.833333		306	2	2	0.166667		307	2	2	0.391667		308	2	2	0.1		309	2	2	0.283334		310	2	2	0.108334
301	2	2	0.275001		302	2	2	0.441667		303	2	2	0.0916653		304	2	2	0.525		305	2	2	0.383333		306	2	2	0.0583334		307	2	2	0.541666		308	2	2	0.0583334		309	2	2	0.483334		310	2	2	0.041667
301	2	2	0.0166664		302	2	2	0.0583334		303	2	2	0.458334		304	2	2	0.575		305	2	2	0.349999		306	2	2	0.200001		307	2	2	0.783333		308	2	2	0.291667		309	2	2	0.883333		310	2	2	0.141666
301	2	2	0.366667		302	2	2	0.041667		303	2	2	0.1		304	2	2	0.525001		305	2	2	0.308332		306	2	2	0.141666		307	2	2	0.475		308	2	2	0.208334		309	2	2	0.291667		310	2	2	0.0749998
301	2	2	0.0166674		302	2	2	0.325		303	2	2	0.316666		304	2	2	0.633334		305	2	2	0.391666		306	2	2	0.0166664		307	2	2	0.433332		308	2	2	0.4		309	2	2	0.55		310	2	2	0.0666666
301	2	2	0.0500002		302	2	2	0.0749998		303	2	2	0.108334		304	2	2	0.533333		305	2	2	0.233334		306	2	2	0.166666		307	2	2	0.3		308	2	2	0.108334		309	2	2	0.325		310	2	2	0.0666666
301	2	2	0.283333		302	2	2	0.233334		303	2	2	0.466667		304	2	2	0.658333		305	2	2	0.324999		306	2	2	0.00833321		307	2	2	0.325		308	2	2	0.174999		309	2	2	0.558333		310	2	2	0.141666
301	2	2	0.0500002		302	2	2	0.125		303	2	2	0.416667		304	2	2	0.641667		305	2	2	0.733334		306	2	2	0.174999		307	2	2	0.325001		308	2	2	0.258333		309	2	2	0.35		310	2	2	0.1
301	2	2	0.333334		302	2	2	0.266666		303	2	2	0.391667		304	2	2	0.6		305	2	2	0.6		306	2	2	0.15		307	2	2	0.383333		308	2	2	0.508333		309	2	2	0.541667		310	2	2	0.133333
301	2	2	0.00833321		302	2	2	0		303	2	2	0.35		304	2	2	0.583333		305	2	2	0.55		306	2	2	0.125		307	2	2	0.699999		308	2	2	0.725		309	2	2	0.85		310	2	2	0.0833335
301	2	2	0.325		302	2	2	0.425		303	2	2	0.466667		304	2	2	0.475		305	2	2	0.308333		306	2	2	0.1		307	2	2	0		308	2	2	0.608333		309	2	2	0.0416666		310	2	2	0.0500002
301	2	2	0.0666666		302	2	2	0.45		303	2	2	0.583333		304	2	2	0.516667		305	2	2	0.45		306	2	2	0.0166667		307	2	2	0.0666666		308	2	2	0.466667		309	2	2	0.00833321		310	2	2	0.0416667
301	2	2	0.0166667		302	2	2	0.266667		303	2	2	0.925		304	2	2	0.341667		305	2	2	0.4		306	2	2	0.075		307	2	2	0.108333		308	2	2	0.491667		309	2	2	0.075		310	2	2	0.0749998
301	2	2	0.3		302	2	2	0.25		303	2	2	0.00833368		304	2	2	0.508333		305	2	2	0.275		306	2	2	0.183333		307	2	2	0.075		308	2	2	0.541667		309	2	2	0.0833335		310	2	2	0.108334
301	2	2	0.0166667		302	2	2	0.133333		303	2	2	0.508333		304	2	2	0.241667		305	2	2	0.575		306	2	2	0.216667		307	2	2	0.0583334		308	2	2	0.983334		309	2	2	0.0583332		310	2	2	0.133334
301	2	2	0.25		302	2	2	0.175		303	2	2	0.125		304	2	2	0.141666		305	2	2	0.258333		306	2	2	0.158333		307	2	2	0.0583329		308	2	2	0.00833321		309	2	2	0.141666		310	2	2	0.0833335
301	2	2	0.0166667		302	2	2	0.225		303	2	2	0.0583334		304	2	2	0.183333		305	2	2	0.316667		306	2	2	0.108333		307	2	2	0.0833335		308	2	2	0.0333333		309	2	2	0.0583334		310	2	2	0.0916667
301	2	2	0.358333		302	2	2	0		303	2	2	0.191667		304	2	2	0.166667		305	2	2	0.333333		306	2	2	0.0250001		307	2	2	0.391666		308	2	2	0.166667		309	2	2	0.0250001		310	2	2	0.141667
301	2	2	0.0249999		302	2	2	0.0916667		303	2	2	0.333333		304	2	2	0.133333		305	2	2	0.383333		306	2	2	0.0583329		307	2	2	0.525		308	2	2	0.258334		309	2	2	0.0166669		310	2	2	0.0333338
301	2	2	0		302	2	2	0.0999999		303	2	2	0.141666		304	2	2	0.0500002		305	2	2	0.133334		306	2	2	0.125		307	2	2	0.366667		308	2	2	0.0166664		309	2	2	0.0583334		310	2	2	0.0500002
301	2	2	0.325		302	2	2	0.15		303	2	2	0.4		304	2	2	0.283334		305	2	2	0.116667		306	2	2	0.333334		307	2	2	0.541667		308	2	2	0.0666666		309	2	2	0.0500002		310	2	2	0.0333338
301	2	2	0.1		302	2	2	0.183333		303	2	2	0.341666		304	2	2	0.15		305	2	2	0.516667		306	2	2	0.083333		307	2	2	0.283333		308	2	2	0.275		309	2	2	0.0916667		310	2	2	0.0333338
301	2	2	0.158334		302	2	2	0.191667		303	2	2	0.158334		304	2	2	0.133333		305	2	2	0.266666		306	2	2	0.191667		307	2	2	0.400001		308	2	2	0.00833416		309	2	2	0.200001		310	2	2	0.0583334
301	2	2	0.1		302	2	2	0.458333		303	2	2	0.041667		304	2	2	0.208334		305	2	2	0.325		306	2	2	0.333334		307	2	2	0.816667		308	2	2	0.0333328		309	2	2	0.125		310	2	2	0.158333
301	2	2	0.366667		302	2	2	0.25		303	2	2	0.275		304	2	2	0.183333		305	2	2	0.283334		306	2	2	0.083333		307	2	2	0.333333		308	2	2	0.141667		309	2	2	0.00833321		310	2	2	0.175
301	2	2	0.0666666		302	2	2	0.158334		303	2	2	0.291667		304	2	2	0.166667		305	2	2	0.341667		306	2	2	0.00833416		307	2	2	0.525001		308	2	2	0.2		309	2	2	0.0333328		310	2	2	0.0333328
301	2	2	0.00833321		302	2	2	0.341666		303	2	2	0.666666		304	2	2	0.1		305	2	2	0.283333		306	2	2	0.183333		307	2	2	0.433333		308	2	2	0.158333		309	2	2	0.041667		310	2	2	0.0166664
301	2	2	0.291667		302	2	2	0.341667		303	2	2	0.533334		304	2	2	0.233334		305	2	2	0.416667		306	2	2	0.0333338		307	2	2	0.525001		308	2	2	0.0666666		309	2	2	0.116667		310	2	2	0.0499992
301	2	2	0.0166664		302	2	2	0.291667		303	2	2	0.491667		304	2	2	0.158333		305	2	2	0.591667		306	2	2	0.108334		307	2	2	0.341667		308	2	2	0.0166664		309	2	2	0.175		310	2	2	0.141667
301	2	2	0.366667		302	2	2	0.291667		303	2	2	0.258333		304	2	2	0.150001		305	2	2	0.325001		306	2	2	0.0999994		307	2	2	0.458333		308	2	2	0.591667		309	2	2	0		310	2	2	0.0999994
301	2	2	0.041667		302	2	2	0.508334		303	2	2	0.191667		304	2	2	0.266666		305	2	2	0.341666		306	2	2	0.108334		307	2	2	0.758333		308	2	2	0.475		309	2	2	0.083334		310	2	2	0.0583334
301	2	2	0.358334		302	2	2	0.0666666		303	2	2	0.383333		304	2	2	0.25		305	2	2	0.3		306	2	2	0.0749989		307	2	2	0.35		308	2	2	0.566668		309	2	2	0.0666666		310	2	2	0.141667
301	2	2	0.0249996		302	2	2	0.0166674		303	2	2	0.316667		304	2	2	0.183333		305	2	2	0.541667		306	2	2	0.0249996		307	2	2	0.458333		308	2	2	0.616667		309	2	2	0		310	2	2	0.0583334
301	2	2	0.0166664		302	2	2	0.0249996		303	2	2	0.483333		304	2	2	0.15		305	2	2	0.366667		306	2	2	0.125		307	2	2	0.441667		308	2	2	0.575001		309	2	2	0.0500002		310	2	2	0.0333328
301	2	2	0.358333		302	2	2	0.0166674		303	2	2	0.075		304	2	2	0.275		305	2	2	0.583334		306	2	2	0.041666		307	2	2	0.516666		308	2	2	0.691668		309	2	2	0.0749998		310	2	2	0.108334
301	2	2	0.0166664		302	2	2	0.083333		303	2	2	0.316667		304	2	2	0.0916667		305	2	2	0.833334		306	2	2	0.15		307	2	2	0.366667		308	2	2	1.2		309	2	2	0.00833321		310	2	2	0.0749999
301	2	2	0.316667		302	2	2	0.0666666		303	2	2	0.0333333		304	2	2	0.375		305	2	2	0.425		306	2	2	0.00833511		307	2	2	0.558333		308	2	2	0.225		309	2	2	0		310	2	2	0.566667
301	2	2	0.0166664		302	2	2	0.116667		303	2	2	0.341667		304	2	2	0.108333		305	2	2	0.1		306	2	2	0.241667		307	2	2	0.608333		308	2	2	0.233333		309	2	2	0.15		310	2	2	0.125
301	2	2	0.316667		302	2	2	0.208333		303	2	2	0.0999999		304	2	2	0.408333		305	2	2	0.241667		306	2	2	0.108334		307	2	2	0.333333		308	2	2	0.275		309	2	2	0		310	2	2	0.1
301	2	2	0.0250006		302	2	2	0.308333		303	2	2	0.275		304	2	2	0.0666666		305	2	2	0.0916667		306	2	2	0.025		307	2	2	0.0416667		308	2	2	0.158333		309	2	2	0.0833334		310	2	2	0.0583332
301	2	2	0.0916666		302	2	2	0.00833344		303	2	2	0.325		304	2	2	0.316667		305	2	2	0.275		306	2	2	0.2		307	2	2	0.291667		308	2	2	0.341667		309	2	2	0.0416667		310	2	2	0.15
301	2	2	0.133333		302	2	2	0.383333		303	2	2	0.275		304	2	2	0.0833333		305	2	2	0.225		306	2	2	0.1		307	2	2	0.0333333		308	2	2	0.175		309	2	2	0.0333333		310	2	2	0.133334
301	2	2	0.116667		302	2	2	0.0666666		303	2	2	0.183333		304	2	2	0.358334		305	2	2	0.175		306	2	2	0.05		307	2	2	0.125		308	2	2	0.25		309	2	2	0.125		310	2	2	0.2
301	2	2	0.183333		302	2	2	0.458333		303	2	2	0.15		304	2	2	0.3		305	2	2	0.0500002		306	2	2	0.075		307	2	2	0.0583334		308	2	2	0.275		309	2	2	0.075		310	2	2	0.691667
301	2	2	0.0833333		302	2	2	0.116667		303	2	2	0.308333		304	2	2	0.408334		305	2	2	0.358333		306	2	2	0.116667		307	2	2	0.125		308	2	2	0.0583334		309	2	2	0.0333333		310	2	2	0.241666
301	2	2	0.15		302	2	2	0.208333		303	2	2	0.0666666		304	2	2	0.391667		305	2	2	0.0999999		306	2	2	0.141666		307	2	2	0.0916667		308	2	2	0.366667		309	2	2	0.316667		310	2	2	0.766667
301	2	2	0.158333		302	2	2	0.65		303	2	2	0.408333		304	2	2	0.391667		305	2	2	0.45		306	2	2	0.0250001		307	2	2	0.00833321		308	2	2	0.174999		309	2	2	0.583333		310	2	2	0.191667
301	2	2	0.0749998		302	2	2	0.258333		303	2	2	0.0249996		304	2	2	0.291667		305	2	2	0.208333		306	2	2	0.15		307	2	2	0.275		308	2	2	0.583334		309	2	2	0.283333		310	2	2	0.616667
301	2	2	0.491666		302	2	2	0.583333		303	2	2	0.2		304	2	2	0.466667		305	2	2	0.0750003		306	2	2	0.0666666		307	2	2	0.0250001		308	2	2	0.083333		309	2	2	0.675		310	2	2	0.875
301	2	2	0.175		302	2	2	0.116666		303	2	2	0.541667		304	2	2	0.425		305	2	2	0.041667		306	2	2	0.00833321		307	2	2	0.0666666		308	2	2	0.183333		309	2	2	0.333333		310	2	2	0.233333
301	2	2	0.408333		302	2	2	0.45		303	2	2	0.041666		304	2	2	0.458333		305	2	2	0.208333		306	2	2	0.0916672		307	2	2	0.133333		308	2	2	0.200001		309	2	2	0.616667		310	2	2	0.708333
301	2	2	0.175		302	2	2	0.0833335		303	2	2	0.424999		304	2	2	0.491667		305	2	2	0.625		306	2	2	0.316667		307	2	2	0.125		308	2	2	0.15		309	2	2	0.916667		310	2	2	0.241666
301	2	2	0.0916667		302	2	2	0.225		303	2	2	0.141666		304	2	2	0.425		305	2	2	0.241666		306	2	2	0.0916662		307	2	2	0.0583334		308	2	2	0.55		309	2	2	0.0333338		310	2	2	0.741666
301	2	2	0.266666		302	2	2	0.558333		303	2	2	0.491667		304	2	2	0.408333		305	2	2	0.733334		306	2	2	0.00833321		307	2	2	0.0749998		308	2	2	0.158334		309	2	2	0.116667		310	2	2	0.224999
301	2	2	0.2		302	2	2	0.133333		303	2	2	0.116667		304	2	2	0.241666		305	2	2	0.516667		306	2	2	0.241666		307	2	2	0.0666666		308	2	2	0.475		309	2	2	0.0166674		310	2	2	0.683333
301	2	2	0.141667		302	2	2	0.416667		303	2	2	0.175		304	2	2	0.375		305	2	2	0.666667		306	2	2	0.0666666		307	2	2	0.083333		308	2	2	0.275		309	2	2	0.0583334		310	2	2	0.883334
301	2	2	0.0666666		302	2	2	0.175		303	2	2	0.25		304	2	2	0.325		305	2	2	0.275001		306	2	2	0.0916662		307	2	2	0.116667		308	2	2	0.333333		309	2	2	0.0333338		310	2	2	0.258334
301	2	2	0.333333		302	2	2	0.433333		303	2	2	0.116667		304	2	2	0.408334		305	2	2	0.258334		306	2	2	0.0500002		307	2	2	0.0500002		308	2	2	0.041667		309	2	2	0.108334		310	2	2	0.741667
301	2	2	0.0333328		302	2	2	0.158333		303	2	2	0.408333		304	2	2	0.516667		305	2	2	0.558332		306	2	2	0.316667		307	2	2	0.225		308	2	2	0.141666		309	2	2	0		310	2	2	0.25
301	2	2	0.316667		302	2	2	0.0749998		303	2	2	0.083333		304	2	2	0.4		305	2	2	0.183333		306	2	2	0.25		307	2	2	0.0500002		308	2	2	0.233332		309	2	2	0.125		310	2	2	0.724999
301	2	2	0.216666		302	2	2	0.483333		303	2	2	0.383333		304	2	2	0.316667		305	2	2	0.341666		306	2	2	0.574999		307	2	2	0.4		308	2	2	0.0666676		309	2	2	0.0166664		310	2	2	0.158333
301	2	2	0.0166664		302	2	2	0.183333		303	2	2	0.358334		304	2	2	0.183332		305	2	2	0.0500011		306	2	2	0.583334		307	2	2	0.0166664		308	2	2	0.283335		309	2	2	0.083333		310	2	2	0.658333
301	2	2	0.433333		302	2	2	0.5		303	2	2	0		304	2	2	0.516666		305	2	2	0.208334		306	2	2	0.508333		307	2	2	0.158333		308	2	2	0.0666656		309	2	2	0.0333338		310	2	2	0.941667
301	2	2	0.0166664		302	2	2	0.166667		303	2	2	0.35		304	2	2	0.108333		305	2	2	0.0666656		306	2	2	0.775		307	2	2	0		308	2	2	0.116667		309	2	2	0.15		310	2	2	0.0666667
301	2	2	0.3		302	2	2	0.508333		303	2	2	0.225		304	2	2	0.0666668		305	2	2	0.241667		306	2	2	0.541668		307	2	2	0.15		308	2	2	0.433333		309	2	2	0.133333		310	2	2	0.258333
301	2	2	0.0166664		302	2	2	0.133333		303	2	2	0.0833335		304	2	2	0.133333		305	2	2	0.208333		306	2	2	0.566666		307	2	2	0.116667		308	2	2	0.0999999		309	2	2	0.0666667		310	2	2	0.0833333
301	2	2	0.191667		302	3	1	0.116667		303	2	2	0.525		304	2	2	0.15		305	2	2	0.0583334		306	2	2	1.325		307	2	2	0.116667		308	2	2	0.291667		309	2	2	0.05		310	2	2	0.15
301	2	2	0.158333		302	3	1	0.0166667		303	2	2	0.158333		304	2	2	0.125		305	2	2	0.425		306	2	2	0.0166667		307	2	2	0.0666668		308	2	2	0.0416667		309	2	2	0		310	2	2	0.0166667
301	2	2	0.225		302	3	1	0.0416667		303	2	2	0.616667		304	2	2	0.3		305	2	2	0.0416665		306	2	2	0.491667		307	2	2	0.416667		308	2	2	0.266667		309	2	2	0.0166667		310	2	2	0.05
301	2	2	0.0833334		302	3	1	0		303	2	2	0.00833368		304	2	2	0		305	2	2	0.233333		306	2	2	0.158333		307	2	2	0.116667		308	2	2	0.166667		309	2	2	0.0500002		310	2	2	0
301	2	2	0.283333		302	3	1	0.00833344		303	2	2	0.0333333		304	2	2	0.0916667		305	2	2	0.258333		306	2	2	0.391667		307	2	2	0.108333		308	2	2	0.266666		309	2	2	0		310	2	2	0.25
301	2	2	0.0833333		302	3	1	0.108333		303	2	2	0.0416665		304	2	2	0.283333		305	2	2	0.00833321		306	2	2	0.216667		307	2	2	0.0750003		308	2	2	0.225		309	2	2	0.0666666		310	2	2	0.725
301	2	2	0.358333		302	3	1	0.083333		303	2	2	0.0416665		304	2	2	0.0166664		305	2	2	0.391667		306	2	2	0.325		307	2	2	0.2		308	2	2	0.0166664		309	2	2	0.0583334		310	2	2	0.241667
301	2	2	0.075		302	3	1	0.216666		303	2	2	0.0916667		304	2	2	0.391666		305	2	2	0.225		306	2	2	0.158333		307	2	2	0.158333		308	2	2	0.233334		309	2	2	0.041667		310	2	2	0.733333
301	2	2	0.408333		302	3	1	0.0916667		303	2	2	0.125		304	2	2	0.0166664		305	2	2	0.4		306	2	2	0.00833321		307	2	2	0.125		308	2	2	0.108333		309	2	2	0.00833368		310	2	2	0.183333
301	2	2	0.166667		302	3	1	0.0916667		303	2	2	0.3		304	2	2	0.35		305	2	2	0		306	2	2	0.25		307	2	2	0.35		308	2	2	0.191667		309	2	2	0.00833321		310	2	2	0.783333
301	2	2	0.65		302	3	1	0.0583334		303	2	2	0.116667		304	2	2	0.0250001		305	2	2	0.158333		306	2	2	0.041667		307	2	2	0.0416665		308	2	2	0.083333		309	2	2	0.0750003		310	2	2	0.916667
301	2	2	0.325		302	3	1	0.0333333		303	2	2	0.0666666		304	2	2	0.133333		305	2	2	0.133333		306	2	2	0.25		307	2	2	0.183333		308	2	2	0.2		309	2	2	0.0250001		310	2	2	0.208333
301	2	2	0.616666		302	3	1	0.00833321		303	2	2	0.0250006		304	2	2	0.266666		305	2	2	0.108334		306	2	2	0.108333		307	2	2	0.0500002		308	2	2	0.183333		309	2	2	0.0666666		310	2	2	0.633333
301	2	2	0.266667		302	3	1	0.0250001		303	2	2	0.00833321		304	2	2	0.0583334		305	2	2	0.316667		306	2	2	0.233334		307	2	2	0.125		308	2	2	0.0583334		309	2	2	0.00833416		310	2	2	0.275001
301	2	2	0.616667		302	3	1	0.0749998		303	2	2	0.0333338		304	2	2	0.208334		305	2	2	0.125		306	2	2	0.0583334		307	2	2	0.175		308	2	2	0.325		309	2	2	0.0166664		310	2	2	0.725
301	2	2	0.258333		302	3	1	0.041666		303	2	2	0.0166674		304	2	2	0.0916662		305	2	2	0.275		306	2	2	0.0666666		307	2	2	0		308	2	2	0.0333338		309	2	2	0.0999994		310	2	2	0.291667
301	2	2	0.225		302	3	1	0.108333		303	2	2	0.291666		304	2	2	0.266667		305	2	2	0.00833416		306	2	2	0.316667		307	2	2	0.316667		308	2	2	0.266666		309	2	2	0.041667		310	2	2	0.666667
301	2	2	0.0833335		302	3	1	0.041667		303	2	2	0.233334		304	2	2	0.0583334		305	2	2	0.241667		306	2	2	0.116667		307	2	2	0.0749998		308	2	2	0.0916672		309	2	2	0.041667		310	2	2	0.9
301	2	2	0.191667		302	3	1	0.0249996		303	2	2	0.116667		304	2	2	0.0250006		305	2	2	0.041667		306	2	2	0.0916662		307	2	2	0.225		308	2	2	0.216667		309	2	2	0.00833321		310	2	2	0
301	2	2	0.108334		302	3	1	0.0583334		303	2	2	0.083333		304	2	2	0.291667		305	2	2	0.041667		306	2	2	0.208334		307	2	2	0.0583324		308	2	2	0.224999		309	2	2	0.0916672		310	2	2	0.1
301	2	2	0.108334		302	3	1	0.0250006		303	2	2	0.041667		304	2	2	0.0249996		305	2	2	0.324999		306	2	2	0.0749998		307	2	2	0.316667		308	2	2	0.0749998		309	2	2	0.1		310	2	2	0.0333338
301	2	2	0.0166674		302	3	1	0.275		303	2	2	0.0249996		304	2	2	0.283333		305	2	2	0		306	2	2	0.200001		307	2	2	0.200001		308	2	2	0.216667		309	2	2	0.1		310	2	2	0.116667
301	2	2	0.166667		302	3	1	0.0749998		303	2	2	0.0166674		304	2	2	0.216666		305	2	2	0.25		306	2	2	0.00833321		307	2	2	0.0333338		308	2	2	0.133333		309	2	2	0.0250006		310	2	2	0.0500002
301	2	2	0.0916662		302	3	1	0.108334		303	2	2	0.291666		304	2	2	0.041666		305	2	2	0.0666656		306	2	2	0.216667		307	2	2	0.208333		308	2	2	0.433333		309	2	2	0.0666666		310	2	2	0.0916672
301	2	2	0.166667		302	3	1	0.041667		303	2	2	0.225		304	2	2	0.391666		305	2	2	0.200001		306	2	2	0.0749998		307	2	2	0.0333338		308	2	2	0.083333		309	2	2	0.0583334		310	2	2	0.0583334
301	2	2	0.183333		302	3	1	0.0333338		303	2	2	0.258333		304	2	2	0.4		305	2	2	0.166666		306	2	2	0.183333		307	2	2	0.0333328		308	2	2	0.266666		309	2	2	0.0166664		310	2	2	0.0833333
301	2	2	0.0749998		302	3	1	0.108333		303	2	2	0.075		304	2	2	0.108333		305	2	2	0.258333		306	2	2	0.108334		307	2	2	0.0166664		308	2	2	0.35		309	2	2	0.0249996		310	2	2	0.0666666
301	2	2	0.191667		302	3	1	0.0749998		303	2	2	0.458333		304	2	2	0.491667		305	2	2	0.308333		306	2	2	0.0249996		307	2	2	0.208333		308	2	2	0.0916667		309	2	2	0.125		310	2	2	0.0749998
301	2	2	0.0666666		302	3	1	0.15		303	2	2	0.15		304	2	2	0.2		305	2	2	0.0999999		306	2	2	0.158333		307	2	2	0.0416665		308	2	2	0.35		309	2	2	0.0166667		310	2	2	0.0999999
301	2	2	0.275		302	3	1	0.00833344		303	2	2	0.5		304	2	2	0.516666		305	2	2	0.55		306	2	2	0		307	2	2	0.0999999		308	2	2	0.166667		309	2	2	0.00833321		310	2	2	0.05
301	3	1	0.158333		302	3	1	0.0666668		303	2	2	0.0666666		304	2	2	0.158333		305	2	2	0.0500002		306	2	2	0.0833335		307	2	2	0.266667		308	2	2	0.416667		309	2	2	0.0416667		310	2	2	0.116666
301	3	1	0.566667		302	3	1	0.00833344		303	2	2	0.158333		304	2	2	0.525		305	2	2	0.283333		306	2	2	0.0249999		307	2	2	0.141667		308	2	2	0.15		309	2	2	0.116667		310	2	2	0.0500002
301	3	1	0.341667		302	3	1	0.0583334		303	2	2	0.525		304	2	2	0.483333		305	2	2	0.141666		306	2	2	0.0833335		307	2	2	0.175		308	2	2	0.233333		309	2	2	0.108333		310	2	2	0.00833321
301	3	1	0.716667		302	3	1	0.0500002		303	2	2	0		304	2	2	0.116667		305	2	2	0.125		306	2	2	0.141666		307	2	2	0.116666		308	2	2	0.3		309	2	2	0		310	2	2	0.141667
301	3	1	0.25		302	3	1	0.0499997		303	2	2	0.516667		304	2	2	0.466667		305	2	2	0.591667		306	2	2	0.0999999		307	2	2	0.216667		308	2	2	0.133333		309	2	2	0.0749998		310	2	2	0.0333333
301	3	1	0.608333		302	3	1	0.0750003		303	2	2	0.0166669		304	2	2	0.133334		305	2	2	0.275		306	2	2	0.0833335		307	2	2	0.0916667		308	2	2	0.375		309	2	2	0.0749998		310	2	2	0.0750003
301	3	1	0.791667		302	3	1	0.0750003		303	2	2	0.35		304	2	2	0.483333		305	2	2	0.358333		306	2	2	0.0749998		307	2	2	0.166667		308	2	2	0.166667		309	2	2	0.0166669		310	2	2	0.0499997
301	3	1	0.116666		302	3	1	0.00833321		303	2	2	0.0333333		304	2	2	0.141667		305	2	2	0.0583334		306	2	2	0.133334		307	2	2	0.366667		308	2	2	0.366667		309	2	2	0.133333		310	2	2	0.133333
301	3	1	0.0500002		302	3	1	0.0916667		303	2	2	0.15		304	2	2	0.508333		305	2	2	0.15		306	2	2	0.166667		307	2	2	0.00833321		308	2	2	0.00833321		309	2	2	0.0166664		310	2	2	0.108334
301	3	1	0.0666666		302	3	1	0.0833335		303	2	2	0.258333		304	2	2	0.225		305	2	2	0.0249996		306	2	2	0.0166664		307	2	2	0.141666		308	2	2	0.325		309	2	2	0.0999999		310	2	2	0.0500002
301	3	1	0.0999999		302	3	1	0		303	2	2	0.041666		304	2	2	0.8		305	2	2	0.00833321		306	2	2	0.283334		307	2	2	0.0749998		308	2	2	0.341666		309	2	2	0.0666666		310	2	2	0.175
301	3	1	0.0999999		302	3	1	0.0166669		303	2	2	0.466667		304	2	2	0.308333		305	2	2	0.508333		306	2	2	0.0666666		307	2	2	0.174999		308	2	2	0.0916662		309	2	2	0		310	2	2	0.0750008
301	3	1	0.00833368		302	3	1	0.00833321		303	2	2	0.158334		304	2	2	0.733334		305	2	2	0.266666		306	2	2	0		307	2	2	0.108333		308	2	2	0.375		309	2	2	0.0666666		310	2	2	0.0583334
301	3	1	0.083333		302	3	1	0.0583324		303	2	2	0.533334		304	2	2	0.416667		305	2	2	0.408333		306	2	2	0.0250006		307	2	2	0.041667		308	2	2	0.0249996		309	2	2	0.0666666		310	2	2	0.041666
301	3	1	0		302	3	1	0.00833321		303	2	2	0.0916662		304	2	2	0.7		305	2	2	0.116667		306	2	2	0.0916672		307	2	2	0.241667		308	2	2	0.316668		309	2	2	0.0333338		310	2	2	0.1
301	3	1	0.0166674		302	3	1	0.00833416		303	2	2	0.216666		304	2	2	0.216667		305	2	2	0.0249996		306	2	2	0.0666666		307	2	2	0.0166674		308	2	2	0.0583334		309	2	2	0.0249996		310	2	2	0.0750008
301	3	1	0.0500002		302	3	1	0.0250006		303	2	2	0.733334		304	2	2	0.241667		305	2	2	0.083334		306	2	2	0.25		307	2	2	0.291667		308	2	2	0.358333		309	2	2	0.116667		310	2	2	0.0916662
301	3	1	0.0916672		302	3	1	0.083334		303	2	2	0.291667		304	2	2	0.8		305	2	2	0.0166674		306	2	2	0.083334		307	2	2	0.3		308	2	2	0.233333		309	2	2	0.191667		310	2	2	0.15
301	3	1	0.0583334		302	3	1	0.041666		303	2	2	0.758334		304	2	2	0.283333		305	2	2	0.400001		306	2	2	0.083333		307	2	2	0.558333		308	2	2	0.0249996		309	2	2	0.0249996		310	2	2	0.041667
301	3	1	0.0166664		302	3	1	0.0916662		303	2	2	0.0916672		304	2	2	0.691668		305	2	2	0.175		306	2	2	0.174999		307	2	2	0.283334		308	2	2	0.358334		309	2	2	0.0666676		310	2	2	0.166667
301	3	1	0.0916672		302	3	1	0.041667		303	2	2	0.466666		304	2	2	0.366666		305	2	2	0.35		306	2	2	0.0333328		307	2	2	0.00833321		308	2	2	0.0583334		309	2	2	0.0916662		310	2	2	0.0583334
301	3	1	0		302	3	1	0.00833321		303	2	2	0.041667		304	2	2	0.658334		305	2	2	0.0916672		306	2	2	0.216667		307	2	2	0.466666		308	2	2	0.433333		309	2	2	0.133334		310	2	2	0.0166674
301	3	1	0.108334		302	3	1	0.00833321		303	3	1	0.0333333		304	2	2	0.241667		305	2	2	0.316668		306	2	2	0.0583344		307	2	2	0.108334		308	2	2	0.116667		309	2	2	0.041667		310	2	2	0.133333
301	3	1	0.0166664		302	3	1	0.0249996		303	3	1	0.0333333		304	3	1	0.0999999		305	2	2	0.0333328		306	2	2	0.0249996		307	2	2	0.0750008		308	2	2	0.341666		309	3	1	0.00833333		310	3	1	0.025
301	3	1	0.1		302	3	1	0.116667		303	3	1	0.05		304	3	1	0.658333		305	3	1	0.1		306	2	2	0.175001		307	2	2	0.0750008		308	3	1	0.0166667		309	3	1	0		310	3	1	0.0583333
301	3	1	0.108334		302	3	1	0.0333328		303	3	1	0.0166667		304	3	1	0.258333		305	3	1	0.00833344		306	2	2	0.0416679		307	2	2	0.283333		308	3	1	0.0833334		309	3	1	0.0249999		310	3	1	0.0749998
301	3	1	0.0166664		302	3	1	0		303	3	1	0.0166667		304	3	1	0.583333		305	3	1	0.00833321		306	2	2	0.00833321		307	3	1	0.075		308	3	1	0.0999999		309	3	1	0.0416665		310	3	1	0.0416667
301	3	1	0.0666667		302	3	1	0.0166667		303	3	1	0.0416667		304	3	1	0.141667		305	3	1	0.0416665		306	3	1	0.108333		307	3	1	0.00833333		308	3	1	0.075		309	3	1	0.0166667		310	3	1	0
301	3	1	0.075		302	3	1	0.108333		303	3	1	0.0666666		304	3	1	0.4		305	3	1	0.0416667		306	3	1	0.0416665		307	3	1	0.0333333		308	3	1	0.0666666		309	3	1	0.00833321		310	3	1	0.05
301	3	1	0.108333		302	3	1	0.0250001		303	3	1	0		304	3	1	0.55		305	3	1	0		306	3	1	0.0583334		307	3	1	0.00833321		308	3	1	0.0416667		309	3	1	0		310	3	1	0.00833321
301	3	1	0.0500002		302	3	1	0.00833344		303	3	1	0.0749998		304	3	1	0		305	3	1	0.0666666		306	3	1	0.0416667		307	3	1	0.075		308	3	1	0.0666666		309	3	1	0.041667		310	3	1	0.0416665
301	3	1	0.0250001		302	3	1	0.05		303	3	1	0.0333333		304	3	1	0.308333		305	3	1	0.0666666		306	3	1	0.00833344		307	3	1	0.0416665		308	3	1	0.0750003		309	3	1	0.0500002		310	3	1	0
301	3	1	0.0916667		302	3	1	0.108333		303	3	1	0.0999999		304	3	1	0.0250001		305	3	1	0.0250001		306	3	1	0.0250001		307	3	1	0.116667		308	3	1	0		309	3	1	0.00833321		310	3	1	0
301	3	1	0.0250001		302	3	1	0		303	3	1	0.0250001		304	3	1	0.366666		305	3	1	0.00833321		306	3	1	0.0166667		307	3	1	0.0500002		308	3	1	0.0750003		309	3	1	0.0666666		310	3	1	0
301	3	1	0.0749998		302	3	1	0.0583334		303	3	1	0.0333333		304	3	1	0.0333333		305	3	1	0.0750003		306	3	1	0.0416665		307	3	1	0.0333333		308	3	1	0.00833321		309	3	1	0.0666666		310	3	1	0.041667
301	3	1	0.0999999		302	3	1	0.208333		303	3	1	0.125		304	3	1	0.383334		305	3	1	0.0249996		306	3	1	0.0749998		307	3	1	0.0166669		308	3	1	0.00833368		309	3	1	0		310	3	1	0.0749998
301	3	1	0.0416665		302	3	1	0.0583334		303	3	1	0.083333		304	3	1	0.533333		305	3	1	0.0666666		306	3	1	0		307	3	1	0.0499997		308	3	1	0.0999999		309	3	1	0.0750008		310	3	1	0.0250001
301	3	1	0.0833335		302	3	1	0.0583334		303	3	1	0.0249996		304	3	1	0.0583334		305	3	1	0.083333		306	3	1	0.0583334		307	3	1	0.0416665		308	3	1	0.00833321		309	3	1	0.041667		310	3	1	0.0749998
301	3	1	0.0583334		302	3	1	0.0249996		303	3	1	0.00833321		304	3	1	0.4		305	3	1	0.041667		306	3	1	0.0499997		307	3	1	0.15		308	3	1	0.0749998		309	3	1	0.0249996		310	3	1	0.0166664
301	3	1	0.0833335		302	3	1	0		303	3	1	0.0583334		304	3	1	0.0666666		305	3	1	0		306	3	1	0.00833321		307	3	1	0.0333333		308	3	1	0.00833321		309	3	1	0.0166664		310	3	1	0.0333338
301	3	1	0.0166669		302	3	1	0.041667		303	3	1	0.0500002		304	3	1	0.441667		305	3	1	0.0333328		306	3	1	0.0583334		307	3	1	0.0583334		308	3	1	0.0749998		309	3	1	0.0666676		310	3	1	0.0333328
301	3	1	0.0999999		302	3	1	0.0749998		303	3	1	0.0666666		304	3	1	0.0749998		305	3	1	0.0333328		306	3	1	0.15		307	3	1	0.0250001		308	3	1	0.041667		309	3	1	0.00833321		310	3	1	0.0500002
301	3	1	0.116667		302	3	1	0		303	3	1	0.0333338		304	3	1	0.358333		305	3	1	0.0916672		306	3	1	0.1		307	3	1	0.0500002		308	3	1	0.0583334		309	3	1	0.00833321		310	3	1	0.0916672
301	3	1	0.0749998		302	3	1	0.0333328		303	3	1	0.0500002		304	3	1	0.475		305	3	1	0.083334		306	3	1	0.041667		307	3	1	0.0249996		308	3	1	0.0666666		309	3	1	0.0166674		310	3	1	0.166666
301	3	1	0.041667		302	3	1	0.0583334		303	3	1	0.0666666		304	3	1	0.0749998		305	3	1	0.041666		306	3	1	0.00833321		307	3	1	0.0166674		308	3	1	0		309	3	1	0.0166664		310	3	1	0.541667
301	3	1	0.0166664		302	3	1	0.0249996		303	3	1	0.0500002		304	3	1	0.0333328		305	3	1	0.0666666		306	3	1	0.0333338		307	3	1	0.0583334		308	3	1	0.0249996		309	3	1	0.0166664		310	3	1	0.2
301	3	1	0.1		302	3	1	0.0583334		303	3	1	0.158334		304	3	1	0.0666666		305	3	1	0.0500002		306	3	1	0.1		307	3	1	0.108334		308	3	1	0.083334		309	3	1	0.0333338		310	3	1	0.641666
301	3	1	0.0500002		302	3	1	0.166667		303	3	1	0.141667		304	3	1	0.0666666		305	3	1	0.0583334		306	3	1	0.0333338		307	3	1	0.525		308	3	1	0.083334		309	3	1	0.0333338		310	3	1	0.233333
301	3	1	0.0666666		302	3	1	0.575		303	3	1	0.158334		304	3	1	0.0749998		305	3	1	0.0500002		306	3	1	0.0333338		307	3	1	0.216667		308	3	1	0.0750008		309	3	1	0.0500002		310	3	1	0.566667
301	3	1	0.0333328		302	3	1	0.224999		303	3	1	0.083334		304	3	1	0.0333328		305	3	1	0.041667		306	3	1	0.0666666		307	3	1	0.458334		308	3	1	0.0166664		309	3	1	0.0333328		310	3	1	0.791666
301	3	1	0		302	3	1	0.55		303	3	1	0.0333333		304	3	1	0		305	3	1	0.083333		306	3	1	0.0249996		307	3	1	0.241667		308	3	1	0.083333		309	3	1	0.108333		310	3	1	0
301	3	1	0.041667		302	3	1	0.191667		303	3	1	0.075		304	3	1	0.0333333		305	3	1	0.116665		306	3	1	0.0333338		307	3	1	0.5		308	3	1	0.0416666		309	3	1	0.0583334		310	3	1	0.0666667
301	3	1	0.00833321		302	3	1	0.558333		303	3	1	0.0250001		304	3	1	0.0916665		305	3	1	0.0583334		306	3	1	0.00833321		307	3	1	0.55		308	3	1	0.00833344		309	3	1	0.116667		310	3	1	0.0249999
301	3	1	0.125		302	3	1	0.9		303	3	1	0.0166669		304	3	1	0.0999999		305	3	1	0.0583332		306	3	1	0.0249996		307	3	1	0		308	3	1	0		309	3	1	0.0916667		310	3	1	0.0333333
301	3	1	0.041666		302	3	1	0		303	3	1	0.0666666		304	3	1	0.0333333		305	3	1	0.0333335		306	3	1	0.0583334		307	3	1	0.025		308	3	1	0.05		309	3	1	0.0666666		310	3	1	0.108333
301	3	1	0.00833333		302	3	1	0.341667		303	3	1	0.125		304	3	1	0		305	3	1	0.0250001		306	3	1	0.0583333		307	3	1	0.0916667		308	3	1	0.00833344		309	3	1	0.0416665		310	3	1	0.05
301	3	1	0.0583332		302	3	1	0.291667		303	3	1	0.0166664		304	3	1	0.00833321		305	3	1	0.0583334		306	3	1	0.0166667		307	3	1	0.00833321		308	3	1	0.0166664		309	3	1	0.00833321		310	3	1	0.075
301	3	1	0.00833344		302	3	1	0.0916665		303	3	1	0.0250001		304	3	1	0		305	3	1	0.116666		306	3	1	0.0833335		307	3	1	0.0999999		308	3	1	0.0500002		309	3	1	0.00833321		310	3	1	0.0999999
301	3	1	0.0416667		302	3	1	0.0666668		303	3	1	0.0166669		304	3	1	0.0166669		305	3	1	0.108333		306	3	1	0.0333333		307	3	1	0.0333333		308	3	1	0.0583334		309	3	1	0.0250001		310	3	1	0.508333
301	3	1	0.0333333		302	3	1	0.041667		303	3	1	0.0166669		304	3	1	0		305	3	1	0.00833321		306	3	1	0.0166667		307	3	1	0.141667		308	3	1	0.0250001		309	3	1	0.0750003		310	3	1	0.166667
301	3	1	0.0333335		302	3	1	0.116667		303	3	1	0.083333		304	3	1	0.041667		305	3	1	0.00833321		306	3	1	0.00833321		307	3	1	0.175		308	3	1	0.041667		309	3	1	0.0250001		310	3	1	0.616667
301	3	1	0.0333335		302	3	1	0.0166664		303	3	1	0.0666666		304	3	1	0.0916667		305	3	1	0.00833321		306	3	1	0.00833321		307	3	1	0.616667		308	3	1	0.0500002		309	3	1	0.0750003		310	3	1	0.166667
301	3	1	0.041667		302	3	1	0.0333333		303	3	1	0.183333		304	3	1	0.141666		305	3	1	0.0416665		306	3	1	0.0416665		307	3	1	0.25		308	3	1	0.0500002		309	3	1	0.0916667		310	3	1	0.508333
301	3	1	0.0249996		302	3	1	0.0416665		303	3	1	0.0749998		304	3	1	0.175		305	3	1	0.00833321		306	3	1	0.0250001		307	3	1	0.55		308	3	1	0.0500002		309	3	1	0.0499997		310	3	1	0.858334
301	3	1	0.00833321		302	3	1	0.15		303	3	1	0.0166664		304	3	1	0		305	3	1	0.125		306	3	1	0.0250001		307	3	1	0.216667		308	3	1	0.041666		309	3	1	0.0333338		310	3	1	0
301	3	1	0.0999999		302	3	1	0.0416665		303	3	1	0.0166664		304	3	1	0.291667		305	3	1	0.0583324		306	3	1	0.0333333		307	3	1	0.508333		308	3	1	0.041667		309	3	1	0.0249996		310	3	1	0.0416665
301	3	1	0.116667		302	3	1	0.0666666		303	3	1	0.0583334		304	3	1	0.00833321		305	3	1	0.0999994		306	3	1	0.0333333		307	3	1	0.716667		308	3	1	0.041666		309	3	1	0.0499992		310	3	1	0.0166664
301	3	1	0.0750003		302	3	1	0.00833321		303	3	1	0.0666666		304	3	1	0.441667		305	3	1	0.183333		306	3	1	0.00833321		307	3	1	0		308	3	1	0.0166664		309	3	1	0.0250006		310	3	1	0.041667
301	3	1	0.0916667		302	3	1	0.0166664		303	3	1	0.041666		304	3	1	0.166667		305	3	1	0.083333		306	3	1	0.0333333		307	3	1	0.108334		308	3	1	0.0583334		309	3	1	0.083334		310	3	1	0.0166674
301	3	1	0.0333333		302	3	1	0.283334		303	3	1	0.175		304	3	1	0.525		305	3	1	0.0749998		306	3	1	0.00833321		307	3	1	0.041666		308	3	1	0.0500002		309	3	1	0.133333		310	3	1	0.0666666
301	3	1	0.041667		302	3	1	0.0166674		303	3	1	0.0999994		304	3	1	0.533333		305	3	1	0.0249996		306	3	1	0.0333338		307	3	1	0.0250006		308	3	1	0.041667		309	3	1	0.0500002		310	3	1	0.00833321
301	3	1	0.0333338		302	3	1	0.0666666		303	3	1	0.108333		304	3	1	0.00833321		305	3	1	0.116667		306	3	1	0.0166664		307	3	1	0.108334		308	3	1	0.0499992		309	3	1	0.0333338		310	3	1	0
301	3	1	0.0583334		302	3	1	0.0666676		303	3	1	0.0916662		304	3	1	0.341666		305	3	1	0.00833416		306	3	1	0.041667		307	3	1	0.0583334		308	3	1	0.0666666		309	3	1	0.041667		310	3	1	0.0166664
301	3	1	0.0500002		302	3	1	0.0500002		303	3	1	0.183333		304	3	1	0.0999994		305	3	1	0.0333338		306	3	1	0.00833321		307	3	1	0.0499992		308	3	1	0.0583334		309	3	1	0.00833321		310	3	1	0.0666666
301	3	1	0.0333328		302	3	1	0.0249996		303	3	1	0.0666666		304	3	1	0.458333		305	3	1	0.0250006		306	3	1	0.00833321		307	3	1	0		308	3	1	0.0250006		309	3	1	0.0666666		310	3	1	0.041667
301	3	1	0.0166664		302	3	1	0.041666		303	3	1	0.0249996		304	3	1	0.175		305	3	1	0.0500002		306	3	1	0.041666		307	3	1	0.00833321		308	3	1	0.0583334		309	3	1	0.15		310	3	1	0.0583334
301	3	1	0.0583334		302	3	1	0.0583334		303	3	1	0.0166664		304	3	1	0.45		305	3	1	0.108334		306	3	1	0.083334		307	3	1	0.00833321		308	3	1	0.0583334		309	3	1	0.0249996		310	3	1	0.0500002
301	3	1	0.0333338		302	3	1	0.0666666		303	3	1	0.0833321		304	3	1	0.5		305	3	1	0.0333328		306	3	1	0.00833321		307	3	1	0.0250006		308	3	1	0.141667		309	3	1	0.0166664		310	3	1	0.0749998
301	3	1	0.083333		302	3	1	0.041667		303	3	1	0.158333		304	3	1	0.0166667		305	3	1	0.125		306	3	1	0.041667		307	3	1	0.0166664		308	3	1	0.233334		309	3	1	0		310	3	1	0.0250001
301	3	1	0.083333		302	3	1	0.0500002		303	3	1	0.0166667		304	3	1	0.0333333		305	3	1	0		306	3	1	0.0333338		307	3	1	0.083333		308	3	1	0.0666666		309	3	1	0.0333334		310	3	1	0.0416667
301	3	1	0.041667		302	3	1	0.0500002		303	3	1	0.0249999		304	3	1	0.0666666		305	3	1	0.166667		306	3	1	0.0166664		307	3	1	0.116667		308	3	1	0.116667		309	3	1	0.05		310	3	1	0
301	3	1	0.0916662		302	3	1	0.0583344		303	3	1	0.108333		304	3	1	0.00833321		305	3	1	0.641667		306	3	1	0.0333333		307	3	1	0.0416666		308	3	1	0.108333		309	3	1	0.0416667		310	3	1	0.0416667
301	3	1	0.0666666		302	3	1	0.0666667		303	3	1	0.116667		304	3	1	0.0166669		305	3	1	0.266667		306	3	1	0.0666666		307	3	1	0.0833335		308	3	1	0.108333		309	3	1	0.0833335		310	3	1	0.0583334
301	3	1	0.025		302	3	1	0.0416667		303	3	1	0.0333333		304	3	1	0.125		305	3	1	0.725		306	3	1	0.0583334		307	3	1	0.0249999		308	3	1	0.125		309	3	1	0.075		310	3	1	0
301	3	1	0.0333334		302	3	1	0.0333335		303	3	1	0.0166669		304	3	1	0.1		305	3	1	0.275		306	3	1	0.0583332		307	3	1	0.1		308	3	1	0.0166664		309	3	1	0.0166669		310	3	1	0.0416667
301	3	1	0.133333		302	3	1	0.00833321		303	3	1	0.0250001		304	3	1	0.0166669		305	3	1	0.658334		306	3	1	0.075		307	3	1	0.141667		308	3	1	0.0749998		309	3	1	0.041667		310	3	1	0.083333
301	3	1	0.075		302	3	1	0.0166667		303	3	1	0.0499997		304	3	1	0		305	3	1	0.966667		306	3	1	0.0166667		307	3	1	0.133333		308	3	1	0.116667		309	3	1	0.083333		310	3	1	0.0249996
301	3	1	0.00833321		302	3	1	0.0500002		303	3	1	0.0500002		304	3	1	0.0166664		305	3	1	0.00833368		306	3	1	0.0333333		307	3	1	0.133333		308	3	1	0.158333		309	3	1	0.00833321		310	3	1	0
301	3	1	0.0333333		302	3	1	0.116667		303	3	1	0.0500002		304	3	1	0.0666666		305	3	1	0.041667		306	3	1	0.0499997		307	3	1	0.0333333		308	3	1	0.0833335		309	3	1	0.0249996		310	3	1	0.0166664
301	3	1	0.108333		302	3	1	0		303	3	1	0.0833335		304	3	1	0.0583334		305	3	1	0.00833321		306	3	1	0.0749998		307	3	1	0.0666666		308	3	1	0.00833321		309	3	1	0.083333		310	3	1	0.0166664
301	3	1	0.0499997		302	3	1	0.0416665		303	3	1	0.175		304	3	1	0.0166664		305	3	1	0.00833368		306	3	1	0.083333		307	3	1	0.0250001		308	3	1	0.0166664		309	3	1	0.0333338		310	3	1	0.041667
301	3	1	0.0666666		302	3	1	0.00833321		303	3	1	0.0166664		304	3	1	0.00833321		305	3	1	0.0999999		306	3	1	0.00833321		307	3	1	0.0416665		308	3	1	0.0583334		309	3	1	0		310	3	1	0.0916667
301	3	1	0.0500002		302	3	1	0.0250001		303	3	1	0.0666666		304	3	1	0.0999999		305	3	1	0.0749998		306	3	1	0.00833321		307	3	1	0.0250001		308	3	1	0.0916672		309	3	1	0.0250006		310	3	1	0.175
301	3	1	0.0166669		302	3	1	0.041667		303	3	1	0.00833321		304	3	1	0.108334		305	3	1	0.125		306	3	1	0.0916667		307	3	1	0.00833321		308	3	1	0.00833321		309	3	1	0.00833321		310	3	1	0.041667
301	3	1	0.041667		302	3	1	0.0583334		303	3	1	0.0916672		304	3	1	0.125		305	3	1	0.0749998		306	3	1	0.0166664		307	3	1	0.0166664		308	3	1	0.00833321		309	3	1	0.0250006		310	3	1	0.0333328
301	3	1	0.00833321		302	3	1	0.0583334		303	3	1	0.0250006		304	3	1	0.0666666		305	3	1	0.0916672		306	3	1	0.0583334		307	3	1	0.0999999		308	3	1	0		309	3	1	0.0250006		310	3	1	0.0999994
301	3	1	0.0333333		302	3	1	0.216666		303	3	1	0.166667		304	3	1	0.0916662		305	3	1	0.041666		306	3	1	0.00833321		307	3	1	0.083333		308	3	1	0.0583334		309	3	1	0.0500002		310	3	1	0.0249996
301	3	1	0.00833321		302	3	1	0.583334		303	3	1	0.116667		304	3	1	0.0749998		305	3	1	0.0666666		306	3	1	0.0500002		307	3	1	0.0333333		308	3	1	0.0166664		309	3	1	0.0666666		310	3	1	0.00833321
301	3	1	0		302	3	1	0.258333		303	3	1	0.158333		304	3	1	0.0666666		305	3	1	0.15		306	3	1	0.041667		307	3	1	0.125		308	3	1	0.041667		309	3	1	0.0333338		310	3	1	0.0500002
301	3	1	0.041666		302	3	1	0.6		303	3	1	0.00833321		304	3	1	0.0333328		305	3	1	0.0999994		306	3	1	0.041667		307	3	1	0.15		308	3	1	0.0333338		309	3	1	0.083334		310	3	1	0.0583334
301	3	1	0.041667		302	3	1	0.241667		303	3	1	0.0583334		304	3	1	0.0333338		305	3	1	0.0166664		306	3	1	0.116667		307	3	1	0.0166674		308	3	1	0.041667		309	3	1	0.0666676		310	3	1	0.15
301	3	1	0.0166674		302	3	1	0.641666		303	3	1	0.083333		304	3	1	0.0666666		305	3	1	0.275		306	3	1	0.083333		307	3	1	0.083333		308	3	1	0.0583334		309	3	1	0.00833321		310	3	1	0.1
301	3	1	0.0166664		302	3	1	0.9		303	3	1	0.00833321		304	3	1	0.133333		305	3	1	0.541666		306	3	1	0.0333338		307	3	1	0.108334		308	3	1	0.125		309	3	1	0.00833321		310	3	1	0.0749998
301	3	1	0.0249996		302	3	1	0		303	3	1	0.0250006		304	3	1	0.108334		305	3	1	0.316667		306	3	1	0.0166674		307	3	1	0.175		308	3	1	0.083334		309	3	1	0.0249996		310	3	1	0.00833321
301	3	1	0.0999994		302	3	1	0		303	3	1	0.0333328		304	3	1	0.125		305	3	1	0.675		306	3	1	0.0333338		307	3	1	0.116667		308	3	1	0.0249996		309	3	1	0.0500002		310	3	1	0.0166674
301	3	1	0.5		302	3	1	0		303	3	1	0.0499992		304	3	1	0.141666		305	3	1	0.425		306	3	1	0.041666		307	3	1	0.0500002		308	3	1	0.0249996		309	3	1	0.083333		310	3	1	0.0166664
301	3	1	0.108334		302	3	1	0.041666		303	3	1	0.0333333		304	3	1	0.108333		305	3	1	0.85		306	3	1	0.0500002		307	3	1	0.00833321		308	3	1	0.0166664		309	3	1	0.0333333		310	3	1	0
301	3	1	0.5		302	3	1	0.0166664		303	3	1	0.108333		304	3	1	0.00833344		305	3	1	1.13333		306	3	1	0.0749998		307	3	1	0.083333		308	3	1	0		309	3	1	0.0166669		310	3	1	0
301	3	1	0.158333		302	3	1	0.00833321		303	3	1	0.0166667		304	3	1	0		305	3	1	0		306	3	1	0.116667		307	3	1	0.0666676		308	3	1	0.05		309	3	1	0.0333333		310	3	1	0.0416667
301	3	1	0.466667		302	3	1	0.00833321		303	3	1	0.0583334		304	3	1	0		305	3	1	0.141667		306	3	1	0.0416666		307	3	1	0		308	3	1	0.125		309	3	1	0.0500002		310	3	1	0.0250001
301	3	1	0.716666		302	3	1	0.0583333		303	3	1	0.0333335		304	3	1	0.0250001		305	3	1	0.116667		306	3	1	0.0666667		307	3	1	0.0333333		308	3	1	0.0916667		309	3	1	0.0416667		310	3	1	0.0333335
301	3	1	0.108333		302	3	1	0.0166667		303	3	1	0.216667		304	3	1	0.00833344		305	3	1	0.0666668		306	3	1	0.05		307	3	1	0.0333333		308	3	1	0		309	3	1	0.0250001		310	3	1	0.0166667
301	3	1	0.0666666		302	3	1	0.075		303	3	1	0.183333		304	3	1	0.0333333		305	3	1	0.0666668		306	3	1	0.0250001		307	3	1	0.00833321		308	3	1	0.00833344		309	3	1	0.0916667		310	3	1	0.0749998
301	3	1	0.075		302	3	1	0.0166667		303	3	1	0.083333		304	3	1	0.0333333		305	3	1	0.0666666		306	3	1	0.0166667		307	3	1	0.075		308	3	1	0.0416665		309	3	1	0.0166669		310	3	1	0.0833335
301	3	1	0.0916667		302	3	1	0.216667		303	3	1	0.125		304	3	1	0.00833368		305	3	1	0.0999999		306	3	1	0.0833333		307	3	1	0.0416667		308	3	1	0		309	3	1	0.0333333		310	3	1	0.0333333
301	3	1	0.00833321		302	3	1	0		303	3	1	0.0166669		304	3	1	0.116667		305	3	1	0.00833321		306	3	1	0		307	3	1	0.075		308	3	1	0		309	3	1	0.0500002		310	3	1	0.0166664
301	3	1	0.075		302	3	1	0.216667		303	3	1	0.116667		304	3	1	0.125		305	3	1	0.0166669		306	3	1	0		307	3	1	0.116667		308	3	1	0.00833368		309	3	1	0.133333		310	3	1	0.0583334
301	3	1	0.0249999		302	3	1	0		303	3	1	0.0749998		304	3	1	0.141666		305	3	1	0.0583334		306	3	1	0.0166664		307	3	1	0.0583334		308	3	1	0.0249996		309	3	1	0.125		310	3	1	0.0833335
301	3	1	0		302	3	1	0.0250001		303	3	1	0.141666		304	3	1	0.1		305	3	1	0.00833321		306	3	1	0.0999999		307	3	1	0.0166664		308	3	1	0		309	3	1	0.0583329		310	3	1	0.083333
301	3	1	0.0666666		302	3	1	0.1		303	3	1	0.0666666		304	3	1	0.0833335		305	3	1	0.125		306	3	1	0.0750003		307	3	1	0.133333		308	3	1	0.0250006		309	3	1	0.0250001		310	3	1	0.15
301	3	1	0.041667		302	3	1	0.0249996		303	3	1	0.233333		304	3	1	0.041667		305	3	1	0.00833321		306	3	1	0.0416665		307	3	1	0.216667		308	3	1	0.0333328		309	3	1	0.0583334		310	3	1	0.0499992
301	3	1	0.116666		302	3	1	0.0750003		303	3	1	0.041667		304	3	1	0		305	3	1	0.0500002		306	3	1	0.0583334		307	3	1	0.0999999		308	3	1	0.00833321		309	3	1	0.0250006		310	3	1	0.0333328
301	3	1	0.0583334		302	3	1	0.0833335		303	3	1	0.0583334		304	3	1	0.00833368		305	3	1	0.00833321		306	3	1	0.0833335		307	3	1	0.0500002		308	3	1	0.0916672		309	3	1	0		310	3	1	0.00833321
301	3	1	0.108333		302	3	1	0		303	3	1	0.0333338		304	3	1	0.116666		305	3	1	0.00833321		306	3	1	0		307	3	1	0.083333		308	3	1	0.0333328		309	3	1	0.0166664		310	3	1	0.125
301	3	1	0.0166664		302	3	1	0.125		303	3	1	0.125		304	3	1	0.0916667		305	3	1	0.041667		306	3	1	0.0333333		307	3	1	0.0833335		308	3	1	0.00833321		309	3	1	0.083334		310	3	1	0.133333
301	3	1	0		302	3	1	0.0500002		303	3	1	0.166666		304	3	1	0.125		305	3	1	0.0666666		306	3	1	0.116667		307	3	1	0.00833321		308	3	1	0.0333328		309	3	1	0.0333328		310	3	1	0.0250006
301	3	1	0.0166664		302	3	1	0.083333		303	3	1	0.108334		304	3	1	0.150001		305	3	1	0.108334		306	3	1	0.0666666		307	3	1	0.041667		308	3	1	0.0250006		309	3	1	0.00833321		310	3	1	0.0749998
301	3	1	0.0333338		302	3	1	0.0333338		303	3	1	0.0583334		304	3	1	0.125		305	3	1	0.083333		306	3	1	0.0500002		307	3	1	0.0583334		308	3	1	0.0583334		309	3	1	0		310	3	1	0.0166674
301	3	1	0.0249996		302	3	1	0.116667		303	3	1	0		304	3	1	0.0333328		305	3	1	0.041667		306	3	1	0.0583334		307	3	1	0.0166664		308	3	1	0		309	3	1	0.0999994		310	3	1	0.083333
301	3	1	0.0249996		302	3	1	0.083333		303	3	1	0.0749998		304	3	1	0.0250006		305	3	1	0.00833321		306	3	1	0.133333		307	3	1	0.0166664		308	3	1	0.108333		309	3	1	0.0749998		310	3	1	0.0666666
301	3	1	0.116666		302	3	1	0.00833321		303	3	1	0.0166664		304	3	1	0.041667		305	3	1	0.0166664		306	3	1	0.141666		307	3	1	0.108334		308	3	1	0.041666		309	3	1	0.0500002		310	3	1	0.0500002
301	3	1	0.0583334		302	3	1	0.0583334		303	3	1	0.041666		304	3	1	0		305	3	1	0.116667		306	3	1	0.0333328		307	3	1	0.00833321		308	3	1	0.0583324		309	3	1	0.0499992		310	3	1	0.0333328
301	3	1	0.0583334		302	3	1	0		303	3	1	0.083334		304	3	1	0.0166664		305	3	1	0.0999985		306	3	1	0.041666		307	3	1	0.0499992		308	3	1	0.0583334		309	3	1	0.0166664		310	3	1	0.0250006
301	3	1	0.00833321		302	3	1	0.0916662		303	3	1	0.1		304	3	1	0.0166664		305	3	1	0.125		306	3	1	0.0583334		307	3	1	0.041666		308	3	1	0.0749998		309	3	1	0.041667		310	3	1	0.0250006
301	3	1	0.0333328		302	3	1	0.083334		303	3	1	0.0166667		304	3	1	0.108333		305	3	1	0.0583344		306	3	1	0.00833321		307	3	1	0.0666666		308	3	1	0.0583324		309	3	1	0.05		310	3	1	0.0666666
301	3	1	0.0250006		302	3	1	0.166667		303	3	1	0.0666666		304	3	1	0.0666666		305	3	1	0.158333		306	3	1	0.083333		307	3	1	0.0333338		308	3	1	0.00833333		309	3	1	0.0583332		310	3	1	0.0916667
301	3	1	0.0333328		302	3	1	0		303	3	1	0.0250001		304	3	1	0.075		305	3	1	0.275		306	3	1	0.0833333		307	3	1	0.0500002		308	3	1	0.0166667		309	3	1	0.00833344		310	3	1	0.0166667
301	3	1	0.041667		302	3	1	0.00833321		303	3	1	0.0250001		304	3	1	0.0250001		305	3	1	0.0416667		306	3	1	0.0333333		307	3	1	0		308	3	1	0.05		309	3	1	0.0333335		310	3	1	0.0250001
301	3	1	0.0333338		302	3	2	0.158333		303	3	1	0.0999999		304	3	1	0.0249999		305	3	1	0.00833321		306	3	1	0.00833344		307	3	1	0.00833344		308	3	1	0.075		309	3	1	0.0333333		310	3	1	0.00833321
301	3	1	0.0500001		302	3	2	0.0583333		303	3	1	0.116666		304	3	1	0.075		305	3	1	0.175		306	3	1	0.0333333		307	3	1	0.0249999		308	3	1	0		309	3	1	0		310	3	1	0.0166667
301	3	1	0.0416667		302	3	2	0.175		303	3	1	0.0666666		304	3	1	0.0666666		305	3	1	0.0833335		306	3	1	0.0416667		307	3	1	0.05		308	3	1	0.0500002		309	3	1	0.0666666		310	3	1	0.0166667
301	3	1	0.0749999		302	3	2	0.225		303	3	1	0.0916667		304	3	1	0.0999999		305	3	1	0.116667		306	3	1	0.0666666		307	3	1	0.0833333		308	3	1	0.0249996		309	3	1	0.0333333		310	3	1	0
301	3	1	0.0416667		302	3	2	0.15		303	3	1	0.133333		304	3	1	0.0583334		305	3	1	0.0666671		306	3	1	0.0416667		307	3	1	0.0666666		308	3	1	0		309	3	1	0.0416665		310	3	1	0.0500002
301	3	1	0.0666666		302	3	2	0.25		303	3	1	0.0750003		304	3	1	0.0583334		305	3	1	0.0166664		306	3	1	0.0666666		307	3	1	0.0250001		308	3	1	0.0999999		309	3	1	0		310	3	1	0.0250001
301	3	1	0.0583334		302	3	2	0.0833335		303	3	1	0.0666666		304	3	1	0.0416665		305	3	1	0.125		306	3	1	0.0666666		307	3	1	0.0583334		308	3	1	0.0166669		309	3	1	0.0166664		310	3	1	0.0333338
301	3	1	0.00833321		302	3	2	0.2		303	3	1	0.15		304	3	1	0.00833368		305	3	1	0.00833321		306	3	1	0.0666671		307	3	1	0.0500002		308	3	1	0.0416665		309	3	1	0.0916667		310	3	1	0.00833368
301	3	1	0.0250001		302	3	2	0.616667		303	3	1	0.0333338		304	3	1	0.0500002		305	3	1	0.216667		306	3	1	0		307	3	1	0.0583334		308	3	1	0.00833321		309	3	1	0.0583334		310	3	1	0.0749998
301	3	1	0.0333333		302	3	2	0.266667		303	3	1	0.0166664		304	3	1	0.0999999		305	3	1	0.00833416		306	3	1	0.0500002		307	3	1	0.0749998		308	3	1	0.0416665		309	3	1	0.00833321		310	3	1	0.0666671
301	3	1	0.00833368		302	3	2	0.658333		303	3	1	0.083333		304	3	1	0.0416665		305	3	1	0.0583334		306	3	1	0.0333333		307	3	1	0.125		308	3	1	0.0249996		309	3	1	0.00833416		310	3	1	0.1
301	3	1	0.0666666		302	3	2	0.0416665		303	3	1	0.00833321		304	3	1	0.041667		305	3	1	0.158334		306	3	1	0.0416665		307	3	1	0.0666666		308	3	1	0		309	3	1	0.0250006		310	3	1	0.591667
301	3	1	0.0666671		302	3	2	0.5		303	3	1	0.00833321		304	3	1	0.0333333		305	3	1	0.0333328		306	3	1	0.1		307	3	1	0		308	3	1	0.125		309	3	1	0.0250006		310	3	1	0.158333
301	3	1	0.0916667		302	3	2	0.116667		303	3	1	0.0333338		304	3	1	0.0249996		305	3	1	0.0750008		306	3	1	0.041667		307	3	1	0.0749998		308	3	1	0.0749998		309	3	1	0.041667		310	3	1	0.691668
301	3	1	0.0666666		302	3	2	0.174999		303	3	1	0		304	3	1	0.0500002		305	3	1	0.0500002		306	3	1	0.0583334		307	3	1	0.0333333		308	3	1	0.0500002		309	3	1	0.0249996		310	3	1	0.158333
301	3	1	0.0333333		302	3	2	0.541666		303	3	1	0.183333		304	3	1	0.041667		305	3	1	0.0166664		306	3	1	0.0333338		307	3	1	0		308	3	1	0.083334		309	3	1	0.041667		310	3	1	0.650001
301	3	1	0.0166669		302	3	2	0.158334		303	3	1	0.116667		304	3	1	0.0250001		305	3	1	0.041666		306	3	1	0.0250006		307	3	1	0.0749998		308	3	1	0.0333328		309	3	1	0.0333338		310	3	1	0.816667
301	3	1	0.0583334		302	3	2	0.533334		303	3	1	0.0749998		304	3	1	0.041667		305	3	1	0.041666		306	3	1	0.0250006		307	3	1	0.0750008		308	3	1	0.1		309	3	1	0		310	3	1	0.125
301	3	1	0.0333338		302	3	2	0.208333		303	3	1	0.0499992		304	3	1	0		305	3	1	0.1		306	3	1	0.041667		307	3	1	0.00833321		308	3	1	0.00833321		309	3	1	0.0916672		310	3	1	0.599999
301	3	1	0.00833321		302	3	2	0.541666		303	3	1	0.083334		304	3	1	0.0166664		305	3	1	0.108334		306	3	1	0.00833321		307	3	1	0.0166674		308	3	1	0.0583334		309	3	1	0.0999994		310	3	1	0.125
301	3	1	0.0166664		302	3	2	0.1		303	3	1	0.0583334		304	3	1	0.0583334		305	3	1	0.083334		306	3	1	0		307	3	1	0.0916662		308	3	1	0.083334		309	3	1	0.1		310	3	1	0.675
301	3	1	0.0500002		302	3	2	0.166667		303	3	1	0.141668		304	3	1	0.0166664		305	3	1	0.0666676		306	3	1	0.00833321		307	3	1	0.0666666		308	3	1	0.00833416		309	3	1	0.0666666		310	3	1	0.116667
301	3	1	0.00833321		302	3	2	0.408334		303	3	1	0.00833321		304	3	1	0.0500002		305	3	1	0.174999		306	3	1	0.0166664		307	3	1	0.0583334		308	3	1	0		309	3	1	0.108334		310	3	1	0.683333
301	3	1	0.0583334		302	3	2	0		303	3	1	0.15		304	3	1	0.083333		305	3	1	0.0583344		306	3	1	0.0250006		307	3	1	0		308	3	1	0.0166674		309	3	1	0.0666666		310	3	1	0.783333
301	3	1	0.00833416		302	3	2	0.425		303	3	1	0.0166667		304	3	1	0		305	3	1	0		306	3	1	0.0333328		307	3	1	0.0166664		308	3	1	0.0750008		309	3	1	0		310	3	1	0.0583334
301	3	1	0.0166664		302	3	2	0.0750008		303	3	1	0.0583334		304	3	1	0.0166667		305	3	1	0.183334		306	3	1	0.0166664		307	3	1	0.0416666		308	3	1	0.0583333		309	3	1	0.025		310	3	1	0.0583332
301	3	1	0.0249996		302	3	2	0.45		303	3	1	0.0416665		304	3	1	0.0166667		305	3	1	0.133333		306	3	1	0.075		307	3	1	0.00833344		308	3	1	0.0333333		309	3	1	0.0416667		310	3	1	0.0249999
301	3	1	0.0500002		302	3	2	0.041666		303	3	1	0.116667		304	3	1	0.05		305	3	1	0.0333333		306	3	1	0.0666666		307	3	1	0.0666666		308	3	1	0.05		309	3	1	0.0666666		310	3	1	0
301	3	1	0.041667		302	3	2	0		303	3	1	0.0999999		304	3	1	0		305	3	1	0.00833321		306	3	1	0.116667		307	3	1	0.0666666		308	3	1	0		309	3	1	0.0916667		310	3	1	0
301	3	2	0.0666666		302	3	2	0.208333		303	3	1	0.0583334		304	3	1	0		305	3	1	0.0916667		306	3	1	0.0666666		307	3	1	0.075		308	3	1	0.0333333		309	3	1	0.0416665		310	3	1	0.0333333
301	3	2	0.366667		302	3	2	0.725		303	3	1	0.00833368		304	3	1	0.0249999		305	3	1	0.0166667		306	3	1	0.05		307	3	1	0.05		308	3	1	0.0499997		309	3	1	0.041667		310	3	1	0
301	3	2	0.375		302	3	2	0.475		303	3	1	0.0999999		304	3	1	0.0666666		305	3	1	0.00833321		306	3	1	0.0916667		307	3	1	0.0583334		308	3	1	0.0333333		309	3	1	0.00833368		310	3	1	0.0750003
301	3	2	1.35		302	3	2	0.791667		303	3	1	0.0749998		304	3	1	0.341667		305	3	1	0.0166669		306	3	1	0.0250001		307	3	1	0.141666		308	3	1	0.116667		309	3	1	0.0250001		310	3	1	0.083333
301	3	2	0.458333		302	3	2	0.05		303	3	1	0.0250001		304	3	1	0.00833321		305	3	1	0		306	3	1	0.0500002		307	3	1	0.0333333		308	3	1	0.0250001		309	3	1	0.0749998		310	3	1	0.0833335
301	3	2	0.558333		302	3	2	0.45		303	3	1	0.125		304	3	1	0.358334		305	3	1	0.0583329		306	3	1	0.0666666		307	3	1	0		308	3	1	0.0583334		309	3	1	0.0333333		310	3	1	0.0166664
301	3	2	0.158333		302	3	2	0		303	3	1	0.133334		304	3	1	0.125		305	3	1	0.266666		306	3	1	0.0166669		307	3	1	0.0999999		308	3	1	0.0249996		309	3	1	0		310	3	1	0
301	3	2	0		302	3	2	0.0250001		303	3	1	0.0749998		304	3	1	0.441667		305	3	1	0.0666666		306	3	1	0.108334		307	3	1	0.0750003		308	3	1	0.0333338		309	3	1	0.00833321		310	3	1	0.0250001
301	3	2	0.258333		302	3	2	0.00833321		303	3	1	0.116667		304	3	1	0.558333		305	3	1	0.0666666		306	3	1	0.108334		307	3	1	0.0250001		308	3	1	0.0166664		309	3	1	0.0750008		310	3	1	0.0166664
301	3	2	0.00833321		302	3	2	0.0166664		303	3	1	0.691667		304	3	1	0.0166664		305	3	1	0.0250001		306	3	1	0.15		307	3	1	0.0500002		308	3	1	0.0583334		309	3	1	0.133333		310	3	1	0.0333338
301	3	2	0.341667		302	3	2	0		303	3	1	0.266666		304	3	1	0.333333		305	3	1	0.00833321		306	3	1	0		307	3	1	0.0916667		308	3	1	0.00833321		309	3	1	0.0333328		310	3	1	0.0333338
301	3	2	0.108334		302	3	2	0.0166664		303	3	1	0.766666		304	3	1	0.108334		305	3	1	0.0666666		306	3	1	0.00833321		307	3	1	0.0416665		308	3	1	0.0749998		309	3	1	0.041667		310	3	1	0
301	3	2	0.416667		302	3	2	0.141667		303	3	1	0.366667		304	3	1	0.441667		305	3	1	0.0249996		306	3	1	0.0250001		307	3	1	0.0166674		308	3	1	0.0666666		309	3	1	0.083333		310	3	1	0.0666666
301	3	2	0.116667		302	3	2	0.0333338		303	3	1	0.7		304	3	1	0.133333		305	3	1	0.0666666		306	3	1	0.083334		307	3	1	0.0750008		308	3	1	0.0333338		309	3	1	0.0500002		310	3	1	0.0250006
301	3	2	0.108334		302	3	2	0.0916662		303	3	1	0.95		304	3	1	0.416667		305	3	1	0.0666666		306	3	1	0.0249996		307	3	1	0.0250006		308	3	1	0.0666666		309	3	1	0.0916672		310	3	1	0.0166664
301	3	2	0.35		302	3	2	0.041667		303	3	1	0.1		304	3	1	0.541667		305	3	1	0		306	3	1	0.0500002		307	3	1	0.083333		308	3	1	0.0249996		309	3	1	0.041667		310	3	1	0
301	3	2	0		302	3	2	0.0166664		303	3	1	0.0916662		304	3	1	0		305	3	1	0.083334		306	3	1	0.083334		307	3	1	0.0249996		308	3	1	0.0583334		309	3	1	0.00833321		310	3	1	0
301	3	2	0.183333		302	3	2	0.0916662		303	3	1	0.0166664		304	3	1	0.0166664		305	3	1	0.0166664		306	3	1	0		307	3	1	0.0583334		308	3	1	0.0916672		309	3	1	0.0166674		310	3	1	0.0916662
301	3	2	0.0499992		302	3	2	0.0500002		303	3	1	0.00833321		304	3	1	0.00833321		305	3	1	0.275		306	3	1	0.00833321		307	3	1	0.0916672		308	3	1	0.0583334		309	3	1	0		310	3	1	0.00833321
301	3	2	0.349999		302	3	2	0.175		303	3	1	0.0250006		304	3	1	0.0249996		305	3	1	0.641666		306	3	1	0.116666		307	3	1	0.0166664		308	3	1	0.0333347		309	3	1	0.0500002		310	3	1	0.0916662
301	3	2	0.0916672		302	3	2	0.0583334		303	3	1	0.00833321		304	3	1	0.00833321		305	3	1	0.308333		306	3	1	0.0583334		307	3	1	0.00833321		308	3	1	0.083334		309	3	1	0.0249996		310	3	1	0.108334
301	3	2	0.0583334		302	3	2	0.041667		303	3	2	0.0333333		304	3	1	0.0166664		305	3	1	0.641666		306	3	1	0.0249996		307	3	1	0.00833416		308	3	1	0.041666		309	3	1	0.0666666		310	3	1	0.0749998
301	3	2	0.241667		302	3	2	0.0500002		303	3	2	0.0416667		304	3	1	0.0249996		305	3	1	0.35		306	3	1	0.0166664		307	3	1	0.00833321		308	3	1	0.0499992		309	3	2	0.0916666		310	3	1	0.00833321
301	3	2	0.0333328		302	3	2	0.041667		303	3	2	0.3		304	3	2	0.00833333		305	3	1	0.650001		306	3	1	0.0333328		307	3	1	0.00833321		308	3	1	0		309	3	2	0.0166667		310	3	2	0.116667
301	3	2	0.25		302	3	2	0.0583334		303	3	2	0.216667		304	3	2	0.0416667		305	3	1	0.849999		306	3	2	0.00833333		307	3	2	0.175		308	3	2	0.408333		309	3	2	0.1		310	3	2	0.0166667
301	3	2	0.041666		302	3	2	0.0499992		303	3	2	0.308333		304	3	2	0.408333		305	3	2	0.825		306	3	2	0.525		307	3	2	0.075		308	3	2	0.075		309	3	2	0.0666666		310	3	2	0.0916667
301	3	2	0.391666		302	3	2	0.175		303	3	2	0.141667		304	3	2	0.133333		305	3	2	0.708333		306	3	2	0.133333		307	3	2	0.2		308	3	2	0.516667		309	3	2	0.00833321		310	3	2	0.133333
301	3	2	0.0166674		302	3	2	0.1		303	3	2	0.00833321		304	3	2	0.391667		305	3	2	0.5		306	3	2	0.4		307	3	2	0.108333		308	3	2	0.0916667		309	3	2	0.0333333		310	3	2	0.0250001
301	3	2	0.266667		302	3	2	0.425		303	3	2	0.00833368		304	3	2	0.183333		305	3	2	0.383333		306	3	2	0		307	3	2	0.0916667		308	3	2	0.491667		309	3	2	0.0749998		310	3	2	0.0833333
301	3	2	0.316667		302	3	2	0.325		303	3	2	0.35		304	3	2	0.358334		305	3	2	0.208333		306	3	2	0.108333		307	3	2	0.0416665		308	3	2	0.133333		309	3	2	0.0333333		310	3	2	0.108334
301	3	2	0.325		302	3	2	0.0666668		303	3	2	0.208333		304	3	2	0.291667		305	3	2	0.125		306	3	2	0.0583334		307	3	2	0.133333		308	3	2	0.375		309	3	2	0.041667		310	3	2	0.108333
301	3	2	0.383333		302	3	2	0.533333		303	3	2	0.0749998		304	3	2	0.0583334		305	3	2	0.458333		306	3	2	0.0166669		307	3	2	0.1		308	3	2	0.291667		309	3	2	0.0666671		310	3	2	0.0166664
301	3	2	0.308333		302	3	2	0.0166667		303	3	2	0.125		304	3	2	0.225		305	3	2	0.108334		306	3	2	0.0666666		307	3	2	0.0583334		308	3	2	0.133333		309	3	2	0.108334		310	3	2	0.166667
301	3	2	0.35		302	3	2	1.30833		303	3	2	0.0750008		304	3	2	0.0166664		305	3	2	0.133333		306	3	2	0.0416665		307	3	2	0.3		308	3	2	0.558333		309	3	2	0.0583334		310	3	2	0.00833321
301	3	2	0.575		302	3	2	0.408333		303	3	2	0.175		304	3	2	0.141666		305	3	2	0.266667		306	3	2	0.158333		307	3	2	0.1		308	3	2	0.125		309	3	2	0.0666666		310	3	2	0.0916667
301	3	2	0.4		302	3	2	0.516667		303	3	2	0.00833321		304	3	2	0.00833321		305	3	2	0.425		306	3	2	0.141666		307	3	2	0.0416665		308	3	2	0.291667		309	3	2	0.0333333		310	3	2	0.0833335
301	3	2	0.433333		302	3	2	0.308333		303	3	2	0.375		304	3	2	0.283333		305	3	2	0.283333		306	3	2	0.0500002		307	3	2	0.0416665		308	3	2	0.108334		309	3	2	0.0583334		310	3	2	0.0666666
301	3	2	0.433333		302	3	2	0.283333		303	3	2	0.25		304	3	2	0.233333		305	3	2	0.391666		306	3	2	0.141667		307	3	2	0.233334		308	3	2	0.283333		309	3	2	0.00833321		310	3	2	0.041667
301	3	2	0.5		302	3	2	0.233334		303	3	2	0.00833321		304	3	2	0.0499997		305	3	2	0.85		306	3	2	0.0166664		307	3	2	0.158333		308	3	2	0.233334		309	3	2	0.0500002		310	3	2	0.083334
301	3	2	0.55		302	3	2	0.233334		303	3	2	0.450001		304	3	2	0.208333		305	3	2	0.341667		306	3	2	0.083333		307	3	2	0.0333338		308	3	2	0.0250006		309	3	2	0.0249996		310	3	2	0.00833321
301	3	2	0.508333		302	3	2	0.458334		303	3	2	0.108334		304	3	2	0.0166664		305	3	2	0.341666		306	3	2	0.0749998		307	3	2	0.225		308	3	2	0.35		309	3	2	0.0916662		310	3	2	0.0333328
301	3	2	0.716667		302	3	2	0.266667		303	3	2	0.25		304	3	2	0.175		305	3	2	0.400001		306	3	2	0.166667		307	3	2	0.0583334		308	3	2	0.0916662		309	3	2	0.0166664		310	3	2	0.0333328
301	3	2	0.0166664		302	3	2	0.291667		303	3	2	0.491667		304	3	2	0.0749998		305	3	2	0.416667		306	3	2	0.191667		307	3	2	0.0333328		308	3	2	0.25		309	3	2	0.0500002		310	3	2	0.0166664
301	3	2	0.225		302	3	2	0.291667		303	3	2	0.525002		304	3	2	0.208333		305	3	2	0.341667		306	3	2	0.15		307	3	2	0.125		308	3	2	0.116667		309	3	2	0.0666666		310	3	2	0.133333
301	3	2	0.00833368		302	3	2	0.25		303	3	2	0.216667		304	3	2	0.141666		305	3	2	0.3		306	3	2	0.0583334		307	3	2	0.166667		308	3	2	0.325		309	3	2	0.00833321		310	3	2	0.0916662
301	3	2	0.183333		302	3	2	0.333333		303	3	2	0.433332		304	3	2	0.0583334		305	3	2	0.841666		306	3	2	0.00833321		307	3	2	0		308	3	2	0.216667		309	3	2	0.0749998		310	3	2	0.041666
301	3	2	0.00833321		302	3	2	0.258333		303	3	2	0.533335		304	3	2	0.225		305	3	2	0.4		306	3	2	0.6		307	3	2	0.158333		308	3	2	0.0249996		309	3	2	0.108333		310	3	2	0.108334
301	3	2	0.258333		302	3	2	0.516666		303	3	2	0.65		304	3	2	0.041666		305	3	2	0.325		306	3	2	0.0833321		307	3	2	0.0916672		308	3	2	0.408333		309	3	2	0.0333328		310	3	2	0
301	3	2	0.00833321		302	3	2	0.275		303	3	2	1.13333		304	3	2	0.266667		305	3	2	0.291667		306	3	2	0.225		307	3	2	0.183333		308	3	2	0.1		309	3	2	0.0916662		310	3	2	0.083333
301	3	2	0.00833321		302	3	2	0.258333		303	3	2	0.00833333		304	3	2	0.0249996		305	3	2	0.324999		306	3	2	0.1		307	3	2	0.0916662		308	3	2	0.333334		309	3	2	0.00833321		310	3	2	0.0166664
301	3	2	0.325		302	3	2	0.349999		303	3	2	0.225		304	3	2	0.25		305	3	2	0.266666		306	3	2	0.0583324		307	3	2	0.183333		308	3	2	0.083334		309	3	2	0.0583334		310	3	2	0.0666666
301	3	2	0.0583334		302	3	2	0.283333		303	3	2	0.0333333		304	3	2	0		305	3	2	0.299999		306	3	2	0.0916672		307	3	2	0.316667		308	3	2	0.333332		309	3	2	0.0666667		310	3	2	0
301	3	2	0.325		302	3	2	0.316667		303	3	2	0.0833333		304	3	2	0.166667		305	3	2	0.641666		306	3	2	0.0583333		307	3	2	0.516667		308	3	2	0.375		309	3	2	0.116667		310	3	2	0.133333
301	3	2	0.041666		302	3	2	0.25		303	3	2	0.216667		304	3	2	0.225		305	3	2	0.608333		306	3	2	0.541667		307	3	2	0.483333		308	3	2	0.0999999		309	3	2	0.05		310	3	2	0.108333
301	3	2	0.358334		302	3	2	0.508333		303	3	2	0.00833368		304	3	2	0		305	3	2	0.416667		306	3	2	0.225		307	3	2	0.316667		308	3	2	0.45		309	3	2	0.116667		310	3	2	0.00833344
301	3	2	0.041666		302	3	2	0.191667		303	3	2	0.491666		304	3	2	0.333333		305	3	2	0.333333		306	3	2	0.491667		307	3	2	0.416667		308	3	2	0.125		309	3	2	0.0166667		310	3	2	0.0916667
301	3	2	0.0666667		302	3	2	0.5		303	3	2	0.00833321		304	3	2	0.166667		305	3	2	0.308333		306	3	2	0.0916667		307	3	2	0.291667		308	3	2	0.416667		309	3	2	0.0833333		310	3	2	0.0333333
301	3	2	0.233333		302	3	2	0.00833344		303	3	2	0.166667		304	3	2	0.358334		305	3	2	0.0583334		306	3	2	0.291667		307	3	2	0.4		308	3	2	0.158333		309	3	2	0.00833321		310	3	2	0.0750003
301	3	2	0.0833335		302	3	2	0.341667		303	3	2	0.316667		304	3	2	0.108334		305	3	2	0.15		306	3	2	0.0499997		307	3	2	0.675		308	3	2	0.458333		309	3	2	0.1		310	3	2	0.25
301	3	2	0.458333		302	3	2	0.0250001		303	3	2	0.133333		304	3	2	0.0916667		305	3	2	0.6		306	3	2	0.0166669		307	3	2	0		308	3	2	0.425		309	3	2	0.0249996		310	3	2	0.716667
301	3	2	0.166667		302	3	2	0.166667		303	3	2	0.166666		304	3	2	0.0166664		305	3	2	0.308333		306	3	2	0.15		307	3	2	0.2		308	3	2	0.0250001		309	3	2	0.0416665		310	3	2	0.25
301	3	2	0.158333		302	3	2	0.275		303	3	2	0.216667		304	3	2	0.0166669		305	3	2	0.3		306	3	2	0.041667		307	3	2	0.041667		308	3	2	0.583333		309	3	2	0.108333		310	3	2	0.733334
301	3	2	0.1		302	3	2	0.158333		303	3	2	0.15		304	3	2	0.041667		305	3	2	0.275		306	3	2	0.333333		307	3	2	0.175		308	3	2	0.183333		309	3	2	0.0749998		310	3	2	0.158333
301	3	2	0.0583329		302	3	2	0.225		303	3	2	0.65		304	3	2	0.0833335		305	3	2	0.441666		306	3	2	0.0333333		307	3	2	0.175		308	3	2	0.441667		309	3	2	0.0833335		310	3	2	0.691666
301	3	2	0.166667		302	3	2	0.0166664		303	3	2	0.575		304	3	2	0.116666		305	3	2	0.366667		306	3	2	0.125		307	3	2	0.00833321		308	3	2	0.141666		309	3	2	0.00833321		310	3	2	0.974999
301	3	2	0.133333		302	3	2	0.258333		303	3	2	0.383333		304	3	2	0.0833335		305	3	2	0.475		306	3	2	0.133333		307	3	2	0.175		308	3	2	0.5		309	3	2	0.0666666		310	3	2	0.283333
301	3	2	0.141667		302	3	2	0.266666		303	3	2	0.391667		304	3	2	0.0833335		305	3	2	0.741667		306	3	2	0.0166664		307	3	2	0.308333		308	3	2	0.55		309	3	2	0.083334		310	3	2	0.666667
301	3	2	0.225		302	3	2	0.0999994		303	3	2	0.408333		304	3	2	0.183333		305	3	2	0.308332		306	3	2	0.0583334		307	3	2	0.316667		308	3	2	0.083333		309	3	2	0.0583334		310	3	2	0.275
301	3	2	0.141667		302	3	2	0.200001		303	3	2	0.425		304	3	2	0.158333		305	3	2	0.291667		306	3	2	0.225		307	3	2	0.258333		308	3	2	0.458333		309	3	2	0.174999		310	3	2	0.808333
301	3	2	0.4		302	3	2	0.316667		303	3	2	0.966667		304	3	2	0.133333		305	3	2	0.291667		306	3	2	0.166667		307	3	2	0.258333		308	3	2	0.108334		309	3	2	0.0333328		310	3	2	0.349999
301	3	2	0.375		302	3	2	0.133333		303	3	2	0.00833321		304	3	2	0.0666666		305	3	2	0.5		306	3	2	0.041667		307	3	2	0.15		308	3	2	0.466667		309	3	2	0.0499992		310	3	2	0.741667
301	3	2	0.0666671		302	3	2	0.1		303	3	2	0.191666		304	3	2	0.266666		305	3	2	0.383333		306	3	2	0.200001		307	3	2	0.175		308	3	2	0.0666666		309	3	2	0		310	3	2	0.983334
301	3	2	0.375		302	3	2	0.258333		303	3	2	0.258333		304	3	2	0.166667		305	3	2	0.566667		306	3	2	0.125		307	3	2	0.533334		308	3	2	0.383333		309	3	2	0.0916662		310	3	2	0
301	3	2	0		302	3	2	0.041667		303	3	2	0.108334		304	3	2	0.158333		305	3	2	0.808333		306	3	2	0.00833321		307	3	2	0.441667		308	3	2	0.341667		309	3	2	0.0666666		310	3	2	0.0583334
301	3	2	0.450001		302	3	2	0.283334		303	3	2	0.216667		304	3	2	0.224999		305	3	2	0.433333		306	3	2	0.216667		307	3	2	0.408333		308	3	2	0.0250006		309	3	2	0.0249996		310	3	2	0.0500002
301	3	2	0.183332		302	3	2	0.0249996		303	3	2	0.116667		304	3	2	0.25		305	3	2	0.341666		306	3	2	0.0916662		307	3	2	0.2		308	3	2	0.625		309	3	2	0.0583334		310	3	2	0.0666666
301	3	2	0.483334		302	3	2	0.0333338		303	3	2	0.366667		304	3	2	0.341666		305	3	2	0.316668		306	3	2	0.224999		307	3	2	0.241667		308	3	2	0.191667		309	3	2	0.00833321		310	3	2	0.0500002
301	3	2	0.408334		302	3	2	0.45		303	3	2	0.025		304	3	2	0.366667		305	3	2	0.433332		306	3	2	0.116667		307	3	2	0.325		308	3	2	0.508333		309	3	2	0.083333		310	3	2	0.1
301	3	2	0.0333338		302	3	2	0.0916662		303	3	2	0.166667		304	3	2	0.541667		305	3	2	0.4		306	3	2	0.116667		307	3	2	0.441668		308	3	2	0.141667		309	3	2	0.316667		310	3	2	0.00833321
301	3	2	0.316667		302	3	2	0.258333		303	3	2	0.283333		304	3	2	0.583333		305	3	2	0.408335		306	3	2	0.108333		307	3	2	0.791667		308	3	2	0.508334		309	3	2	0.583333		310	3	2	0.0166667
301	3	2	0.0333328		302	3	2	0.258333		303	3	2	0.125		304	3	2	0.475		305	3	2	0.625		306	3	2	0.0916667		307	3	2	0.425		308	3	2	0.15		309	3	2	0.225		310	3	2	0.158333
301	3	2	0.35		302	3	2	0.0749989		303	3	2	0.175		304	3	2	0.291667		305	3	2	0.275		306	3	2	0.133333		307	3	2	0.391667		308	3	2	0.0416667		309	3	2	0.608333		310	3	2	0.00833344
301	3	2	0.191667		302	3	2	0.216667		303	3	2	0.133334		304	3	2	0.191667		305	3	2	0.0250001		306	3	2	0.0833333		307	3	2	0.3		308	3	2	0.425		309	3	2	0.275		310	3	2	0.108333
301	3	2	0.475		302	3	2	0.0583334		303	3	2	0.0333338		304	3	2	0.00833344		305	3	2	0.25		306	3	2	0.15		307	3	2	0.375		308	3	2	0.175		309	3	2	0.566667		310	3	2	0.00833344
301	3	2	0.175		302	3	2	0.175		303	3	2	0.0166669		304	3	2	0.00833344		305	3	2	0.116667		306	3	2	0.108333		307	3	2	0.458333		308	3	2	0.3		309	3	2	0.85		310	3	2	0.05
301	3	2	0.166667		302	3	2	0.0333333		303	3	2	0.183333		304	3	2	0.416667		305	3	2	0.141667		306	3	2	0.0250001		307	3	2	0.4		308	3	2	0.125		309	3	2	0		310	3	2	0.116667
301	3	2	0.158333		302	3	2	0.333333		303	3	2	0.125		304	3	2	0.283333		305	3	2	0.258334		306	3	2	0.083333		307	3	2	0.608333		308	3	2	0.391666		309	3	2	0.125		310	3	2	0.108334
301	3	2	0.166667		302	3	2	0.00833344		303	3	2	0.0333338		304	3	2	0.225		305	3	2	0.125		306	3	2	0		307	3	2	0.383334		308	3	2	0.341667		309	3	2	0.108333		310	3	2	0.041667
301	3	2	0.166667		302	3	2	0.341666		303	3	2	0.325		304	3	2	0.241667		305	3	2	0.291667		306	3	2	0.0333333		307	3	2	0.4		308	3	2	0		309	3	2	0.0416665		310	3	2	0.0333333
301	3	2	0.0416665		302	3	2	0.0583334		303	3	2	0.150001		304	3	2	0.225		305	3	2	0.666667		306	3	2	0.0833335		307	3	2	0.208333		308	3	2	0.433333		309	3	2	0.125		310	3	2	0.041667
301	3	2	0.233333		302	3	2	0.0333333		303	3	2	0.183333		304	3	2	0.35		305	3	2	0.333333		306	3	2	0.141667		307	3	2	0.258334		308	3	2	0.141666		309	3	2	0.0166669		310	3	2	0
301	3	2	0.2		302	3	2	0.375		303	3	2	0.0249996		304	3	2	0.266666		305	3	2	0.641666		306	3	2	0.141666		307	3	2	0.391667		308	3	2	0.35		309	3	2	0.0999999		310	3	2	0.175
301	3	2	0.0916667		302	3	2	0.0333333		303	3	2	0.041667		304	3	2	0.383333		305	3	2	0.325		306	3	2	0.141666		307	3	2	0.5		308	3	2	0.141667		309	3	2	0.0916672		310	3	2	0.0249996
301	3	2	0.141666		302	3	2	0.2		303	3	2	0.174999		304	3	2	0.291667		305	3	2	0.658334		306	3	2	0.083333		307	3	2	0.583333		308	3	2	0.316667		309	3	2	0		310	3	2	0.083334
301	3	2	0.116667		302	3	2	0.158333		303	3	2	0.0749998		304	3	2	0.291667		305	3	2	0.333333		306	3	2	0.041666		307	3	2	0.416667		308	3	2	0.258333		309	3	2	0.0666666		310	3	2	0.166666
301	3	2	0.0916667		302	3	2	0.291667		303	3	2	0.216666		304	3	2	0.275		305	3	2	0.00833416		306	3	2	0.0583334		307	3	2	0.441667		308	3	2	0		309	3	2	0.0250006		310	3	2	0.0749998
301	3	2	0.0250001		302	3	2	0.158334		303	3	2	0.175		304	3	2	0.241666		305	3	2	0.366667		306	3	2	0.125		307	3	2	0.333333		308	3	2	0.366667		309	3	2	0.1		310	3	2	0.0750008
301	3	2	0.25		302	3	2	0.441667		303	3	2	0.0916662		304	3	2	0.316667		305	3	2	0.2		306	3	2	0		307	3	2	0.383333		308	3	2	0.0333338		309	3	2	0.125		310	3	2	0.133333
301	3	2	0.108334		302	3	2	0.0333338		303	3	2	0.00833321		304	3	2	0.341667		305	3	2	0.341666		306	3	2	0.166667		307	3	2	0.225		308	3	2	0.191667		309	3	2	0.00833321		310	3	2	0.0500002
301	3	2	0.125		302	3	2	0.233334		303	3	2	0.166666		304	3	2	0.541666		305	3	2	0.041667		306	3	2	0.041667		307	3	2	0.325		308	3	2	0.0666666		309	3	2	0.133333		310	3	2	0.0249996
301	3	2	0.208334		302	3	2	0.00833321		303	3	2	0.166666		304	3	2	0		305	3	2	0.266666		306	3	2	0.00833321		307	3	2	0.591666		308	3	2	0.241667		309	3	2	0.0249996		310	3	2	0.233334
301	3	2	0.0916672		302	3	2	0.108334		303	3	2	0.0249996		304	3	2	0.341666		305	3	2	0.158334		306	3	2	0.116667		307	3	2	0		308	3	2	0.266666		309	3	2	0.0916672		310	3	2	0.0666666
301	3	2	0.0583334		302	3	2	0.233334		303	3	2	0.275		304	3	2	0.041666		305	3	2	0.0166683		306	3	2	0.0166664		307	3	2	0.224999		308	3	2	0.0166674		309	3	2	0.0666666		310	3	2	0.0750008
301	3	2	0.133333		302	3	2	0.2		303	3	2	0.041666		304	3	2	0.366667		305	3	2	0.608334		306	3	2	0.125		307	3	2	0.0916662		308	3	2	0.383334		309	3	2	0.1		310	3	2	0
301	3	2	0.2		302	3	2	0.166667		303	3	2	0.266666		304	3	2	0.041667		305	3	2	0.283333		306	3	2	0.141666		307	3	2	0.0500002		308	3	2	0.116667		309	3	2	0.00833416		310	3	2	0.0583334
301	3	2	0.1		302	3	2	0.216666		303	3	2	0.266667		304	3	2	0.45		305	3	2	0.566668		306	3	2	0.0333328		307	3	2	0.225		308	3	2	0.325		309	3	2	0.0416667		310	3	2	0.183332
301	3	2	0.191667		302	3	2	0.125		303	3	2	0.133333		304	3	2	0.15		305	3	2	0.0666656		306	3	2	0.191666		307	3	2	0.0249996		308	3	2	0.0333328		309	3	2	0.0416667		310	3	2	0.0583334
301	3	2	0.0666666		302	3	2	0.0666666		303	3	2	0.166667		304	3	2	0		305	3	2	0.333332		306	3	2	0.275		307	3	2	0.108334		308	3	2	0.233334		309	3	2	0.00833344		310	3	2	0.0249999
301	3	2	0.3		302	3	2	0.224999		303	3	2	0.45		304	3	2	0.233333		305	3	2	0.191668		306	3	2	0.0833334		307	3	2	0		308	3	2	0.591667		309	3	2	0.116667		310	3	2	0.1
301	3	2	0.166667		302	3	2	0.108334		303	3	2	0.0499997		304	3	2	0.0333333		305	3	2	0.475		306	3	2	0.133333		307	3	2	0.325		308	3	2	0.908333		309	3	2	0.0166667		310	3	2	0
301	3	2	0.108334		302	3	2	0.258333		303	3	2	0.25		304	3	2	0.275		305	3	2	0.275		306	3	2	0.283333		307	3	2	0.108333		308	3	2	0.716667		309	3	2	0.0499997		310	3	2	0.0916667
301	3	2	0.208333		302	4	1	0.108333		303	3	2	0.0999999		304	3	2	0.0249999		305	3	2	0.108333		306	3	2	0.116667		307	3	2	0.2		308	3	2	0.741667		309	3	2	0.0666666		310	3	2	0.0333333
301	3	2	0.00833333		302	4	1	0.0583334		303	3	2	0.241667		304	3	2	0.308333		305	3	2	0.191667		306	3	2	0.266667		307	3	2	0.116667		308	3	2	0.558333		309	3	2	0.041667		310	3	2	0.0666666
301	3	2	0.191667		302	4	1	0.0583332		303	3	2	0.408334		304	3	2	0.00833344		305	3	2	0.0249996		306	3	2	0.083333		307	3	2	0.25		308	3	2	0.608333		309	3	2	0.0750003		310	3	2	0.0749998
301	3	2	0.0833334		302	4	1	0.0916667		303	3	2	0.0500002		304	3	2	0.0333333		305	3	2	0.0833335		306	3	2	0.225		307	3	2	0.0666668		308	3	2	0.966667		309	3	2	0.0500002		310	3	2	0.0499997
301	3	2	0.275		302	4	1	0.00833344		303	3	2	0.391666		304	3	2	0.291667		305	3	2	0.0499997		306	3	2	0.0166669		307	3	2	0		308	3	2	0		309	3	2	0.00833321		310	3	2	0.15
301	3	2	0.0416667		302	4	1	0.0833333		303	3	2	0.125		304	3	2	0.0583334		305	3	2	0.0916667		306	3	2	0.0166669		307	3	2	0.25		308	3	2	0.358333		309	3	2	0.0416665		310	3	2	0.0916667
301	3	2	0.45		302	4	1	0.141667		303	3	2	0.308333		304	3	2	0.358333		305	3	2	0.341667		306	3	2	0.0333333		307	3	2	0.00833321		308	3	2	0.0250001		309	3	2	0.00833368		310	3	2	0.166667
301	3	2	0.0916665		302	4	1	0.133333		303	3	2	0.041667		304	3	2	0.00833368		305	3	2	0.0916662		306	3	2	0.0916662		307	3	2	0.208333		308	3	2	0.175		309	3	2	0.0249996		310	3	2	0.133333
301	3	2	0.00833321		302	4	1	0.0249996		303	3	2	0.116667		304	3	2	0.333333		305	3	2	0.116667		306	3	2	0.233334		307	3	2	0.0583334		308	3	2	0.15		309	3	2	0.0249996		310	3	2	0.0166664
301	3	2	0.208333		302	4	1	0.0666666		303	3	2	0.266667		304	3	2	0.0416665		305	3	2	0.0333338		306	3	2	0.0499992		307	3	2	0.0666666		308	3	2	0.291667		309	3	2	0.0583334		310	3	2	0.0500002
301	3	2	0.0749998		302	4	1	0.0500002		303	3	2	0.0500002		304	3	2	0.116667		305	3	2	0.083333		306	3	2	0.041666		307	3	2	0.275		308	3	2	0.0749998		309	3	2	0.0666666		310	3	2	0.174999
301	3	2	0.225		302	4	1	0.0500002		303	3	2	0.325		304	3	2	0.383334		305	3	2	0.0749998		306	3	2	0.158334		307	3	2	0		308	3	2	0.00833321		309	3	2	0.0583334		310	3	2	0.0916662
301	3	2	0.0333333		302	4	1	0.0583334		303	3	2	0.216666		304	3	2	0.0916667		305	3	2	0.0583334		306	3	2	0.0249996		307	3	2	0.25		308	3	2	0.2		309	3	2	0.0249996		310	3	2	0.083333
301	3	2	0.308333		302	4	1	0.0499997		303	3	2	0.0166664		304	3	2	0.383333		305	3	2	0.5		306	3	2	0.0500002		307	3	2	0.150001		308	3	2	0.0333338		309	3	2	0.0749998		310	3	2	0.0166674
301	3	2	0.1		302	4	1	0.116667		303	3	2	0.4		304	3	2	0.0166669		305	3	2	0.0500002		306	3	2	0.125		307	3	2	0.0583334		308	3	2	0.175		309	3	2	0.00833321		310	3	2	0.083333
301	3	2	0.00833321		302	4	1	0.1		303	3	2	0.0916672		304	3	2	0.25		305	3	2	0.15		306	3	2	0.116667		307	3	2	0.108334		308	3	2	0.166667		309	3	2	0.0333338		310	3	2	0.0666666
301	3	2	0.0749998		302	4	1	0.083333		303	3	2	0.233332		304	3	2	0.0249996		305	3	2	0.041666		306	3	2	0.141666		307	3	2	0.108334		308	3	2	0.183333		309	3	2	0.041666		310	3	2	0.141667
301	3	2	0.141667		302	4	1	0.0666666		303	3	2	0		304	3	2	0.0166664		305	3	2	0.108334		306	3	2	0.0249996		307	3	2	0.225		308	3	2	0.0583334		309	3	2	0.0749998		310	3	2	0.0500002
301	3	2	0.0999999		302	4	1	0.041667		303	3	2	0.358334		304	3	2	0.283334		305	3	2	0.0416679		306	3	2	0.00833321		307	3	2	0.466667		308	3	2	0		309	3	2	0.0666666		310	3	2	0.125
301	3	2	0.083334		302	4	1	0.0583334		303	3	2	0.0249996		304	3	2	0		305	3	2	0.00833321		306	3	2	0.0499992		307	3	2	0.483334		308	3	2	0.3		309	3	2	0.0749998		310	3	2	0.1
301	3	2	0.191667		302	4	1	0.00833321		303	3	2	0.0833321		304	3	2	0.316667		305	3	2	0.375		306	3	2	0		307	3	2	0.416667		308	3	2	0.0499992		309	3	2	0.0666666		310	3	2	0.166667
301	3	2	0.125		302	4	1	0.0249996		303	3	2	0.125		304	3	2	0.0500002		305	3	2	0.241667		306	3	2	0.0499992		307	3	2	0.433333		308	3	2	0.400001		309	3	2	0.041666		310	3	2	0.0333347
301	3	2	0.333334		302	4	1	0.0250006		303	3	2	0.133333		304	3	2	0.333334		305	3	2	0.441668		306	3	2	0.1		307	3	2	0.275		308	3	2	0.0666666		309	3	2	0.116667		310	3	2	0.083334
301	3	2	0.283333		302	4	1	0.0666666		303	3	2	0.116667		304	3	2	0.0166664		305	3	2	0		306	3	2	0.00833321		307	3	2	0.308333		308	3	2	0.208333		309	3	2	0.05		310	3	2	0.00833333
301	3	2	0.275001		302	4	1	0.0333328		303	3	2	0.2		304	3	2	0.308333		305	3	2	0.183334		306	3	2	0.141666		307	3	2	0.583333		308	3	2	0.0666676		309	3	2	0.0250001		310	3	2	0.158333
301	3	2	0.316667		302	4	1	0.0916672		303	3	2	0.2		304	3	2	0.0166667		305	3	2	0.0583324		306	3	2	0.025		307	3	2	0.175		308	3	2	0		309	3	2	0.0250001		310	3	2	0.0583334
301	3	2	0.358334		302	4	1	0.041666		303	3	2	0.00833321		304	3	2	0.341667		305	3	2	0.025		306	3	2	0.516667		307	3	2	0.15		308	3	2	0.3		309	3	2	0		310	3	2	0.1
301	3	2	0.400001		302	4	1	0.083334		303	3	2	0.0499997		304	3	2	0.0666666		305	3	2	0.35		306	3	2	0.0916667		307	3	2	0.233333		308	3	2	0.0333333		309	3	2	0.0500002		310	3	2	0.05
301	3	2	0.433332		302	4	1	0		303	3	2	0.108333		304	3	2	0.416667		305	3	2	0.0166667		306	3	2	0.191667		307	3	2	0.0249999		308	3	2	0.225		309	3	2	0.0166669		310	3	2	0.075
301	3	2	0.0333333		302	4	1	0.0666666		303	3	2	0.416667		304	3	2	0.075		305	3	2	0.216667		306	3	2	0.116667		307	3	2	0.00833321		308	3	2	0.0583334		309	3	2	0.133334		310	3	2	0.0250001
301	3	2	0.158333		302	4	1	0		303	3	2	0.166667		304	3	2	0.358333		305	3	2	0.0249999		306	3	2	0.0666666		307	3	2	0.108333		308	3	2	0.158333		309	3	2	0.0333333		310	3	2	0.291667
301	3	2	0.316667		302	4	1	0.0416667		303	3	2	0.0166664		304	3	2	0.366667		305	3	2	0		306	3	2	0.116667		307	3	2	0.0999999		308	3	2	0.233334		309	3	2	0.0916667		310	3	2	0.783333
301	3	2	0.0249999		302	4	1	0.05		303	3	2	0.258333		304	3	2	0.0583334		305	3	2	0.266667		306	3	2	0.0166664		307	3	2	0.133333		308	3	2	0.583333		309	3	2	0.0916667		310	3	2	0.366667
301	3	2	0.216667		302	4	1	0.0166667		303	3	2	0.125		304	3	2	0.4		305	3	2	0.4		306	3	2	0		307	3	2	0.0916667		308	3	2	0.75		309	3	2	0.0250001		310	3	2	0.875
301	3	2	0.0416667		302	4	1	0.108333		303	3	2	0.2		304	3	2	0.141666		305	3	2	0.466666		306	3	2	0.158333		307	3	2	0.35		308	3	2	0.475		309	3	2	0.083333		310	3	2	0.35
301	3	2	0.266667		302	4	1	0.175		303	3	2	0.125		304	3	2	0.516667		305	3	2	0.3		306	3	2	0.208333		307	3	2	0.0333333		308	3	2	0.508333		309	3	2	0.108334		310	3	2	0.766667
301	3	2	0.0583334		302	4	1	0.533333		303	3	2	0.0249996		304	3	2	0.208333		305	3	2	0.541667		306	3	2	0.0916672		307	3	2	0.15		308	3	2	0.525		309	3	2	0		310	3	2	0.916666
301	3	2	0.166667		302	4	1	0.233333		303	3	2	0.525001		304	3	2	0.191667		305	3	2	0.4		306	3	2	0.0749998		307	3	2	0.0499997		308	3	2	0.541666		309	3	2	0.0250006		310	3	2	0.125
301	3	2	0.225		302	4	1	0.541667		303	3	2	0.141667		304	3	2	0.7		305	3	2	0.325		306	3	2	0.0500002		307	3	2	0.141667		308	3	2	0.799999		309	3	2	0.0166674		310	3	2	0.116667
301	3	2	0.0166664		302	4	1	0.125		303	3	2	0.191666		304	3	2	0.258334		305	3	2	0.708333		306	3	2	0.0333328		307	3	2	0.0500002		308	3	2	0		309	3	2	0.125		310	3	2	0.083333
301	3	2	0.341667		302	4	1	0.483334		303	3	2	0.400002		304	3	2	0.55		305	3	2	0.224999		306	3	2	0.2		307	3	2	0.191667		308	3	2	0.225		309	3	2	0.0166664		310	3	2	0.083333
301	3	2	0.0916667		302	4	1	0.791667		303	3	2	0.216667		304	3	2	0.291667		305	3	2	0.2		306	3	2	0.116667		307	3	2	0.25		308	3	2	0.116667		309	3	2	0.083334		310	3	2	0.0500002
301	3	2	0.266667		302	4	1	0		303	3	2	0.475		304	3	2	0.65		305	3	2	0.216667		306	3	2	0.233334		307	3	2	0.191667		308	3	2	0.141666		309	3	2	0.0166664		310	3	2	0.0583334
301	3	2	0.0166664		302	4	1	0.0583324		303	3	2	0.316668		304	3	2	0.258333		305	3	2	0.225		306	3	2	0.00833321		307	3	2	0.266667		308	3	2	0.25		309	3	2	0.0999994		310	3	2	0.0166664
301	3	2	0.258334		302	4	1	0.0333338		303	3	2	0.158333		304	3	2	0.183333		305	3	2	0.3		306	3	2	0.0916662		307	3	2	0.116667		308	3	2	0.158333		309	3	2	0.116667		310	3	2	0.158334
301	3	2	0.083334		302	4	1	0		303	3	2	0.233334		304	3	2	0.65		305	3	2	0.225		306	3	2	0.041666		307	3	2	0.158334		308	3	2	0.208333		309	3	2	0.191667		310	3	2	0.125
301	3	2	0.191667		302	4	1	0.1		303	3	2	0.200001		304	3	2	0.183333		305	3	2	0.533334		306	3	2	0.00833321		307	3	2	0.224999		308	3	2	0.041667		309	3	2	0.0499992		310	3	2	0.1
301	3	2	0.1		302	4	1	0.041666		303	3	2	0.00833321		304	3	2	0.5		305	3	2	0.258333		306	3	2	0.0333338		307	3	2	0.0250006		308	3	2	0.299999		309	3	2	0.0583334		310	3	2	0.108334
301	3	2	0.141666		302	4	1	0.0249996		303	3	2	0.191668		304	3	2	0.291667		305	3	2	0.258333		306	3	2	0.108334		307	3	2	0.25		308	3	2	0.0249996		309	3	2	0.0916662		310	3	2	0.0916672
301	3	2	0.258333		302	4	1	0		303	3	2	0.366667		304	3	2	0.708333		305	3	2	0.241667		306	3	2	0.174999		307	3	2	0.0250006		308	3	2	0.183333		309	3	2	0.108333		310	3	2	0.0250006
301	3	2	0.233333		302	4	1	0		303	3	2	0.233333		304	3	2	0.366667		305	3	2	0.291667		306	3	2	0.083334		307	3	2	0.108333		308	3	2	0.175		309	3	2	0.133333		310	3	2	0.183333
301	3	2	0.0500002		302	4	1	0.0666666		303	3	2	0.0333333		304	3	2	0.0166667		305	3	2	0.25		306	3	2	0.258335		307	3	2	0.0500002		308	3	2	0.158335		309	3	2	0.208333		310	3	2	0.00833344
301	3	2	0.316667		302	4	1	0.0583334		303	3	2	0.458333		304	3	2	0.208333		305	3	2	0.383333		306	3	2	0.0583344		307	3	2	0.283334		308	3	2	0.191668		309	3	2	0.116667		310	3	2	0.2
301	3	2	0.0166664		302	4	1	0.083333		303	3	2	0.0249996		304	3	2	0.0583334		305	3	2	0.541666		306	3	2	0.158333		307	3	2	0.216667		308	3	2	0.475		309	3	2	0.0166669		310	3	2	0.0583334
301	3	2	0.191667		302	4	1	0.0333328		303	3	2	0.266667		304	3	2	0.15		305	3	2	0.483333		306	3	2	0.0166667		307	3	2	0.0833333		308	3	2	0.8		309	3	2	0.158333		310	3	2	0.0333333
301	3	2	0		302	4	1	0.041666		303	3	2	0.208333		304	3	2	0.291667		305	3	2	0.0166667		306	3	2	0.166667		307	3	2	0.141667		308	3	2	0.416667		309	3	2	0.133333		310	3	2	0.0583334
301	3	2	0.3		302	4	1	0.0833334		303	3	2	0.358333		304	3	2	0.0250001		305	3	2	0.158333		306	3	2	0.0833333		307	3	2	0.116667		308	3	2	0.575		309	3	2	0.175		310	3	2	0.0916667
301	4	1	0.00833333		302	4	1	0.0333334		303	3	2	0.325		304	3	2	0.308333		305	3	2	0.15		306	3	2	0.225		307	3	2	0.0583334		308	3	2	0.375		309	3	2	0.25		310	3	2	0.158333
301	4	1	0.0583333		302	4	1	0.0583334		303	3	2	0.200001		304	3	2	0.308333		305	3	2	0.191667		306	3	2	0.0333333		307	3	2	0.2		308	3	2	0.441667		309	3	2	0.583333		310	3	2	0.0250001
301	4	1	0.00833344		302	4	1	0.0583334		303	3	2	0.4		304	3	2	0.3		305	3	2	0.133334		306	3	2	0.183333		307	3	2	0.266667		308	3	2	0.975		309	3	2	0.183333		310	3	2	0.125
301	4	1	0.00833344		302	4	1	0		303	3	2	0.116667		304	3	2	0.333333		305	3	2	0.0250001		306	3	2	0.0416665		307	3	2	0.266666		308	3	2	0		309	3	2	0.583333		310	3	2	0.125
301	4	1	0.0749998		302	4	1	0		303	3	2	0.291667		304	3	2	0.291667		305	3	2	0.0916667		306	3	2	0.0666666		307	3	2	0.00833368		308	3	2	0.308333		309	3	2	0.283333		310	3	2	0.00833321
301	4	1	0.00833321		302	4	1	0.075		303	3	2	0.141666		304	3	2	0.441667		305	3	2	0.483334		306	3	2	0.158333		307	3	2	0.275		308	3	2	0.00833368		309	3	2	0.666667		310	3	2	0.0583334
301	4	1	0		302	4	1	0.158333		303	3	2	0.241667		304	3	2	0.383333		305	3	2	0.191667		306	3	2	0.0416665		307	3	2	0.0916667		308	3	2	0.0499997		309	3	2	0.866666		310	3	2	0.108334
301	4	1	0.0999999		302	4	1	0.491667		303	3	2	0.175		304	3	2	0.533333		305	3	2	0.383333		306	3	2	0.175		307	3	2	0.25		308	3	2	0.391666		309	3	2	0.233333		310	3	2	0.0666666
301	4	1	0.466667		302	4	1	0.0833335		303	3	2	0.183333		304	3	2	0		305	3	2	0.0333328		306	3	2	0.0583334		307	3	2	0.0999999		308	3	2	0.141666		309	3	2	0.583334		310	3	2	0.0500002
301	4	1	0.141667		302	4	1	0.566667		303	3	2	0.0666666		304	3	2	0.375		305	3	2	0.191667		306	3	2	0.0916672		307	3	2	0.241667		308	3	2	0.349999		309	3	2	0.25		310	3	2	0.141666
301	4	1	0.525		302	4	1	0.225		303	3	2	0.275		304	3	2	0.0166669		305	3	2	0		306	3	2	0.0999994		307	3	2	0.25		308	3	2	0		309	3	2	0.633333		310	3	2	0.0333328
301	4	1	0.241667		302	4	1	0.5		303	3	2	0.0666676		304	3	2	0.45		305	3	2	0.0583334		306	3	2	0.0500002		307	3	2	0.0749998		308	3	2	0.208333		309	3	2	0.316667		310	3	2	0
301	4	1	0.508333		302	4	1	0.808333		303	3	2	0.158333		304	3	2	0.158333		305	3	2	0.5		306	3	2	0.275001		307	3	2	0.216667		308	3	2	0.258333		309	3	2	0.575		310	3	2	0.0333338
301	4	1	0.666667		302	4	1	0.166667		303	3	2	0.0666676		304	3	2	0.541666		305	3	2	0.266666		306	3	2	0.166667		307	3	2	0.125		308	3	2	0		309	3	2	0.733333		310	3	2	0.125
301	4	1	0		302	4	1	0.525		303	3	2	0.0666656		304	3	2	0.224999		305	3	2	0.383333		306	3	2	0.00833321		307	3	2	0.1		308	3	2	0.283334		309	3	2	0.183333		310	3	2	0.0333328
301	4	1	0.0666666		302	4	1	0.25		303	3	2	0.233334		304	3	2	0.083334		305	3	2	0.183333		306	3	2	0.041667		307	3	2	0.225		308	3	2	0.125		309	3	2	0.575		310	3	2	0.0666666
301	4	1	0.00833321		302	4	1	0.558333		303	3	2	0.300001		304	3	2	0.400001		305	3	2	0.383333		306	3	2	0.116667		307	3	2	0		308	3	2	0.341667		309	3	2	0.216666		310	3	2	0.158333
301	4	1	0.0166669		302	4	1	0.141666		303	3	2	0.0500011		304	3	2	0.041666		305	3	2	0.00833416		306	3	2	0.041666		307	3	2	0.25		308	3	2	0		309	3	2	0.55		310	3	2	0.116667
301	4	1	0.00833321		302	4	1	0.474999		303	3	2	0.441666		304	3	2	0.433333		305	3	2	0.0999994		306	3	2	0.083333		307	3	2	0.175		308	3	2	0.108334		309	3	2	0.224999		310	3	2	0.0916662
301	4	1	0		302	4	1	0.766666		303	3	2	0.00833321		304	3	2	0.0249996		305	3	2	0.491667		306	3	2	0.325		307	3	2	0.383333		308	3	2	0.158333		309	3	2	0.525		310	3	2	0.041666
301	4	1	0		302	4	1	0.15		303	3	2	0.341667		304	3	2	0.391667		305	3	2	0.175		306	3	2	0.0333338		307	3	2	0.141667		308	3	2	0.141668		309	3	2	0.766666		310	3	2	0.166667
301	4	1	0		302	4	1	0.491667		303	4	1	0.0666667		304	3	2	0.0250006		305	3	2	0.375		306	3	2	0.083334		307	3	2	0.341667		308	3	2	0.166666		309	4	1	0.075		310	4	1	0.0166667
301	4	1	0		302	4	1	0.166666		303	4	1	0.0666666		304	4	1	0.0916667		305	3	2	0.0833321		306	3	2	0.0749989		307	3	2	0.0916662		308	3	2	0.0499992		309	4	1	0.00833321		310	4	1	0.0666666
301	4	1	0.041667		302	4	1	0.583333		303	4	1	0.075		304	4	1	0.0333333		305	3	2	0.208334		306	3	2	0.0249996		307	3	2	0.366667		308	3	2	0.108334		309	4	1	0.0416667		310	4	1	0.0166667
301	4	1	0.0666666		302	4	1	0.191667		303	4	1	0.075		304	4	1	0.141667		305	3	2	0.108334		306	4	1	0.183333		307	4	1	0.0833334		308	4	1	0.15		309	4	1	0.0416667		310	4	1	0.0916667
301	4	1	0.0500002		302	4	1	0.533334		303	4	1	0.116667		304	4	1	0.0916667		305	4	1	0.00833333		306	4	1	0.00833344		307	4	1	0.0416667		308	4	1	0.0916667		309	4	1	0		310	4	1	0.0999999
301	4	1	0		302	4	1	0.825		303	4	1	0.0166667		304	4	1	0.191667		305	4	1	0.0416667		306	4	1	0.1		307	4	1	0.0249999		308	4	1	0.0333333		309	4	1	0.00833321		310	4	1	0.0583332
301	4	1	0.0666666		302	4	1	0.1		303	4	1	0.0583334		304	4	1	0.0500002		305	4	1	0.0166667		306	4	1	0.0416665		307	4	1	0.166667		308	4	1	0.0416667		309	4	1	0.0499997		310	4	1	0.0166667
301	4	1	0.0166667		302	4	1	0		303	4	1	0		304	4	1	0.0416665		305	4	1	0.0333333		306	4	1	0		307	4	1	0.141667		308	4	1	0.00833321		309	4	1	0.0166669		310	4	1	0.133333
301	4	1	0.0833333		302	4	1	0.00833321		303	4	1	0.00833368		304	4	1	0.141667		305	4	1	0.15		306	4	1	0.0250001		307	4	1	0.133333		308	4	1	0.0666666		309	4	1	0.0166664		310	4	1	0.00833321
301	4	1	0.0250001		302	4	1	0.0166667		303	4	1	0.0166664		304	4	1	0.108334		305	4	1	0.00833321		306	4	1	0.0833333		307	4	1	0.108333		308	4	1	0.0583334		309	4	1	0.00833321		310	4	1	0.0166664
301	4	1	0.00833321		302	4	1	0.0416667		303	4	1	0.0666666		304	4	1	0.166667		305	4	1	0.0333333		306	4	1	0.125		307	4	1	0.0166669		308	4	1	0.00833368		309	4	1	0.0250001		310	4	1	0
301	4	1	0.0166667		302	4	1	0.0666668		303	4	1	0.0166664		304	4	1	0.0250001		305	4	1	0.00833321		306	4	1	0.0500002		307	4	1	0.0250001		308	4	1	0.041667		309	4	1	0.108334		310	4	1	0.0333333
301	4	1	0.0583334		302	4	1	0.05		303	4	1	0.0749998		304	4	1	0.0916667		305	4	1	0.041667		306	4	1	0.0583334		307	4	1	0.0583334		308	4	1	0.0416665		309	4	1	0.108334		310	4	1	0.0333333
301	4	1	0.0250001		302	4	1	0.0333338		303	4	1	0.0916662		304	4	1	0.0166669		305	4	1	0.0333333		306	4	1	0.0416665		307	4	1	0.0916667		308	4	1	0.0333333		309	4	1	0.041667		310	4	1	0.00833321
301	4	1	0.0833335		302	4	1	0.0500002		303	4	1	0.116667		304	4	1	0.00833321		305	4	1	0.0333333		306	4	1	0.0583334		307	4	1	0.00833321		308	4	1	0.00833321		309	4	1	0.0500002		310	4	1	0.108333
301	4	1	0.433333		302	4	1	0.0583334		303	4	1	0.0583334		304	4	1	0.0500002		305	4	1	0.0166669		306	4	1	0.0583334		307	4	1	0.208333		308	4	1	0.0250001		309	4	1	0.0250006		310	4	1	0.00833321
301	4	1	0.133333		302	4	1	0.0583334		303	4	1	0.1		304	4	1	0.041667		305	4	1	0.0499997		306	4	1	0.0999999		307	4	1	0.0250001		308	4	1	0.0416665		309	4	1	0.0333338		310	4	1	0.0333338
301	4	1	0.45		302	4	1	0.0750003		303	4	1	0.0166664		304	4	1	0.00833416		305	4	1	0.0499997		306	4	1	0.0666666		307	4	1	0.166667		308	4	1	0.0750008		309	4	1	0.0333328		310	4	1	0.125
301	4	1	0.175		302	4	1	0.0333338		303	4	1	0.041666		304	4	1	0.116667		305	4	1	0.0583334		306	4	1	0.0166669		307	4	1	0.0749998		308	4	1	0.0166664		309	4	1	0.00833416		310	4	1	0.0499992
301	4	1	0.466667		302	4	1	0.00833321		303	4	1	0.0333328		304	4	1	0.0749998		305	4	1	0.083333		306	4	1	0.0250001		307	4	1	0.0500002		308	4	1	0.083333		309	4	1	0.0166664		310	4	1	0.0166664
301	4	1	0.641667		302	4	1	0.0333338		303	4	1	0.0583334		304	4	1	0.0166664		305	4	1	0.00833321		306	4	1	0		307	4	1	0.15		308	4	1	0.041666		309	4	1	0.0249996		310	4	1	0
301	4	1	0		302	4	1	0.0333338		303	4	1	0.0583334		304	4	1	0		305	4	1	0.0666666		306	4	1	0		307	4	1	0.0166664		308	4	1	0.0666676		309	4	1	0.0583334		310	4	1	0.041667
301	4	1	0.0666666		302	4	1	0.0666666		303	4	1	0		304	4	1	0.0250006		305	4	1	0.0333328		306	4	1	0.00833321		307	4	1	0.0333328		308	4	1	0.141666		309	4	1	0.0250006		310	4	1	0.0166664
301	4	1	0		302	4	1	0.0749998		303	4	1	0.041667		304	4	1	0.116666		305	4	1	0.108334		306	4	1	0		307	4	1	0.0749998		308	4	1	0.1		309	4	1	0.0333328		310	4	1	0.0333328
301	4	1	0.0166669		302	4	1	0.0250006		303	4	1	0.15		304	4	1	0.0666666		305	4	1	0.0500002		306	4	1	0.00833321		307	4	1	0.0916662		308	4	1	0.0249996		309	4	1	0.0333338		310	4	1	0.00833321
301	4	1	0.0250001		302	4	1	0.133333		303	4	1	0.0916672		304	4	1	0.0500002		305	4	1	0.0499992		306	4	1	0.00833321		307	4	1	0.133333		308	4	1	0.1		309	4	1	0.041667		310	4	1	0
301	4	1	0.0500002		302	4	1	0.0166674		303	4	1	0.0666676		304	4	1	0.041666		305	4	1	0.0583334		306	4	1	0.0583334		307	4	1	0.0249996		308	4	1	0.158333		309	4	1	0.0333328		310	4	1	0.0333328
301	4	1	0		302	4	1	0.0750008		303	4	1	0.0666656		304	4	1	0.0166674		305	4	1	0.0333338		306	4	1	0.125		307	4	1	0.0666666		308	4	1	0.0583334		309	4	1	0.108333		310	4	1	0.0249996
301	4	1	0.0666666		302	4	1	0.0249996		303	4	1	0.0583334		304	4	1	0.0500002		305	4	1	0.175		306	4	1	0.125		307	4	1	0.0333328		308	4	1	0.125		309	4	1	0.075		310	4	1	0.0833334
301	4	1	0.408333		302	4	1	0.0333338		303	4	1	0.0416667		304	4	1	0.158333		305	4	1	0.166666		306	4	1	0.041667		307	4	1	0.0916662		308	4	1	0.0333338		309	4	1	0.0333333		310	4	1	0.55
301	4	1	0.0666666		302	4	1	0.0666666		303	4	1	0.0666666		304	4	1	0		305	4	1	0.158334		306	4	1	0.0249996		307	4	1	0.0166674		308	4	1	0.0749998		309	4	1	0.0416667		310	4	1	0.133333
301	4	1	0.425		302	4	1	0.00833321		303	4	1	0.0833335		304	4	1	0.0666666		305	4	1	0.0749998		306	4	1	0.141667		307	4	1	0.0583333		308	4	1	0.025		309	4	1	0.108333		310	4	1	0.541667
301	4	1	0.158333		302	4	1	0.0999994		303	4	1	0.0416667		304	4	1	0.0833335		305	4	1	0.158333		306	4	1	0.025		307	4	1	0.0166667		308	4	1	0.0749999		309	4	1	0.0500002		310	4	1	0.183333
301	4	1	0.433333		302	4	1	0		303	4	1	0.0333333		304	4	1	0.15		305	4	1	0.133333		306	4	1	0.0166667		307	4	1	0.00833321		308	4	1	0.0250001		309	4	1	0.0749998		310	4	1	0.55
301	4	1	0.608334		302	4	1	0.125		303	4	1	0.0416665		304	4	1	0.0416667		305	4	1	0.05		306	4	1	0		307	4	1	0.075		308	4	1	0.0916667		309	4	1	0		310	4	1	0.791667
301	4	1	0.0666667		302	4	1	0.0166667		303	4	1	0.00833321		304	4	1	0.0333333		305	4	1	0.00833321		306	4	1	0.0416665		307	4	1	0.0833335		308	4	1	0.00833344		309	4	1	0.0666666		310	4	1	0
301	4	1	0.025		302	4	1	0.05		303	4	1	0.191667		304	4	1	0.0666666		305	4	1	0.0833333		306	4	1	0.00833321		307	4	1	0.0166667		308	4	1	0.0166667		309	4	1	0.0333333		310	4	1	0.0750003
301	4	1	0.0416666		302	4	1	0		303	4	1	0.0583334		304	4	1	0.041667		305	4	1	0.0333333		306	4	1	0.05		307	4	1	0.0249999		308	4	1	0.041667		309	4	1	0.0499997		310	4	1	0.0166664
301	4	1	0.05		302	4	1	0.0166667		303	4	1	0.041667		304	4	1	0.0916667		305	4	1	0.0583332		306	4	1	0.0833335		307	4	1	0.0500002		308	4	1	0.0333333		309	4	1	0.0166664		310	4	1	0
301	4	1	0.0666666		302	4	1	0.0500002		303	4	1	0.116667		304	4	1	0.0416665		305	4	1	0.2		306	4	1	0.00833368		307	4	1	0.0166669		308	4	1	0.0750003		309	4	1	0.00833321		310	4	1	0.0250001
301	4	1	0.0166667		302	4	1	0.0833333		303	4	1	0.0583334		304	4	1	0.0166664		305	4	1	0.208333		306	4	1	0.00833368		307	4	1	0.00833368		308	4	1	0.0250001		309	4	1	0.0249996		310	4	1	0.0333333
301	4	1	0.0250001		302	4	1	0.166667		303	4	1	0.0749998		304	4	1	0.0749998		305	4	1	0.158333		306	4	1	0.0166664		307	4	1	0.108334		308	4	1	0.0333333		309	4	1	0.0166674		310	4	1	0.0500002
301	4	1	0.075		302	4	1	0.541667		303	4	1	0.00833321		304	4	1	0.00833368		305	4	1	0.0916667		306	4	1	0.0333333		307	4	1	0.0666666		308	4	1	0.0166664		309	4	1	0.0999994		310	4	1	0
301	4	1	0.0333333		302	4	1	0.158333		303	4	1	0.0666676		304	4	1	0.0583334		305	4	1	0.0250001		306	4	1	0.0416665		307	4	1	0.0500002		308	4	1	0.0583334		309	4	1	0.041666		310	4	1	0.00833321
301	4	1	0.041667		302	4	1	0.55		303	4	1	0		304	4	1	0.0333333		305	4	1	0.0750003		306	4	1	0.0666666		307	4	1	0.0916667		308	4	1	0		309	4	1	0.0583334		310	4	1	0.0250006
301	4	1	0.0416665		302	4	1	0.0583329		303	4	1	0.0249996		304	4	1	0.0416665		305	4	1	0.0583334		306	4	1	0.041667		307	4	1	0.0333333		308	4	1	0		309	4	1	0.0250006		310	4	1	0.00833321
301	4	1	0.0666666		302	4	1	0.541667		303	4	1	0.108333		304	4	1	0.116667		305	4	1	0.00833321		306	4	1	0.0499997		307	4	1	0.0749998		308	4	1	0.116667		309	4	1	0.116667		310	4	1	0.00833321
301	4	1	0.0583334		302	4	1	0.758333		303	4	1	0.0999994		304	4	1	0.0749998		305	4	1	0.0249996		306	4	1	0.0583334		307	4	1	0.00833321		308	4	1	0.0333328		309	4	1	0.0750008		310	4	1	0.0500002
301	4	1	0.0749998		302	4	1	0.116667		303	4	1	0.0666666		304	4	1	0.1		305	4	1	0.116667		306	4	1	0.0166664		307	4	1	0.0666666		308	4	1	0.108334		309	4	1	0.00833321		310	4	1	0.041667
301	4	1	0.0999999		302	4	1	0.5		303	4	1	0.108334		304	4	1	0.0166664		305	4	1	0.0250006		306	4	1	0.0499992		307	4	1	0.0333338		308	4	1	0.0666666		309	4	1	0.00833321		310	4	1	0.00833321
301	4	1	0.00833368		302	4	1	0.15		303	4	1	0.0249996		304	4	1	0.141666		305	4	1	0.0999994		306	4	1	0.0166674		307	4	1	0		308	4	1	0.00833321		309	4	1	0.0249996		310	4	1	0.0333328
301	4	1	0		302	4	1	0.55		303	4	1	0.00833321		304	4	1	0.116667		305	4	1	0.0583334		306	4	1	0		307	4	1	0.0583334		308	4	1	0.0583334		309	4	1	0.00833321		310	4	1	0.00833321
301	4	1	0.00833321		302	4	1	0.0583334		303	4	1	0.0666666		304	4	1	0.141666		305	4	1	0.083334		306	4	1	0.0250006		307	4	1	0.0583334		308	4	1	0		309	4	1	0.116666		310	4	1	0.0333328
301	4	1	0.0166669		302	4	1	0.541666		303	4	1	0.0166664		304	4	1	0.0249996		305	4	1	0.0500002		306	4	1	0.0250006		307	4	1	0.0999994		308	4	1	0.0249996		309	4	1	0.0666666		310	4	1	0.0250006
301	4	1	0.0166664		302	4	1	0.791667		303	4	1	0.0583324		304	4	1	0.0500002		305	4	1	0		306	4	1	0.0666666		307	4	1	0.133333		308	4	1	0.00833321		309	4	1	0.0333328		310	4	1	0.0166664
301	4	1	0.041667		302	4	1	0.108334		303	4	1	0		304	4	1	0.00833321		305	4	1	0.041666		306	4	1	0.0333328		307	4	1	0.0249996		308	4	1	0.0916662		309	4	1	0.0166667		310	4	1	0.0250006
301	4	1	0.0250006		302	4	1	0.466667		303	4	1	0.0666666		304	4	1	0.041667		305	4	1	0.0666666		306	4	1	0.0166664		307	4	1	0.00833321		308	4	1	0.0500011		309	4	1	0.0250001		310	4	1	0.0166667
301	4	1	0.0333328		302	4	1	0.166667		303	4	1	0.0333335		304	4	1	0.025		305	4	1	0.0916662		306	4	1	0.0666666		307	4	1	0.0250006		308	4	1	0.0583344		309	4	1	0.0500002		310	4	1	0.075
301	4	1	0.083333		302	4	1	0.575		303	4	1	0.0583334		304	4	1	0.05		305	4	1	0.0916662		306	4	1	0.0500002		307	4	1	0.0166674		308	4	1	0.0750008		309	4	1	0.116667		310	4	1	0.0416665
301	4	1	0.0500002		302	4	1	0.208333		303	4	1	0.0666668		304	4	1	0.0999999		305	4	1	0.00833416		306	4	1	0.141667		307	4	1	0.0999999		308	4	1	0.075		309	4	1	0.0999999		310	4	1	0.0666666
301	4	1	0.0999994		302	4	1	0.641667		303	4	1	0.0333333		304	4	1	0.075		305	4	1	0.125		306	4	1	0.508333		307	4	1	0.00833333		308	4	1	0.0249999		309	4	1	0.00833368		310	4	1	0.0166667
301	4	1	0.0666666		302	4	1	0.825		303	4	1	0.0166669		304	4	1	0.216667		305	4	1	0.0833334		306	4	1	0.233333		307	4	1	0.0833333		308	4	1	0.0166667		309	4	1	0.0166664		310	4	1	0.0416665
301	4	1	0		302	4	1	0.191667		303	4	1	0.0583334		304	4	1	0.175		305	4	1	0		306	4	1	0.541667		307	4	1	0.0666668		308	4	1	0.0416665		309	4	1	0.0166664		310	4	1	0.0500002
301	4	1	0.125		302	4	1	0.0249999		303	4	1	0.116666		304	4	1	0.0833335		305	4	1	0.075		306	4	1	0.125		307	4	1	0		308	4	1	0.0666668		309	4	1	0.0333338		310	4	1	0.141667
301	4	1	0.0333333		302	4	1	0.0250001		303	4	1	0.0250001		304	4	1	0		305	4	1	0.0583332		306	4	1	0.45		307	4	1	0.0666666		308	4	1	0		309	4	1	0.0249996		310	4	1	0.0249996
301	4	1	0.0250001		302	4	1	0.0416667		303	4	1	0.0166664		304	4	1	0.0583334		305	4	1	0.0749998		306	4	1	0.683333		307	4	1	0.0583332		308	4	1	0.0166664		309	4	1	0.0166664		310	4	1	0.00833321
301	4	1	0.0833333		302	4	1	0		303	4	1	0.083334		304	4	1	0.0916667		305	4	1	0.116667		306	4	1	0.0250001		307	4	1	0.0916667		308	4	1	0.0166669		309	4	1	0.041667		310	4	1	0.0500002
301	4	1	0.00833344		302	4	1	0.0833335		303	4	1	0.116667		304	4	1	0.0999999		305	4	1	0.041667		306	4	1	0.0666666		307	4	1	0.55		308	4	1	0.0416665		309	4	1	0.00833321		310	4	1	0.00833321
301	4	1	0.0583334		302	4	1	0.0999999		303	4	1	0.116667		304	4	1	0.0333333		305	4	1	0.0166664		306	4	1	0.0333333		307	4	1	0.266667		308	4	1	0.0500002		309	4	1	0		310	4	1	0
301	4	1	0.0166667		302	4	1	0.158334		303	4	1	0.041666		304	4	1	0.0916667		305	4	1	0.0416665		306	4	1	0.0166669		307	4	1	0.458333		308	4	1	0.0666666		309	4	1	0.00833321		310	4	1	0.0499997
301	4	1	0.0833335		302	4	1	0.0166669		303	4	1	0.0249996		304	4	1	0.0916667		305	4	1	0.0749998		306	4	1	0.0333333		307	4	1	0.158333		308	4	1	0.0833335		309	4	1	0		310	4	1	0.0249996
301	4	1	0.00833368		302	4	1	0.0583334		303	4	1	0.0249996		304	4	1	0		305	4	1	0.00833321		306	4	1	0.00833321		307	4	1	0.483333		308	4	1	0.0250001		309	4	1	0.083333		310	4	1	0
301	4	1	0		302	4	1	0.0583329		303	4	1	0.150001		304	4	1	0.0166674		305	4	1	0.00833368		306	4	1	0		307	4	1	0.65		308	4	1	0.0583334		309	4	1	0.0333338		310	4	1	0.041667
301	4	1	0.0500002		302	4	1	0.0250001		303	4	1	0.1		304	4	1	0.0166674		305	4	1	0.125		306	4	1	0.0333333		307	4	1	0.0916667		308	4	1	0.0499992		309	4	1	0.0500002		310	4	1	0.125
301	4	1	0.0666666		302	4	1	0.0333333		303	4	1	0.0749998		304	4	1	0.0916672		305	4	1	0.0666676		306	4	1	0.0583329		307	4	1	0.475		308	4	1	0.0583334		309	4	1	0		310	4	1	0.1
301	4	1	0.0916667		302	4	1	0.0416665		303	4	1	0.00833321		304	4	1	0.0250006		305	4	1	0.0500002		306	4	1	0.00833368		307	4	1	0.15		308	4	1	0.0749998		309	4	1	0.0500002		310	4	1	0.0250006
301	4	1	0.0333333		302	4	1	0.158333		303	4	1	0.1		304	4	1	0.0250006		305	4	1	0.0666666		306	4	1	0.0749998		307	4	1	0.508333		308	4	1	0.0583334		309	4	1	0		310	4	1	0.0333328
301	4	1	0.0833335		302	4	1	0.0250006		303	4	1	0.0500002		304	4	1	0.0250006		305	4	1	0.0500002		306	4	1	0.041667		307	4	1	0.241667		308	4	1	0.083333		309	4	1	0.041667		310	4	1	0.0166664
301	4	1	0.0499997		302	4	1	0.0166674		303	4	1	0.083333		304	4	1	0		305	4	1	0.0749998		306	4	1	0.1		307	4	1	0.533334		308	4	1	0.0750008		309	4	1	0.0666666		310	4	1	0.108333
301	4	1	0.0166669		302	4	1	0.00833321		303	4	1	0.0166664		304	4	1	0.041667		305	4	1	0.083333		306	4	1	0.0666666		307	4	1	0.766666		308	4	1	0.041666		309	4	1	0.0333338		310	4	1	0.133333
301	4	1	0.0250001		302	4	1	0		303	4	1	0.041667		304	4	1	0.0583334		305	4	1	0.083333		306	4	1	0.458333		307	4	1	0.141666		308	4	1	0.0666666		309	4	1	0.0333338		310	4	1	0.0166674
301	4	1	0.0749998		302	4	1	0.158334		303	4	1	0.0500011		304	4	1	0.083333		305	4	1	0.0583334		306	4	1	0.0333338		307	4	1	0.508333		308	4	1	0.0583334		309	4	1	0.0166664		310	4	1	0
301	4	1	0.0500002		302	4	1	0.0166674		303	4	1	0.125		304	4	1	0.0500002		305	4	1	0		306	4	1	0.583333		307	4	1	0.233334		308	4	1	0.00833321		309	4	1	0.0416667		310	4	1	0.00833416
301	4	1	0.0333338		302	4	1	0.166667		303	4	1	0.025		304	4	1	0.0666666		305	4	1	0.0166664		306	4	1	0.266667		307	4	1	0.474999		308	4	1	0.0333328		309	4	1	0.0333333		310	4	1	0.0249996
301	4	1	0.0500002		302	4	1	0.083333		303	4	1	0.0666668		304	4	1	0.041667		305	4	1	0.141666		306	4	1	0.641666		307	4	1	0.216666		308	4	1	0.0500002		309	4	1	0.0416665		310	4	1	0.0916667
301	4	1	0.00833321		302	4	1	0.0333328		303	4	1	0.0333333		304	4	1	0.0833334		305	4	1	0.174999		306	4	1	0.725		307	4	1	0.483334		308	4	1	0.0500002		309	4	1	0.0416665		310	4	1	0.0333333
301	4	1	0.0166664		302	4	1	0.0166664		303	4	1	0.0666668		304	4	1	0.133333		305	4	1	0.0666666		306	4	1	0.0416666		307	4	1	0.724999		308	4	1	0.0166664		309	4	1	0.00833321		310	4	1	0
301	4	1	0.0166664		302	4	1	0.0333328		303	4	1	0.05		304	4	1	0.0333333		305	4	1	0.0416667		306	4	1	0.0249999		307	4	1	0.158333		308	4	1	0		309	4	1	0.0583334		310	4	1	0.108333
301	4	1	0.041666		302	4	1	0.0999994		303	4	1	0.0166664		304	4	1	0.0166667		305	4	1	0.0666666		306	4	1	0.0416667		307	4	1	0.0249999		308	4	1	0.0333333		309	4	1	0.0749998		310	4	1	0.108333
301	4	1	0.133334		302	4	1	0.0250006		303	4	1	0.0250001		304	4	1	0.075		305	4	1	0.05		306	4	1	0		307	4	1	0.0250001		308	4	1	0.00833344		309	4	1	0.0333333		310	4	1	0.05
301	4	1	0.0333328		302	4	2	0.458333		303	4	1	0.125		304	4	1	0.0166669		305	4	1	0.0333333		306	4	1	0.0249999		307	4	1	0.0250001		308	4	1	0.0749998		309	4	1	0.0499997		310	4	1	0.0583334
301	4	1	0.025		302	4	2	0.333333		303	4	1	0.00833321		304	4	1	0.0750003		305	4	1	0.0583332		306	4	1	0.00833321		307	4	1	0.0416665		308	4	1	0.0250001		309	4	1	0.0500002		310	4	1	0.108334
301	4	1	0.05		302	4	2	0.408333		303	4	1	0.0250001		304	4	1	0.00833321		305	4	1	0.166667		306	4	1	0		307	4	1	0.05		308	4	1	0.0166667		309	4	1	0.0583334		310	4	1	0.0583334
301	4	1	0.0249999		302	4	2	0.275		303	4	1	0.125		304	4	1	0.116667		305	4	1	0.15		306	4	1	0.00833368		307	4	1	0.125		308	4	1	0.0249999		309	4	1	0.0416665		310	4	1	0.0500002
301	4	1	0.125		302	4	2	0.375		303	4	1	0.0333333		304	4	1	0.108333		305	4	1	0.183333		306	4	1	0.0333333		307	4	1	0.0583334		308	4	1	0.108333		309	4	1	0		310	4	1	0.191667
301	4	1	0.075		302	4	2	0.225		303	4	1	0.0749998		304	4	1	0		305	4	1	0.141667		306	4	1	0.0166669		307	4	1	0.0333333		308	4	1	0.608334		309	4	1	0.0166664		310	4	1	0.15
301	4	1	0.191667		302	4	2	0.516667		303	4	1	0.108333		304	4	1	0.0333333		305	4	1	0.0833335		306	4	1	0.0416665		307	4	1	0.0833335		308	4	1	0.208333		309	4	1	0.00833321		310	4	1	0
301	4	1	0.141667		302	4	2	0.175		303	4	1	0.0666666		304	4	1	0.0416665		305	4	1	0.0583334		306	4	1	0.00833368		307	4	1	0.0583334		308	4	1	0.591667		309	4	1	0.0749998		310	4	1	0.0333333
301	4	1	0.108334		302	4	2	0.275		303	4	1	0.0750008		304	4	1	0.0250001		305	4	1	0.0249996		306	4	1	0.0166669		307	4	1	0.0166669		308	4	1	0.208333		309	4	1	0.083333		310	4	1	0.0500002
301	4	1	0.0500002		302	4	2	0.141667		303	4	1	0.0166664		304	4	1	0.083333		305	4	1	0.1		306	4	1	0.0250001		307	4	1	0		308	4	1	0.566667		309	4	1	0.041666		310	4	1	0.0749998
301	4	1	0.0333333		302	4	2	0.25		303	4	1	0.0249996		304	4	1	0.0666666		305	4	1	0.0250001		306	4	1	0.0416665		307	4	1	0.0583334		308	4	1	0.775001		309	4	1	0.00833321		310	4	1	0.0333328
301	4	1	0		302	4	2	0.208333		303	4	1	0.0666666		304	4	1	0.0499992		305	4	1	0.0166664		306	4	1	0.00833368		307	4	1	0.0666666		308	4	1	0.041667		309	4	1	0.0583334		310	4	1	0.00833321
301	4	1	0.00833321		302	4	2	0.0833335		303	4	1	0.0500002		304	4	1	0.0666676		305	4	1	0.0749998		306	4	1	0.0333328		307	4	1	0.0250001		308	4	1	0.083334		309	4	1	0		310	4	1	0.0916662
301	4	1	0.0833335		302	4	2	0.491667		303	4	1	0.0249996		304	4	1	0.083333		305	4	1	0.0583334		306	4	1	0.0333338		307	4	1	0.0416665		308	4	1	0.0749998		309	4	1	0.0750008		310	4	1	0.041667
301	4	1	0.0583334		302	4	2	0.416666		303	4	1	0.233334		304	4	1	0.0166664		305	4	1	0.0916672		306	4	1	0.0249996		307	4	1	0.00833321		308	4	1	0.0166664		309	4	1	0.1		310	4	1	0.0166664
301	4	1	0.0749998		302	4	2	0.4		303	4	1	0		304	4	1	0.0333328		305	4	1	0.00833321		306	4	1	0.0500002		307	4	1	0.041666		308	4	1	0.0166664		309	4	1	0.141666		310	4	1	0.0333328
301	4	1	0.0333333		302	4	2	0.308333		303	4	1	0.083334		304	4	1	0.0249996		305	4	1	0.0916672		306	4	1	0.0333338		307	4	1	0.0666666		308	4	1	0.0916672		309	4	1	0.041667		310	4	1	0.0999994
301	4	1	0.0583334		302	4	2	0.308333		303	4	1	0.0249996		304	4	1	0.00833321		305	4	1	0.0583334		306	4	1	0.0166674		307	4	1	0.0666666		308	4	1	0.0666666		309	4	1	0.0250006		310	4	1	0.0999994
301	4	1	0.0333338		302	4	2	0.25		303	4	1	0.0249996		304	4	1	0.0166664		305	4	1	0.00833416		306	4	1	0.0166664		307	4	1	0.083333		308	4	1	0.041666		309	4	1	0.0250006		310	4	1	0.116667
301	4	1	0.0166674		302	4	2	0.224999		303	4	1	0.0333328		304	4	1	0.0333328		305	4	1	0.041667		306	4	1	0.0250006		307	4	1	0.0500002		308	4	1	0.0499992		309	4	1	0.0666666		310	4	1	0.0583334
301	4	1	0.0583334		302	4	2	0.466667		303	4	1	0.0249996		304	4	1	0.00833321		305	4	1	0.041666		306	4	1	0.0166664		307	4	1	0.0500002		308	4	1	0.041666		309	4	1	0.0500002		310	4	1	0.041666
301	4	1	0.041667		302	4	2	0.25		303	4	1	0.0500001		304	4	1	0.0250006		305	4	1	0.0749998		306	4	1	0.116667		307	4	1	0.0916662		308	4	1	0.0249996		309	4	1	0.108333		310	4	1	0.0666666
301	4	1	0.0333328		302	4	2	0.308333		303	4	1	0.0999999		304	4	1	0.0500002		305	4	1	0.0499992		306	4	1	0.0749998		307	4	1	0.125		308	4	1	0.0249996		309	4	1	0.0249999		310	4	1	0.0166667
301	4	1	0		302	4	2	0.216667		303	4	1	0.125		304	4	1	0.0583333		305	4	1	0.0583334		306	4	1	0.0833334		307	4	1	0.0749998		308	4	1	0.00833321		309	4	1	0.0416667		310	4	1	0.00833333
301	4	1	0.0166664		302	4	2	0.25		303	4	1	0.0583334		304	4	1	0.00833333		305	4	1	0		306	4	1	0.508333		307	4	1	0.0916672		308	4	1	0.0749999		309	4	1	0.0250001		310	4	1	0.0166667
301	4	1	0.0916672		302	4	2	0.241667		303	4	1	0.158333		304	4	1	0.1		305	4	1	0.0416666		306	4	1	0.191667		307	4	1	0.00833333		308	4	1	0.05		309	4	1	0.0166669		310	4	1	0.0583334
301	4	1	0.0916662		302	4	2	0.241667		303	4	1	0.225		304	4	1	0.0666668		305	4	1	0.0333333		306	4	1	0.558333		307	4	1	0.133333		308	4	1	0.0166667		309	4	1	0.0500002		310	4	1	0
301	4	1	0.133334		302	4	2	0.508334		303	4	1	0.141667		304	4	1	0.075		305	4	1	0.116667		306	4	1	0.0999999		307	4	1	0.133333		308	4	1	0.0666668		309	4	1	0		310	4	1	0.0416667
301	4	1	0.116667		302	4	2	0.491667		303	4	1	0		304	4	1	0.1		305	4	1	0.0250001		306	4	1	0.525		307	4	1	0.0666666		308	4	1	0.0833335		309	4	1	0.0250001		310	4	1	0.0416667
301	4	1	0.0333333		302	4	2	0.575		303	4	1	0.0249996		304	4	1	0.0166669		305	4	1	0.0166667		306	4	1	0.691666		307	4	1	0.00833344		308	4	1	0.0499997		309	4	1	0.0166669		310	4	1	0.0666666
301	4	1	0.00833333		302	4	2	0.491667		303	4	1	0.0249996		304	4	1	0.1		305	4	1	0		306	4	1	0.0916667		307	4	1	0.0333333		308	4	1	0.116667		309	4	1	0.0166664		310	4	1	0.6
301	4	1	0.0166667		302	4	2	0.383333		303	4	1	0.0499997		304	4	1	0.0833335		305	4	1	0.0166664		306	4	1	0		307	4	1	0.0333333		308	4	1	0.0416665		309	4	1	0.00833321		310	4	1	0.25
301	4	1	0.075		302	4	2	0.375		303	4	1	0.183333		304	4	1	0.041667		305	4	1	0.0333333		306	4	1	0.083333		307	4	1	0.0749998		308	4	1	0.0250001		309	4	1	0.041667		310	4	1	0.658333
301	4	1	0.0416667		302	4	2	0.4		303	4	1	0.158333		304	4	1	0.0416665		305	4	1	0		306	4	1	0.0750003		307	4	1	0		308	4	1	0.0666666		309	4	1	0.0500002		310	4	1	0.216667
301	4	1	0.0166667		302	4	2	0.675		303	4	1	0.0166664		304	4	1	0.183333		305	4	1	0.00833321		306	4	1	0.116666		307	4	1	0.0749998		308	4	1	0.0916662		309	4	1	0.041667		310	4	1	0.541667
301	4	1	0.0250001		302	4	2	0.383334		303	4	1	0.0333338		304	4	1	0.216667		305	4	1	0.0916667		306	4	1	0.00833321		307	4	1	0.0499997		308	4	1	0		309	4	1	0.041667		310	4	1	0.766666
301	4	1	0.0416665		302	4	2	0.358333		303	4	1	0.0166664		304	4	1	0.125		305	4	1	0.0500002		306	4	1	0		307	4	1	0.0166669		308	4	1	0.0166669		309	4	1	0.0916662		310	4	1	0
301	4	1	0.0499997		302	4	2	0.375		303	4	1	0.0749998		304	4	1	0		305	4	1	0.0999999		306	4	1	0		307	4	1	0.041667		308	4	1	0.0500002		309	4	1	0.108333		310	4	1	0.0166669
301	4	1	0.0333333		302	4	2	0.358333		303	4	1	0.0166674		304	4	1	0.083333		305	4	1	0.0666666		306	4	1	0.0749998		307	4	1	0		308	4	1	0.0166664		309	4	1	0.0166674		310	4	1	0.0333328
301	4	1	0.0500002		302	4	2	0.258333		303	4	1	0.00833321		304	4	1	0.116666		305	4	1	0.0166674		306	4	1	0.00833321		307	4	1	0.0583334		308	4	1	0.0333328		309	4	1	0.0583334		310	4	1	0.0166664
301	4	1	0.0249996		302	4	2	0.25		303	4	1	0		304	4	1	0.083334		305	4	1	0.0166664		306	4	1	0.0500002		307	4	1	0.0250006		308	4	1	0.0166664		309	4	1	0.041666		310	4	1	0.1
301	4	1	0.00833321		302	4	2	0.475		303	4	1	0.141666		304	4	1	0.0249996		305	4	1	0.0166664		306	4	1	0.0916662		307	4	1	0.0750008		308	4	1	0.0500002		309	4	1	0.0166664		310	4	1	0.083333
301	4	1	0.0333333		302	4	2	0.166667		303	4	1	0.00833321		304	4	1	0.00833321		305	4	1	0.0249996		306	4	1	0.125		307	4	1	0.125		308	4	1	0.00833321		309	4	1	0.0749998		310	4	1	0.00833321
301	4	1	0.0333333		302	4	2	0.15		303	4	1	0.0333328		304	4	1	0.0250006		305	4	1	0.041667		306	4	1	0.0916662		307	4	1	0.0916662		308	4	1	0.00833321		309	4	1	0.041667		310	4	1	0
301	4	1	0		302	4	2	0.0916662		303	4	1	0.0166674		304	4	1	0		305	4	1	0.125		306	4	1	0.0749998		307	4	1	0.116667		308	4	1	0.0333338		309	4	1	0.00833321		310	4	1	0.0500002
301	4	1	0		302	4	2	0.0333338		303	4	1	0.0500002		304	4	1	0.0333338		305	4	1	0.0166664		306	4	1	0.0666666		307	4	1	0.0166664		308	4	1	0.200001		309	4	1	0.0166674		310	4	1	0.0333328
301	4	1	0.0166669		302	4	2	0.3		303	4	1	0.133333		304	4	1	0.0333338		305	4	1	0.0999994		306	4	1	0.116666		307	4	1	0.0166674		308	4	1	0.0583334		309	4	1	0.0916672		310	4	1	0.0166674
301	4	1	0.0250001		302	4	2	0.308333		303	4	1	0.116667		304	4	1	0.0916672		305	4	1	0.083334		306	4	1	0.0166664		307	4	1	0.0250006		308	4	1	0.0583334		309	4	1	0.0666667		310	4	1	0.0749998
301	4	1	0.0750003		302	4	2	0.633333		303	4	1	0.0500002		304	4	1	0.00833321		305	4	1	0.0500002		306	4	1	0.0249996		307	4	1	0.083333		308	4	1	0.216667		309	4	1	0.133333		310	4	1	0.0749998
301	4	1	0.0666666		302	4	2	0.424999		303	4	1	0.025		304	4	1	0.0333328		305	4	1	0.0249996		306	4	1	0.0333328		307	4	1	0		308	4	1	0.0166664		309	4	1	0.0250001		310	4	1	0.0750008
301	4	1	0.0333338		302	4	2	0.325001		303	4	1	0.0749998		304	4	1	0.0166664		305	4	1	0.0916672		306	4	1	0.0166667		307	4	1	0.0666666		308	4	1	0.0166664		309	4	1	0.00833321		310	4	1	0
301	4	1	0.0166664		302	4	2	0.233334		303	4	1	0.0916667		304	4	1	0.05		305	4	1	0.0166664		306	4	1	0.0583334		307	4	1	0.0666666		308	4	1	0.00833416		309	4	1	0.0666666		310	4	1	0.00833333
301	4	1	0.041667		302	4	2	0.241667		303	4	1	0.0250001		304	4	1	0.0333333		305	4	1	0.0333333		306	4	1	0.00833333		307	4	1	0.116667		308	4	1	0.0333333		309	4	1	0.0583334		310	4	1	0.0333333
301	4	1	0.0500002		302	4	2	0.25		303	4	1	0.116667		304	4	1	0.0249999		305	4	1	0.0166667		306	4	1	0.0749999		307	4	1	0.441667		308	4	1	0.0416666		309	4	1	0.125		310	4	1	0.0166667
301	4	1	0		302	4	2	0.266667		303	4	1	0.125		304	4	1	0.00833344		305	4	1	0.05		306	4	1	0.0833333		307	4	1	0.208333		308	4	1	0.0833333		309	4	1	0.0166669		310	4	1	0.0416667
301	4	1	0.0500002		302	4	2	0.458333		303	4	1	0.0916667		304	4	1	0.166667		305	4	1	0.0333333		306	4	1	0.0583334		307	4	1	0.466667		308	4	1	0.05		309	4	1	0.0416665		310	4	1	0.0333333
301	4	1	0.0166664		302	4	2	0		303	4	1	0.125		304	4	1	0.191667		305	4	1	0.15		306	4	1	0.0749998		307	4	1	0.208333		308	4	1	0.075		309	4	1	0.00833321		310	4	1	0.075
301	4	2	0.391667		302	4	2	0.233333		303	4	1	0.0333333		304	4	1	0.116666		305	4	1	0.15		306	4	1	0.0500002		307	4	1	0.458333		308	4	1	0.0749998		309	4	1	0.041667		310	4	1	0
301	4	2	0.358333		302	4	2	0.0583334		303	4	1	0.0249996		304	4	1	0.0666666		305	4	1	0.0166667		306	4	1	0.483334		307	4	1	0.666667		308	4	1	0.00833321		309	4	1	0.0749998		310	4	1	0.0583334
301	4	2	0.383333		302	4	2	0.0166667		303	4	1	0.0833335		304	4	1	0.0416665		305	4	1	0.0416665		306	4	1	0.0666666		307	4	1	0.0166664		308	4	1	0.2		309	4	1	0.0166664		310	4	1	0.0333333
301	4	2	0.391667		302	4	2	0.366667		303	4	1	0.0916667		304	4	1	0.0583329		305	4	1	0.00833321		306	4	1	0.558333		307	4	1	0.391667		308	4	1	0.75		309	4	1	0.0333333		310	4	1	0.0333333
301	4	2	0.358333		302	4	2	0.0583332		303	4	1	0.0666666		304	4	1	0.0250001		305	4	1	0.125		306	4	1	0.158333		307	4	1	0.183333		308	4	1	0.308333		309	4	1	0.0666666		310	4	1	0.0250001
301	4	2	0.375		302	4	2	0.316667		303	4	1	0.0500002		304	4	1	0.0166669		305	4	1	0.083333		306	4	1	0.491667		307	4	1	0.441667		308	4	1	0.75		309	4	1	0.0166664		310	4	1	0.0500002
301	4	2	0.491667		302	4	2	0.266667		303	4	1	0.083333		304	4	1	0.0333333		305	4	1	0.0583334		306	4	1	0.708333		307	4	1	0.133334		308	4	1	0.275		309	4	1	0.0666666		310	4	1	0.041667
301	4	2	0.341667		302	4	2	0.166667		303	4	1	0.00833416		304	4	1	0.0166664		305	4	1	0.0250001		306	4	1	0.0916667		307	4	1	0.375		308	4	1	0.683334		309	4	1	0.00833321		310	4	1	0
301	4	2	0.383333		302	4	2	0.183333		303	4	1	0.0583334		304	4	1	0.0250006		305	4	1	0.0333333		306	4	1	0.533333		307	4	1	0.641667		308	4	1	0.941667		309	4	1	0.00833321		310	4	1	0.041667
301	4	2	0.308333		302	4	2	0.183333		303	4	1	0.0500002		304	4	1	0.0500002		305	4	1	0.0916662		306	4	1	0.0999999		307	4	1	0.133333		308	4	1	0.166667		309	4	1	0.0249996		310	4	1	0.0166664
301	4	2	0.383334		302	4	2	0.233334		303	4	1	0.0333328		304	4	1	0.0499992		305	4	1	0.00833321		306	4	1	0.558333		307	4	1	0.483333		308	4	1	0.766666		309	4	1	0.0166664		310	4	1	0.041667
301	4	2	0.375		302	4	2	0.25		303	4	1	0.125		304	4	1	0.0666666		305	4	1	0.0250006		306	4	1	0.141666		307	4	1	0.116667		308	4	1	0.283333		309	4	1	0.0333328		310	4	1	0
301	4	2	0.441667		302	4	2	0.475		303	4	1	0.0249996		304	4	1	0.0166664		305	4	1	0.0583334		306	4	1	0.55		307	4	1	0.4		308	4	1	0.841667		309	4	1	0.0583334		310	4	1	0.041667
301	4	2	0.575		302	4	2	0.233334		303	4	1	0.083333		304	4	1	0.0250006		305	4	1	0.0583334		306	4	1	0.758333		307	4	1	0.0749998		308	4	1	0.283333		309	4	1	0.0749998		310	4	1	0.0500002
301	4	2	0.308333		302	4	2	0.25		303	4	1	0		304	4	1	0.0499992		305	4	1	0.125		306	4	1	0.0166664		307	4	1	0.516666		308	4	1	0.741667		309	4	1	0.00833321		310	4	1	0
301	4	2	0.266666		302	4	2	0.224999		303	4	1	0.0749998		304	4	1	0.0583334		305	4	1	0.00833321		306	4	1	0.541667		307	4	1	0.758333		308	4	1	0.983334		309	4	1	0.0250006		310	4	1	0.0500002
301	4	2	0.175		302	4	2	0.183333		303	4	1	0.0500002		304	4	1	0.516666		305	4	1	0.0249996		306	4	1	0.150001		307	4	1	0		308	4	1	0		309	4	1	0.0333338		310	4	1	0.125
301	4	2	0.283333		302	4	2	0.208334		303	4	1	0.041667		304	4	1	0.158333		305	4	1	0.083333		306	4	1	0.608334		307	4	1	0.0249996		308	4	1	0.0749998		309	4	1	0.041667		310	4	1	0.133334
301	4	2	0.325		302	4	2	0.225		303	4	1	0.116667		304	4	1	0.516666		305	4	1	0.041666		306	4	1	0.141666		307	4	1	0.141666		308	4	1	0.0166664		309	4	2	0.075		310	4	1	0.0166664
301	4	2	0.416667		302	4	2	0.466666		303	4	1	0.0166664		304	4	1	0.133333		305	4	1	0.224999		306	4	1	0.5		307	4	1	0.141666		308	4	1	0.0333328		309	4	2	0.0583332		310	4	1	0.00833321
301	4	2	0.558333		302	4	2	0.3		303	4	2	0.0166667		304	4	1	0.55		305	4	1	0.241667		306	4	1	0.7		307	4	1	0.041667		308	4	1	0.0333328		309	4	2	0.0666666		310	4	1	0.0666676
301	4	2	0		302	4	2	0.366666		303	4	2	0.166667		304	4	1	0.766666		305	4	1	0.125		306	4	2	0.0749999		307	4	1	0.00833321		308	4	1	0.0166664		309	4	2	0.0666668		310	4	2	0.0999999
301	4	2	0.333333		302	4	2	0.333333		303	4	2	0.283334		304	4	2	0		305	4	2	0.516667		306	4	2	0.0833335		307	4	1	0.0250006		308	4	1	0.0249996		309	4	2	0.0166667		310	4	2	0.0583334
301	4	2	0.00833321		302	4	2	0.233333		303	4	2	0.05		304	4	2	0.0583333		305	4	2	0.0333333		306	4	2	0.0416665		307	4	2	0.0583333		308	4	2	0.533333		309	4	2	0.0416665		310	4	2	0.0583332
301	4	2	0.25		302	4	2	0.383334		303	4	2	0.25		304	4	2	0.3		305	4	2	0.266667		306	4	2	0.0166667		307	4	2	0.208333		308	4	2	0.733333		309	4	2	0.0666666		310	4	2	0.075
301	4	2	0.00833321		302	4	2	0.416666		303	4	2	0.0749998		304	4	2	0.00833344		305	4	2	0.075		306	4	2	0.191667		307	4	2	0.0666666		308	4	2	0.683333		309	4	2	0.0333333		310	4	2	0.0250001
301	4	2	0.241667		302	4	2	0.75		303	4	2	0.158333		304	4	2	0.208333		305	4	2	0.275		306	4	2	0.00833321		307	4	2	0.241667		308	4	2	0.691667		309	4	2	0.0583334		310	4	2	0.0416665
301	4	2	0.0666676		302	4	2	0.216667		303	4	2	0.00833321		304	4	2	0.191667		305	4	2	0.2		306	4	2	0.0416665		307	4	2	0.0583334		308	4	2	0.533334		309	4	2	0.0750003		310	4	2	0.0750003
301	4	2	0.258333		302	4	2	0.125		303	4	2	0.341667		304	4	2	0.108334		305	4	2	0.00833321		306	4	2	0.00833321		307	4	2	0.0666666		308	4	2	0.458333		309	4	2	0.0666666		310	4	2	0.00833321
301	4	2	0.3		302	4	2	0.05		303	4	2	0.191667		304	4	2	0.491667		305	4	2	0.0916667		306	4	2	0.0833335		307	4	2	0.00833368		308	4	2	1.09167		309	4	2	0.1		310	4	2	0.0583334
301	4	2	0.375		302	4	2	0.216666		303	4	2	0.0583334		304	4	2	0.475		305	4	2	0.241667		306	4	2	0.2		307	4	2	0.0250001		308	4	2	0.558333		309	4	2	0.00833321		310	4	2	0.0749998
301	4	2	0.425		302	4	2	0.125		303	4	2	0.4		304	4	2	0.416667		305	4	2	0.0666671		306	4	2	0.0333333		307	4	2	0.166667		308	4	2	0.533333		309	4	2	0.116667		310	4	2	0.083333
301	4	2	0.35		302	4	2	0.175		303	4	2	0.141666		304	4	2	0.158333		305	4	2	0.316667		306	4	2	0.15		307	4	2	0.0333338		308	4	2	0.408333		309	4	2	0.0333328		310	4	2	0.083333
301	4	2	0.383333		302	4	2	0.191667		303	4	2	0.5		304	4	2	0.383334		305	4	2	0.125		306	4	2	0.0500002		307	4	2	0.241667		308	4	2	0.491666		309	4	2	0.0500002		310	4	2	0.0833335
301	4	2	0.491667		302	4	2	0.183333		303	4	2	0.216667		304	4	2	0.275		305	4	2	0.183333		306	4	2	0.0333328		307	4	2	0.0333333		308	4	2	0.45		309	4	2	0.1		310	4	2	0.116666
301	4	2	0		302	4	2	0.0749998		303	4	2	0.366667		304	4	2	0.691667		305	4	2	0.125		306	4	2	0.0749998		307	4	2	0.191667		308	4	2	0.583333		309	4	2	0.116667		310	4	2	0.0749998
301	4	2	0.225		302	4	2	0.183333		303	4	2	0.041667		304	4	2	0		305	4	2	0.0333328		306	4	2	0.0250006		307	4	2	0.25		308	4	2	1.2		309	4	2	0.0499992		310	4	2	0.133333
301	4	2	0.0333333		302	4	2	0.0249996		303	4	2	0.0583324		304	4	2	0.291667		305	4	2	0.233333		306	4	2	0.158334		307	4	2	0		308	4	2	0.00833321		309	4	2	0		310	4	2	0.0333328
301	4	2	0.241666		302	4	2	0.216667		303	4	2	0.366667		304	4	2	0.125		305	4	2	0.00833321		306	4	2	0.0666666		307	4	2	0.191667		308	4	2	0.183333		309	4	2	0.0500002		310	4	2	0.0749998
301	4	2	0.00833321		302	4	2	0.133334		303	4	2	0.083333		304	4	2	0.0583334		305	4	2	0.191667		306	4	2	0.266667		307	4	2	0.0500002		308	4	2	0.216666		309	4	2	0.0166674		310	4	2	0.0750008
301	4	2	0.325		302	4	2	0.133333		303	4	2	0		304	4	2	0.325		305	4	2	0.00833321		306	4	2	0		307	4	2	0.25		308	4	2	0.224999		309	4	2	0.041667		310	4	2	0.0333338
301	4	2	0.0833335		302	4	2	0.141667		303	4	2	0.1		304	4	2	0.0666666		305	4	2	0.208333		306	4	2	0.15		307	4	2	0.0583334		308	4	2	0.158334		309	4	2	0.00833321		310	4	2	0.125
301	4	2	0.0166664		302	4	2	0.25		303	4	2	0.308332		304	4	2	0.25		305	4	2	0.0249996		306	4	2	0.0749998		307	4	2	0.258333		308	4	2	0.116667		309	4	2	0.1		310	4	2	0.083333
301	4	2	0.283333		302	4	2	0.0166674		303	4	2	0.133333		304	4	2	0.533333		305	4	2	0.0500002		306	4	2	0.0666666		307	4	2	0.150001		308	4	2	0.325001		309	4	2	0.0749998		310	4	2	0.0333338
301	4	2	0.0416665		302	4	2	0.283334		303	4	2	0.35		304	4	2	0.566667		305	4	2	0.408333		306	4	2	0.083333		307	4	2	0		308	4	2	0.550001		309	4	2	0.0500002		310	4	2	0.0999994
301	4	2	0.316667		302	4	2	0		303	4	2	0.0500011		304	4	2	0.474999		305	4	2	0.0583334		306	4	2	0.0250006		307	4	2	0.166667		308	4	2	0.700001		309	4	2	0.0166664		310	4	2	0.00833321
301	4	2	0.00833321		302	4	2	0.275		303	4	2	0.333334		304	4	2	0.5		305	4	2	0.150001		306	4	2	0.0749998		307	4	2	0.0333328		308	4	2	0.658333		309	4	2	0.0333333		310	4	2	0.0333338
301	4	2	0.291667		302	4	2	0.108333		303	4	2	0.00833333		304	4	2	0.475		305	4	2	0.0333328		306	4	2	0.0499992		307	4	2	0.183332		308	4	2	0.741667		309	4	2	0.116667		310	4	2	0.0583334
301	4	2	0.1		302	4	2	0.0583334		303	4	2	0.0416667		304	4	2	0.391667		305	4	2	0.108334		306	4	2	0.141666		307	4	2	0.0500002		308	4	2	0.508333		309	4	2	0.0416667		310	4	2	0.1
301	4	2	0		302	4	2	0.233334		303	4	2	0.566667		304	4	2	0.558333		305	4	2	0.041666		306	4	2	0.125		307	4	2	0.083333		308	4	2	0.525		309	4	2	0.0250001		310	4	2	0.225
301	4	2	0.208334		302	4	2	0.083334		303	4	2	0.00833344		304	4	2	0.291667		305	4	2	0		306	4	2	0.0416667		307	4	2	0.166667		308	4	2	1.24167		309	4	2	0.15		310	4	2	0.666667
301	4	2	0.0666676		302	4	2	0.2		303	4	2	0.116666		304	4	2	0.00833321		305	4	2	0.425		306	4	2	0.108333		307	4	2	0		308	4	2	0.1		309	4	2	0.05		310	4	2	0.208333
301	4	2	0.175		302	4	2	0.0916662		303	4	2	0.3		304	4	2	0.133333		305	4	2	0.108333		306	4	2	0.116667		307	4	2	0.333333		308	4	2	0.425		309	4	2	0.0416665		310	4	2	0.641667
301	4	2	0.0583334		302	4	2	0.3		303	4	2	0.0583334		304	4	2	0.0166667		305	4	2	0.2		306	4	2	0.0333335		307	4	2	0.125		308	4	2	0.05		309	4	2	0.00833321		310	4	2	0.35
301	4	2	0.175		302	4	2	0.0583334		303	4	2	0.0333333		304	4	2	0.2		305	4	2	0.133333		306	4	2	0.108333		307	4	2	0.291667		308	4	2	0.141667		309	4	2	0.0833335		310	4	2	0.758333
301	4	2	0		302	4	2	0.225		303	4	2	0.141666		304	4	2	0.158333		305	4	2	0.191667		306	4	2	0.0166664		307	4	2	0.0916667		308	4	2	0.216667		309	4	2	0.0749998		310	4	2	0.95
301	4	2	0.225		302	4	2	0.133333		303	4	2	0.283334		304	4	2	0.225		305	4	2	0.325		306	4	2	0.00833321		307	4	2	0.266667		308	4	2	0.0750003		309	4	2	0.0916667		310	4	2	0
301	4	2	0.0666667		302	4	2	0.0416667		303	4	2	0.1		304	4	2	0.325		305	4	2	0.4		306	4	2	0.1		307	4	2	0.191667		308	4	2	0.15		309	4	2	0.0916667		310	4	2	0.158333
301	4	2	0.275		302	4	2	0.15		303	4	2	0.041667		304	4	2	0.0333333		305	4	2	0.341667		306	4	2	0.0250001		307	4	2	0.041667		308	4	2	0.0583334		309	4	2	0		310	4	2	0.0166664
301	4	2	0.0583334		302	4	2	0.0833333		303	4	2	0.275001		304	4	2	0.391667		305	4	2	0.383334		306	4	2	0.158333		307	4	2	0.175		308	4	2	0.0416665		309	4	2	0.083333		310	4	2	0.116667
301	4	2	0.283333		302	4	2	0.225		303	4	2	0.391667		304	4	2	0.041667		305	4	2	0.383333		306	4	2	0.00833321		307	4	2	0.0333333		308	4	2	0.266666		309	4	2	0.241667		310	4	2	0.0749998
301	4	2	0.0249999		302	4	2	0.1		303	4	2	0.566667		304	4	2	0.425		305	4	2	0.291667		306	4	2	0.0583334		307	4	2	0.108333		308	4	2	0		309	4	2	0.541666		310	4	2	0.0333333
301	4	2	0.2		302	4	2	0.125		303	4	2	0.358333		304	4	2	0.325		305	4	2	0.224999		306	4	2	0.141666		307	4	2	0.0999999		308	4	2	0.150001		309	4	2	0.233334		310	4	2	0.0499997
301	4	2	0.0583334		302	4	2	0.366666		303	4	2	0.366667		304	4	2	0.283333		305	4	2	0.683333		306	4	2	0.0750008		307	4	2	0.0499997		308	4	2	0.0333328		309	4	2	0.616667		310	4	2	0.225
301	4	2	0.141666		302	4	2	0.00833321		303	4	2	0.691667		304	4	2	1.125		305	4	2	0.333333		306	4	2	0.183333		307	4	2	0.316667		308	4	2	0.0666666		309	4	2	0.224999		310	4	2	0.641667
301	4	2	0.108333		302	4	2	0.208333		303	4	2	0.933333		304	4	2	0.65		305	4	2	0.316667		306	4	2	0.00833321		307	4	2	0.491667		308	4	2	0.0166664		309	4	2	0.533334		310	4	2	0.258333
301	4	2	0.183333		302	4	2	0		303	4	2	0.991667		304	4	2	0.891666		305	4	2	0.366667		306	4	2	0.1		307	4	2	0.441668		308	4	2	0.0166664		309	4	2	0.825		310	4	2	0.641666
301	4	2	0.0500002		302	4	2	0.133333		303	4	2	1.31667		304	4	2	0.658334		305	4	2	0.316667		306	4	2	0.116667		307	4	2	0.441667		308	4	2	0.333334		309	4	2	0.0250006		310	4	2	0.166667
301	4	2	0.133333		302	4	2	0.166667		303	4	2	0.658333		304	4	2	1.01667		305	4	2	0.25		306	4	2	0.0916672		307	4	2	0.541667		308	4	2	0.1		309	4	2	0.125		310	4	2	0.691667
301	4	2	0.0916667		302	4	2	0.141667		303	4	2	0.525002		304	4	2	0.625		305	4	2	0.191667		306	4	2	0.0166664		307	4	2	0.433333		308	4	2	0.166667		309	4	2	0		310	4	2	0.941667
301	4	2	0.0833335		302	4	2	0.208333		303	4	2	0.516666		304	4	2	0.491667		305	4	2	0.566667		306	4	2	0.108334		307	4	2	0.491667		308	4	2	0.0916672		309	4	2	0.0250006		310	4	2	0.116667
301	4	2	0.366667		302	4	2	0.108334		303	4	2	0.408333		304	4	2	0.083334		305	4	2	0.3		306	4	2	0.3		307	4	2	0.933333		308	4	2	0.275		309	4	2	0.108334		310	4	2	0.0166664
301	4	2	0.00833321		302	4	2	0.0249996		303	4	2	0.574999		304	4	2	0.458333		305	4	2	0.25		306	4	2	0.133333		307	4	2	0		308	4	2	0.166668		309	4	2	0.0166664		310	4	2	0.0249996
301	4	2	0.258334		302	4	2	0.241667		303	4	2	0.483334		304	4	2	0.0333328		305	4	2	0.2		306	4	2	0.158335		307	4	2	0.083333		308	4	2	0.0583324		309	4	2	0.00833333		310	4	2	0.00833321
301	4	2	0.0583334		302	4	2	0.108334		303	4	2	1.14167		304	4	2	0.291667		305	4	2	0.283333		306	4	2	0.0250015		307	4	2	0.0166674		308	4	2	0.208332		309	4	2	0.0666667		310	4	2	0.2
301	4	2	0.183333		302	4	2	0.233334		303	4	2	0.233333		304	4	2	0.0666676		305	4	2	0.258333		306	4	2	0.0166664		307	4	2	0.0749998		308	4	2	0.158333		309	4	2	0.0583332		310	4	2	0.0749998
301	4	2	0.116667		302	4	2	0.158333		303	4	2	0.175		304	4	2	0.35		305	4	2	0.224999		306	4	2	0.141666		307	4	2	0.141667		308	4	2	0.158335		309	4	2	0.05		310	4	2	0.141667
301	4	2	0.208334		302	4	2	0.175		303	4	2	0.191667		304	4	2	0.25		305	4	2	0.533333		306	4	2	0.0166667		307	4	2	0.125		308	4	2	0.0916672		309	4	2	0.141667		310	4	2	0.0666666
301	4	2	0.133333		302	4	2	0.0749998		303	4	2	0.108333		304	4	2	0.0416667		305	4	2	0.325		306	4	2	0.0749999		307	4	2	0.208334		308	4	2	0.266666		309	4	2	0.0416667		310	4	2	0.0749998
301	4	2	0.208333		302	4	2	0.183333		303	4	2	0.0999999		304	4	2	0.516667		305	4	2	0.125		306	4	2	0.0833333		307	4	2	0.466667		308	4	2	0.0166668		309	4	2	0.0416665		310	4	2	0.1
301	4	2	0.0916672		302	4	2	0.158334		303	4	2	0.2		304	4	2	0.25		305	4	2	0.191667		306	4	2	0.183333		307	4	2	0.441667		308	4	2	0.0416665		309	4	2	0.25		310	4	2	0.0583334
301	4	2	0.133333		302	4	2	0.083333		303	4	2	0.0999999		304	4	2	0.683333		305	4	2	0.0833333		306	4	2	0.05		307	4	2	0.366667		308	4	2	0.141667		309	4	2	0.666667		310	4	2	0.0416665
301	4	2	0.108334		302	4	2	0.316667		303	4	2	0.0333338		304	4	2	0.233334		305	4	2	0.0583334		306	4	2	0.108333		307	4	2	0.466667		308	4	2	0.0833333		309	4	2	0.158333		310	4	2	0.191667
301	4	2	0.183333		302	4	2	0.175		303	4	2	0.408334		304	4	2	0.133333		305	4	2	0.233333		306	4	2	0.0666666		307	4	2	0.475		308	4	2	0.0583334		309	4	2	0.591666		310	4	2	0.0999999
301	4	2	0.133333		302	4	2	0.0583334		303	4	2	0.0916662		304	4	2	0.475		305	4	2	0.0916667		306	4	2	0.0166664		307	4	2	0.541667		308	4	2	0.158333		309	4	2	0.183333		310	4	2	0.116666
301	4	2	0.0916667		302	4	2	0.166667		303	4	2	0.083334		304	4	2	0.158333		305	4	2	0.125		306	4	2	0.0833335		307	4	2	0.925		308	4	2	0.133333		309	4	2	0.625		310	4	2	0.125
301	4	2	0.0583334		302	4	2	0.0583334		303	4	2	0.0749998		304	4	2	0.425		305	4	2	0.358334		306	4	2	0.125		307	4	2	0		308	4	2	0.166667		309	4	2	0.925		310	4	2	0.166667
301	4	2	0.3		302	4	2	0.183333		303	4	2	0.133333		304	4	2	0.0249996		305	4	2	0.0333333		306	4	2	0.141667		307	4	2	0.291667		308	4	2	0.00833368		309	4	2	0.216667		310	4	2	0.0583334
301	4	2	0.0666668		302	4	2	0.0583334		303	4	2	0.0583334		304	4	2	0.35		305	4	2	0.2		306	4	2	0.041667		307	4	2	0.0666666		308	4	2	0.224999		309	4	2	0.708333		310	4	2	0.15
301	4	2	0.3		302	4	2	0.191667		303	4	2	0.041667		304	4	2	0.0499992		305	4	2	0.00833321		306	4	2	0.166667		307	4	2	0.2		308	4	2	0.108333		309	4	2	0.25		310	4	2	0.0749998
301	4	2	0.0916665		302	4	2	0.208333		303	4	2	0.483335		304	4	2	0		305	4	2	0.266666		306	4	2	0.15		307	4	2	0.0500002		308	4	2	0.041667		309	4	2	0.7		310	4	2	0.0166664
301	4	2	0.0666668		302	4	2	0.116667		303	4	2	0.0916653		304	4	2	0.291667		305	4	2	0.125		306	4	2	0.0166664		307	4	2	0.0500002		308	4	2	0.00833416		309	4	2	0.283333		310	4	2	0.041666
301	4	2	0.25		302	4	2	0.116667		303	4	2	0.291666		304	4	2	0.15		305	4	2	0.00833321		306	4	2	0.041667		307	4	2	0.216667		308	4	2	0.15		309	4	2	0.65		310	4	2	0.158334
301	4	2	0.0500002		302	4	2	0.15		303	4	2	0.166666		304	4	2	0.083333		305	4	2	0.3		306	4	2	0.125		307	4	2	0		308	4	2	0.15		309	4	2	0.9		310	4	2	0.0666666
301	4	2	0.333333		302	4	2	0.141667		303	4	2	0.241667		304	4	2	0.141667		305	4	2	0.083334		306	4	2	0.0750008		307	4	2	0.166667		308	4	2	0.0499992		309	4	2	0.0999994		310	4	2	0.0666666
301	4	2	0.00833321		302	4	2	0.166667		303	4	2	0.241667		304	4	2	0.0250006		305	4	2	0.225		306	4	2	0.0166674		307	4	2	0.083333		308	4	2	0.391666		309	4	2	0.0166664		310	4	2	0.166667
301	4	2	0.166667		302	4	2	0.0666666		303	4	2	0.0666676		304	4	2	0.158333		305	4	2	0.0666666		306	4	2	0.191667		307	4	2	0.0999994		308	4	2	0.0916662		309	4	2	0.0749998		310	4	2	0.1
301	4	2	0.133333		302	4	2	0.116666		303	4	2	0.233334		304	4	2	0		305	4	2	0.141667		306	4	2	0.0666666		307	4	2	0.191667		308	4	2	0.3		309	4	2	0.0749998		310	4	2	0.0500002
301	4	2	0.0749998		302	4	2	0.15		303	4	2	0.175001		304	4	2	0.366668		305	4	2	0.2		306	4	2	0.00833321		307	4	2	0.108334		308	4	2	0.0749998		309	4	2	0.141667		310	4	2	0.0583334
301	4	2	0.2		302	4	2	0.191667		303	4	2	0.083334		304	4	2	0.0583344		305	4	2	0.00833321		306	4	2	0.166667		307	4	2	0.0750008		308	4	2	0.341666		309	4	2	0.0583334		310	4	2	0.141667
301	4	2	0.133333		302	4	2	0.0499992		303	4	2	0.0500011		304	4	2	0.041666		305	4	2	0.425		306	4	2	0.0500002		307	4	2	0		308	4	2	0.425		309	4	2	0.00833321		310	4	2	0.108334
301	4	2	0.266666		302	4	2	0.291667		303	4	2	0.241667		304	4	2	0.116667		305	4	2	0.183333		306	4	2	0.225		307	4	2	0.166667		308	4	2	0.041666		309	4	2	0.0250001		310	4	2	0.150001
301	4	2	0.00833321		302	4	2	0.0249996		303	4	2	0.116667		304	4	2	0.0499992		305	4	2	0.308333		306	4	2	0.0500002		307	4	2	0.125		308	4	2	0.483334		309	4	2	0.0666668		310	4	2	0.0249996
301	4	2	0.241667		302	4	2	0.275001		303	4	2	0.075		304	4	2	0.0916672		305	4	2	0.083333		306	4	2	0.1		307	4	2	0.0333328		308	4	2	0.0916653		309	4	2	0.0250001		310	4	2	0.158333
301	4	2	0.116667		302	4	2	0.3		303	4	2	0.166667		304	4	2	0		305	4	2	0.575001		306	4	2	0.166667		307	4	2	0.224999		308	4	2	0.258333		309	4	2	0.075		310	4	2	0.0916666
301	4	2	0.083334		302	4	2	0.0249996		303	4	2	0.116667		304	4	2	0.216667		305	4	2	0.325001		306	4	2	0.00833333		307	4	2	0.0749998		308	4	2	0.0333347		309	4	2	0.133333		310	4	2	0.241667
301	4	2	0.533334		302	4	2	0.25		303	4	2	0.0250001		304	4	2	0.416667		305	4	2	0.00833333		306	4	2	0.358333		307	4	2	0.158333		308	4	2	0.25		309	4	2	0.00833321		310	4	2	0.00833321
301	4	2	0.183333		302	4	2	0.0666666		303	4	2	0.266667		304	4	2	0.183333		305	4	2	0.458333		306	4	2	0.0833333		307	4	2	0.0166668		308	4	2	0.125		309	4	2	0.0250001		310	4	2	0.075
301	4	2	0.433333		302	4	2	0.241667		303	4	2	0.0583334		304	4	2	0.383333		305	4	2	0.15		306	4	2	0.216667		307	4	2	0.308333		308	4	2	0.225		309	4	2	0.0166669		310	4	2	0.0166667
301	4	2	0.191667		302	4	2	0.0583324		303	4	2	0.166667		304	4	2	0.233333		305	4	2	0.433333		306	4	2	0.0416665		307	4	2	0.0999999		308	4	2	0.333333		309	4	2	0.0999999		310	4	2	0.0333335
301	4	2	0.150001		302	4	2	0.266667		303	4	2	0.116667		304	4	2	0.383334		305	4	2	0.0333333		306	4	2	0.0416665		307	4	2	0.0916667		308	4	2	0.0583334		309	4	2	0.0166664		310	4	2	0.00833321
301	4	2	0.108334							303	4	2	0.175		304	4	2	0.3		305	4	2	0.233333		306	4	2	0.0499997		307	4	2	0.275		308	4	2	0.225		309	4	2	0.0333333		310	4	2	0.266666
301	4	2	0.00833333							303	4	2	0.2		304	4	2	0.225		305	4	2	0.125		306	4	2	0.00833321		307	4	2	0.158333		308	4	2	0.0333333		309	4	2	0.0249996		310	4	2	0.591667
301	4	2	0.225							303	4	2	0.0333338		304	4	2	0.216667		305	4	2	0.4		306	4	2	0.0833335		307	4	2	0.35		308	4	2	0.25		309	4	2	0.041667		310	4	2	0.225
301	4	2	0.0333333							303	4	2	0.316667		304	4	2	0.191667		305	4	2	0.408334		306	4	2	0.0166669		307	4	2	0.258334		308	4	2	0.141666		309	4	2	0.0166664		310	4	2	0.691667
301	4	2	0.325							303	4	2	0.0250006		304	4	2	0.308333		305	4	2	0.358333		306	4	2	0.141667		307	4	2	0.116667		308	4	2	0.0166664		309	4	2	0.0666666		310	4	2	0.125
301	4	2	0.0333333							303	4	2	0.425		304	4	2	0.2		305	4	2	0.283333		306	4	2	0.0166669		307	4	2	0.275		308	4	2	0.433333		309	4	2	0.0583334		310	4	2	0.575
301	4	2	0.325							303	4	2	0.0500002		304	4	2	0.358334		305	4	2	0.0500002		306	4	2	0.108333		307	4	2	0.0666666		308	4	2	0.0333328		309	4	2	0.1		310	4	2	0.85
301	4	2	0.05							303	4	2	0.341667		304	4	2	0.366667		305	4	2	0.216667		306	4	2	0.175		307	4	2	0.116667		308	4	2	0.224999		309	4	2	0.00833321		310	4	2	0.316667
301	4	2	0.00833321							303	4	2	0.0166664		304	4	2	0.466667		305	4	2	0.591667		306	4	2	0.00833321		307	4	2	0.0583329		308	4	2	0.00833321		309	4	2	0.0500002		310	4	2	0.7
301	4	2	0.241667							303	4	2	0.1		304	4	2	0.475		305	4	2	0.291667		306	4	2	0.266666		307	4	2	0.191668		308	4	2	0.283334		309	4	2	0		310	4	2	0.366667
301	4	2	0.00833321							303	4	2	0.191667		304	4	2	0.375		305	4	2	0.291666		306	4	2	0.108334		307	4	2	0.108334		308	4	2	0.15		309	4	2	0.0166664		310	4	2	0.75
301	4	2	0.275							303	4	2	0.00833321		304	4	2	0.458333		305	4	2	0.283334		306	4	2	0.125		307	4	2	0.0666666		308	4	2	0.041667		309	4	2	0.00833321		310	4	2	0.283334
301	4	2	0.0250001							303	4	2	0.466667		304	4	2	0.474999		305	4	2	0.283333		306	4	2	0.041667		307	4	2	0.133333		308	4	2	0.433333		309	4	2	0.0500002		310	4	2	0.65
301	4	2	0.291667							303	4	2	0.133333		304	4	2	0.666667		305	4	2	0.175		306	4	2	0.0333338		307	4	2	0.233333		308	4	2	0.00833321		309	4	2	0		310	4	2	0.908333
301	4	2	0.116666							303	4	2	0.275		304	4	2	0.383333		305	4	2	0.133333		306	4	2	0.1		307	4	2	0.0333338		308	4	2	0.233334		309	4	2	0.0916672		310	4	2	0.366667
301	4	2	0.0416665							303	4	2	0.133333		304	4	2	0.225		305	4	2	0.525		306	4	2	0.0166664		307	4	2	0.083334		308	4	2	0.0333338		309	4	2	0.0583334		310	4	2	0.599999
301	4	2	0.316667							303	4	2	0.216667		304	4	2	0.15		305	4	2	0.308333		306	4	2	0.2		307	4	2	0.0916662		308	4	2	0.275		309	4	2	0.0333328		310	4	2	0.325
301	4	2	0.0249996							303	4	2	0.0333328		304	4	2	0.0749989		305	4	2	0.283334		306	4	2	0.2		307	4	2	0.0333328		308	4	2	0.283334		309	4	2	0.2		310	4	2	0.85
301	4	2	0.258333							303	4	2	0.241667		304	4	2	0.241667		305	4	2	0.241667		306	4	2	0.241667		307	4	2	0.183333		308	4	2	0.0166664		309	4	2	0.591667		310	4	2	0.3
301	4	2	0.0666666							303	4	2	0.275		304	4	2	0.341667		305	4	2	0.316667		306	4	2	0.0666666		307	4	2	0.0333338		308	4	2	0.408333		309	4	2	0.241667		310	4	2	0.683333
301	4	2	0.3							303	4	2	0.258333		304	4	2	0.766666		305	4	2	0.208333		306	4	2	0.083333		307	4	2	0.2		308	4	2	0.041666		309	4	2	0.641667		310	4	2	0.941667
301	4	2	0.0749998							303	4	2	0.108333		304	4	2	0.158333		305	4	2	0.275001		306	4	2	0.116667		307	4	2	0.0666666		308	4	2	0.458334		309	4	2	0.308333		310	4	2	0.316667
301	4	2	0.258333							303	4	2	0.141667		304	4	2	0.266667		305	4	2	0.575		306	4	2	0.0166667		307	4	2	0.233334		308	4	2	0.0333347		309	4	2	0.6		310	4	2	0.0833335
301	4	2	0.308333							303	4	2	0.216667		304	4	2	0.0666666		305	4	2	0.516667		306	4	2	0.0583333		307	4	2	0.0166664		308	4	2	0.25		309	4	2	0.916667		310	4	2	0.133333
301	4	2	0.191667							303	4	2	0.0416665		304	4	2	0.183333		305	4	2	0.0749998		306	4	2	0.0333333		307	4	2	0.108333		308	4	2	0.583333		309	4	2	0.391667		310	4	2	0.15
301	4	2	0.191667							303	4	2	0.191667		304	4	2	0.00833321		305	4	2	0.383333		306	4	2	0.266667		307	4	2	0.166667		308	4	2	0.558333		309	4	2	0.666667		310	4	2	0.00833321
301	4	2	0.258333							303	4	2	0.0666666		304	4	2	0.125		305	4	2	0.0333335		306	4	2	0.05		307	4	2	0.325		308	4	2	0.591667		309	4	2	0.175		310	4	2	0.1
301	4	2	0.241667							303	4	2	0.15		304	4	2	0.166667		305	4	2	0.366667		306	4	2	0.125		307	4	2	0.0999999		308	4	2	0.975		309	4	2	0.675		310	4	2	0.166667
301	4	2	0.408333							303	4	2	0.466667		304	4	2	0.0499997		305	4	2	0.0250001		306	4	2	0.0250001		307	4	2	0.133333		308	4	2	0.725		309	4	2	0.15		310	4	2	0.1
301	4	2	0.0416666							303	4	2	0.0333333		304	4	2	0.25		305	4	2	0.291667		306	4	2	0.00833321		307	4	2	0.0416667		308	4	2	0.733333		309	4	2	0.558333		310	4	2	0.0333333
301	4	2	0.266667							303	4	2	0.35		304	4	2	0.0749998		305	4	2	0.166667		306	4	2	0.0583334		307	4	2	0.308333		308	4	2	1.10833		309	4	2	0.875		310	4	2	0.125
301	4	2	0							303	4	2	0.116667		304	4	2	0.241666		305	4	2	0.225		306	4	2	0.041667		307	4	2	0.2		308	4	2	0		309	4	2	0.00833321		310	4	2	0.0833335
301	4	2	0.275							303	4	2	0.258333		304	4	2	0.0749998		305	4	2	0.041667		306	4	2	0.208333		307	4	2	0.0833335		308	4	2	0.166667		309	4	2	0.00833416		310	4	2	0.0416665
301	4	2	0.0416667							303	4	2	0.0916662		304	4	2	0.116667		305	4	2	0.375		306	4	2	0.00833321		307	4	2	0.316667		308	4	2	0.0500002		309	4	2	0.0999994		310	4	2	0.0583334
301	4	2	0.208333							303	4	2	0.125		304	4	2	0.258333		305	4	2	0.216666		306	4	2	0.116667		307	4	2	0.0583334		308	4	2	0.0999999		309	4	2	0.0500002		310	4	2	0.15
301	4	2	0.166667							303	4	2	0.175		304	4	2	0.083333		305	4	2	0.424999		306	4	2	0.0666666		307	4	2	0.183333		308	4	2	0.224999		309	4	2	0.0250006		310	4	2	0.041666
301	4	2	0.0250001							303	4	2	0.175		304	4	2	0.133333		305	4	2	0.283333		306	4	2	0.0166674		307	4	2	0.0499997		308	4	2	0.158334		309	4	2	0.0583334		310	4	2	0.0749998
301	4	2	0.341667							303	4	2	0.125		304	4	2	0.166667		305	4	2	0.2		306	4	2	0.083334		307	4	2	0.375		308	4	2	0.116667		309	4	2	0.141666		310	4	2	0.0500002
301	4	2	0.1							303	4	2	0.0583334		304	4	2	0.083333		305	4	2	0.441667		306	4	2	0.0249996		307	4	2	0.291667		308	4	2	0		309	4	2	0.266666		310	4	2	0.158334
301	4	2	0.433333							303	4	2	0.216667		304	4	2	0.275001		305	4	2	0.216667		306	4	2	0.158333		307	4	2	0.0333338		308	4	2	0.133333		309	4	2	0.591666		310	4	2	0.00833321
301	4	2	0.00833321							303	4	2	0		304	4	2	0.0250006		305	4	2	0.266667		306	4	2	0.041666		307	4	2	0.375		308	4	2	0.183333		309	4	2	0.316667		310	4	2	0.0333338
301	4	2	0.208333							303	4	2	0.166667		304	4	2	0.183333		305	4	2	0.0916672		306	4	2	0.0583334		307	4	2	0.00833416		308	4	2	0.0666666		309	4	2	0.591666		310	4	2	0.108334
301	4	2	0.0583334							303	4	2	0.558332		304	4	2	0.125		305	4	2	0.158333		306	4	2	0.0333328		307	4	2	0.224999		308	4	2	0.258334		309	4	2	0.25		310	4	2	0.0333338
301	4	2	0.0250001							303	4	2	0.0333328		304	4	2	0.224999		305	4	2	0.141666		306	4	2	0.00833321		307	4	2	0.175		308	4	2	0.108334		309	4	2	0.575		310	4	2	0.0166664
301	4	2	0.208333							303	4	2	0.200001		304	4	2	0.224999		305	4	2	0.125		306	4	2	0.0583334		307	4	2	0.299999		308	4	2	0.191667		309	4	2	0.866667		310	4	2	0.133333
301	4	2	0.0749998							303	4	2	0.233332		304	4	2	0.0250006		305	4	2	0.241667		306	4	2	0.041666		307	4	2	0.166667		308	4	2	0		309	4	2	0.0416666		310	4	2	0.0666676
301	4	2	0.158333							303	4	2	0.125		304	4	2	0.308333		305	4	2	0.0250015		306	4	2	0.158334		307	4	2	0.0250006		308	4	2	0.0999994		309	4	2	0.075		310	4	2	0.158334
301	4	2	0.108333							303	4	2	0.225		304	4	2	0.0500002		305	4	2	0.175001		306	4	2	0.0583334		307	4	2	0.166667		308	4	2	0.0916662		309	4	2	0.0583334		310	4	2	0.0249996
301	4	2	0.125							303	4	2	0.00833333		304	4	2	0.275001		305	4	2	0.0166683		306	4	2	0.0916653		307	4	2	0.141666		308	4	2	0.2		309	4	2	0.00833344		310	4	2	0.0916672
301	4	2	0.0583334							303	4	2	0.125		304	4	2	0.241667		305	4	2	0.166666		306	4	2	0.1		307	4	2	0.083333		308	4	2	0.0166664		309	4	2	0.0166667		310	4	2	0.00833333
301	4	2	0.0166664							303	4	2	0.441667		304	4	2	0.0166667		305	4	2	0.0249996		306	4	2	0.2		307	4	2	0.125		308	4	2	0.216665		309	4	2	0.0666666		310	4	2	0.5
301	4	2	0.225							303	4	2	0.208333		304	4	2	0.175		305	4	2	0.1		306	4	2	0.00833344		307	4	2	0.224999		308	4	2	0.0916653		309	4	2	0.00833321		310	4	2	0.0916667
301	4	2	0.0500002							303	4	2	0.158333		304	4	2	0.1		305	4	2	0.341667		306	4	2	0.233333		307	4	2	0.266667		308	4	2	0.525		309	4	2	0.0833335		310	4	2	0.158333
301	4	2	0.183333							303	4	2	0.125		304	4	2	0.15		305	4	2	0.0416665		306	4	2	0.00833321		307	4	2	0.15		308	4	2	0.725		309	4	2	0.0833335		310	4	2	0.0999999
301	4	2	0.1							303	4	2	0.125		304	4	2	0.158334		305	4	2	0.108333		306	4	2	0.233333		307	4	2	0.45		308	4	2	0.566667		309	4	2	0.0166669		310	4	2	0.208333
301	4	2	0.241667							303	4	2	0.00833321		304	4	2	0.266667		305	4	2	0.291667		306	4	2	0.041667		307	4	2	0.15		308	4	2	0.65		309	4	2	0.0999999		310	4	2	0.0333335
301	4	2	0.041666							303	4	2	0.416667		304	4	2	0.341667		305	4	2	0.05		306	4	2	0.0666666		307	4	2	0.25		308	4	2	0.483333		309	4	2	0.0583334		310	4	2	0.675
										303	4	2	0.041667		304	4	2	0.0916667		305	4	2	0.341667		306	4	2	0.108333		307	4	2	0.166667		308	4	2	0.583333		309	4	2	0.0249996		310	4	2	0.633334
										303	4	2	0.0500002		304	4	2	0.391666		305	4	2	0.191667		306	4	2	0.00833321		307	4	2	0.325		308	4	2	0.858333		309	4	2	0.0249996		310	4	2	0.3
										303	4	2	0.183333		304	4	2	0		305	4	2	0.225		306	4	2	0.158333		307	4	2	0.333333		308	4	2	0		309	4	2	0.083334		310	4	2	0.675
										303	4	2	0.191667		304	4	2	0.191667		305	4	2	0.308333		306	4	2	0.0916662		307	4	2	0.0583334		308	4	2	0.0583334		309	4	2	0.00833321		310	4	2	0.15
										303	4	2	0.275		304	4	2	0.0666666		305	4	2	0.325		306	4	2	0.35		307	4	2	0.358333		308	4	2	0.133333		309	4	2	0.0333338		310	4	2	0.666667
										303	4	2	0.375		304	4	2	0.316667		305	4	2	0.241667		306	4	2	0.108334		307	4	2	0.0250001		308	4	2	0.116666		309	4	2	0.0500002		310	4	2	0.808333
										303	4	2	0.283334		304	4	2	0.333334		305	4	2	0.258333		306	4	2	0.0166664		307	4	2	0.158333		308	4	2	0.141667		309	4	2	0.00833416		310	4	2	0.283334
										303	4	2	0.158334		304	4	2	0.0333328		305	4	2	0.666667		306	4	2	0.083333		307	4	2	0.0583334		308	4	2	0.141666		309	4	2	0.0749998		310	4	2	0.675
										303	4	2	0.15		304	4	2	0.483333		305	4	2	0.0749998		306	4	2	0.108334		307	4	2	0.25		308	4	2	0.308333		309	4	2	0.1		310	4	2	0.325
										303	4	2	0.366667		304	4	2	0.15		305	4	2	0.175		306	4	2	0.0333338		307	4	2	0.15		308	4	2	0.525		309	4	2	0.0333338		310	4	2	0.858334
										303	4	2	0.358334		304	4	2	0.55		305	4	2	0.3		306	4	2	0.116667		307	4	2	0.0249996		308	4	2	0.483334		309	4	2	0.041666		310	4	2	0.349999
										303	4	2	0.866667		304	4	2	0.208333		305	4	2	0.266667		306	4	2	0.0500002		307	4	2	0.433332		308	4	2	0.583333		309	4	2	0.0166664		310	4	2	0.666666
										303	4	2	0.458332		304	4	2	0.508333		305	4	2	0.333334		306	4	2	0.0583324		307	4	2	0.0666666		308	4	2	0.816667		309	4	2	0		310	4	2	0.883333
										303	4	2	0.108334		304	4	2	0.258333		305	4	2	0.183333		306	4	2	0.0749998		307	4	2	0.1		308	4	2	0.508334		309	4	2	0.0500002		310	4	2	0
										303	4	2	0.0166664		304	4	2	0.741666		305	4	2	0.466666		306	4	2	0.0166664		307	4	2	0.1		308	4	2	0.5		309	4	2	0.0249996		310	4	2	0.175
										303	4	2	0.0499992		304	4	2	0.233333		305	4	2	0.358334		306	4	2	0.0999985		307	4	2	0.241667		308	4	2	0.958334		309	4	2	0.083334		310	4	2	0.0333338
										303	4	2	0.141668		304	4	2	0.558333		305	4	2	0.0916672		306	4	2	0.0500011		307	4	2	0.175		308	4	2	0							310	4	2	0.175
										303	4	2	0.0333347		304	4	2	0.258333		305	4	2	0.0499992		306	4	2	0.00833321		307	4	2	0.083334		308	4	2	0.166667							310	4	2	0.0916662
										303	4	2	0.35		304	4	2	0.541666		305	4	2	0.0666666		306	4	2	0.125		307	4	2	0.224999		308	4	2	0.2							310	4	2	0.158333
															304	4	2	0.141666		305	4	2	0.258333		306	4	2	0.0583324		307	4	2	0.141666		308	4	2	0.0583334							310	4	2	0.0500002
																				305	4	2	0.3		306	4	2	0.00833321		307	4	2	0.0583334		308	4	2	0.308332
																				305	4	2	0.525							307	4	2	0.291667		308	4	2	0.0333328
																														307	4	2	0.0583334		308	4	2	0.433332

## Sheet: Experiment 2
pair num	block	same(1)-dif(2)	abs asynch		pair num	block	same(1)-dif(2)	abs asynch		pair num	block	same(1)-dif(2)	abs asynch		pair num	block	same(1)-dif(2)	abs asynch		pair num	block	same(1)-dif(2)	abs asynch		pair num	block	same(1)-dif(2)	abs asynch		pair num	block	same(1)-dif(2)	abs asynch		pair num	block	same(1)-dif(2)	abs asynch		pair num	block	same(1)-dif(2)	abs asynch		pair num	block	same(1)-dif(2)	abs asynch
201	1	1	0.0749998		202	1	1	0.0833334		203	1	1	0		205	1	1	0.075		206	1	1	0.075		207	1	1	0.25		208	1	1	0.0833333		209	1	1	0.075		210	1	1	0.0416667		211	1	1	0.0666667
201	1	1	0.491667		202	1	1	0.0333334		203	1	1	0.3		205	1	1	0.0833333		206	1	1	0.158333		207	1	1	0.0166667		208	1	1	0.00833344		209	1	1	0.166667		210	1	1	0.0999999		211	1	1	0.05
201	1	1	0.208333		202	1	1	0.0166667		203	1	1	0.191667		205	1	1	0.0749998		206	1	1	0.0166667		207	1	1	0.0166667		208	1	1	0.0250001		209	1	1	0.191667		210	1	1	0.175		211	1	1	0.00833344
201	1	1	0.533334		202	1	1	0.075		203	1	1	0.191667		205	1	1	0.0916667		206	1	1	0.1		207	1	1	0.0166667		208	1	1	0.0250001		209	1	1	0.125		210	1	1	0.3		211	1	1	0.0666666
201	1	1	0.141667		202	1	1	0.0583332		203	1	1	0.2		205	1	1	0.158333		206	1	1	0.0416667		207	1	1	0.0166669		208	1	1	0.116667		209	1	1	0.108333		210	1	1	0.0916662		211	1	1	0.125
201	1	1	0.508333		202	1	1	0.00833321		203	1	1	0.216667		205	1	1	0.133333		206	1	1	0.108333		207	1	1	0.0250001		208	1	1	0.125		209	1	1	0.0750003		210	1	1	0.00833368		211	1	1	0.108333
201	1	1	0.683333		202	1	1	0.0416665		203	1	1	0.158333		205	1	1	0.0416665		206	1	1	0.0916665		207	1	1	0.0333333		208	1	1	0.125		209	1	1	0.0250001		210	1	1	0.108334		211	1	1	0.0583334
201	1	1	0.125		202	1	1	0.0916662		203	1	1	0.00833321		205	1	1	0.15		206	1	1	0.0166664		207	1	1	0.175		208	1	1	0.0250001		209	1	1	0.00833321		210	1	1	0.166666		211	1	1	0.0166669
201	1	1	0.408333		202	1	1	0.0416665		203	1	1	0.183333		205	1	1	0.0499997		206	1	1	0.0833335		207	1	1	0.00833321		208	1	1	0.0583334		209	1	1	0.0750003		210	1	1	0.158333		211	1	1	0.00833368
201	1	1	0.0666666		202	1	1	0.0166669		203	1	1	0.141666		205	1	1	0.0749998		206	1	1	0		207	1	1	0.0583334		208	1	1	0.0499997		209	1	1	0.0583334		210	1	1	0.0500002		211	1	1	0.0583329
201	1	1	0.5		202	1	1	0.158333		203	1	1	0.283333		205	1	1	0.0500002		206	1	1	0.0250001		207	1	1	0.0583334		208	1	1	0.0333333		209	1	1	0.108333		210	1	1	0.0583334		211	1	1	0
201	1	1	0.0916662		202	1	1	0.158333		203	1	1	0.258334		205	1	1	0.041667		206	1	1	0.0166664		207	1	1	0.0499997		208	1	1	0		209	1	1	0.041667		210	1	1	0.0249996		211	1	1	0.0583334
201	1	1	0.541667		202	1	1	0.0499997		203	1	1	0.233334		205	1	1	0.00833321		206	1	1	0.00833321		207	1	1	0.0583334		208	1	1	0.0749998		209	1	1	0.191667		210	1	1	0.0333338		211	1	1	0.108334
201	1	1	0.666667		202	1	1	0		203	1	1	0.141666		205	1	1	0.00833321		206	1	1	0.0416665		207	1	1	0.0249996		208	1	1	0.0416665		209	1	1	0.141666		210	1	1	0.116667		211	1	1	0.0250001
201	1	1	0.133333		202	1	1	0.0916667		203	1	1	0.133333		205	1	1	0.108334		206	1	1	0.125		207	1	1	0.191667		208	1	1	0.0333328		209	1	1	0.0166664		210	1	1	0.1		211	1	1	0.0666666
201	1	1	0.425		202	1	1	0.0333328		203	1	1	0.241667		205	1	1	0.0916662		206	1	1	0.0583334		207	1	1	0.041666		208	1	1	0.0583324		209	1	1	0.0583334		210	1	1	0.158334		211	1	1	0.15
201	1	1	0.0750008		202	1	1	0.0249996		203	1	1	0.133333		205	1	1	0.0500002		206	1	1	0.0333338		207	1	1	0.0166674		208	1	1	0.0166664		209	1	1	0.0166664		210	1	1	0		211	1	1	0.125
201	1	1	0.508333		202	1	1	0.0333328		203	1	1	0.166666		205	1	1	0.0500002		206	1	1	0.041667		207	1	1	0.041667		208	1	1	0.0333338		209	1	1	0.041667		210	1	1	0.0749998		211	1	1	0.041667
201	1	1	0.0500002		202	1	1	0		203	1	1	0.200001		205	1	1	0.0499992		206	1	1	0.0666666		207	1	1	0.0916672		208	1	1	0		209	1	1	0.0666666		210	1	1	0.0583334		211	1	1	0.041666
201	1	1	0.508333		202	1	1	0.00833321		203	1	1	0.216666		205	1	1	0.0583334		206	1	1	0.0166674		207	1	1	0.0333328		208	1	1	0.0666666		209	1	1	0.083333		210	1	1	0.00833321		211	1	1	0.0166664
201	1	1	0.691667		202	1	1	0.00833321		203	1	1	0.183333		205	1	1	0.0500002		206	1	1	0.0500002		207	1	1	0.0166664		208	1	1	0.108334		209	1	1	0.0750008		210	1	1	0.0749998		211	1	1	0.158334
201	1	1	0.175		202	1	1	0.0583334		203	1	1	0.0249996		205	1	1	0.0749998		206	1	1	0.1		207	1	1	0.225		208	1	1	0.041666		209	1	1	0.041667		210	1	1	0.0750008		211	1	1	0.1
201	1	1	0.441667		202	1	1	0.00833321		203	1	1	0.2		205	1	1	0.0999994		206	1	1	0.00833321		207	1	1	0		208	1	1	0.00833416		209	1	1	0.0249996		210	1	1	0.00833321		211	1	1	0.0333328
201	1	1	0.158334		202	1	1	0.0166664		203	1	1	0.216667		205	1	1	0.0500002		206	1	1	0.0249996		207	1	1	0.0166664		208	1	1	0.0333338		209	1	1	0.0500002		210	1	1	0.0916653		211	1	1	0.0583334
201	1	1	0.483334		202	1	1	0.0166664		203	1	1	0.191668		205	1	1	0.041666		206	1	1	0.083333		207	1	1	0.0249996		208	1	1	0.0583334		209	1	1	0.0583324		210	1	1	0.0666676		211	1	1	0.0666666
201	1	1	0.0166664		202	1	1	0		203	1	1	0.150002		205	1	1	0		206	1	1	0.0749998		207	1	1	0.0999994		208	1	1	0		209	1	1	0.0166664		210	1	1	0.0333347		211	1	1	0.133334
201	1	1	0.616667		202	1	1	0.0249996		203	1	1	0.158333		205	1	1	0.0500011		206	1	1	0.0583324		207	1	1	0.00833321		208	1	1	0.0500002		209	1	1	0.0250015		210	1	1	0.0500011		211	1	1	0
201	1	1	0.741667		202	1	1	0.0166674		203	1	1	0.133333		205	1	1	0.0416679		206	1	1	0.0166664		207	1	1	0.0666666		208	1	1	0.0166674		209	1	1	0.0500011		210	1	1	0.0166664		211	1	1	0.0583334
201	1	1	0.108333		202	1	1	0.0583334		203	1	1	0.208333		205	1	1	0		206	1	1	0.05		207	1	1	0.0583334		208	1	1	0.0833333		209	1	1	0.00833333		210	1	1	0.0583332		211	1	1	0.125
201	1	1	0.358333		202	1	1	0.0166669		203	1	1	0.25		205	1	1	0.0166667		206	1	1	0.0333333		207	1	1	0		208	1	1	0.075		209	1	1	0.05		210	1	1	0.1		211	1	1	0.0833333
201	1	1	0.0666666		202	1	1	0.0250001		203	1	1	0.208333		205	1	1	0.108333		206	1	1	0.0249999		207	1	1	0.0416667		208	1	1	0.0833335		209	1	1	0.0916667		210	1	1	0.0583332		211	1	1	0.0166667
201	1	1	0.441667		202	1	1	0.0250001		203	1	1	0.191667		205	1	1	0.00833321		206	1	1	0.0333333		207	1	1	0.0833335		208	1	1	0.0583332		209	1	1	0.158333		210	1	1	0.141667		211	1	1	0.141667
201	1	1	0		202	1	1	0.00833344		203	1	1	0.133333		205	1	1	0.00833321		206	1	1	0.0166667		207	1	1	0.133333		208	1	1	0.0166669		209	1	1	0.0999999		210	1	1	0.0166669		211	1	1	0.116667
201	1	1	0.591666		202	1	1	0.0166669		203	1	1	0.208333		205	1	1	0.0250001		206	1	1	0.0583334		207	1	1	0.0749998		208	1	1	0.0500002		209	1	1	0.133333		210	1	1	0.0250001		211	1	1	0
201	1	1	0.766667		202	1	1	0.00833321		203	1	1	0.166667		205	1	1	0.0750003		206	1	1	0.0333338		207	1	1	0.0500002		208	1	1	0.00833368		209	1	1	0.0666666		210	1	1	0.0583334		211	1	1	0.116667
201	1	1	0		202	1	1	0.0583334		203	1	1	0.125		205	1	1	0.0166669		206	1	1	0.0583334		207	1	1	0.158333		208	1	1	0		209	1	1	0.108333		210	1	1	0.0416665		211	1	1	0.0333333
201	1	1	0.0583334		202	1	1	0.0583334		203	1	1	0.0583334		205	1	1	0.0916667		206	1	1	0.0333333		207	1	1	0.0750003		208	1	1	0.0916667		209	1	1	0.108333		210	1	1	0.0833335		211	1	1	0.0250001
201	1	1	0.0416665		202	1	1	0.0333333		203	1	1	0.1		205	1	1	0.0416665		206	1	1	0.0333333		207	1	1	0.041667		208	1	1	0.00833368		209	1	1	0.0500002		210	1	1	0.0916672		211	1	1	0.0500002
201	1	1	0		202	1	1	0.0333333		203	1	1	0.175		205	1	1	0.0500002		206	1	1	0.0166664		207	1	1	0.0500002		208	1	1	0.0500002		209	1	1	0.0166669		210	1	1	0.041666		211	1	1	0.0666666
201	1	1	0.083333		202	1	1	0.0250001		203	1	1	0.141667		205	1	1	0.0583334		206	1	1	0.0166669		207	1	1	0.0416665		208	1	1	0.0333333		209	1	1	0.0333333		210	1	1	0.0666666		211	1	1	0.0583334
201	1	1	0.0750003		202	1	1	0.083333		203	1	1	0.0500002		205	1	1	0.00833321		206	1	1	0.00833321		207	1	1	0.0666666		208	1	1	0.0666666		209	1	1	0.133333		210	1	1	0.0583334		211	1	1	0.0416665
201	1	1	0.0249996		202	1	1	0.0166664		203	1	1	0.108334		205	1	1	0.0166664		206	1	1	0.00833321		207	1	1	0.0500002		208	1	1	0.0499992		209	1	1	0.0750008		210	1	1	0.0666666		211	1	1	0.0500002
201	1	1	0		202	1	1	0.0249996		203	1	1	0.0999994		205	1	1	0.225		206	1	1	0.125		207	1	1	0.141667		208	1	1	0.0500002		209	1	1	0.0249996		210	1	1	0.0749998		211	1	1	0.0583334
201	1	1	0		202	1	1	0		203	1	1	0.0249996		205	1	1	0.641667		206	1	1	0.483334		207	1	1	0.0333338		208	1	1	0.041667		209	1	1	0.0583334		210	1	1	0.15		211	1	1	0.0333328
201	1	1	0.183333		202	1	1	0.0583334		203	1	1	0.225		205	1	1	0.316667		206	1	1	0.216666		207	1	1	0.0333328		208	1	1	0.00833321		209	1	1	0.041667		210	1	1	0.158333		211	1	1	0.108334
201	1	1	0.216666		202	1	1	0.041666		203	1	1	0.208333		205	1	1	0.674999		206	1	1	0.483334		207	1	1	0.125		208	1	1	0.00833321		209	1	1	0.0500002		210	1	1	0.0999994		211	1	1	0.0166674
201	1	1	0.0166664		202	1	1	0.0666666		203	1	1	0.158333		205	1	1	0.25		206	1	1	0.183333		207	1	1	0.158334		208	1	1	0.0166664		209	1	1	0.125		210	1	1	0.116667		211	1	1	0.00833321
201	1	1	0.00833321		202	1	1	0.0583334		203	1	1	0.0666666		205	1	1	0.533334		206	1	1	0.45		207	1	1	0.0333338		208	1	1	0.0583334		209	1	1	0.166667		210	1	1	0.083333		211	1	1	0.00833321
201	1	1	0.00833321		202	1	1	0.0916662		203	1	1	0.191667		205	1	1	0.908334		206	1	1	0.625		207	1	1	0.0166674		208	1	1	0		209	1	1	0.0999994		210	1	1	0.0499992		211	1	1	0.0166664
201	1	1	0.183333		202	1	1	0.125		203	1	1	0.141666		205	1	1	0		206	1	1	0.15		207	1	1	0.108334		208	1	1	0.00833321		209	1	1	0.0750008		210	1	1	0.0333328		211	1	1	0.0583334
201	1	1	0.566667		202	1	1	0.583333		203	1	1	0.0750008		205	1	1	0.00833321		206	1	1	0.45		207	1	1	0.0999994		208	1	1	0.0166664		209	1	1	0.0583334		210	1	1	0.108334		211	1	1	0.1
201	1	1	0.2		202	1	1	0.208334		203	1	1	0.258333		205	1	1	0.0249996		206	1	1	0.183333		207	1	1	0.041666		208	1	1	0.0333338		209	1	1	0.0166664		210	1	1	0.0249996		211	1	1	0
201	1	1	0.55		202	1	1	0.474999		203	1	1	0.258333		205	1	1	0.00833321		206	1	1	0.491667		207	1	1	0.0333328		208	1	1	0.0166664		209	1	1	0.0166664		210	1	1	0		211	1	1	0.00833321
201	1	1	0.125		202	1	1	0.108334		203	1	1	0.141666		205	1	1	0.0500011		206	1	1	0.175		207	1	1	0.125		208	1	1	0.108334		209	1	1	0.0583334		210	1	1	0.0333328		211	1	1	0.00833416
201	1	1	0.558333		202	1	1	0.525		203	1	1	0.133333		205	1	1	0.0999985		206	1	1	0.5		207	1	1	0.0583334		208	1	1	0.0583334		209	1	1	0.0166664		210	1	1	0.166666		211	1	1	0
201	1	1	0.725		202	1	1	0.708334		203	1	1	0.158335		205	1	1	0.0666656		206	1	1	0.616667		207	1	1	0.00833321		208	1	1	0.0166664		209	1	1	0		210	1	1	0.0916672		211	1	1	0.1
201	1	1	0.00833333		202	1	1	0.0666666		203	1	1	0.225		205	1	1	0.1		206	1	1	0.0166667		207	1	1	0.0916667		208	1	1	0.05		209	1	1	0.00833321		210	1	1	0.0749998		211	1	1	0.216667
201	1	1	0.108333		202	1	1	0.0333333		203	1	1	0.316667		205	1	1	0.108333		206	1	1	0.0333333		207	1	1	0.075		208	1	1	0.0333333		209	1	1	0.0666668		210	1	1	0.133333		211	1	1	0.075
201	1	1	0.0916667		202	1	1	0		203	1	1	0.141667		205	1	1	0.075		206	1	1	0		207	1	1	0.075		208	1	1	0.00833344		209	1	1	0.0249999		210	1	1	0.075		211	1	1	0.133333
201	1	1	0.00833344		202	1	1	0.05		203	1	1	0.191667		205	1	1	0.00833321		206	1	1	0.0249999		207	1	1	0.141667		208	1	1	0.0333333		209	1	1	0.05		210	1	1	0.225		211	1	1	0.0833335
201	1	1	0.05		202	1	1	0.075		203	1	1	0.0583334		205	1	1	0.0666666		206	1	1	0.0166667		207	1	1	0.116667		208	1	1	0.0166667		209	1	1	0.108333		210	1	1	0.116667		211	1	1	0.108333
201	1	1	0.0916667		202	1	1	0.0166669		203	1	1	0.133333		205	1	1	0.125		206	1	1	0.0166667		207	1	1	0.133334		208	1	1	0.0750003		209	1	1	0.0166664		210	1	1	0.0749998		211	1	1	0.0916667
201	1	1	0.0166667		202	1	1	0.00833321		203	1	1	0.125		205	1	1	0.0250001		206	1	1	0.00833321		207	1	1	0.0583334		208	1	1	0.00833368		209	1	1	0.0333333		210	1	1	0.0916667		211	1	1	0.0500002
201	1	1	0.0166664		202	1	1	0.041667		203	1	1	0.158333		205	1	1	0.141666		206	1	1	0.0500002		207	1	1	0.133333		208	1	1	0.00833368		209	1	1	0.00833368		210	1	1	0.116667		211	1	1	0.0749998
201	1	1	0.0583334		202	1	1	0.0500002		203	1	1	0.158333		205	1	1	0.0999999		206	1	1	0.0250001		207	1	1	0.0500002		208	1	1	0.0250001		209	1	1	0.0250001		210	1	1	0.158333		211	1	1	0.0583334
201	1	1	0.0583334		202	1	1	0.0250001		203	1	1	0.0749998		205	1	1	0.0333333		206	1	1	0.0166664		207	1	1	0.0333333		208	1	1	0.00833368		209	1	1	0.0333333		210	1	1	0.0916672		211	1	1	0.0249996
201	1	1	0.0333333		202	1	1	0.0749998		203	1	1	0.108334		205	1	1	0.0333333		206	1	1	0.0583329		207	1	1	0.0500002		208	1	1	0.00833321		209	1	1	0.133333		210	1	1	0.116667		211	1	1	0.0750003
201	1	1	0.0916667		202	1	1	0.0166669		203	1	1	0.0583334		205	1	1	0.00833321		206	1	1	0.0249996		207	1	1	0.0249996		208	1	1	0.0333338		209	1	1	0.141666		210	1	1	0.0500002		211	1	1	0.0333333
201	1	1	0.0333333		202	1	1	0.0166669		203	1	1	0.108334		205	1	1	0.15		206	1	1	0.00833321		207	1	1	0.166667		208	1	1	0.0416665		209	1	1	0.0999994		210	1	1	0.0333328		211	1	1	0.0583324
201	1	1	0.0250001		202	1	1	0.0416665		203	1	1	0.083333		205	1	1	0.0166664		206	1	1	0.0416665		207	1	1	0.133333		208	1	1	0.0666666		209	1	1	0.158333		210	1	1	0.125		211	1	1	0.00833321
201	1	1	0.0250001		202	1	1	0.141666		203	1	1	0.0999994		205	1	1	0.0999994		206	1	1	0.0583334		207	1	1	0.125		208	1	1	0.0166674		209	1	1	0.0250006		210	1	1	0.108333		211	1	1	0.0583334
201	1	1	0.083333		202	1	1	0.566667		203	1	1	0.0916672		205	1	1	0.0749998		206	1	1	0.0166664		207	1	1	0.0166664		208	1	1	0		209	1	1	0.0583324		210	1	1	0.0749998		211	1	1	0
201	1	1	0.125		202	1	1	0.216667		203	1	1	0.125		205	1	1	0.0583334		206	1	1	0.00833321		207	1	1	0.0666666		208	1	1	0.0500002		209	1	1	0.0916672		210	1	1	0.0249996		211	1	1	0.0999994
201	1	1	0.0333338		202	1	1	0.566667		203	1	1	0.125		205	1	1	0.00833321		206	1	1	0		207	1	1	0		208	1	1	0.0666666		209	1	1	0		210	1	1	0.00833321		211	1	1	0.0333338
201	1	1	0.0750008		202	1	1	0.141666		203	1	1	0.133333		205	1	1	0.041667		206	1	1	0.0750008		207	1	1	0.00833321		208	1	1	0.0583334		209	1	1	0.0500002		210	1	1	0.133333		211	1	1	0.0250006
201	1	1	0.00833321		202	1	1	0.516666		203	1	1	0.116667		205	1	1	0.0333338		206	1	1	0.041666		207	1	1	0.0583334		208	1	1	0.041667		209	1	1	0.0333338		210	1	1	0.0500002		211	1	1	0.00833321
201	1	1	0.041667		202	1	1	0.733334		203	1	1	0.108334		205	1	1	0.0916662		206	1	1	0.083334		207	1	1	0.0499992		208	1	1	0.0333328		209	1	1	0.266667		210	1	1	0.0166674		211	1	1	0.0166664
201	1	1	0.0666666		202	1	1	0		203	1	1	0		205	1	1	0.2		206	1	1	0.0583334		207	1	1	0.0166664		208	1	1	0.0250006		209	1	1	0.00833321		210	1	1	0.0333328		211	1	1	0.0500002
201	1	1	0.133333		202	1	1	0.0166664		203	1	1	0.108334		205	1	1	0.116666		206	1	1	0.0249996		207	1	1	0.108334		208	1	1	0.00833416		209	1	1	0.0333338		210	1	1	0.0666656		211	1	1	0.0249996
201	1	1	0.133333		202	1	1	0.083333		203	1	1	0.0750008		205	1	1	0.0249996		206	1	1	0.0499992		207	1	1	0.0583334		208	1	1	0.0500002		209	1	1	0.2		210	1	1	0.0416679		211	1	1	0.0166664
201	1	1	0.0249996		202	1	1	0.0666666		203	1	1	0.141666		205	1	1	0.0166674		206	1	1	0.0583334		207	1	1	0.0333338		208	1	1	0.00833416		209	1	1	0.2		210	1	1	0.116667		211	1	1	0.1
201	1	1	0		202	1	1	0.0166664		203	1	1	0.0499992		205	1	1	0.108334		206	1	1	0.133333		207	1	1	0.0916662		208	1	1	0.00833321		209	1	1	0.25		210	1	1	0.0666676		211	1	1	0.166667
201	1	1	0.0249996		202	1	1	0.0249996		203	1	1	0.083334		205	1	1	0.0583344		206	1	1	0.0250006		207	1	1	0.0333338		208	1	1	0.0750008		209	1	1	0.341667		210	1	1	0		211	1	1	0.00833321
201	1	1	0.0333328		202	1	1	0.0583334		203	1	1	0.125		205	1	1	0		206	1	1	0.00833321		207	1	1	0.0749998		208	1	1	0.0333328		209	1	1	0.299999		210	1	1	0.0750008		211	1	1	0.125
201	1	1	0.0833333		202	1	1	0		203	1	1	0.141667		205	1	1	0		206	1	1	0		207	1	1	0.166667		208	1	1	0.0166667		209	1	1	0.133333		210	1	1	0.05		211	1	1	0.05
201	1	1	0.00833321		202	1	1	0.133333		203	1	1	0.3		205	1	1	0.0500002		206	1	1	0.00833344		207	1	1	0.15		208	1	1	0.0333333		209	1	1	0.0583334		210	1	1	0.05		211	1	1	0.0416667
201	1	1	0.0583334		202	1	1	0.108333		203	1	1	0.266667		205	1	1	0.0583334		206	1	1	0.0833333		207	1	1	0.2		208	1	1	0.0249999		209	1	1	0.108333		210	1	1	0.0583334		211	1	1	0.116667
201	1	1	0.05		202	1	1	0		203	1	1	0.183333		205	1	1	0.0250001		206	1	1	0.0583334		207	1	1	0.15		208	1	1	0.0583334		209	1	1	0.125		210	1	1	0.125		211	1	1	0.05
201	1	1	0.0416667		202	1	1	0.0416665		203	1	1	0.0416665		205	1	1	0.0583329		206	1	1	0.0416667		207	1	1	0.166667		208	1	1	0.00833344		209	1	1	0.0999999		210	1	1	0.0583334		211	1	1	0.0999999
201	1	1	0.0166669		202	1	1	0.075		203	1	1	0.208333		205	1	1	0.00833368		206	1	1	0.0333333		207	1	1	0.0916667		208	1	1	0.0499997		209	1	1	0.0999999		210	1	1	0.0166669		211	1	1	0.0333333
201	1	1	0.0500002		202	1	1	0.041667		203	1	1	0.0999999		205	1	1	0		206	1	1	0.00833368		207	1	1	0.0499997		208	1	1	0.0333333		209	1	1	0.1		210	1	1	0.0749998		211	1	1	0.0666666
201	1	1	0.0999999		202	1	1	0		203	1	1	0.0250001		205	1	1	0.0250001		206	1	1	0.108333		207	1	1	0.0499997		208	1	1	0.0333333		209	1	1	0.0749998		210	1	1	0.0749998		211	1	1	0.0499997
201	1	1	0.0166669		202	1	1	0.0750003		203	1	1	0.0750003		205	1	1	0.0749998		206	1	1	0.458333		207	1	1	0.0333333		208	1	1	0.0666666		209	1	1	0.0333333		210	1	1	0.0583334		211	1	1	0.0333333
201	1	1	0.0166669		202	1	1	0.0666666		203	1	1	0.158334		205	1	1	0.0499997		206	1	1	0.208333		207	1	1	0.141666		208	1	1	0.0416665		209	1	1	0.0416665		210	1	1	0.0500002		211	1	1	0.0999999
201	1	1	0.0666666		202	1	1	0.0250001		203	1	1	0		205	1	1	0		206	1	1	0.491667		207	1	1	0.0749998		208	1	1	0.0166669		209	1	1	0.0250001		210	1	1	0.0583334		211	1	1	0.0750003
201	1	1	0.041667		202	1	1	0.0333338		203	1	1	0.2		205	1	1	0.0583334		206	1	1	0.133333		207	1	1	0.0166664		208	1	1	0.0666666		209	1	1	0.1		210	1	1	0.0333328		211	1	1	0.0749998
201	1	1	0.0666666		202	1	1	0.0583334		203	1	1	0.25		205	1	1	0.116667		206	1	1	0.458333		207	1	1	0.0749998		208	1	1	0.0833335		209	1	1	0.041667		210	1	1	0.0333338		211	1	1	0.0500002
201	1	1	0		202	1	1	0.0499997		203	1	1	0.183333		205	1	1	0.0250006		206	1	1	0.641667		207	1	1	0.0333328		208	1	1	0.0749998		209	1	1	0.0666666		210	1	1	0.083334		211	1	1	0.0750008
201	1	1	0.0583324		202	1	1	0.0166669		203	1	1	0.150001		205	1	1	0		206	1	1	0		207	1	1	0		208	1	1	0.0249996		209	1	1	0		210	1	1	0.0249996		211	1	1	0
201	1	1	0.116667		202	1	1	0.00833368		203	1	1	0.266667		205	1	1	0.166667		206	1	1	0		207	1	1	0.041666		208	1	1	0.0749998		209	1	1	0.0249996		210	1	1	0.083333		211	1	1	0.0583334
201	1	1	0.0666666		202	1	1	0.0333338		203	1	1	0.141666		205	1	1	0.0166674		206	1	1	0.0916672		207	1	1	0.0249996		208	1	1	0.041667		209	1	1	0		210	1	1	0.0250006		211	1	1	0.0166664
201	1	1	0.0500002		202	1	1	0.0583334		203	1	1	0.158333		205	1	1	0.108334		206	1	1	0.0749998		207	1	1	0.041666		208	1	1	0.0249996		209	1	1	0.0249996		210	1	1	0.0749998		211	1	1	0.00833321
201	1	1	0.083334		202	1	1	0.0500002		203	1	1	0.0916672		205	1	1	0.0916672		206	1	1	0.0500002		207	1	1	0.041666		208	1	1	0.083334		209	1	1	0.0333328		210	1	1	0.0916662		211	1	1	0.0249996
201	1	1	0.00833321		202	1	1	0.0166664		203	1	1	0.183333		205	1	1	0.183333		206	1	1	0.0333338		207	1	1	0.083333		208	1	1	0.125		209	1	1	0.0249996		210	1	1	0.0500002		211	1	1	0.0333328
201	1	1	0.0249996		202	1	1	0.0333338		203	1	1	0.224999		205	1	1	0.00833321		206	1	1	0.041667		207	1	1	0.0749998		208	1	1	0		209	1	1	0.158333		210	1	1	0.0333328		211	1	1	0.125
201	1	1	0.0583324		202	1	1	0.0333338		203	1	1	0.208332		205	1	1	0		206	1	1	0.041666		207	1	1	0.0583334		208	1	1	0.041666		209	1	1	0.00833321		210	1	1	0.0583324		211	1	1	0
201	1	1	0.0500002		202	1	1	0.0499992		203	1	1	0.233334		205	1	1	0.191667		206	1	1	0.0166664		207	1	1	0.0333338		208	1	1	0.0166664		209	1	1	0.0749998		210	1	1	0		211	1	1	0.0666666
201	1	1	0.0666666		202	1	1	0.108333		203	1	1	0.233334		205	1	1	0.00833321		206	1	1	0.041666		207	1	1	0.0583334		208	1	1	0.041667		209	1	1	0.0333338		210	1	1	0.0500011		211	1	1	0
201	1	1	0.0583334		202	1	1	0.0916662		203	1	1	0.116667		205	1	1	0.00833321		206	1	1	0		207	1	1	0		208	1	1	0		209	1	1	0.0333338		210	1	1	0		211	1	1	0.00833321
201	1	1	0		202	1	1	0.083333		203	1	1	0.0249996		205	1	1	0.0249996		206	1	1	0.0333328		207	1	1	0.0749998		208	1	1	0.0166674		209	1	1	0.0166664		210	1	1	0.158333		211	1	1	0.0916662
201	1	1	0.0500002		202	1	1	0.0500002		203	1	1	0.0916653		205	1	1	0.108334		206	1	1	0.0333338		207	1	1	0.0583334		208	1	1	0.1		209	1	1	0.191667		210	1	1	0.0666676		211	1	1	0.0916672
201	1	1	0.125		202	1	1	0.0166674		203	1	1	0.141666		205	1	1	0.0249996		206	1	1	0.00833321		207	1	1	0.0666666		208	1	1	0.0583334		209	1	1	0.1		210	1	1	0.00833368		211	1	1	0.0749998
201	1	1	0.1		202	1	1	0.05		203	1	1	0.133333		205	1	1	0.0666666		206	1	1	0.0166667		207	1	1	0.0250001		208	1	1	0.108333		209	1	1	0.241667		210	1	1	0.133334		211	1	1	0.0250001
201	1	1	0.133333		202	1	1	0.116667		203	1	1	0.308333		205	1	1	0.00833321		206	1	1	0.0416667		207	1	1	0.0833333		208	1	1	0.0833335		209	1	1	0.0583334		210	1	1	0.0916667		211	1	1	0
201	1	1	0.075		202	1	1	0.116667		203	1	1	0.191667		205	1	1	0.0916667		206	1	1	0.00833321		207	1	1	0.0249999		208	1	1	0.075		209	1	1	0.0749998		210	1	1	0.00833321		211	1	1	0.0999999
201	1	1	0		202	1	1	0.075		203	1	1	0.216667		205	1	1	0.0333333		206	1	1	0.0166667		207	1	1	0.0583334		208	1	1	0.05		209	1	1	0.125		210	1	1	0.0250006		211	1	1	0
201	1	1	0.00833321		202	1	1	0.0416667		203	1	1	0.175		205	1	1	0.0416665		206	1	1	0.05		207	1	1	0		208	1	1	0.0333333		209	1	1	0.108333		210	1	1	0.0666666		211	1	1	0.0666666
201	1	1	0.0333333		202	1	1	0.0416667		203	1	1	0.283333		205	1	1	0.0916667		206	1	1	0.00833321		207	1	1	0.0666671		208	1	1	0.0666666		209	1	1	0.166667		210	1	1	0.0583334		211	1	1	0.15
201	1	1	0.0666671		202	1	1	0.0249999		203	1	1	0.308333		205	1	1	0.0416665		206	1	1	0.0250001		207	1	1	0.00833368		208	1	1	0.0166669		209	1	1	0.166667		210	1	1	0.125		211	1	1	0.108334
201	1	1	0.0750003		202	1	1	0.0833335		203	1	1	0.241667		205	1	1	0		206	1	1	0		207	1	1	0.0999999		208	1	1	0		209	1	1	0.133333		210	1	1	0.0333338		211	1	1	0.0500002
201	1	1	0.175		202	1	1	0.0333333		203	1	1	0.116667		205	1	1	0.0833335		206	1	1	0.0499997		207	1	1	0.458333		208	1	1	0.00833321		209	1	1	0.108333		210	1	1	0.0583334		211	1	1	0.0250001
201	1	1	0.141667		202	1	1	0.0749998		203	1	1	0.2		205	1	1	0		206	1	1	0		207	1	1	0.158333		208	1	1	0.0166669		209	1	1	0.125		210	1	1	0.041667		211	1	1	0.041667
201	1	1	0.0833335		202	1	1	0.0833335		203	1	1	0.175		205	1	1	0.0583334		206	1	1	0.0833335		207	1	1	0.591667		208	1	1	0.0333333		209	1	1	0.141666		210	1	1	0.0666666		211	1	1	0.0333333
201	1	1	0.00833368		202	1	1	0.0333333		203	1	1	0.00833321		205	1	1	0.00833321		206	1	1	0.0250001		207	1	1	0.233334		208	1	1	0.0166664		209	1	1	0.0749998		210	1	1	0.0166664		211	1	1	0.1
201	1	1	0.0416665		202	1	1	0.0416665		203	1	1	0.15		205	1	1	0.0333338		206	1	1	0.0666666		207	1	1	0.616667		208	1	1	0.00833321		209	1	1	0.175		210	1	1	0.0166674		211	1	1	0.116667
201	1	1	0.0250001		202	1	1	0.0500002		203	1	1	0.0916672		205	1	1	0.041667		206	1	1	0.175		207	1	1	0.799999		208	1	1	0.0916662		209	1	1	0.150001		210	1	1	0.0583324		211	1	1	0.0250006
201	1	1	0.00833321		202	1	1	0		203	1	1	0.0333338		205	1	1	0.0249996		206	1	1	0		207	1	1	0.158334		208	1	1	0.00833321		209	1	1	0.0333338		210	1	1	0.0666656		211	1	1	0.15
201	1	1	0.125		202	1	1	0.0999999		203	1	1	0.108333		205	1	1	0.083333		206	1	1	0.0416665		207	1	1	0.1		208	1	1	0.0166674		209	1	1	0.0750008		210	1	1	0		211	1	1	0.141667
201	1	1	0.0749998		202	1	1	0.0583334		203	1	1	0.158334		205	1	1	0.0333338		206	1	1	0		207	1	1	0.0250006		208	1	1	0.0250006		209	1	1	0.166667		210	1	1	0.0833321		211	1	1	0.041667
201	1	1	0.0583334		202	1	1	0.0916672		203	1	1	0.0249996		205	1	1	0.083333		206	1	1	0.041666		207	1	1	0.0166674		208	1	1	0.0499992		209	1	1	0.0583334		210	1	1	0.0750008		211	1	1	0.0249996
201	1	1	0.083333		202	1	1	0.0166664		203	1	1	0		205	1	1	0.0333338		206	1	1	0.00833321		207	1	1	0.0500002		208	1	1	0.0666666		209	1	1	0.083334		210	1	1	0.141666		211	1	1	0.0333328
201	1	1	0.00833321		202	1	1	0		203	1	1	0.15		205	1	1	0.0583334		206	1	1	0.0166674		207	1	1	0.166666		208	1	1	0.0666666		209	1	1	0.0249996		210	1	1	0.216667		211	1	1	0.083333
201	1	1	0.083333		202	1	1	0.00833416		203	1	1	0.0666676		205	1	1	0.00833321		206	1	1	0.1		207	1	1	0.133333		208	1	1	0.0500002		209	1	1	0.0749998		210	1	1	0.0666676		211	1	1	0.108334
201	1	1	0.0166664		202	1	1	0.00833416		203	1	1	0.0500011		205	1	1	0		206	1	1	0.116667		207	1	1	0.216667		208	1	1	0.00833321		209	1	1	0.141667		210	1	1	0.0666676		211	1	1	0
201	1	1	0.116667		202	1	1	0.0250006		203	1	1	0.0916672		205	1	1	0.0666666		206	1	1	0.475		207	1	1	0.2		208	1	1	0.0500002		209	1	1	0.083333		210	1	1	0		211	1	1	0.0500002
201	1	1	0.175		202	1	1	0		203	1	1	0.0416679		205	1	1	0.00833321		206	1	1	0.208334		207	1	1	0.0333328		208	1	1	0.0166674		209	1	1	0.1		210	1	1	0.0249996		211	1	1	0.0750008
201	1	1	0.175		202	1	1	0.0916672		203	1	1	0.125		205	1	1	0.1		206	1	1	0.474999		207	1	1	0.0166664		208	1	1	0.108334		209	1	1	0.041667		210	1	1	0.108334		211	1	1	0
201	1	1	0.175		202	1	1	0.0333328		203	1	1	0.0333328		205	1	1	0.0750008		206	1	1	0.116667		207	1	1	0.0583334		208	1	1	0.108334		209	1	1	0.0916662		210	1	1	0.108334		211	1	1	0.0749998
201	1	1	0.133333		202	1	1	0.0249996		203	1	1	0.0583344		205	1	1	0.0583324		206	1	1	0.441667		207	1	1	0.0333328		208	1	1	0.0583334		209	1	1	0.166666		210	1	1	0.0333328		211	1	1	0.0749998
201	1	1	0.158333		202	1	1	0.0583334		203	1	1	0.0333328		205	1	1	0.0249996		206	1	1	0.616667		207	1	1	0.0666668		208	1	1	0.0916667		209	1	1	0.0833321		210	1	1	0.05		211	1	1	0.0249996
201	1	1	0.141667		202	1	1	0.0833333		203	1	1	0.208333		205	1	1	0.191667		206	1	1	0.025		207	1	1	0.0166667		208	1	1	0.0916667		209	1	1	0.0583332		210	1	1	0.0333333		211	1	1	0.158334
201	1	1	0.141667		202	1	1	0.0833333		203	1	1	0.25		205	1	1	0.108333		206	1	1	0.00833321		207	1	1	0.0333333		208	1	1	0.0583334		209	1	1	0.0833335		210	1	1	0.05		211	1	1	0.141667
201	1	1	0.00833321		202	1	1	0.0833333		203	1	1	0.125		205	1	1	0.0416665		206	1	1	0.0333333		207	1	1	0.00833321		208	1	1	0.0416667		209	1	1	0.0833333		210	1	1	0.00833321		211	1	1	0.108333
201	1	1	0.0333333		202	1	1	0.075		203	1	1	0.108333		205	1	1	0.0250001		206	1	1	0		207	1	1	0.0999999		208	1	1	0.0749998		209	1	1	0.0666668		210	1	1	0		211	1	1	0.0999999
201	1	1	0.05		202	1	1	0		203	1	1	0.0833335		205	1	1	0.108333		206	1	1	0.0333333		207	1	1	0.00833368		208	1	1	0.0666666		209	1	1	0.0333333		210	1	1	0.0416665		211	1	1	0.0166664
201	1	1	0.0166667		202	1	1	0.0416667		203	1	1	0.0333333		205	1	1	0.041667		206	1	1	0.0416667		207	1	1	0.0500002		208	1	1	0.0666666		209	1	1	0.0250001		210	1	1	0.116667		211	1	1	0.0750003
201	1	1	0.0666666		202	1	1	0.0416665		203	1	1	0		205	1	1	0.00833368		206	1	1	0.0250001		207	1	1	0.0333338		208	1	1	0.0416665		209	1	1	0.00833321		210	1	1	0.166667		211	1	1	0.0999999
201	1	1	0.00833321		202	1	1	0.183333		203	1	1	0.0166669		205	1	1	0.0833335		206	1	1	0.0666666		207	1	1	0.0166664		208	1	1	0.0666666		209	1	1	0		210	1	1	0.0750008		211	1	1	0.141667
201	1	1	0.0166669		202	1	1	0.541667		203	1	1	0.0333333		205	1	1	0.0416665		206	1	1	0.0249996		207	1	1	0.0416665		208	1	1	0.0333333		209	1	1	0.00833321		210	1	1	0.0583334		211	1	1	0.0749998
201	1	1	0.15		202	1	1	0.225		203	1	1	0		205	1	1	0.0833335		206	1	1	0.0499997		207	1	1	0.00833321		208	1	1	0.0333333		209	1	1	0.00833321		210	1	1	0		211	1	1	0.0416665
201	1	1	0.116667		202	1	1	0.525		203	1	1	0.0333338		205	1	1	0.133333		206	1	1	0.0416665		207	1	1	0.0500002		208	1	1	0.0250001		209	1	1	0.0333333		210	1	1	0.0916672		211	1	1	0.0250001
201	1	1	0.0416665		202	1	1	0.2		203	1	1	0.0166664		205	1	1	0.191666		206	1	1	0.0166669		207	1	1	0.0666666		208	1	1	0.041667		209	1	1	0.00833368		210	1	1	0.116667		211	1	1	0.0416665
201	1	1	0.0333333		202	1	1	0.558333		203	1	1	0.0666666		205	1	1	0.041666		206	1	1	0		207	1	1	0		208	1	1	0.0666666		209	1	1	0.125		210	1	1	0.0583334		211	1	1	0.0666666
201	1	1	0.0583334		202	1	1	0.658334		203	1	1	0.041667		205	1	1	0.0916662		206	1	1	0.0666666		207	1	1	0.0583324		208	1	1	0		209	1	1	0.0916672		210	1	1	0.266666		211	1	1	0
201	1	1	0.0749998		202	1	1	0.00833321		203	1	1	0.108334		205	1	1	0.1		206	1	1	0.133333		207	1	1	0.0166664		208	1	1	0.0166664		209	1	1	0.0916672		210	1	1	0.0916662		211	1	1	0.0750008
201	1	1	0.108334		202	1	1	0.041667		203	1	1	0.083333		205	1	1	0.150001		206	1	1	0.0916667		207	1	1	0.00833416		208	1	1	0		209	1	1	0.183333		210	1	1	0.241667		211	1	1	0.00833321
201	1	1	0.0499992		202	1	1	0.0250006		203	1	1	0		205	1	1	0.0333328		206	1	1	0.0250001		207	1	1	0.1		208	1	1	0.0250006		209	1	1	0.0749998		210	1	1	0.1		211	1	1	0.00833321
201	1	1	0.041667		202	1	1	0.1		203	1	1	0.0916662		205	1	1	0.166666		206	1	1	0.00833416		207	1	1	0.0750008		208	1	1	0.0916662		209	1	1	0.108334		210	1	1	0.041666		211	1	1	0
201	1	1	0.041667		202	1	1	0.0499992		203	1	1	0.0249996		205	1	1	0.2		206	1	1	0.0166674		207	1	1	0.166667		208	1	1	0.0916662		209	1	1	0.0916672		210	1	1	0		211	1	1	0.1
201	1	1	0.00833321		202	1	1	0.083334		203	1	1	0.0500002		205	1	1	0.0249996		206	1	1	0.00833321		207	1	1	0.0333328		208	1	1	0.0250006		209	1	1	0.0916662		210	1	1	0.0416679		211	1	1	0.108334
201	1	1	0.0333338		202	1	1	0.00833321		203	1	1	0.0500002		205	1	1	0.0916662		206	1	1	0.0916672		207	1	1	0.0666666		208	1	1	0.108334		209	1	1	0.083333		210	1	1	0.0249996		211	1	1	0.0333338
201	1	1	0.125		202	1	1	0.041667		203	1	1	0.0666676		205	1	1	0.0583334		206	1	1	0.0749998		207	1	1	0.0749998		208	1	1	0.041667		209	1	1	0.00833321		210	1	1	0.166666		211	1	1	0.0583334
201	1	1	0.083334		202	1	1	0.041667		203	1	1	0.00833321		205	1	1	0.116667		206	1	1	0.0500002		207	1	1	0.041666		208	1	1	0.0749998		209	1	1	0.108334		210	1	1	0.116667		211	1	1	0.0166674
201	1	1	0		202	1	1	0		203	1	1	0.0166683		205	1	1	0.041666		206	1	1	0.0583324		207	1	1	0.041667		208	1	1	0.0250006		209	1	1	0.158333		210	1	1	0.108334		211	1	1	0
201	1	1	0.0166674		202	1	1	0.0916672		203	1	1	0.0250015		205	1	1	0.125		206	1	1	0.0166664		207	1	1	0.0666676		208	1	1	0.041667		209	1	1	0		210	1	1	0.0333328		211	1	1	0.0500002
201	1	1	0.0500002		202	1	1	0.041667		203	1	1	0		205	1	1	0.15		206	1	1	0.00833321		207	1	1	0.125		208	1	1	0.0500002		209	1	1	0.0499992		210	1	1	0.158333		211	1	1	0.0250006
201	1	1	0.0583334		202	1	1	0.083333		203	1	1	0.00833321		205	1	1	0.1		206	1	1	0.0666666		207	1	1	0.108334		208	1	1	0.0166664		209	1	1	0.0583344		210	1	1	0.083334		211	1	1	0.00833321
201	1	2	0.0416665		202	1	2	0.241667		203	1	1	0.0666676		205	1	1	0.0750008		206	1	1	0.00833321		207	1	2	0.0916667		208	1	2	0.108333		209	1	2	0.275		210	1	2	0.025		211	1	1	0.0583334
201	1	2	0.383333		202	1	2	0.233333		203	1	2	0.15		205	1	2	0.0916667		206	1	2	0.108333		207	1	2	0.35		208	1	2	1.15		209	1	2	0.75		210	1	2	0.175		211	1	2	0.208333
201	1	2	0.166667		202	1	2	0.175		203	1	2	0.516667		205	1	2	0.0500002		206	1	2	0.191667		207	1	2	0.0833335		208	1	2	0.708333		209	1	2	0.458333		210	1	2	0.625		211	1	2	0.166667
201	1	2	0.133333		202	1	2	0.166667		203	1	2	0.191667		205	1	2	0.375		206	1	2	0.0166667		207	1	2	0.258333		208	1	2	0.708333		209	1	2	2.59167		210	1	2	0.0250001		211	1	2	0.533333
201	1	2	0.075		202	1	2	0.191667		203	1	2	0.216667		205	1	2	0.133333		206	1	2	0.283333		207	1	2	0.05		208	1	2	0.0916667		209	1	2	1.80833		210	1	2	0.45		211	1	2	0.0833333
201	1	2	0.408333		202	1	2	0.225		203	1	2	0.0499997		205	1	2	0.416667		206	1	2	0.0250001		207	1	2	0.0250001		208	1	2	0.583333		209	1	2	1.825		210	1	2	0.0833335		211	1	2	0.458333
201	1	2	0		202	1	2	0.441667		203	1	2	0.391666		205	1	2	0.0333333		206	1	2	0.325		207	1	2	0.241666		208	1	2	0.0416665		209	1	2	1.1		210	1	2	0.625		211	1	2	0.141667
201	1	2	0.0166669		202	1	2	0.141666		203	1	2	0.75		205	1	2	0.375		206	1	2	0.0833335		207	1	2	0.258333		208	1	2	0.233333		209	1	2	0		210	1	2	0.35		211	1	2	0.483334
201	1	2	0.3		202	1	2	0.158333		203	1	2	0.5		205	1	2	0.508333		206	1	2	0.0583334		207	1	2	0.166667		208	1	2	0.508334		209	1	2	0.266667		210	1	2	0.133333		211	1	2	0.708333
201	1	2	0.116667		202	1	2	0.125		203	1	2	0.708333		205	1	2	0.133333		206	1	2	0.3		207	1	2	0.208333		208	1	2	0.0416665		209	1	2	0.683333		210	1	2	0.333334		211	1	2	0.266667
201	1	2	0.258333		202	1	2	0.116666		203	1	2	0.241667		205	1	2	0.441666		206	1	2	0.0333333		207	1	2	0		208	1	2	0.116667		209	1	2	0.55		210	1	2	0.0249996		211	1	2	1.00833
201	1	2	0.233333		202	1	2	0.233334		203	1	2	0.383333		205	1	2	0.1		206	1	2	0.266666		207	1	2	0.241667		208	1	2	0.466667		209	1	2	0.508333		210	1	2	0.375		211	1	2	0.616667
201	1	2	0.416667		202	1	2	0.191667		203	1	2	0.141666		205	1	2	0.391666		206	1	2	0.0333333		207	1	2	0.208333		208	1	2	0.0916672		209	1	2	0.391666		210	1	2	0.0249996		211	1	2	0.85
201	1	2	0.0749998		202	1	2	0.341666		203	1	2	0.3		205	1	2	0.0916672		206	1	2	0.308333		207	1	2	0.391667		208	1	2	0.433333		209	1	2	0.733334		210	1	2	0.475		211	1	2	0.224999
201	1	2	0.0166664		202	1	2	0.150001		203	1	2	0.116667		205	1	2	0.5		206	1	2	0.116667		207	1	2	0.266666		208	1	2	0.266666		209	1	2	0.141666		210	1	2	0.275		211	1	2	0.216666
201	1	2	0.275		202	1	2	0.108333		203	1	2	0		205	1	2	0.358334		206	1	2	0.425		207	1	2	0.125		208	1	2	0.724999		209	1	2	0.6		210	1	2	0.158333		211	1	2	0.133333
201	1	2	0.0333328		202	1	2	0.0666666		203	1	2	1.03333		205	1	2	0.0333328		206	1	2	0.475		207	1	2	0.225		208	1	2	0.25		209	1	2	0.15		210	1	2	0.333333		211	1	2	0.325
201	1	2	0.224999		202	1	2	0.083333		203	1	2	0.516667		205	1	2	0.366666		206	1	2	0.333333		207	1	2	0.383334		208	1	2	0.55		209	1	2	0.575		210	1	2	0.133333		211	1	2	0.333333
201	1	2	0.283333		202	1	2	0.2		203	1	2	0.683333		205	1	2	0.158334		206	1	2	0.341666		207	1	2	0.183333		208	1	2	0.125		209	1	2	0.0583324		210	1	2	0.275		211	1	2	0.0999994
201	1	2	0.041667		202	1	2	0.208333		203	1	2	0.241666		205	1	2	0.316667		206	1	2	0.283333		207	1	2	0.541666		208	1	2	0.666667		209	1	2	0.616667		210	1	2	0.083334		211	1	2	0.616667
201	1	2	0.166667		202	1	2	0.3		203	1	2	0.616667		205	1	2	0.0250006		206	1	2	0.316668		207	1	2	0.241667		208	1	2	0.0500002		209	1	2	0.0499992		210	1	2	0.5		211	1	2	0.125
201	1	2	0.391666		202	1	2	0.108334		203	1	2	0.258333		205	1	2	0.474999		206	1	2	0.616667		207	1	2	0.0333328		208	1	2	0.283334		209	1	2	0		210	1	2	0.183334		211	1	2	0.55
201	1	2	0.591666		202	1	2	0.158333		203	1	2	0.283333		205	1	2	0.408334		206	1	2	0.341666		207	1	2	0.391667		208	1	2	0.633333		209	1	2	0.525001		210	1	2	0.0333328		211	1	2	0.516666
201	1	2	0.366667		202	1	2	0.116667		203	1	2	0.650001		205	1	2	0.125		206	1	2	0.358333		207	1	2	0.0583334		208	1	2	0.1		209	1	2	0.0333328		210	1	2	0.325001		211	1	2	0.0249996
201	1	2	0.416667		202	1	2	0.0749998		203	1	2	0.283335		205	1	2	0.391666		206	1	2	0.25		207	1	2	0.341667		208	1	2	0.483334		209	1	2	0.533333		210	1	2	0.0916653		211	1	2	0.283334
201	1	2	0.408333		202	1	2	0.208334		203	1	2	0.566666		205	1	2	0.0166683		206	1	2	0.283333		207	1	2	0.00833321		208	1	2	0.15		209	1	2	0.158333		210	1	2	0.333332		211	1	2	0.141667
201	1	2	0.474999		202	1	2	0.191667		203	1	2	0.158333		205	1	2	0.341665		206	1	2	0.308333		207	1	2	0.0666676		208	1	2	0.616667		209	1	2	0.691668		210	1	2	0.0333328		211	1	2	0.116666
201	1	2	0.466667		202	1	2	0.233334		203	1	2	1.14167		205	1	2	0		206	1	2	0.283333		207	1	2	0.383333		208	1	2	0.108334		209	1	2	0.0666676		210	1	2	0.408333		211	1	2	0.25
201	1	2	0.108333		202	1	2	0		203	1	2	0.65		205	1	2	0.366667		206	1	2	0.533333		207	1	2	0		208	1	2	0.183333		209	1	2	0.05		210	1	2	0.225		211	1	2	0.191667
201	1	2	0.241667		202	1	2	0.0166667		203	1	2	0		205	1	2	0		206	1	2	0.025		207	1	2	0.441667		208	1	2	0.475		209	1	2	0.441667		210	1	2	0.00833321		211	1	2	0.175
201	1	2	0.0166667		202	1	2	0.183333		203	1	2	0.25		205	1	2	0.2		206	1	2	0.283333		207	1	2	0.0416667		208	1	2	0.108333		209	1	2	0.266667		210	1	2	0.483333		211	1	2	0.8
201	1	2	0.458333		202	1	2	0.225		203	1	2	0.216667		205	1	2	0.283334		206	1	2	0.0166667		207	1	2	0.475		208	1	2	0.541667		209	1	2	0.65		210	1	2	0.116667		211	1	2	0.691667
201	1	2	0.433333		202	1	2	0.125		203	1	2	0.833333		205	1	2	0.0166664		206	1	2	0.233333		207	1	2	0.175		208	1	2	0.0250001		209	1	2	0.166667		210	1	2	0.375		211	1	2	0.691667
201	1	2	0.108334		202	1	2	0.3		203	1	2	0.425		205	1	2	0.341667		206	1	2	0.166667		207	1	2	0.533333		208	1	2	0.175		209	1	2	0.8		210	1	2	0.0333333		211	1	2	0.15
201	1	2	0.0166664		202	1	2	0.15		203	1	2	0.775		205	1	2	0.141666		206	1	2	0.141667		207	1	2	0.15		208	1	2	0.258334		209	1	2	0.266666		210	1	2	0.316667		211	1	2	0.225
201	1	2	0.416667		202	1	2	0.0333333		203	1	2	0.258333		205	1	2	0.0833335		206	1	2	0.0583334		207	1	2	0.0999999		208	1	2	0.166667		209	1	2	0.241667		210	1	2	0.541667		211	1	2	0.25
201	1	2	0.0749998		202	1	2	0.333333		203	1	2	0.216667		205	1	2	0.0416665		206	1	2	0.116667		207	1	2	0.416667		208	1	2	0.116667		209	1	2	0.741667		210	1	2	0.0750003		211	1	2	0
201	1	2	0.483334		202	1	2	0.00833321		203	1	2	0.691667		205	1	2	0.45		206	1	2	0.175		207	1	2	0.208333		208	1	2	0.125		209	1	2	0.333333		210	1	2	0.358333		211	1	2	0.35
201	1	2	0.116666		202	1	2	0.4		203	1	2	0.125		205	1	2	0		206	1	2	0.0499997		207	1	2	0.566667		208	1	2	0.383333		209	1	2	0.775		210	1	2	0.125		211	1	2	0.00833368
201	1	2	0.358334		202	1	2	0.0666666		203	1	2	0.583333		205	1	2	0.158334		206	1	2	0.2		207	1	2	0.291666		208	1	2	0.366667		209	1	2	0.108333		210	1	2	0.266666		211	1	2	0.325
201	1	2	0.0916662		202	1	2	0.375		203	1	2	0.0666666		205	1	2	0.2		206	1	2	0.0250001		207	1	2	0.716667		208	1	2	0.241667		209	1	2	0.65		210	1	2	0.141666		211	1	2	0.041667
201	1	2	0.00833321		202	1	2	0.00833321		203	1	2	0.575		205	1	2	0.275		206	1	2	0.258334		207	1	2	0.275001		208	1	2	0.0916662		209	1	2	0.108334		210	1	2	0.433333		211	1	2	0.316667
201	1	2	0.416667		202	1	2	0.083333		203	1	2	0.225		205	1	2	0.0916672		206	1	2	0.15		207	1	2	0.00833416		208	1	2	0.333334		209	1	2	0.158333		210	1	2	0.275001		211	1	2	0.208334
201	1	2	0.108334		202	1	2	0.508333		203	1	2	0.083333		205	1	2	0.125		206	1	2	0.183333		207	1	2	0.383334		208	1	2	0.116667		209	1	2	0.841667		210	1	2	0.0500002		211	1	2	0.175
201	1	2	0.291666		202	1	2	0.00833416		203	1	2	0.433333		205	1	2	0.8		206	1	2	0.0999999		207	1	2	0.0583334		208	1	2	0.475		209	1	2	0.375		210	1	2	0.316667		211	1	2	0.233334
201	1	2	0.0166664		202	1	2	0.516667		203	1	2	0.0333338		205	1	2	0.233334		206	1	2	0.225		207	1	2	0.35		208	1	2	0.0916672		209	1	2	0.566667		210	1	2	0.041667		211	1	2	0.458333
201	1	2	0.45		202	1	2	0.00833321		203	1	2	0.208333		205	1	2	0.425		206	1	2	0.141667		207	1	2	0.0500002		208	1	2	0.466666		209	1	2	0.0916672		210	1	2	0.216667		211	1	2	0.441667
201	1	2	0.041667		202	1	2	0.458333		203	1	2	0.041667		205	1	2	0.208333		206	1	2	0.083333		207	1	2	0.333334		208	1	2	0.0583334		209	1	2	0.358333		210	1	2	0.0500002		211	1	2	0.308333
201	1	2	0.175		202	1	2	0.0666666		203	1	2	0.958334		205	1	2	0.716667		206	1	2	0.141666		207	1	2	0.0916672		208	1	2	0.00833321		209	1	2	0.00833321		210	1	2	0.266667		211	1	2	0.283334
201	1	2	0.433333		202	1	2	0.0333338		203	1	2	0.575		205	1	2	0.283333		206	1	2	0.191667		207	1	2	0		208	1	2	0.191667		209	1	2	0.275		210	1	2	0.133333		211	1	2	0.5
201	1	2	0.00833416		202	1	2	0.383334		203	1	2	0.366667		205	1	2	0.275		206	1	2	0.041666		207	1	2	0.341666		208	1	2	0.233334		209	1	2	0.566667		210	1	2	0.0249996		211	1	2	0.483333
201	1	2	0.208333		202	1	2	0.0666666		203	1	2	0.666666		205	1	2	0.65		206	1	2	0.3		207	1	2	0.041666		208	1	2	0.0333338		209	1	2	0.183333		210	1	2	0.175001		211	1	2	0.525001
201	1	2	0.116667		202	1	2	0.333333		203	1	2	0.308332		205	1	2	0.208334		206	1	2	0.00833321		207	1	2	0.5		208	1	2	0.541667		209	1	2	0.441667		210	1	2	0.166668		211	1	2	0.483334
201	1	2	0.433333		202	1	2	0.0583334		203	1	2	0.666666		205	1	2	0.450001		206	1	2	0.316667		207	1	2	0.0583324		208	1	2	0.133333		209	1	2	0.0833321		210	1	2	0.158333		211	1	2	0.508333
201	1	2	0.1		202	1	2	0.15		203	1	2	0.325001		205	1	2	0.0583324		206	1	2	0.083333		207	1	2	0.458334		208	1	2	0.499999		209	1	2	0.533333		210	1	2	0.0416679		211	1	2	0.491667
201	1	2	0.333333		202	1	2	0.0166664		203	1	2	0.683332		205	1	2	0.450001		206	1	2	0.408333		207	1	2	0.108334		208	1	2	0.0333334		209	1	2	0.041666		210	1	2	0.158333		211	1	2	0.375
201	1	2	0.108333		202	1	2	0.108333		203	1	2	0.225		205	1	2	0.0166664		206	1	2	0		207	1	2	0.05		208	1	2	0.175		209	1	2	0.0833334		210	1	2	0.175		211	1	2	0.383333
201	1	2	0.35		202	1	2	0.366667		203	1	2	0.283333		205	1	2	0		206	1	2	0.0666667		207	1	2	0.308333		208	1	2	0.591667		209	1	2	0.575		210	1	2	0.525		211	1	2	0.125
201	1	2	0.0583334		202	1	2	0.0166667		203	1	2	0.133333		205	1	2	0.441667		206	1	2	0.25		207	1	2	0.158333		208	1	2	0.225		209	1	2	0.508333		210	1	2	0.0833335		211	1	2	0.0416667
201	1	2	0.491667		202	1	2	0.433333		203	1	2	0.391667		205	1	2	0.0666668		206	1	2	0.075		207	1	2	0.458333		208	1	2	0.35		209	1	2	0.0666666		210	1	2	0.391666		211	1	2	0.308333
201	1	2	0.041667		202	1	2	0.00833321		203	1	2	0.041667		205	1	2	0.291667		206	1	2	0.208333		207	1	2	0.166667		208	1	2	0.55		209	1	2	0.483333		210	1	2	0.0666666		211	1	2	0.0416667
201	1	2	0.0666666		202	1	2	0.391667		203	1	2	0.408333		205	1	2	0.0583334		206	1	2	0.166667		207	1	2	0.641666		208	1	2	0.216667		209	1	2	0.283333		210	1	2	0.55		211	1	2	0.233333
201	1	2	0.433333		202	1	2	0.0166667		203	1	2	0.166667		205	1	2	0.383333		206	1	2	0.125		207	1	2	0.15		208	1	2	0.95		209	1	2	0.783333		210	1	2	0.0333333		211	1	2	0.0166664
201	1	2	0.0666666		202	1	2	0.0500002		203	1	2	0.125		205	1	2	0.00833368		206	1	2	0.141667		207	1	2	0.291667		208	1	2	0.525		209	1	2	0.25		210	1	2	0		211	1	2	0.291667
201	1	2	0.191667		202	1	2	0.5		203	1	2	0.541667		205	1	2	0.0333333		206	1	2	0.116666		207	1	2	0.7		208	1	2	1.01667		209	1	2	1.04167		210	1	2	0.383333		211	1	2	0.233333
201	1	2	0.141666		202	1	2	0.0916662		203	1	2	0.133333		205	1	2	0.433333		206	1	2	0.191667		207	1	2	0.266666		208	1	2	0.608333		209	1	2	0.45		210	1	2	0.0333328		211	1	2	0.0916667
201	1	2	0.383333		202	1	2	0.425		203	1	2	0.491667		205	1	2	0.00833321		206	1	2	0.0499997		207	1	2	0.641667		208	1	2	1		209	1	2	1.025		210	1	2	0.150001		211	1	2	0.133333
201	1	2	0		202	1	2	0.108334		203	1	2	0.208333		205	1	2	0.425		206	1	2	0.25		207	1	2	0.291667		208	1	2	0.333333		209	1	2	0.683333		210	1	2	0.0583334		211	1	2	0.291667
201	1	2	0		202	1	2	0.466667		203	1	2	0.558333		205	1	2	0.0583334		206	1	2	0.041667		207	1	2	0.608334		208	1	2	0.508333		209	1	2	1.05		210	1	2	0.483334		211	1	2	0.15
201	1	2	0.15		202	1	2	0.0999999		203	1	2	0.166667		205	1	2	0.333333		206	1	2	0.333333		207	1	2	0.233334		208	1	2	0.0249996		209	1	2	0.425		210	1	2	0.0583334		211	1	2	0.191667
201	1	2	0.283333		202	1	2	0.1		203	1	2	0.683333		205	1	2	0.0249996		206	1	2	0		207	1	2	0.258333		208	1	2	0.375		209	1	2	0.266667		210	1	2	0.541667		211	1	2	0.0166664
201	1	2	0.216666		202	1	2	0.533334		203	1	2	0.716666		205	1	2	0		206	1	2	0		207	1	2	0.6		208	1	2	0.125		209	1	2	1.00833		210	1	2	0.0749998		211	1	2	0.375
201	1	2	0.216667		202	1	2	0.0583334		203	1	2	0.875		205	1	2	0.358334		206	1	2	0.425		207	1	2	0.258333		208	1	2	0.758334		209	1	2	0.466666		210	1	2	0.116667		211	1	2	0.0666666
201	1	2	0.425		202	1	2	0.508333		203	1	2	0.791666		205	1	2	0.0250006		206	1	2	0.0583334		207	1	2	0.65		208	1	2	0.266667		209	1	2	1.1		210	1	2	0.0166664		211	1	2	0.266667
201	1	2	0.0583334		202	1	2	0.125		203	1	2	0.875		205	1	2	0.116667		206	1	2	0.45		207	1	2	0.325		208	1	2	0.516666		209	1	2	0.766666		210	1	2	0.158333		211	1	2	0.1
201	1	2	0.041666		202	1	2	0.525001		203	1	2	0.9		205	1	2	0.083334		206	1	2	0.041667		207	1	2	0.683333		208	1	2	0.425		209	1	2	1.075		210	1	2	0.233334		211	1	2	0.125
201	1	2	0.341667		202	1	2	0.0749998		203	1	2	1.10833		205	1	2	0.516666		206	1	2	0.283333		207	1	2	0.391667		208	1	2	0.0500002		209	1	2	0.441667		210	1	2	0.0333347		211	1	2	0.183332
201	1	2	0.125		202	1	2	0.0999994		203	1	2	0		205	1	2	0.166667		206	1	2	0.241667		207	1	2	0.375		208	1	2	0.533334		209	1	2	0.258333		210	1	2	0.299999		211	1	2	0.116667
201	1	2	0.141666		202	1	2	0.525		203	1	2	0.5		205	1	2	0.175		206	1	2	0.108333		207	1	2	0.716666		208	1	2	0.125		209	1	2	0.891666		210	1	2	0.0500011		211	1	2	0.2
201	1	2	0.083333		202	1	2	0.0166664		203	1	2	0.308332		205	1	2	0.466666		206	1	2	0.375		207	1	2	0.258333		208	1	2	0.741666		209	1	2	0.241667		210	1	2	0.133335		211	1	2	0.0166664
201	1	2	0.3		202	1	2	0.5		203	1	2	0.608332		205	1	2	0.0916672		206	1	2	0.0499992		207	1	2	0.525		208	1	2	0.300001		209	1	2	0.766666		210	1	2	0.0666676		211	1	2	0.3
201	1	2	0.083333		202	1	2	0.150001		203	1	2	0.0916672		205	1	2	0.316667		206	1	2	0.316667		207	1	2	0.133333		208	1	2	0.233333		209	1	2	0.366666		210	1	2	0.483334		211	1	2	0.0333338
201	1	2	0.0666667		202	1	2	0.525001		203	1	2	0.625		205	1	2	0.041666		206	1	2	0.0916662		207	1	2	0.558333		208	1	2	0.183333		209	1	2	0.858335		210	1	2	0.0583324		211	1	2	0.275001
201	1	2	0.3		202	1	2	0.1		203	1	2	0.299999		205	1	2	0.316666		206	1	2	0.141666		207	1	2	0.116667		208	1	2	0.683333		209	1	2	0.450001		210	1	2	0		211	1	2	0.041666
201	1	2	0.0833335		202	1	2	0.0333333		203	1	2	0.0166667		205	1	2	0.0833321		206	1	2	0.0666666		207	1	2	0.0250001		208	1	2	0.175		209	1	2	0.191667		210	1	2	0.3		211	1	2	0.183333
201	1	2	0.0416667		202	1	2	0.433333		203	1	2	0.225		205	1	2	0.275		206	1	2	0.491667		207	1	2	0.408333		208	1	2	0.366667		209	1	2	0.341667		210	1	2	0.216667		211	1	2	0.0416666
201	1	2	0.483333		202	1	2	0.0166667		203	1	2	0.6		205	1	2	0.141667		206	1	2	0.425		207	1	2	0.0166667		208	1	2	0.233333		209	1	2	0.325		210	1	2	0.0916667		211	1	2	0.158334
201	1	2	0.116667		202	1	2	0.416667		203	1	2	0.408333		205	1	2	0.308333		206	1	2	0.508333		207	1	2	0.458333		208	1	2	0.375		209	1	2	0.0416665		210	1	2	0.358333		211	1	2	0.15
201	1	2	0.4		202	1	2	0.0333333		203	1	2	0.85		205	1	2	0.0416665		206	1	2	0.525		207	1	2	0.116667		208	1	2	0.225		209	1	2	0.366667		210	1	2	0.408333		211	1	2	0.075
201	1	2	0.183333		202	1	2	0.258333		203	1	2	0.466667		205	1	2	0.491667		206	1	2	0.516667		207	1	2	0.45		208	1	2	0.0916667		209	1	2	0.00833321		210	1	2	0.141667		211	1	2	0.291667
201	1	2	0.225		202	1	2	0.0916667		203	1	2	0.8		205	1	2	0.183333		206	1	2	0.425		207	1	2	0.125		208	1	2	0.383333		209	1	2	0.541667		210	1	2	0.116667		211	1	2	0.0333333
201	1	2	0.525		202	1	2	0.0916667		203	1	2	0.308333		205	1	2	0.191667		206	1	2	0.666667		207	1	2	0.208333		208	1	2	0.166667		209	1	2	0.208333		210	1	2	0.6		211	1	2	0.2
201	1	2	0.00833368		202	1	2	0.4		203	1	2	1.1		205	1	2	0.583333		206	1	2	0.491667		207	1	2	0.133334		208	1	2	0.391666		209	1	2	0.95		210	1	2	0.0500002		211	1	2	0.241666
201	1	2	0.408333		202	1	2	0.0583329		203	1	2	0.341667		205	1	2	0.15		206	1	2	0.45		207	1	2	0.316667		208	1	2	0.166667		209	1	2	0.366667		210	1	2	0.216667		211	1	2	0.0500002
201	1	2	0.166667		202	1	2	0.383333		203	1	2	0.866666		205	1	2	0.408333		206	1	2	0.441667		207	1	2	0.183333		208	1	2	0.341666		209	1	2	0.808333		210	1	2	0.125		211	1	2	0.275
201	1	2	0.35		202	1	2	0.0500002		203	1	2	0.383333		205	1	2	0.0500002		206	1	2	0.4		207	1	2	0.291667		208	1	2	0.35		209	1	2	0.3		210	1	2	0.558333		211	1	2	0.0583329
201	1	2	0.216667		202	1	2	0.375		203	1	2	0.700001		205	1	2	0.391667		206	1	2	0.408333		207	1	2	0.0333338		208	1	2	0.0666666		209	1	2	0.791667		210	1	2	0.216666		211	1	2	0.2
201	1	2	0.0249996		202	1	2	0.0333333		203	1	2	0.191667		205	1	2	0.0333328		206	1	2	0.408333		207	1	2	0.333333		208	1	2	0.333334		209	1	2	0.508333		210	1	2	0.150001		211	1	2	0.0749998
201	1	2	0.183333		202	1	2	0.108333		203	1	2	0.35		205	1	2	0		206	1	2	0.716667		207	1	2	0.299999		208	1	2	0.125		209	1	2	0.45		210	1	2	0.408334		211	1	2	0.141667
201	1	2	0.383333		202	1	2	0.475		203	1	2	1.075		205	1	2	0.375		206	1	2	0		207	1	2	0.00833321		208	1	2	0.608333		209	1	2	0.083333		210	1	2	0.116667		211	1	2	0.458333
201	1	2	0.325		202	1	2	0.041666		203	1	2	0.408333		205	1	2	0		206	1	2	0.308333		207	1	2	0.416666		208	1	2	0.200001		209	1	2	0.674999		210	1	2	0.241667		211	1	2	0.125
201	1	2	0.166666		202	1	2	0.325		203	1	2	1		205	1	2	0.383333		206	1	2	0.00833321		207	1	2	0.0500002		208	1	2	0.5		209	1	2	0.266667		210	1	2	0.125001		211	1	2	0.283334
201	1	2	0.341666		202	1	2	0.191668		203	1	2	0.708334		205	1	2	0.1		206	1	2	0.333333		207	1	2	0.458334		208	1	2	0.158334		209	1	2	0.6		210	1	2	0.525		211	1	2	0.0749998
201	1	2	0.183333		202	1	2	0.35		203	1	2	1.06667		205	1	2	0.416666		206	1	2	0.0749998		207	1	2	0.141666		208	1	2	0.400001		209	1	2	0.183333		210	1	2	0.041666		211	1	2	0.175
201	1	2	0.00833321		202	1	2	0.0666666		203	1	2	0.625		205	1	2	0.0916662		206	1	2	0.25		207	1	2	0.491667		208	1	2	0.15		209	1	2	0.75		210	1	2	0.833334		211	1	2	0.00833321
201	1	2	0.316667		202	1	2	0.141666		203	1	2	0.341666		205	1	2	0		206	1	2	0.166666		207	1	2	0.425		208	1	2	0.424999		209	1	2	0.233333		210	1	2	0.949999		211	1	2	0.266666
201	1	2	0.0333338		202	1	2	0.425		203	1	2	1.175		205	1	2	0.283333		206	1	2	0.125		207	1	2	0.0666666		208	1	2	0.783334		209	1	2	1.00833		210	1	2	0.591665		211	1	2	0.358334
201	1	2	0.391666		202	1	2	0.0166664		203	1	2	0.491667		205	1	2	0.166666		206	1	2	0.116667		207	1	2	0.45		208	1	2	0.275		209	1	2	0.383334		210	1	2	0.791666		211	1	2	0.0500002
201	1	2	0.241667		202	1	2	0.283333		203	1	2	1.05833		205	1	2	0.216667		206	1	2	0.0666666		207	1	2	0.083333		208	1	2	0.441666		209	1	2	0.916666		210	1	2	0.858332		211	1	2	0.175
201	1	2	0.341667		202	1	2	0.0666666		203	1	2	0.691668		205	1	2	0.183334		206	1	2	0.208334		207	1	2	0.275		208	1	2	0.175		209	1	2	0.424999		210	1	2	1.14167		211	1	2	0.0916672
201	1	2	0		202	1	2	0.116667		203	1	2	0.808334		205	1	2	0.358334		206	1	2	0.00833321		207	1	2	0.0583334		208	1	2	0.616667		209	1	2	0.733334		210	1	2	1.11667		211	1	2	0.241667
201	1	2	0.0166667		202	1	2	0.0249996		203	1	2	0.516666		205	1	2	0.15		206	1	2	0.133334		207	1	2	0.325		208	1	2	0.283334		209	1	2	0.566666		210	1	2	0.225		211	1	2	0
201	1	2	0.275		202	1	2	0.208333		203	1	2	0.491667		205	1	2	0.0833334		206	1	2	0.0833335		207	1	2	0.0416667		208	1	2	0.65		209	1	2	0.0916667		210	1	2	0.158333		211	1	2	0.325
201	1	2	0.133333		202	1	2	0.191667		203	1	2	0.316667		205	1	2	0.391667		206	1	2	0.2		207	1	2	0.341667		208	1	2	0.225		209	1	2	0.383333		210	1	2	0.0916667		211	1	2	0.35
201	1	2	0.525		202	1	2	0.183333		203	1	2	0.691667		205	1	2	0.2		206	1	2	0.116667		207	1	2	0.133333		208	1	2	0.508334		209	1	2	0.258333		210	1	2	0.35		211	1	2	1.1
201	1	2	0.191667		202	1	2	0.15		203	1	2	0.241667		205	1	2	0.583333		206	1	2	0.075		207	1	2	0.275		208	1	2	0.108333		209	1	2	0.216667		210	1	2	0.00833321		211	1	2	0.658333
201	1	2	0.383333		202	1	2	0.1		203	1	2	0.725		205	1	2	0.25		206	1	2	0.15		207	1	2	0.0333333		208	1	2	0.108333		209	1	2	0.308333		210	1	2	0.275		211	1	2	0.683333
201	1	2	0.266667		202	1	2	0.116667		203	1	2	0.558333		205	1	2	0.575		206	1	2	0.183333		207	1	2	0.508333		208	1	2	0.358334		209	1	2	0.108333		210	1	2	0.475		211	1	2	0.566667
201	1	2	0.0499997		202	1	2	0.416667		203	1	2	1.1		205	1	2	0.0999999		206	1	2	0.0333333		207	1	2	0.00833321		208	1	2	0.0583334		209	1	2	0.65		210	1	2	0.308334		211	1	2	0.616666
201	1	2	0.266666		202	1	2	0.166667		203	1	2	0.4		205	1	2	0.2		206	1	2	0.283333		207	1	2	0		208	1	2	0.733334		209	1	2	0.591667		210	1	2	0.0916662		211	1	2	0.908333
201	1	2	0.0749998		202	1	2	0.191667		203	1	2	1.13333		205	1	2	0.0583329		206	1	2	0.0750003		207	1	2	0.491667		208	1	2	0.191667		209	1	2	0.108334		210	1	2	0.258333		211	1	2	0.6
201	1	2	0.383333		202	1	2	0.0916667		203	1	2	0.366667		205	1	2	0.316667		206	1	2	0.141666		207	1	2	0.125		208	1	2	0.533333		209	1	2	0.558333		210	1	2	0.0166664		211	1	2	0.558333
201	1	2	0.183333		202	1	2	0.0250001		203	1	2	0.8		205	1	2	0		206	1	2	0.041667		207	1	2	0.475		208	1	2	0.116667		209	1	2	0.158333		210	1	2	0.708333		211	1	2	0.45
201	1	2	0.341667		202	1	2	0.0666666		203	1	2	0.450001		205	1	2	0.366667		206	1	2	0.275		207	1	2	0.0916667		208	1	2	0.125		209	1	2	0.65		210	1	2	0.308333		211	1	2	0.441667
201	1	2	0.275		202	1	2	0		203	1	2	0.75		205	1	2	0.00833321		206	1	2	0.0583334		207	1	2	0.599999		208	1	2	0.375		209	1	2	0.158334		210	1	2	0.5		211	1	2	0.466666
201	1	2	0.133333		202	1	2	0.25		203	1	2	0.325		205	1	2	0.283333		206	1	2	0.3		207	1	2	0.150001		208	1	2	0.0750008		209	1	2	0.75		210	1	2	0.308333		211	1	2	0.5
201	1	2	0.2		202	1	2	0.0333333		203	1	2	0.383333		205	1	2	0.183333		206	1	2	0.00833321		207	1	2	0.125		208	1	2	0.3		209	1	2	0.241667		210	1	2	0.0749998		211	1	2	0.666667
201	1	2	0.158334		202	1	2	0.00833321		203	1	2	1.05833		205	1	2	0.116667		206	1	2	0.299999		207	1	2	0.525		208	1	2	0.0166664		209	1	2	1		210	1	2	0.141667		211	1	2	0.0333328
201	1	2	0.45		202	1	2	0.0249996		203	1	2	0.424999		205	1	2	0.258333		206	1	2	0.0249996		207	1	2	0.083333		208	1	2	0.25		209	1	2	0.325		210	1	2	0.408333		211	1	2	0.541666
201	1	2	0.325		202	1	2	0.0500002		203	1	2	0.975		205	1	2	0.141666		206	1	2	0.325001		207	1	2	0.566667		208	1	2	0.208333		209	1	2	0.833334		210	1	2	0.0916662		211	1	2	0.041667
201	1	2	0.491667		202	1	2	0.0916662		203	1	2	0.516666		205	1	2	0.45		206	1	2	0.116667		207	1	2	0.175		208	1	2	0.333334		209	1	2	0.349999		210	1	2	0.275001		211	1	2	0.316667
201	1	2	0.316667		202	1	2	0.041667		203	1	2	0.741667		205	1	2	0.0916672		206	1	2	0		207	1	2	0.625		208	1	2	0.366667		209	1	2	0.816667		210	1	2	0.208334		211	1	2	0.233334
201	1	2	0.141666		202	1	2	0.308333		203	1	2	0.433333		205	1	2	0.424999		206	1	2	0.375		207	1	2	0.241667		208	1	2	0.316668		209	1	2	0.383333		210	1	2	0.258333		211	1	2	0.0666666
201	1	2	0.358334		202	1	2	0.0666666		203	1	2	0.6		205	1	2	0.408334		206	1	2	0		207	1	2	0.191667		208	1	2	0.525		209	1	2	0.441667		210	1	2	0.191668		211	1	2	0.0583334
201	1	2	0.0583334		202	1	2	0.0333328		203	1	2	0.158333		205	1	2	0.0666666		206	1	2	0.191667		207	1	2	0.583334		208	1	2	0.391666		209	1	2	0.0666666		210	1	2	0.275		211	1	2	0.158333
201	1	2	0.474999		202	1	2	0.0583334		203	1	2	0.641666		205	1	2	0.25		206	1	2	0.108333		207	1	2	0.224999		208	1	2	0.591665		209	1	2	0.5		210	1	2	0.0249996		211	1	2	0.424999
201	1	2	0.133333		202	1	2	0.0166674		203	1	2	0.283335		205	1	2	0.0916672		206	1	2	0.308333		207	1	2	0.458333		208	1	2	0.816666		209	1	2	0.083334		210	1	2	0.283333		211	1	2	0.0583334
201	1	2	0.416666		202	1	2	0.0333338		203	1	2	0.708332		205	1	2	0.358334		206	1	2	0.0583334		207	1	2	0.0166664		208	1	2	0.0583333		209	1	2	0.450001		210	1	2	0.199999		211	1	2	0.341666
201	1	2	0.0416666		202	1	2	0.00833321		203	1	2	0.450001		205	1	2	0		206	1	2	0.0416666		207	1	2	0.408334		208	1	2	0.0500002		209	1	2	0.00833321		210	1	2	0.533333		211	1	2	0.158333
201	1	2	0.25		202	1	2	0.266666		203	1	2	0.741665		205	1	2	0.383333		206	1	2	0.283333		207	1	2	0.041667		208	1	2	0.683333		209	1	2	0.299999		210	1	2	0.175		211	1	2	0.116667
201	1	2	0.183333		202	2	1	0.075		203	1	2	0.0416666		205	1	2	0.0916668		206	1	2	0.00833321		207	1	2	0.0166667		208	1	2	0.225		209	1	2	0.15		210	1	2	0.408333		211	1	2	0
201	1	2	0.0583334		202	2	1	0.0333333		203	1	2	0.341667		205	1	2	0.275		206	1	2	0.25		207	1	2	0.483333		208	1	2	0.325		209	1	2	0.333333		210	1	2	0.0250001		211	1	2	0.4
201	1	2	0.25		202	2	1	0.0416665		203	1	2	0.0666666		205	1	2	0.00833344		206	1	2	0.108333		207	1	2	0.0416667		208	1	2	0.125		209	1	2	0.0916665		210	1	2	0.558333		211	1	2	0.0333333
201	1	2	0.0916667		202	2	1	0.0416667		203	1	2	0.0833333		205	1	2	0.333333		206	1	2	0.175		207	1	2	0.366667		208	1	2	0.266667		209	1	2	0.533333		210	1	2	0.0916667		211	1	2	0.375
201	1	2	0.25		202	2	1	0.0499997		203	1	2	0.866667		205	1	2	0.15		206	1	2	0.133333		207	1	2	0.00833344		208	1	2	0.191667		209	1	2	0.283333		210	1	2	0.5		211	1	2	0.0416665
201	1	2	0.216667		202	2	1	0.00833368		203	1	2	0.466667		205	1	2	0.675		206	1	2	0.275		207	1	2	0.35		208	1	2	0.0666666		209	1	2	0.316667		210	1	2	0.00833321		211	1	2	0.483333
201	1	2	0.041667		202	2	1	0.0250001		203	1	2	0.741667		205	1	2	0.0749998		206	1	2	0.0749998		207	1	2	0.191667		208	1	2	0.241667		209	1	2	0.183333		210	1	2	0.416666		211	1	2	0.041667
201	1	2	0.208333		202	2	1	0		203	1	2	0.308333		205	1	2	0.158333		206	1	2	0.283333		207	1	2	0.141666		208	1	2	0.00833321		209	1	2	0.675		210	1	2	0.15		211	1	2	0.0583334
201	1	2	0.116667		202	2	1	0.0250001		203	1	2	1.13333		205	1	2	0.0916662		206	1	2	0.083333		207	1	2	0.15		208	1	2	0.25		209	1	2	0.25		210	1	2	0.325		211	1	2	0.408333
201	1	2	0.283333		202	2	1	0.0250001		203	1	2	0.433333		205	1	2	0.458333		206	1	2	0.0750003		207	1	2	0.3		208	1	2	0.0583334		209	1	2	0.558333		210	1	2	0.0916662		211	1	2	0.116666
201	1	2	0.158333		202	2	1	0.041667		203	1	2	0.966666		205	1	2	0.0749998		206	1	2	0.225		207	1	2	0.183333		208	1	2	0.233333		209	1	2	0.041667		210	1	2	0.741666		211	1	2	0.491667
201	1	2	0.275		202	2	1	0.0249996		203	1	2	0.491666		205	1	2	0.466667		206	1	2	0.141666		207	1	2	0.166667		208	1	2	0.275001		209	1	2	0.716666		210	1	2	0.175		211	1	2	0.0916667
201	1	2	0.2		202	2	1	0.0500002		203	1	2	1.03333		205	1	2	0.0999994		206	1	2	0.225		207	1	2	0.141666		208	1	2	0.0333328		209	1	2	0.125		210	1	2	0		211	1	2	0.583333
201	1	2	0.0249996		202	2	1	0.0166674		203	1	2	0.6		205	1	2	0.533333		206	1	2	0.141667		207	1	2	0.283333		208	1	2	0.241667		209	1	2	0.216667		210	1	2	0.541666		211	1	2	0.133333
201	1	2	0.15		202	2	1	0		203	1	2	0.383334		205	1	2	0.491667		206	1	2	0.083333		207	1	2	0.241667		208	1	2	0.0333338		209	1	2	0.675		210	1	2	0.0750008		211	1	2	0.616667
201	1	2	0.141666		202	2	1	0.00833321		203	1	2	1.08333		205	1	2	0.083333		206	1	2	0.233334		207	1	2	0.083333		208	1	2	0.416666		209	1	2	0.166667		210	1	2	0.391666		211	1	2	0.75
201	1	2	0.275		202	2	1	0.00833321		203	1	2	0.4		205	1	2	0.458333		206	1	2	0.0250006		207	1	2	0.333333		208	1	2	0.358334		209	1	2	0.400001		210	1	2	0.141666		211	1	2	0.466666
201	1	2	0.191667		202	2	1	0.0166674		203	1	2	1.01667		205	1	2	0.0750008		206	1	2	0.3		207	1	2	0.0999994		208	1	2	0.475		209	1	2	0.283333		210	1	2	0.558332		211	1	2	0.441667
201	1	2	0.308332		202	2	1	0.083333		203	1	2	0.616667		205	1	2	0.508333		206	1	2	0.0583334		207	1	2	0.316667		208	1	2	0.266667		209	1	2	0.458333		210	1	2	0.0583324		211	1	2	0.35
201	1	2	0.241667		202	2	1	0.0999994		203	1	2	0.958334		205	1	2	0.15		206	1	2	0.00833321		207	1	2	0.191667		208	1	2	0.041667		209	1	2	0.0583334		210	1	2	0		211	1	2	0.391666
201	1	2	0.150001		202	2	1	0.00833321		203	1	2	0.491667		205	1	2	0.358334		206	1	2	0.4		207	1	2	0.308333		208	1	2	0.133333		209	1	2	0.191667		210	1	2	0.741667		211	1	2	0.675
201	1	2	0.358334		202	2	1	0		203	1	2	0.450001		205	1	2	0.466666		206	1	2	0.0333328		207	1	2	0.224999		208	1	2	0.183333		209	1	2	0.175		210	1	2	0.116667		211	1	2	0.358334
201	1	2	0.116667		202	2	1	0.041667		203	1	2	0.275		205	1	2	0.108334		206	1	2	0.358334		207	1	2	0.15		208	1	2	0.174999		209	1	2	0.233334		210	1	2	0.375		211	1	2	0.375
201	1	2	0.258333		202	2	1	0.041667		203	1	2	0.658335		205	1	2	0.558333		206	1	2	0.166666		207	1	2	0.225		208	1	2	0.0499992		209	1	2	0.458332		210	1	2	0.0833321		211	1	2	0.341667
201	1	2	0.116667		202	2	1	0.0333338		203	1	2	0.316666		205	1	2	0.108335		206	1	2	0.208333		207	1	2	0.291666		208	1	2	0.275		209	1	2	0.0166664		210	1	2	0.733334		211	1	2	0.400001
201	1	2	0.216666		202	2	1	0.0166674		203	1	2	0.674999		205	1	2	0.508335		206	1	2	0.0916672		207	1	2	0.125		208	2	1	0.125		209	1	2	0.516666		210	1	2	0.275		211	1	2	0.516666
201	2	1	0.00833344		202	2	1	0.125		203	1	2	0.183332		205	1	2	0.183334		206	2	1	0.0500001		207	1	2	0.283334		208	2	1	0.0166667		209	2	1	0.0583334		210	2	1	0.0416667		211	1	2	0.591666
201	2	1	0.05		202	2	1	0.116667		203	1	2	0.683332		205	1	2	0.458332		206	2	1	0.0833333		207	1	2	0.133333		208	2	1	0.0666666		209	2	1	0.108333		210	2	1	0.0916665		211	1	2	0.700001
201	2	1	0.108333		202	2	1	0.00833321		203	2	1	0.0416667		205	2	1	0.1		206	2	1	0.108333		207	2	1	0.00833344		208	2	1	0.0250001		209	2	1	0.133333		210	2	1	0.0333333		211	2	1	0.208333
201	2	1	0.0999999		202	2	1	0.0500002		203	2	1	0.133333		205	2	1	0.125		206	2	1	0.05		207	2	1	0.1		208	2	1	0.0416667		209	2	1	0.141667		210	2	1	0.0999999		211	2	1	0.0999999
201	2	1	0.0166667		202	2	1	0.05		203	2	1	0.166667		205	2	1	0.0416665		206	2	1	0.0416665		207	2	1	0.0833333		208	2	1	0.0999999		209	2	1	0.0916667		210	2	1	0.0999999		211	2	1	0.0500002
201	2	1	0.0166667		202	2	1	0.0416667		203	2	1	0.0666668		205	2	1	0.05		206	2	1	0.0666666		207	2	1	0.0500002		208	2	1	0.116667		209	2	1	0.0666666		210	2	1	0.0916667		211	2	1	0.00833344
201	2	1	0.125		202	2	1	0.0333333		203	2	1	0.0833335		205	2	1	0.0666668		206	2	1	0.0250001		207	2	1	0.0583334		208	2	1	0.0999999		209	2	1	0.041667		210	2	1	0		211	2	1	0.0916665
201	2	1	0.0416665		202	2	1	0.0500002		203	2	1	0.158333		205	2	1	0.0833335		206	2	1	0.0250001		207	2	1	0.108333		208	2	1	0.00833321		209	2	1	0.0500002		210	2	1	0.141667		211	2	1	0.0833335
201	2	1	0.0333333		202	2	1	0.166667		203	2	1	0.183333		205	2	1	0		206	2	1	0.0166664		207	2	1	0.0749998		208	2	1	0.0250001		209	2	1	0.0333333		210	2	1	0.0333333		211	2	1	0.0666671
201	2	1	0.0666666		202	2	1	0		203	2	1	0.133333		205	2	1	0.108334		206	2	1	0.0250001		207	2	1	0.0999999		208	2	1	0		209	2	1	0.0250001		210	2	1	0.0333333		211	2	1	0.0166669
201	2	1	0.0166664		202	2	1	0.0416665		203	2	1	0.141667		205	2	1	0.125		206	2	1	0.0583334		207	2	1	0.483334		208	2	1	0.0166664		209	2	1	0.0750008		210	2	1	0.158334		211	2	1	0.00833321
201	2	1	0.0166664		202	2	1	0.00833321		203	2	1	0.0916667		205	2	1	0.0333333		206	2	1	0.0499997		207	2	1	0.0666666		208	2	1	0.0499997		209	2	1	0.0499992		210	2	1	0.0166664		211	2	1	0.0166664
201	2	1	0.108333		202	2	1	0.00833321		203	2	1	0.116667		205	2	1	0.208333		206	2	1	0.0166669		207	2	1	0.525		208	2	1	0.0250006		209	2	1	0.0250006		210	2	1	0.0499992		211	2	1	0.0500002
201	2	1	0.0250001		202	2	1	0.0333333		203	2	1	0.083333		205	2	1	0.275		206	2	1	0		207	2	1	0.141666		208	2	1	0.00833321		209	2	1	0.0916672		210	2	1	0.0333328		211	2	1	0.0416665
201	2	1	0		202	2	1	0.083334		203	2	1	0.175		205	2	1	0.0916662		206	2	1	0.0166669		207	2	1	0.558333		208	2	1	0.00833416		209	2	1	0.7		210	2	1	0.0999994		211	2	1	0.00833368
201	2	1	0.108334		202	2	1	0.0166664		203	2	1	0.266667		205	2	1	0.00833321		206	2	1	0.0416665		207	2	1	0.75		208	2	1	0.0583334		209	2	1	0.258333		210	2	1	0.041667		211	2	1	0.00833321
201	2	1	0.0250006		202	2	1	0		203	2	1	0.150001		205	2	1	0.0916672		206	2	1	0.1		207	2	1	0		208	2	1	0.0583334		209	2	1	0.7		210	2	1	0.275		211	2	1	0.0500002
201	2	1	0.0333328		202	2	1	0.00833321		203	2	1	0.133333		205	2	1	0.0249996		206	2	1	0.0666671		207	2	1	0.0749998		208	2	1	0.0583324		209	2	1	0.233334		210	2	1	0.0749998		211	2	1	0.0916672
201	2	1	0.2		202	2	1	0.0500002		203	2	1	0.150001		205	2	1	0.1		206	2	1	0		207	2	1	0.0166664		208	2	1	0.0666666		209	2	1	0.775001		210	2	1	0.0583334		211	2	1	0.0166674
201	2	1	0.0500002		202	2	1	0.0583334		203	2	1	0.0333338		205	2	1	0.041666		206	2	1	0.041666		207	2	1	0.125		208	2	1	0.00833321		209	2	1	0.841667		210	2	1	0.0250006		211	2	1	0.0916662
201	2	1	0.108334		202	2	1	0.0333328		203	2	1	0.00833321		205	2	1	0.0749998		206	2	1	0		207	2	1	0.158334		208	2	1	0.0666666		209	2	1	0		210	2	1	0.0583334		211	2	1	0.125
201	2	1	0.0916662		202	2	1	0.150001		203	2	1	0.0666666		205	2	1	0.0500002		206	2	1	0.00833321		207	2	1	0.166666		208	2	1	0		209	2	1	0.158334		210	2	1	0.1		211	2	1	0
201	2	1	0.141667		202	2	1	0.0749998		203	2	1	0.116667		205	2	1	0.00833321		206	2	1	0.0666666		207	2	1	0.0666666		208	2	1	0		209	2	1	0.1		210	2	1	0.108334		211	2	1	0.0250006
201	2	1	0		202	2	1	0		203	2	1	0.0499992		205	2	1	0.116667		206	2	1	0.0749998		207	2	1	0.0583334		208	2	1	0.00833321		209	2	1	0.0333338		210	2	1	0.0666656		211	2	1	0.00833321
201	2	1	0.041666		202	2	1	0.0500002		203	2	1	0.199999		205	2	1	0.116667		206	2	1	0.0250006		207	2	1	0.0583334		208	2	1	0.0250006		209	2	1	0		210	2	1	0.15		211	2	1	0.00833321
201	2	1	0.116667		202	2	1	0.0916662		203	2	1	0.216667		205	2	1	0.0249996		206	2	1	0.00833321		207	2	1	0		208	2	1	0.0749998		209	2	1	0.108333		210	2	1	0.174999		211	2	1	0.0666666
201	2	1	0.141667		202	2	1	0.0333338		203	2	1	0.0916653		205	2	1	0.1		206	2	1	0.0166664		207	2	1	0.0249996		208	2	1	0.0166664		209	2	1	0.1		210	2	1	0.0916653		211	2	1	0.00833321
201	2	1	0.0916672		202	2	1	0.0250006		203	2	1	0		205	2	1	0.191666		206	2	1	0.041667		207	2	1	0.0333338		208	2	1	0.0916667		209	2	1	0.075		210	2	1	0.00833321		211	2	1	0.041667
201	2	1	0.108333		202	2	1	0.0666666		203	2	1	0.108332		205	2	1	0.0916653		206	2	1	0.0666668		207	2	1	0.0916662		208	2	1	0.0249999		209	2	1	0.0249999		210	2	1	0.05		211	2	1	0.116667
201	2	1	0.158333		202	2	1	0.0166664		203	2	1	0.0916672		205	2	1	0.00833321		206	2	1	0.0666666		207	2	1	0.0583334		208	2	1	0.0250001		209	2	1	0.0416667		210	2	1	0.0416667		211	2	1	0.0749998
201	2	1	0.0833333		202	2	1	0.0333333		203	2	1	0.166667		205	2	1	0		206	2	1	0.00833344		207	2	1	0.0833334		208	2	1	0.0500002		209	2	1	0.05		210	2	1	0.00833344		211	2	1	0.133333
201	2	1	0.0416667		202	2	1	0.158334		203	2	1	0.166667		205	2	1	0.175		206	2	1	0.00833321		207	2	1	0.0916667		208	2	1	0.0250001		209	2	1	0.0666668		210	2	1	0.0916667		211	2	1	0.0583334
201	2	1	0.0250001		202	2	1	0.133333		203	2	1	0.141667		205	2	1	0.0416665		206	2	1	0.05		207	2	1	0.141667		208	2	1	0.0250001		209	2	1	0.0249996		210	2	1	0.0166669		211	2	1	0.0250001
201	2	1	0.108333		202	2	1	0.0416667		203	2	1	0.116667		205	2	1	0.0916667		206	2	1	0.0666666		207	2	1	0.075		208	2	1	0.0333338		209	2	1	0.0500002		210	2	1	0.0666666		211	2	1	0.1
201	2	1	0.0916667		202	2	1	0.0333333		203	2	1	0.0333333		205	2	1	0.125		206	2	1	0.141667		207	2	1	0.0416667		208	2	1	0		209	2	1	0		210	2	1	0.175		211	2	1	0.108333
201	2	1	0.0250001		202	2	1	0.0916667		203	2	1	0.191667		205	2	1	0.116666		206	2	1	0.108334		207	2	1	0.141667		208	2	1	0.0333338		209	2	1	0.0583334		210	2	1	0		211	2	1	0.116666
201	2	1	0.0166669		202	2	1	0.0333333		203	2	1	0.116667		205	2	1	0.00833321		206	2	1	0.108334		207	2	1	0.133333		208	2	1	0.0749998		209	2	1	0.00833321		210	2	1	0.208333		211	2	1	0.0583334
201	2	1	0.108334		202	2	1	0.0666666		203	2	1	0.183333		205	2	1	0.108333		206	2	1	0.0833335		207	2	1	0.0333333		208	2	1	0.0583334		209	2	1	0.0499997		210	2	1	0.175		211	2	1	0.0333338
201	2	1	0.0416665		202	2	1	0.15		203	2	1	0.125		205	2	1	0.0333333		206	2	1	0.108333		207	2	1	0.0250001		208	2	1	0.0333333		209	2	1	0		210	2	1	0.141666		211	2	1	0.0250001
201	2	1	0.0250001		202	2	1	0.116667		203	2	1	0.158333		205	2	1	0.0249996		206	2	1	0.0250001		207	2	1	0.0333333		208	2	1	0.0333328		209	2	1	0.041667		210	2	1	0.0583324		211	2	1	0.041667
201	2	1	0.0999999		202	2	1	0.0499997		203	2	1	0.150001		205	2	1	0.0166669		206	2	1	0.041667		207	2	1	0.0916667		208	2	1	0.0333338		209	2	1	0.0333328		210	2	1	0.0749998		211	2	1	0.041667
201	2	1	0.0166664		202	2	1	0.0666671		203	2	1	0.175		205	2	1	0.0250001		206	2	1	0.108333		207	2	1	0.141667		208	2	1	0.0666676		209	2	1	0		210	2	1	0.0500002		211	2	1	0.0250001
201	2	1	0.0499997		202	2	1	0.0749998		203	2	1	0.158333		205	2	1	0.0333328		206	2	1	0		207	2	1	0.0583334		208	2	1	0.0749998		209	2	1	0.583334		210	2	1	0.0333328		211	2	1	0.0416665
201	2	1	0.175		202	2	1	0.0333333		203	2	1	0.0583334		205	2	1	0.0583334		206	2	1	0		207	2	1	0.0749998		208	2	1	0.0749998		209	2	1	0.166667		210	2	1	0.0333328		211	2	1	0.0250001
201	2	1	0.183332		202	2	1	0.0750003		203	2	1	0.00833321		205	2	1	0.041667		206	2	1	0.00833321		207	2	1	0.00833321		208	2	1	0.108334		209	2	1	0.666667		210	2	1	0.00833416		211	2	1	0.0916672
201	2	1	0.0166664		202	2	1	0.1		203	2	1	0.141666		205	2	1	0.0749998		206	2	1	0.0166669		207	2	1	0.041667		208	2	1	0.041666		209	2	1	0.174999		210	2	1	0.041667		211	2	1	0.0583334
201	2	1	0.0333328		202	2	1	0.125		203	2	1	0.233334		205	2	1	0.00833321		206	2	1	0.0500002		207	2	1	0.0333338		208	2	1	0.0749998		209	2	1	0.691667		210	2	1	0.0666666		211	2	1	0.0166664
201	2	1	0.0583334		202	2	1	0.041667		203	2	1	0.0249996		205	2	1	0.0250006		206	2	1	0.0749998		207	2	1	0.083333		208	2	1	0.0333328		209	2	1	0.966667		210	2	1	0.083333		211	2	1	0.0333338
201	2	1	0.0583334		202	2	1	0.0499992		203	2	1	0.0166674		205	2	1	0.108334		206	2	1	0.0666666		207	2	1	0.125		208	2	1	0.00833321		209	2	1	0.1		210	2	1	0.00833321		211	2	1	0.0916672
201	2	1	0.166667		202	2	1	0.166666		203	2	1	0.141667		205	2	1	0.0333338		206	2	1	0.0666666		207	2	1	0.0333338		208	2	1	0.00833321		209	2	1	0.641666		210	2	1	0.0666676		211	2	1	0.0333338
201	2	1	0.2		202	2	1	0.0333328		203	2	1	0.0750008		205	2	1	0.0666666		206	2	1	0.475		207	2	1	0.00833321		208	2	1	0.0166664		209	2	1	0.225		210	2	1	0.1		211	2	1	0.0166664
201	2	1	0.0583334		202	2	1	0.0500002		203	2	1	0.0166664		205	2	1	0.0333328		206	2	1	0.200001		207	2	1	0.0583334		208	2	1	0.083334		209	2	1	0.691667		210	2	1	0.0999985		211	2	1	0.00833321
201	2	1	0.0916662		202	2	1	0.083333		203	2	1	0.191668		205	2	1	0.0749998		206	2	1	0.466666		207	2	1	0.0583334		208	2	1	0.0250006		209	2	1	0.158334		210	2	1	0.116667		211	2	1	0.0749998
201	2	1	0.116667		202	2	1	0.116667		203	2	1	0.166666		205	2	1	0		206	2	1	0.0999994		207	2	1	0.0583334		208	2	1	0.0500002		209	2	1	0.866666		210	2	1	0.125		211	2	1	0.166667
201	2	1	0.0333338		202	2	1	0.0500002		203	2	1	0.141668		205	2	1	0.0500002		206	2	1	0.466666		207	2	1	0.125		208	2	1	0.0333338		209	2	1	0.875		210	2	1	0.183332		211	2	1	0.0916662
201	2	1	0.125		202	2	1	0.00833321		203	2	1	0.0583324		205	2	1	0.141667		206	2	1	0.575		207	2	1	0.15		208	2	1	0		209	2	1	0		210	2	1	0.133333		211	2	1	0.0749998
201	2	1	0.15		202	2	1	0.108334		203	2	1	0.1		205	2	1	0.0166664		206	2	1	0		207	2	1	0.041667		208	2	1	0.0833333		209	2	1	0.0416667		210	2	1	0.208333		211	2	1	0
201	2	1	0.125		202	2	1	0.0583334		203	2	1	0.116667		205	2	1	0.0333347		206	2	1	0.0333335		207	2	1	0.0500002		208	2	1	0.0166667		209	2	1	0.0249999		210	2	1	0.125		211	2	1	0.0166664
201	2	1	0.0916665		202	2	1	0.0833333		203	2	1	0.116667		205	2	1	0.0666666		206	2	1	0.0916667		207	2	1	0.0416666		208	2	1	0.00833344		209	2	1	0.0833333		210	2	1	0.166667		211	2	1	0.0916667
201	2	1	0.0583334		202	2	1	0.0333335		203	2	1	0.116667		205	2	1	0.0166667		206	2	1	0.0666666		207	2	1	0.0916667		208	2	1	0.0666666		209	2	1	0.0666666		210	2	1	0.208333		211	2	1	0.0500002
201	2	1	0.158333		202	2	1	0.0916667		203	2	1	0.283333		205	2	1	0.0166667		206	2	1	0.0250001		207	2	1	0.0333333		208	2	1	0.00833321		209	2	1	0.00833321		210	2	1	0.0833335		211	2	1	0.133333
201	2	1	0.0333335		202	2	1	0.075		203	2	1	0.2		205	2	1	0.00833321		206	2	1	0.0166669		207	2	1	0.0250001		208	2	1	0.0500002		209	2	1	0.0916667		210	2	1	0.0166669		211	2	1	0.0749998
201	2	1	0.00833321		202	2	1	0.0583332		203	2	1	0.0749998		205	2	1	0.0999999		206	2	1	0.0583334		207	2	1	0.0416667		208	2	1	0		209	2	1	0.0166664		210	2	1	0.0916667		211	2	1	0.0333333
201	2	1	0.0333333		202	2	1	0.041667		203	2	1	0.0499997		205	2	1	0.0250001		206	2	1	0.141667		207	2	1	0.0916667		208	2	1	0.0250001		209	2	1	0.083333		210	2	1	0.041667		211	2	1	0.0333335
201	2	1	0.0166669		202	2	1	0.0666666		203	2	1	0.0583334		205	2	1	0.0166664		206	2	1	0.508333		207	2	1	0.041667		208	2	1	0.0416665		209	2	1	0.0916667		210	2	1	0.116666		211	2	1	0.116667
201	2	1	0.00833368		202	2	1	0		203	2	1	0.0499997		205	2	1	0.0666666		206	2	1	0.241667		207	2	1	0.0250001		208	2	1	0.0250001		209	2	1	0.15		210	2	1	0.0666666		211	2	1	0.0666666
201	2	1	0.0750003		202	2	1	0.0333333		203	2	1	0.0250001		205	2	1	0.00833321		206	2	1	0.533333		207	2	1	0.0333333		208	2	1	0.0250001		209	2	1	0.0749998		210	2	1	0.0166664		211	2	1	0.0333333
201	2	1	0.133333		202	2	1	0.0999999		203	2	1	0.0666666		205	2	1	0.0999999		206	2	1	0.125		207	2	1	0		208	2	1	0.0416665		209	2	1	0.1		210	2	1	0.0500002		211	2	1	0.0749998
201	2	1	0.083333		202	2	1	0.00833368		203	2	1	0.0333328		205	2	1	0.00833321		206	2	1	0.508334		207	2	1	0.0333333		208	2	1	0.00833321		209	2	1	0.0250006		210	2	1	0		211	2	1	0.0166669
201	2	1	0.0416665		202	2	1	0.0166664		203	2	1	0.0583324		205	2	1	0.0333328		206	2	1	0.658333		207	2	1	0.0166664		208	2	1	0.0333338		209	2	1	0.0249996		210	2	1	0.0249996		211	2	1	0.0999999
201	2	1	0.0666666		202	2	1	0.0250001		203	2	1	0.0500002		205	2	1	0.108334		206	2	1	0		207	2	1	0.0833335		208	2	1	0.0583334		209	2	1	0.0333338		210	2	1	0.0249996		211	2	1	0.0916667
201	2	1	0.133333		202	2	1	0.0999999		203	2	1	0.108334		205	2	1	0.0333328		206	2	1	0		207	2	1	0.0666666		208	2	1	0.0916662		209	2	1	0.0166664		210	2	1	0.116667		211	2	1	0.15
201	2	1	0.0666666		202	2	1	0.141666		203	2	1	0.0916662		205	2	1	0		206	2	1	0.00833321		207	2	1	0.0500002		208	2	1	0.0250006		209	2	1	0.141667		210	2	1	0.183333		211	2	1	0.141667
201	2	1	0		202	2	1	0.0583334		203	2	1	0.0583334		205	2	1	0.116667		206	2	1	0.0166664		207	2	1	0.0583334		208	2	1	0.0166674		209	2	1	0.150001		210	2	1	0.0166664		211	2	1	0.0583334
201	2	1	0.125		202	2	1	0.0916662		203	2	1	0.166666		205	2	1	0.041667		206	2	1	0.0916662		207	2	1	0.0333338		208	2	1	0.0166664		209	2	1	0.2		210	2	1	0.0500002		211	2	1	0.0333338
201	2	1	0.083333		202	2	1	0.041667		203	2	1	0.133333		205	2	1	0.0249996		206	2	1	0.1		207	2	1	0.0749998		208	2	1	0.0166664		209	2	1	0.0916662		210	2	1	0.141666		211	2	1	0
201	2	1	0.0249996		202	2	1	0		203	2	1	0.00833321		205	2	1	0.0250006		206	2	1	0.0916662		207	2	1	0.133333		208	2	1	0.041666		209	2	1	0.0499992		210	2	1	0.158333		211	2	1	0.0249996
201	2	1	0.15		202	2	1	0.0583334		203	2	1	0.0250006		205	2	1	0.041667		206	2	1	0.108334		207	2	1	0.083333		208	2	1	0.00833321		209	2	1	0.0166664		210	2	1	0.041666		211	2	1	0.0250006
201	2	1	0.183333		202	2	1	0.0583334		203	2	1	0.0916662		205	2	1	0.00833321		206	2	1	0.475		207	2	1	0.1		208	2	1	0.0500002		209	2	1	0.00833321		210	2	1	0.0583344		211	2	1	0.0916662
201	2	1	0.0916662		202	2	1	0.0749998		203	2	1	0.1		205	2	1	0		206	2	1	0.15		207	2	1	0.224999		208	2	1	0.0166664		209	2	1	0.041666		210	2	1	0.083334		211	2	1	0
201	2	1	0.00833321		202	2	1	0.158334		203	2	1	0.0333328		205	2	1	0.0666666		206	2	1	0.5		207	2	1	0.125		208	2	1	0.00833321		209	2	1	0.0583324		210	2	1	0.0750008		211	2	1	0.00833321
201	2	1	0.141666		202	2	1	0.158333		203	2	1	0.0833321		205	2	1	0.041667		206	2	1	0.125		207	2	1	0.175		208	2	1	0.0916672		209	2	1	0.0249996		210	2	1	0		211	2	1	0.141666
201	2	1	0.116667		202	2	1	0.216666		203	2	1	0.141666		205	2	1	0.00833321		206	2	1	0.5		207	2	1	0.175		208	2	1	0.0583334		209	2	1	0.041666		210	2	1	0.0749989		211	2	1	0.083333
201	2	1	0.166667		202	2	1	0.0916672		203	2	1	0.0583344		205	2	1	0.00833321		206	2	1	0.658333		207	2	1	0.208334		208	2	1	0.0416667		209	2	1	0.241667		210	2	1	0.0750008		211	2	1	0.0333328
201	2	1	0.225		202	2	1	0.0166664		203	2	1	0.0666656		205	2	1	0.0583334		206	2	1	0.0833333		207	2	1	0.0333328		208	2	1	0.0416667		209	2	1	0.141667		210	2	1	0.0249999		211	2	1	0.0166664
201	2	1	0.25		202	2	1	0.0416666		203	2	1	0.133333		205	2	1	0.0166683		206	2	1	0.075		207	2	1	0.0666666		208	2	1	0		209	2	1	0.116667		210	2	1	0		211	2	1	0.0916672
201	2	1	0.2		202	2	1	0.0916667		203	2	1	0.133333		205	2	1	0.0500001		206	2	1	0.0666666		207	2	1	0		208	2	1	0.0833333		209	2	1	0.05		210	2	1	0.0416665		211	2	1	0.025
201	2	1	0.0833333		202	2	1	0.0583332		203	2	1	0.0916667		205	2	1	0.133333		206	2	1	0.0166667		207	2	1	0.0416665		208	2	1	0.1		209	2	1	0		210	2	1	0.0166669		211	2	1	0.075
201	2	1	0.0916667		202	2	1	0.0916667		203	2	1	0.0833333		205	2	1	0.0166667		206	2	1	0.0416667		207	2	1	0.0416667		208	2	1	0.0333333		209	2	1	0.191667		210	2	1	0.0166669		211	2	1	0.0166667
201	2	1	0.0416665		202	2	1	0.108333		203	2	1	0.116667		205	2	1	0.0583334		206	2	1	0.075		207	2	1	0.0166667		208	2	1	0.0250001		209	2	1	0.083333		210	2	1	0.00833321		211	2	1	0.116667
201	2	1	0.0749998		202	2	1	0.0250003		203	2	1	0.0999999		205	2	1	0		206	2	1	0.0333333		207	2	1	0.0666668		208	2	1	0.0166669		209	2	1	0.0333333		210	2	1	0.0166664		211	2	1	0.0416667
201	2	1	0.158333		202	2	1	0.0999999		203	2	1	0.108333		205	2	1	0.0916662		206	2	1	0.0999999		207	2	1	0.166667		208	2	1	0.0333333		209	2	1	0.0583334		210	2	1	0.0166669		211	2	1	0.0416665
201	2	1	0.0999999		202	2	1	0.0333333		203	2	1	0.116667		205	2	1	0.00833368		206	2	1	0.0333333		207	2	1	0.133333		208	2	1	0.0416665		209	2	1	0.0249996		210	2	1	0.0583334		211	2	1	0.0166669
201	2	1	0.0583334		202	2	1	0.141666		203	2	1	0.133334		205	2	1	0.0583329		206	2	1	0.0666666		207	2	1	0.0500002		208	2	1	0.0999999		209	2	1	0.0666671		210	2	1	0.0166664		211	2	1	0.0916667
201	2	1	0.0416665		202	2	1	0.25		203	2	1	0		205	2	1	0.0750003		206	2	1	0.0500002		207	2	1	0.0416665		208	2	1	0.0666666		209	2	1	0.0750003		210	2	1	0.00833321		211	2	1	0.0166669
201	2	1	0.0750003		202	2	1	0.00833321		203	2	1	0.133333		205	2	1	0.0250001		206	2	1	0.0249996		207	2	1	0.125		208	2	1	0.0333333		209	2	1	0.0666666		210	2	1	0.0666666		211	2	1	0.133333
201	2	1	0.0749998		202	2	1	0.0166669		203	2	1	0.0250006		205	2	1	0.0749998		206	2	1	0.0500002		207	2	1	0.0333338		208	2	1	0.0166664		209	2	1	0.041667		210	2	1	0.0749998		211	2	1	0.00833321
201	2	1	0.0583334		202	2	1	0.0999999		203	2	1	0.141666		205	2	1	0.0416665		206	2	1	0.0333333		207	2	1	0.0166664		208	2	1	0.0249996		209	2	1	0.0333328		210	2	1	0.0666666		211	2	1	0.116667
201	2	1	0.0666666		202	2	1	0.108334		203	2	1	0.133333		205	2	1	0.0250001		206	2	1	0.125		207	2	1	0.00833368		208	2	1	0.00833321		209	2	1	0.15		210	2	1	0.0500002		211	2	1	0.0750003
201	2	1	0.083334		202	2	1	0.0666666		203	2	1	0.216666		205	2	1	0.0750008		206	2	1	0.0166664		207	2	1	0.041666		208	2	1	0.00833321		209	2	1	0.041667		210	2	1	0.0500002		211	2	1	0
201	2	1	0.0583334		202	2	1	0.108334		203	2	1	0.299999		205	2	1	0.108333		206	2	1	0.00833321		207	2	1	0.0916662		208	2	1	0.00833321		209	2	1	0.216667		210	2	1	0		211	2	1	0.0916672
201	2	1	0.0166664		202	2	1	0.158334		203	2	1	0.216666		205	2	1	0.116667		206	2	1	0.00833321		207	2	1	0.616667		208	2	1	0.0333338		209	2	1	0.0916672		210	2	1	0.116667		211	2	1	0.0666666
201	2	1	0.041666		202	2	1	0.00833321		203	2	1	0.175		205	2	1	0.0500002		206	2	1	0.0333328		207	2	1	0.183333		208	2	1	0.0166664		209	2	1	0.0666666		210	2	1	0.0250006		211	2	1	0.083333
201	2	1	0.125		202	2	1	0.0333338		203	2	1	0.158333		205	2	1	0.00833416		206	2	1	0.041667		207	2	1	0.641667		208	2	1	0.0583334		209	2	1	0.0249996		210	2	1	0.0500002		211	2	1	0.0666666
201	2	1	0.108334		202	2	1	0.083333		203	2	1	0.141667		205	2	1	0.0166664		206	2	1	0.0166674		207	2	1	0.150001		208	2	1	0.0583334		209	2	1	0		210	2	1	0.041666		211	2	1	0.1
201	2	1	0.125		202	2	1	0.0583334		203	2	1	0.041667		205	2	1	0.0583324		206	2	1	0.0500002		207	2	1	0.575		208	2	1	0.141666		209	2	1	0.0333328		210	2	1	0.133333		211	2	1	0.0916662
201	2	1	0.0166664		202	2	1	0.0166664		203	2	1	0.141666		205	2	1	0.00833321		206	2	1	0.041667		207	2	1	0.733334		208	2	1	0.108333		209	2	1	0.0249996		210	2	1	0.15		211	2	1	0.0249996
201	2	1	0.158334		202	2	1	0.083333		203	2	1	0.141666		205	2	1	0.1		206	2	1	0.00833321		207	2	1	0.183333		208	2	1	0.0750008		209	2	1	0.0666666		210	2	1	0.0833321		211	2	1	0.083333
201	2	1	0.0749998		202	2	1	0.158333		203	2	1	0.1		205	2	1	0.083333		206	2	1	0.0250006		207	2	1	0.0583334		208	2	1	0.0333338		209	2	1	0.125		210	2	1	0.0583344		211	2	1	0.0749998
201	2	1	0.0916662		202	2	1	0		203	2	1	0.133333		205	2	1	0.0166664		206	2	1	0.0166664		207	2	1	0.0666666		208	2	1	0.0916672		209	2	1	0.1		210	2	1	0		211	2	1	0.141666
201	2	1	0.141667		202	2	1	0.0166674		203	2	1	0.191666		205	2	1	0.133333		206	2	1	0.0583334		207	2	1	0.083333		208	2	1	0.0166674		209	2	1	0.0250015		210	2	1	0.1		211	2	1	0.166666
201	2	1	0.141667		202	2	1	0		203	2	1	0.0916672		205	2	1	0.108334		206	2	1	0.0249996		207	2	1	0.158334		208	2	1	0.05		209	2	1	0.0666666		210	2	1	0.174999		211	2	1	0.041667
201	2	1	0.141667		202	2	1	0.15		203	2	1	0.216667		205	2	1	0.0666666		206	2	1	0.133333		207	2	1	0.133333		208	2	1	0.00833321		209	2	1	0.0833333		210	2	1	0.05		211	2	1	0.083333
201	2	1	0.0583334		202	2	1	0.0416666		203	2	1	0.133333		205	2	1	0.0166664		206	2	1	0.0916667		207	2	1	0.0416666		208	2	1	0.00833344		209	2	1	0.0999999		210	2	1	0.141667		211	2	1	0.108333
201	2	1	0.0416667		202	2	1	0.0583334		203	2	1	0.133333		205	2	1	0.0999999		206	2	1	0.0916667		207	2	1	0.125		208	2	1	0.0249999		209	2	1	0.0333333		210	2	1	0.0749998		211	2	1	0.541667
201	2	1	0.0416667		202	2	1	0.075		203	2	1	0.375		205	2	1	0.075		206	2	1	0.0666666		207	2	1	0.0583332		208	2	1	0.041667		209	2	1	0.0666668		210	2	1	0.00833368		211	2	1	0.266667
201	2	1	0.133333		202	2	1	0.0749998		203	2	1	0.308333		205	2	1	0.00833344		206	2	1	0.0250001		207	2	1	0.0166667		208	2	1	0.0250001		209	2	1	0.0249999		210	2	1	0.0749998		211	2	1	0.65
201	2	1	0.1		202	2	1	0.075		203	2	1	0.191667		205	2	1	0.0999999		206	2	1	0.05		207	2	1	0.05		208	2	1	0.0416665		209	2	1	0.0333333		210	2	1	0.0916667		211	2	1	0.216667
201	2	1	0.0583334		202	2	1	0.108333		203	2	1	0.0749998		205	2	1	0.0500002		206	2	1	0.0249999		207	2	1	0.0916665		208	2	1	0.0416665		209	2	1	0.00833321		210	2	1	0.0500002		211	2	1	0.716667
201	2	1	0.0916667		202	2	1	0.116667		203	2	1	0.241666		205	2	1	0.0166664		206	2	1	0.0916667		207	2	1	0.0499997		208	2	1	0.0499997		209	2	1	0.0250001		210	2	1	0.116667		211	2	1	0.933333
201	2	1	0.258333		202	2	1	0.0250001		203	2	1	0.158333		205	2	1	0.108334		206	2	1	0.0166664		207	2	1	0.0249996		208	2	1	0		209	2	1	0.0749998		210	2	1	0.0999994		211	2	1	0.133333
201	2	1	0		202	2	1	0.0666666		203	2	1	0.2		205	2	1	0.158334		206	2	1	0		207	2	1	0.158333		208	2	1	0.0166664		209	2	1	0.0250001		210	2	1	0.125		211	2	1	0.591667
201	2	1	0.0749998		202	2	1	0		203	2	1	0.175		205	2	1	0.658333		206	2	1	0.0166664		207	2	1	0.158333		208	2	1	0.0666666		209	2	1	0.041667		210	2	1	0.1		211	2	1	0.216667
201	2	1	0.116667		202	2	1	0.0999999		203	2	1	0.208333		205	2	1	0.291667		206	2	1	0.0166664		207	2	1	0.083333		208	2	1	0.0500002		209	2	1	0.0500002		210	2	1	0.0166674		211	2	1	0.641666
201	2	1	0.0666666		202	2	1	0.0749998		203	2	1	0.366666		205	2	1	0.65		206	2	1	0.0416665		207	2	1	0.0166669		208	2	1	0.041667		209	2	1	0.0166669		210	2	1	0.0333328		211	2	1	0.241667
201	2	1	0.116667		202	2	1	0.0833335		203	2	1	0.325		205	2	1	0.175		206	2	1	0.0249996		207	2	1	0.0166669		208	2	1	0.0249996		209	2	1	0.208333		210	2	1	0.083333		211	2	1	0.758333
201	2	1	0.0500002		202	2	1	0.0916672		203	2	1	0.108334		205	2	1	0.633333		206	2	1	0.0166664		207	2	1	0.0416665		208	2	1	0.0583334		209	2	1	0.225		210	2	1	0		211	2	1	0.858334
201	2	1	0.216666		202	2	1	0.0583334		203	2	1	0.041666		205	2	1	0.966666		206	2	1	0		207	2	1	0.083333		208	2	1	0.0166674		209	2	1	0.166667		210	2	1	0.133333		211	2	1	0.116667
201	2	1	0.108334		202	2	1	0.0666666		203	2	1	0.083334		205	2	1	0		206	2	1	0.0499997		207	2	1	0.133333		208	2	1	0.0166664		209	2	1	0.108334		210	2	1	0.00833321		211	2	1	0.708333
201	2	1	0.083334		202	2	1	0.0749998		203	2	1	0.166666		205	2	1	0.0999994		206	2	1	0.0250006		207	2	1	0.141666		208	2	1	0.00833321		209	2	1	0.133333		210	2	1	0.0666666		211	2	1	0.25
201	2	1	0.216666		202	2	1	0.0166664		203	2	1	0.283333		205	2	1	0.0250006		206	2	1	0.0249996		207	2	1	0.141667		208	2	1	0.0333328		209	2	1	0.166667		210	2	1	0.0333328		211	2	1	0.683333
201	2	1	0.0666666		202	2	1	0.0916662		203	2	1	0.208334		205	2	1	0.0583334		206	2	1	0.0166664		207	2	1	0.0333328		208	2	1	0.0500002		209	2	1	0.1		210	2	1	0.0500002		211	2	1	0.158334
201	2	1	0.133333		202	2	1	0		203	2	1	0.116667		205	2	1	0.00833321		206	2	1	0.041666		207	2	1	0.166667		208	2	1	0		209	2	1	0.116667		210	2	1	0.0250015		211	2	1	0.708333
201	2	1	0.175		202	2	1	0.041666		203	2	1	0.0749998		205	2	1	0.0583334		206	2	1	0.041666		207	2	1	0.175		208	2	1	0.0333338		209	2	1	0.158334		210	2	1	0.041666		211	2	1	0.95
201	2	1	0.233334		202	2	1	0.0166664		203	2	1	0.125		205	2	1	0.0583334		206	2	1	0.0166664		207	2	1	0.0166664		208	2	1	0.0333338		209	2	1	0.150001		210	2	1	0.0333328		211	2	1	0.116666
201	2	1	0.0916662		202	2	1	0.0916662		203	2	1	0.316668		205	2	1	0.0500002		206	2	1	0		207	2	1	0.125		208	2	1	0.041667		209	2	1	0.166666		210	2	1	0.0666656		211	2	1	0.708333
201	2	1	0.083334		202	2	1	0.0583334		203	2	1	0.15		205	2	1	0.0166674		206	2	1	0.0583324		207	2	1	0.133334		208	2	1	0.041667		209	2	1	0.108334		210	2	1	0.0416679		211	2	1	0.241667
201	2	1	0.133333		202	2	1	0.0250006		203	2	1	0		205	2	1	0.0750008		206	2	1	0.0333338		207	2	1	0.15		208	2	1	0.0249996		209	2	1	0.0999994		210	2	1	0.0499992		211	2	1	0.641667
201	2	1	0.0916662		202	2	1	0.0916662		203	2	1	0.00833321		205	2	1	0.0333328		206	2	1	0.0249996		207	2	1	0.0666666		208	2	1	0		209	2	1	0.0583334		210	2	1	0.0916672		211	2	1	0.175001
201	2	1	0.0416667		202	2	1	0.0749998		203	2	1	0.0750008		205	2	1	0.041667		206	2	1	0.0166664		207	2	1	0.166667		208	2	1	0.175		209	2	1	0.1		210	2	1	0.0249999		211	2	1	0.683332
201	2	1	0.0166667		202	2	1	0.0666666		203	2	1	0.0499992		205	2	1	0.133333		206	2	1	0		207	2	1	0.116667		208	2	1	0.191667		209	2	1	0.0916667		210	2	1	0.0666666		211	2	1	0.891666
201	2	1	0.0749998		202	2	2	0.0166667		203	2	1	0.00833321		205	2	1	0.0583344		206	2	1	0.0250001		207	2	1	0.0916667		208	2	1	0.133333		209	2	1	0.108333		210	2	1	0.1		211	2	1	0.05
201	2	1	0.191667		202	2	2	0.166667		203	2	1	0.2		205	2	1	0.0416665		206	2	1	0.00833321		207	2	1	0.108333		208	2	1	0.1		209	2	1	0.0166667		210	2	1	0.0666666		211	2	1	0.65
201	2	1	0.0666668		202	2	2	0.4		203	2	1	0.2		205	2	1	0.0166667		206	2	1	0.00833344		207	2	1	0.141667		208	2	1	0.0250001		209	2	1	0.0166667		210	2	1	0.0249996		211	2	1	0.325
201	2	1	0.133334		202	2	2	0.0916667		203	2	1	0.258333		205	2	1	0.075		206	2	1	0.0666666		207	2	1	0.05		208	2	1	0.0583334		209	2	1	0.0499997		210	2	1	0.0666666		211	2	1	0.716666
201	2	1	0.0583334		202	2	2	0.183333		203	2	1	0.2		205	2	1	0.00833321		206	2	1	0.0666666		207	2	1	0.05		208	2	1	0		209	2	1	0.00833321		210	2	1	0.0749998		211	2	1	0.316667
201	2	1	0		202	2	2	0.175		203	2	1	0.183333		205	2	1	0.0166669		206	2	1	0.0749998		207	2	1	0		208	2	1	0.108334		209	2	1	0.0333333		210	2	1	0.108334		211	2	1	0.675
201	2	1	0.00833321		202	2	2	0.291667		203	2	1	0.108334		205	2	1	0.00833321		206	2	1	0.0833335		207	2	1	0.0666671		208	2	1	0.0416665		209	2	1	0.0666666		210	2	1	0.0250006		211	2	1	1
201	2	1	0.0250001		202	2	2	0.283333		203	2	1	0.133333		205	2	1	0.0333333		206	2	1	0.416667		207	2	1	0.0166664		208	2	1	0.0166664		209	2	1	0.0499997		210	2	1	0.0583334		211	2	1	0
201	2	1	0.00833321		202	2	2	0.041667		203	2	1	0.0833335		205	2	1	0.0166669		206	2	1	0.116667		207	2	1	0.0166664		208	2	1	0.0749998		209	2	1	0.083333		210	2	1	0.0666666		211	2	1	0.0999999
201	2	1	0.15		202	2	2	0.141667		203	2	1	0.166667		205	2	1	0.0333333		206	2	1	0.45		207	2	1	0.0249996		208	2	1	0.0499997		209	2	1	0.125		210	2	1	0.0999994		211	2	1	0.133333
201	2	1	0.175		202	2	2	0.0999999		203	2	1	0.0333333		205	2	1	0.0250001		206	2	1	0.108334		207	2	1	0.00833321		208	2	1	0.0166664		209	2	1	0.0500002		210	2	1	0.0249996		211	2	1	0.0499997
201	2	1	0.0499997		202	2	2	0.208333		203	2	1	0.083333		205	2	1	0.0499997		206	2	1	0.45		207	2	1	0.0583334		208	2	1	0.0250006		209	2	1	0.0999994		210	2	1	0		211	2	1	0.0249996
201	2	1	0.125		202	2	2	0.00833321		203	2	1	0.225		205	2	1	0.041667		206	2	1	0.583333		207	2	1	0.0166664		208	2	1	0		209	2	1	0.041667		210	2	1	0.158334		211	2	1	0.0166664
201	2	1	0.241667		202	2	2	0.308333		203	2	1	0.233333		205	2	1	0.1		206	2	1	0.15		207	2	1	0.175		208	2	1	0.0666666		209	2	1	0.083334		210	2	1	0.0749998		211	2	1	0.0583334
201	2	1	0.225		202	2	2	0.283333		203	2	1	0.241667		205	2	1	0.0166664		206	2	1	0.458333		207	2	1	0.0916672		208	2	1	0.00833321		209	2	1	0.141667		210	2	1	0.0333328		211	2	1	0.00833321
201	2	1	0.25		202	2	2	0.3		203	2	1	0.208333		205	2	1	0.0250006		206	2	1	0.15		207	2	1	0		208	2	1	0.125		209	2	1	0.0500002		210	2	1	0.0500002		211	2	1	0.0666666
201	2	1	0.241667		202	2	2	0.2		203	2	1	0.191667		205	2	1	0.0500002		206	2	1	0.458334		207	2	1	0.041667		208	2	1	0.0666666		209	2	1	0.0249996		210	2	1	0.0583334		211	2	1	0.083333
201	2	1	0.108333		202	2	2	0.325		203	2	1	0.0583334		205	2	1	0.0333338		206	2	1	0.116667		207	2	1	0.0916662		208	2	1	0.0249996		209	2	1	0.141666		210	2	1	0.041667		211	2	1	0.116667
201	2	1	0.150001		202	2	2	0.0500002		203	2	1	0.258333		205	2	1	0.0166664		206	2	1	0.458334		207	2	1	0.041667		208	2	1	0.0333328		209	2	1	0.133333		210	2	1	0.0666656		211	2	1	0.1
201	2	1	0.133333		202	2	2	0.175		203	2	1	0.0500002		205	2	1	0.0333328		206	2	1	0.566667		207	2	1	0.0916662		208	2	1	0.0749998		209	2	1	0.0666666		210	2	1	0.00833321		211	2	1	0.041666
201	2	1	0.0500002		202	2	2	0.0499992		203	2	1	0.174999		205	2	1	0.200001		206	2	1	0.0750008		207	2	1	0.0916672		208	2	1	0		209	2	1	0.116667		210	2	1	0.00833321		211	2	1	0.083333
201	2	1	0.0166664		202	2	2	0.0500002		203	2	1	0.299999		205	2	1	0.0249996		206	2	1	0.083333		207	2	1	0		208	2	1	0.041666		209	2	1	0.0666666		210	2	1	0.00833321		211	2	1	0.041666
201	2	1	0.0666666		202	2	2	0.383333		203	2	1	0.166666		205	2	1	0.00833321		206	2	1	0.083334		207	2	1	0.0333338		208	2	1	0.041667		209	2	1	0.083334		210	2	1	0.0666676		211	2	1	0.108334
201	2	1	0.0249996		202	2	2	0.0333328		203	2	1	0.224998		205	2	1	0.041667		206	2	1	0.0499992		207	2	1	0.0166674		208	2	1	0.0249996		209	2	1	0.041667		210	2	1	0.0166664		211	2	1	0.0166664
201	2	1	0.108333		202	2	2	0.349999		203	2	1	0.158333		205	2	1	0.0333328		206	2	1	0.0166664		207	2	1	0.0166664		208	2	1	0.0749998		209	2	1	0.00833321		210	2	1	0		211	2	1	0.0916672
201	2	2	0.075		202	2	2	0.0250006		203	2	1	0.158333		205	2	1	0.00833321		206	2	1	0.108334		207	2	1	0.0749998		208	2	2	0		209	2	1	0.00833321		210	2	2	0.208333		211	2	1	0.0500011
201	2	2	0.316667		202	2	2	0.166667		203	2	1	0.116665		205	2	1	0.00833416		206	2	2	0.0333333		207	2	1	0.0250006		208	2	2	0.625		209	2	2	0.141667		210	2	2	0.25		211	2	1	0.0500011
201	2	2	0.125		202	2	2	0.116667		203	2	1	0.125		205	2	1	0.0333328		206	2	2	0.158333		207	2	1	0.0333338		208	2	2	0.15		209	2	2	0.483333		210	2	2	0.2		211	2	1	0.0166664
201	2	2	0.00833321		202	2	2	0.0249999		203	2	1	0.0583344		205	2	1	0.1		206	2	2	0.075		207	2	2	0.175		208	2	2	0.65		209	2	2	0.0666668		210	2	2	0.3		211	2	2	0.0833334
201	2	2	0.391667		202	2	2	0.125		203	2	2	0.0333333		205	2	2	0.05		206	2	2	0.183333		207	2	2	0.308333		208	2	2	0.0666666		209	2	2	0.566667		210	2	2	0.266667		211	2	2	0.075
201	2	2	0.133333		202	2	2	0.583333		203	2	2	1.10833		205	2	2	0.0583334		206	2	2	0.116667		207	2	2	0.00833344		208	2	2	0.7		209	2	2	0.133333		210	2	2	0.341667		211	2	2	0.241667
201	2	2	0.408333		202	2	2	0.616667		203	2	2	1.04167		205	2	2	0.408333		206	2	2	0.166667		207	2	2	0.441667		208	2	2	0.116667		209	2	2	0.316667		210	2	2	0.491666		211	2	2	0.0916667
201	2	2	0.283333		202	2	2	0.075		203	2	2	0.291667		205	2	2	0.108333		206	2	2	0.183333		207	2	2	0.05		208	2	2	0.0250001		209	2	2	0.75		210	2	2	0.216666		211	2	2	0.216667
201	2	2	0.0999999		202	2	2	0.325		203	2	2	0.383333		205	2	2	0.375		206	2	2	0.183333		207	2	2	0.383333		208	2	2	0.608333		209	2	2	0.258333		210	2	2	0.341666		211	2	2	0.133333
201	2	2	0.225		202	2	2	0.116667		203	2	2	0.0833335		205	2	2	0.116667		206	2	2	0.216667		207	2	2	0.0833335		208	2	2	0.0749998		209	2	2	1.09167		210	2	2	0.2		211	2	2	0.25
201	2	2	0.0250001		202	2	2	0.325		203	2	2	0.266666		205	2	2	0.458333		206	2	2	0.0416665		207	2	2	0.183333		208	2	2	0.741666		209	2	2	0.525		210	2	2	0.1		211	2	2	0.358333
201	2	2	0.325		202	2	2	0.225		203	2	2	0.883334		205	2	2	0.25		206	2	2	0.275		207	2	2	0.575		208	2	2	0.191667		209	2	2	0.725		210	2	2	0.25		211	2	2	0.0250001
201	2	2	0.125		202	2	2	0.283333		203	2	2	0.333333		205	2	2	0.083333		206	2	2	0.0416665		207	2	2	0.0666666		208	2	2	0.725		209	2	2	0.358334		210	2	2	0.266666		211	2	2	0.258333
201	2	2	0.308333		202	2	2	0.15		203	2	2	0.75		205	2	2	0.475		206	2	2	0.225		207	2	2	0.55		208	2	2	0.0583334		209	2	2	0.766667		210	2	2	0.6		211	2	2	0.083333
201	2	2	0.283334		202	2	2	0.241667		203	2	2	0.316667		205	2	2	0.108333		206	2	2	0.15		207	2	2	0.0583334		208	2	2	0.15		209	2	2	0.283333		210	2	2	0.558333		211	2	2	0.2
201	2	2	0.0499992		202	2	2	0.175		203	2	2	0.491667		205	2	2	0.333333		206	2	2	0.15		207	2	2	0.391667		208	2	2	0.425		209	2	2	0.275		210	2	2	0.483334		211	2	2	0.0999999
201	2	2	0.275001		202	2	2	0.358333		203	2	2	0.308333		205	2	2	0.0333328		206	2	2	0.275		207	2	2	0.0333328		208	2	2	0.0166674		209	2	2	0.974999		210	2	2	0.0666666		211	2	2	0.183333
201	2	2	0.116667		202	2	2	0.208334		203	2	2	0.716667		205	2	2	0.483334		206	2	2	0.0749998		207	2	2	0.0166674		208	2	2	0.25		209	2	2	0.325		210	2	2	0.0583334		211	2	2	0.183333
201	2	2	0.408334		202	2	2	0.108334		203	2	2	0.358334		205	2	2	0.425		206	2	2	0.308333		207	2	2	0.366667		208	2	2	0.041667		209	2	2	0.733334		210	2	2	0.425001		211	2	2	0.233334
201	2	2	0.200001		202	2	2	0.0750008		203	2	2	1.15833		205	2	2	0.0916672		206	2	2	0.041667		207	2	2	0.0333338		208	2	2	0.308333		209	2	2	0.408333		210	2	2	0.65		211	2	2	0.183333
201	2	2	0.441667		202	2	2	0.0666666		203	2	2	0.525		205	2	2	0.341666		206	2	2	0.3		207	2	2	0.466667		208	2	2	0.0500002		209	2	2	0.791667		210	2	2	0.758333		211	2	2	0.175
201	2	2	0.358334		202	2	2	0.183333		203	2	2	1.09167		205	2	2	0		206	2	2	0.0333338		207	2	2	0.0666666		208	2	2	0		209	2	2	0.358334		210	2	2	0.675001		211	2	2	0.191667
201	2	2	0.133333		202	2	2	0.125		203	2	2	0.575		205	2	2	0.325001		206	2	2	0.0999994		207	2	2	0.450001		208	2	2	0.275001		209	2	2	0.258333		210	2	2	0.783333		211	2	2	0.125
201	2	2	0.375		202	2	2	0.316667		203	2	2	1.03333		205	2	2	0.00833321		206	2	2	0.333333		207	2	2	0.083333		208	2	2	0.0333328		209	2	2	0.966667		210	2	2	0.341667		211	2	2	0.308333
201	2	2	0.0750008		202	2	2	0.141666		203	2	2	0.383333		205	2	2	0.35		206	2	2	0.041667		207	2	2	0.00833321		208	2	2	0.15		209	2	2	0.383333		210	2	2	0.475		211	2	2	0.375
201	2	2	0.308333		202	2	2	0.108334		203	2	2	0.708334		205	2	2	0.425		206	2	2	0.325		207	2	2	0.424999		208	2	2	0.108334		209	2	2	0.866667		210	2	2	0.241667		211	2	2	0.00833321
201	2	2	0.141666		202	2	2	0.150001		203	2	2	0.241667		205	2	2	0.0166674		206	2	2	0.0666676		207	2	2	0.0166664		208	2	2	0.166666		209	2	2	0.433332		210	2	2	0.441666		211	2	2	0.275
201	2	2	0.291667		202	2	2	0.0666666		203	2	2	0.766668		205	2	2	0.425		206	2	2	0.358334		207	2	2	0.483333		208	2	2	0.0166664		209	2	2	0.816667		210	2	2	0.766666		211	2	2	0.1
201	2	2	0.266667		202	2	2	0.183333		203	2	2	0.083334		205	2	2	0.041666		206	2	2	0.0749998		207	2	2	0.0333338		208	2	2	0.025		209	2	2	0.291667		210	2	2	0.808333		211	2	2	0.291666
201	2	2	0.133333		202	2	2	0.116667		203	2	2	0.625		205	2	2	0.341667		206	2	2	0.6		207	2	2	0.45		208	2	2	0.0333333		209	2	2	0.325		210	2	2	0.866667		211	2	2	0.00833321
201	2	2	0.658333		202	2	2	0.333333		203	2	2	0.174999		205	2	2	0.00833321		206	2	2	0.583333		207	2	2	0.1		208	2	2	0.258333		209	2	2	0.0916667		210	2	2	0.216667		211	2	2	0.266666
201	2	2	0.183333		202	2	2	0.075		203	2	2	0.674999		205	2	2	0.308332		206	2	2	0.508333		207	2	2	0.0666666		208	2	2	0.0833333		209	2	2	0.441667		210	2	2	0.358334		211	2	2	0.566667
201	2	2	0.525		202	2	2	0.666667		203	2	2	0		205	2	2	0.133333		206	2	2	0.475		207	2	2	0.175		208	2	2	0.325		209	2	2	0.158333		210	2	2	0.175		211	2	2	0.575
201	2	2	0.0999999		202	2	2	0		203	2	2	0.525		205	2	2	0.233333		206	2	2	0.258333		207	2	2	0.0916667		208	2	2	0.333333		209	2	2	0.525		210	2	2	0.525		211	2	2	0.575
201	2	2	0.125		202	2	2	0.575		203	2	2	0.391667		205	2	2	0.125		206	2	2	0.4		207	2	2	0.283333		208	2	2	0.583333		209	2	2	0.0250001		210	2	2	0.658333		211	2	2	0.591667
201	2	2	0.383334		202	2	2	0.0166667		203	2	2	0.625		205	2	2	0.225		206	2	2	0.616667		207	2	2	0.0166667		208	2	2	0.425		209	2	2	0.316667		210	2	2	0.325		211	2	2	0.675
201	2	2	0.00833321		202	2	2	0.366666		203	2	2	0.0999999		205	2	2	0.233334		206	2	2	0		207	2	2	0.341666		208	2	2	0.0250001		209	2	2	0.816667		210	2	2	0.45		211	2	2	0.591667
201	2	2	0.283333		202	2	2	0.0416665		203	2	2	0.891666		205	2	2	0.0333333		206	2	2	0.233333		207	2	2	0.041667		208	2	2	0.208333		209	2	2	0.358334		210	2	2	0.158334		211	2	2	0.808333
201	2	2	0		202	2	2	0.0416665		203	2	2	0.3		205	2	2	0.241667		206	2	2	0.125		207	2	2	0.0583329		208	2	2	0.0666666		209	2	2	0.716667		210	2	2	0.349999		211	2	2	0.4
201	2	2	0.4		202	2	2	0.516667		203	2	2	0.108333		205	2	2	0.425		206	2	2	0.0499997		207	2	2	0.441667		208	2	2	0.0749998		209	2	2	0.166667		210	2	2	0.266666		211	2	2	0.383333
201	2	2	0.0583334		202	2	2	0.0916667		203	2	2	0.7		205	2	2	0.0333333		206	2	2	0.333333		207	2	2	0.00833321		208	2	2	0.0749998		209	2	2	0.7		210	2	2	0.608334		211	2	2	0.316667
201	2	2	0		202	2	2	0.383333		203	2	2	0.133333		205	2	2	0.391666		206	2	2	0.041667		207	2	2	0.4		208	2	2	0.116667		209	2	2	0.208333		210	2	2	0.725		211	2	2	0.258333
201	2	2	0.291667		202	2	2	0.233334		203	2	2	0.599999		205	2	2	0.0499997		206	2	2	0.433333		207	2	2	0.1		208	2	2	0.133333		209	2	2	0.224999		210	2	2	0.358334		211	2	2	0.308333
201	2	2	0.15		202	2	2	0.216667		203	2	2	0.0583334		205	2	2	0.425		206	2	2	0.4		207	2	2	0.358333		208	2	2	0.0500002		209	2	2	0.675		210	2	2	0.466667		211	2	2	0.3
201	2	2	0.558333		202	2	2	0.208333		203	2	2	0.375		205	2	2	0.0666666		206	2	2	0.391667		207	2	2	0.141666		208	2	2	0.158333		209	2	2	0.225		210	2	2	0.208334		211	2	2	0.466666
201	2	2	0.0583334		202	2	2	0.183333		203	2	2	0.0749998		205	2	2	0.391667		206	2	2	0.2		207	2	2	0.083333		208	2	2	0.0333338		209	2	2	0.608334		210	2	2	0.3		211	2	2	0.116667
201	2	2	0.341666		202	2	2	0.591666		203	2	2	0.175		205	2	2	0.375		206	2	2	0.258333		207	2	2	0.383333		208	2	2	0.191667		209	2	2	0.141666		210	2	2	0.291666		211	2	2	0.116667
201	2	2	0.116667		202	2	2	0.0249996		203	2	2	0.683333		205	2	2	0.0333328		206	2	2	0.183333		207	2	2	0.00833321		208	2	2	0.0500002		209	2	2	0.791667		210	2	2	0.666668		211	2	2	0.133333
201	2	2	0.0666666		202	2	2	0.55		203	2	2	0.0916662		205	2	2	0.325		206	2	2	0.083333		207	2	2	0.400001		208	2	2	0.0749998		209	2	2	0.141667		210	2	2	1.03333		211	2	2	0.158334
201	2	2	0.416666		202	2	2	0.216666		203	2	2	0.525		205	2	2	0.00833321		206	2	2	0.45		207	2	2	0.0750008		208	2	2	0.0749998		209	2	2	0.183333		210	2	2	0		211	2	2	0.283333
201	2	2	0.133334		202	2	2	0.483333		203	2	2	0.0166674		205	2	2	0.383333		206	2	2	0.166667		207	2	2	0.45		208	2	2	0.125		209	2	2	0.641667		210	2	2	0.508333		211	2	2	0.316667
201	2	2	0.333333		202	2	2	0.0749998		203	2	2	0.666667		205	2	2	0.0166664		206	2	2	0.191667		207	2	2	0.0166664		208	2	2	0.0999994		209	2	2	0.15		210	2	2	0.0166664		211	2	2	0.466667
201	2	2	0.0666666		202	2	2	0.0333338		203	2	2	0.158335		205	2	2	0.333334		206	2	2	0.141666		207	2	2	0.0249996		208	2	2	0.0333338		209	2	2	0.508333		210	2	2	0.166666		211	2	2	0.108333
201	2	2	0.283334		202	2	2	0.466666		203	2	2	0.0499992		205	2	2	0.424999		206	2	2	0.141666		207	2	2	0.358334		208	2	2	0.208333		209	2	2	0.133333		210	2	2	0.516668		211	2	2	0.041667
201	2	2	0.141666		202	2	2	0.0249996		203	2	2	0.674999		205	2	2	0.0500002		206	2	2	0.158333		207	2	2	0.0500002		208	2	2	0.041667		209	2	2	0.825001		210	2	2	0.0916653		211	2	2	0.0333328
201	2	2	0		202	2	2	0.4		203	2	2	0.108334		205	2	2	0.258334		206	2	2	0.158334		207	2	2	0.416667		208	2	2	0.191667		209	2	2	0.241667		210	2	2	0.541666		211	2	2	0.00833321
201	2	2	0.341667		202	2	2	0.0666666		203	2	2	0.408333		205	2	2	0.133333		206	2	2	0.316667		207	2	2	0.0166664		208	2	2	0.00833333		209	2	2	0.00833333		210	2	2	0.225		211	2	2	0.125
201	2	2	0.0416667		202	2	2	0.375		203	2	2	0.150002		205	2	2	0.358334		206	2	2	0.158333		207	2	2	0.358334		208	2	2	0.0249999		209	2	2	0.508333		210	2	2	0.0166667		211	2	2	0.0999994
201	2	2	0.35		202	2	2	0		203	2	2	0.433334		205	2	2	0.1		206	2	2	0.108333		207	2	2	0		208	2	2	0.166667		209	2	2	0.0583332		210	2	2	0.291667		211	2	2	0.283333
201	2	2	0.075		202	2	2	0.0583334		203	2	2	0.00833321		205	2	2	0.341667		206	2	2	0.166667		207	2	2	0.533334		208	2	2	0		209	2	2	0.2		210	2	2	0.0666666		211	2	2	0.108333
201	2	2	0.366667		202	2	2	0.383333		203	2	2	0.0500001		205	2	2	0.0333333		206	2	2	0.108333		207	2	2	0.908333		208	2	2	0.141667		209	2	2	0.483333		210	2	2	0.0500002		211	2	2	0.258333
201	2	2	0.0499997		202	2	2	0.0583334		203	2	2	0.283333		205	2	2	0.408333		206	2	2	0.108333		207	2	2	0.525		208	2	2	0.0166669		209	2	2	0.2		210	2	2	0.333333		211	2	2	0.133333
201	2	2	0.0250001		202	2	2	0.4		203	2	2	0.0166667		205	2	2	0.133333		206	2	2	0.191667		207	2	2	1		208	2	2	0.166667		209	2	2	0.225		210	2	2	0.0333333		211	2	2	0.208333
201	2	2	0.433333		202	2	2	0.0166667		203	2	2	0.0416667		205	2	2	0.558333		206	2	2	0.15		207	2	2	0.683333		208	2	2	0.208333		209	2	2	0.925		210	2	2	0.558333		211	2	2	0.158333
201	2	2	0.0333333		202	2	2	0.241666		203	2	2	0.633334		205	2	2	0.3		206	2	2	0.0250001		207	2	2	1.125		208	2	2	0.0250001		209	2	2	0.116667		210	2	2	0		211	2	2	0.191667
201	2	2	0.491667		202	2	2	0.0250001		203	2	2	0.275		205	2	2	0.7		206	2	2	0.308333		207	2	2	0.55		208	2	2	0.0999999		209	2	2	0.65		210	2	2	0.2		211	2	2	0.266667
201	2	2	0.141667		202	2	2	0.0749998		203	2	2	0.733333		205	2	2	0.116666		206	2	2	0.00833321		207	2	2	0.158333		208	2	2	0.083333		209	2	2	0.2		210	2	2	0.158333		211	2	2	0.341667
201	2	2	0.458333		202	2	2	0.325		203	2	2	0.641667		205	2	2	0.616667		206	2	2	0.291667		207	2	2	0.541667		208	2	2	0.133333		209	2	2	0.683333		210	2	2	0.141667		211	2	2	0.083333
201	2	2	0.0500002		202	2	2	0.0166664		203	2	2	0.108333		205	2	2	0.175		206	2	2	0.0333333		207	2	2	0.258333		208	2	2	0.00833368		209	2	2	0.133333		210	2	2	0.125		211	2	2	0.2
201	2	2	0.108334		202	2	2	0.341667		203	2	2	0.7		205	2	2	0.4		206	2	2	0.3		207	2	2	0.65		208	2	2	0.166667		209	2	2	0.224999		210	2	2	0.208334		211	2	2	0.108334
201	2	2	0.45		202	2	2	0.083333		203	2	2	0.158333		205	2	2	0.00833321		206	2	2	0.333333		207	2	2	0.258333		208	2	2	0.141666		209	2	2	0.9		210	2	2	0.224999		211	2	2	0.325
201	2	2	0.116667		202	2	2	0.241667		203	2	2	0.724999		205	2	2	0.6		206	2	2	0.225		207	2	2	0.616667		208	2	2	0.0166664		209	2	2	0.183333		210	2	2	0.0500002		211	2	2	0.0249996
201	2	2	0.458334		202	2	2	0.041667		203	2	2	0.216666		205	2	2	0.25		206	2	2	0.15		207	2	2	0.191667		208	2	2	0.158333		209	2	2	0.724999		210	2	2	0.333333		211	2	2	0.516666
201	2	2	0.0999994		202	2	2	0.00833321		203	2	2	0.85		205	2	2	0.366667		206	2	2	0.241667		207	2	2	0.141666		208	2	2	0.0749998		209	2	2	0.325		210	2	2	0.133334		211	2	2	0.349999
201	2	2	0.4		202	2	2	0.183333		203	2	2	0.35		205	2	2	1.025		206	2	2	0.0916662		207	2	2	0.583333		208	2	2	0.141666		209	2	2	0.783333		210	2	2	0.2		211	2	2	0.0166664
201	2	2	0.0166664		202	2	2	0.108334		203	2	2	1.075		205	2	2	0.225		206	2	2	0.241667		207	2	2	0.125		208	2	2	0.0166664		209	2	2	0.266667		210	2	2	0		211	2	2	0.233334
201	2	2	0.083333		202	2	2	0.333333		203	2	2	0.325		205	2	2	0.75		206	2	2	0.1		207	2	2	0.566668		208	2	2	0.158334		209	2	2	0.233334		210	2	2	0.241667		211	2	2	0.116667
201	2	2	0.383333		202	2	2	0.0333338		203	2	2	0.925		205	2	2	0.516666		206	2	2	0.258333		207	2	2	0.00833416		208	2	2	0.150001		209	2	2	0.841666		210	2	2	0.408333		211	2	2	0.133333
201	2	2	0.0250006		202	2	2	0.233333		203	2	2	0.466667		205	2	2	0.866667		206	2	2	0.325		207	2	2	0.5		208	2	2	0.0666666		209	2	2	0.383334		210	2	2	0.0833321		211	2	2	0.108334
201	2	2	0.483334		202	2	2	0.00833321		203	2	2	0.975		205	2	2	0.391667		206	2	2	0		207	2	2	0.141666		208	2	2	0.116667		209	2	2	0.716667		210	2	2	0.358334		211	2	2	0.366667
201	2	2	0.0999994		202	2	2	0.0583334		203	2	2	0.525001		205	2	2	0.525		206	2	2	0.224999		207	2	2	0.516666		208	2	2	0.0916662		209	2	2	0.516666		210	2	2	0.133333		211	2	2	0.283333
201	2	2	0.416666		202	2	2	0.366666		203	2	2	0.333334		205	2	2	0.108333		206	2	2	0.175		207	2	2	0.216667		208	2	2	0.141667		209	2	2	0.833333		210	2	2	0.525002		211	2	2	0.216667
201	2	2	0.083334		202	2	2	0.00833321		203	2	2	0.308332		205	2	2	0.575		206	2	2	0.141666		207	2	2	0.558333		208	2	2	0.0250006		209	2	2	0.658334		210	2	2	0		211	2	2	0.141666
201	2	2	0.0833334		202	2	2	0.358334		203	2	2	0.341665		205	2	2	0.158333		206	2	2	0.191667		207	2	2	0.108334		208	2	2	0.2		209	2	2	0.00833321		210	2	2	0.341667		211	2	2	0.208333
201	2	2	0.0416667		202	2	2	0.125		203	2	2	0.241667		205	2	2	0.591666		206	2	2	0.083333		207	2	2	0.533333		208	2	2	0		209	2	2	0.175		210	2	2	0.233333		211	2	2	0.2
201	2	2	0.308333		202	2	2	0.216667		203	2	2	0.583334		205	2	2	0.208334		206	2	2	0.233333		207	2	2	0.133333		208	2	2	0.183333		209	2	2	0.175		210	2	2	0.283333		211	2	2	0.116667
201	2	2	0.108333		202	2	2	0.0249996		203	2	2	0.474998		205	2	2	0.525		206	2	2	0.25		207	2	2	0.00833321		208	2	2	0		209	2	2	0.141666		210	2	2	0.0166669		211	2	2	0.275
201	2	2	0.433333		202	2	2	0.141667		203	2	2	0.941666		205	2	2	0.4		206	2	2	0.283333		207	2	2	0.0666668		208	2	2	0.15		209	2	2	0.233333		210	2	2	0.483333		211	2	2	0.141667
201	2	2	0.208333		202	2	2	0.15		203	2	2	0		205	2	2	0.0583334		206	2	2	0.383333		207	2	2	0.375		208	2	2	0.0666666		209	2	2	0.0583334		210	2	2	0.191667		211	2	2	0.275
201	2	2	0.541667		202	2	2	0.25		203	2	2	0.575		205	2	2	0.458333		206	2	2	0.458333		207	2	2	0.0333333		208	2	2	0.175		209	2	2	0.183333		210	2	2	0.725		211	2	2	0.175
201	2	2	0.425		202	2	2	0.425		203	2	2	0.166667		205	2	2	0.158333		206	2	2	0.425		207	2	2	0.316667		208	2	2	0.083333		209	2	2	0.6		210	2	2	0.183333		211	2	2	0.108333
201	2	2	0.2		202	2	2	0.283333		203	2	2	0.675		205	2	2	0.566667		206	2	2	0.608333		207	2	2	0.0583334		208	2	2	0.0416665		209	2	2	0.15		210	2	2	0.2		211	2	2	0.175
201	2	2	0.483333		202	2	2	0.491667		203	2	2	0.125		205	2	2	0.125		206	2	2	0.35		207	2	2	0.0166664		208	2	2	0.191667		209	2	2	0.525		210	2	2	0.158333		211	2	2	0.0250001
201	2	2	0.0999999		202	2	2	0.716667		203	2	2	0.775		205	2	2	0.141666		206	2	2	0.316667		207	2	2	0.533333		208	2	2	0.0916667		209	2	2	0.0916672		210	2	2	0.466667		211	2	2	0.258333
201	2	2	0.391666		202	2	2	0.175		203	2	2	0.358333		205	2	2	0.6		206	2	2	0.266667		207	2	2	0.141667		208	2	2	0.0666671		209	2	2	0.483334		210	2	2	0.166667		211	2	2	0.133333
201	2	2	0.141667		202	2	2	0.216667		203	2	2	0.341667		205	2	2	0.116666		206	2	2	0.308333		207	2	2	0.533334		208	2	2	0.00833321		209	2	2	0.125		210	2	2	0.308333		211	2	2	0.275
201	2	2	0.358333		202	2	2	0.275		203	2	2	0.983333		205	2	2	0.566667		206	2	2	0.291667		207	2	2	0.0999999		208	2	2	0.191667		209	2	2	0.158333		210	2	2	0.0166664		211	2	2	0.191667
201	2	2	0.25		202	2	2	0.283333		203	2	2	0.375		205	2	2	0.166667		206	2	2	0.341667		207	2	2	0.583333		208	2	2	0.1		209	2	2	0.583333		210	2	2	0.6		211	2	2	0.0749998
201	2	2	0.133333		202	2	2	0.241667		203	2	2	0.908334		205	2	2	0.708333		206	2	2	0.525		207	2	2	0.116667		208	2	2	0.225		209	2	2	0.0916662		210	2	2	0.7		211	2	2	0.3
201	2	2	0.191667		202	2	2	0.400001		203	2	2	0.258333		205	2	2	0.241667		206	2	2	0.316667		207	2	2	0.175		208	2	2	0.633333		209	2	2	0.541667		210	2	2	0.216666		211	2	2	0.0500002
201	2	2	0.0666666		202	2	2	0.566667		203	2	2	0.808333		205	2	2	0.116666		206	2	2	0.308333		207	2	2	0.675		208	2	2	0.316667		209	2	2	0.15		210	2	2	0.458334		211	2	2	0.325
201	2	2	0.400001		202	2	2	0.0333338		203	2	2	0.183333		205	2	2	0.466667		206	2	2	0.275		207	2	2	0.325		208	2	2	0.691667		209	2	2	0.641667		210	2	2	0.0249996		211	2	2	0.15
201	2	2	0.191667		202	2	2	0.408333		203	2	2	0.141667		205	2	2	0.041667		206	2	2	0.341666		207	2	2	0.758333		208	2	2	0.366667		209	2	2	0.0166664		210	2	2	0.566667		211	2	2	0.3
201	2	2	0.416667		202	2	2	0.0166674		203	2	2	0.708333		205	2	2	0.299999		206	2	2	0.3		207	2	2	0.375		208	2	2	0.691667		209	2	2	0.0916662		210	2	2	0		211	2	2	0.0583334
201	2	2	0.191667		202	2	2	0.233334		203	2	2	0.00833416		205	2	2	0.083333		206	2	2	0.275		207	2	2	0.741667		208	2	2	0.733334		209	2	2	0.641666		210	2	2	0.541666		211	2	2	0.216667
201	2	2	0		202	2	2	0.15		203	2	2	0.433333		205	2	2	0.483334		206	2	2	0.325		207	2	2	0.316667		208	2	2	0.108334		209	2	2	0.15		210	2	2	0.241667		211	2	2	0.2
201	2	2	0.275001		202	2	2	0.00833321		203	2	2	0.083334		205	2	2	0.116667		206	2	2	0.175		207	2	2	0.183333		208	2	2	0.0666666		209	2	2	0.691666		210	2	2	0.533333		211	2	2	0
201	2	2	0.166667		202	2	2	0.458334		203	2	2	0.691667		205	2	2	0.158334		206	2	2	0.2		207	2	2	0.608334		208	2	2	0.15		209	2	2	0.150002		210	2	2	0.291666		211	2	2	0.183333
201	2	2	0.325001		202	2	2	0.391667		203	2	2	0.133333		205	2	2	0.6		206	2	2	0.200001		207	2	2	0.258333		208	2	2	0		209	2	2	0.633333		210	2	2	0.325001		211	2	2	0.233334
201	2	2	0.15		202	2	2	0.241667		203	2	2	0.00833511		205	2	2	0.158334		206	2	2	0.533333		207	2	2	0.591666		208	2	2	0.191667		209	2	2	0.133333		210	2	2	0.299999		211	2	2	0.125
201	2	2	0.375		202	2	2	0.333333		203	2	2	0.558332		205	2	2	0.508333		206	2	2	0.358334		207	2	2	0.108334		208	2	2	0.0333338		209	2	2	0.333333		210	2	2	0.0333347		211	2	2	0.316667
201	2	2	0.166667		202	2	2	0.275		203	2	2	0.0166664		205	2	2	0.133333		206	2	2	0.358333		207	2	2	0.575001		208	2	2	0.0833334		209	2	2	0.05		210	2	2	0.15		211	2	2	0.00833416
201	2	2	0.1		202	2	2	0.241667		203	2	2	0.383333		205	2	2	0.558334		206	2	2	0.558333		207	2	2	0.041667		208	2	2	0.00833344		209	2	2	0.4		210	2	2	0		211	2	2	0.325
201	2	2	0.358333		202	2	2	0.433334		203	2	2	0.175001		205	2	2	0.183334		206	2	2	0.0583334		207	2	2	0.275		208	2	2	0.166667		209	2	2	0.225		210	2	2	0.5		211	2	2	0.125
201	2	2	0.1		202	3	1	0.0250001		203	2	2	0.658333		205	2	2	0.616667		206	2	2	0.291667		207	2	2	0.216666		208	2	2	0		209	2	2	0.758333		210	2	2	0.0750003		211	2	2	0.341667
201	2	2	0.358333		202	3	1	0.125		203	2	2	0.0749989		205	2	2	0.583333		206	2	2	0.0249999		207	2	2	0.466667		208	2	2	0.158334		209	2	2	0.2		210	2	2	0.691667		211	2	2	0.0333333
201	2	2	0.116667		202	3	1	0.075		203	2	2	0.141667		205	2	2	0.566667		206	2	2	0.166667		207	2	2	0.45		208	2	2	0.041667		209	2	2	0.216667		210	2	2	0.0916667		211	2	2	0.433333
201	2	2	0.3		202	3	1	0.05		203	2	2	0.775		205	2	2	0.541667		206	2	2	0.2		207	2	2	0.441667		208	2	2	0.0666666		209	2	2	0.65		210	2	2	0.358333		211	2	2	0.0916667
201	2	2	0.358334		202	3	1	0.0249999		203	2	2	0.441667		205	2	2	0.683333		206	2	2	0.108333		207	2	2	0.475		208	2	2	0.183333		209	2	2	0.133333		210	2	2	0.108334		211	2	2	0.316667
201	2	2	0.0250001		202	3	1	0.133333		203	2	2	0.816667		205	2	2	0.658333		206	2	2	0.133333		207	2	2	0.591667		208	2	2	0.108333		209	2	2	0.525		210	2	2	0.083334		211	2	2	0.558333
201	2	2	0.433333		202	3	1	0.0416665		203	2	2	0.2		205	2	2	0.925		206	2	2	0.158333		207	2	2	0.341667		208	2	2	0.0666671		209	2	2	0.233334		210	2	2	0.591667		211	2	2	0.0249996
201	2	2	0.0583334		202	3	1	0.0416665		203	2	2	0.808333		205	2	2	0.416667		206	2	2	0.15		207	2	2	0.341667		208	2	2	0.108334		209	2	2	0.400001		210	2	2	0.0500002		211	2	2	0.716667
201	2	2	0.458333		202	3	1	0.0666666		203	2	2	0.3		205	2	2	0.0250001		206	2	2	0.241667		207	2	2	0.375		208	2	2	0.108333		209	2	2	0.125		210	2	2	0.358333		211	2	2	0.7
201	2	2	0.183333		202	3	1	0.125		203	2	2	0.275		205	2	2	0.283334		206	2	2	0.125		207	2	2	0.366667		208	2	2	0.0166664		209	2	2	0.3		210	2	2	0.166667		211	2	2	0.833333
201	2	2	0.333333		202	3	1	0.0500002		203	2	2	0.783333		205	2	2	0.0999994		206	2	2	0.241667		207	2	2	0.383334		208	2	2	0.158333		209	2	2	0.700001		210	2	2	0.433333		211	2	2	0.666667
201	2	2	0.358334		202	3	1	0.0166669		203	2	2	0.224999		205	2	2	0.375		206	2	2	0.0999999		207	2	2	0.366666		208	2	2	0.175		209	2	2	0.183333		210	2	2	0.041666		211	2	2	0.8
201	2	2	0.0166664		202	3	1	0.0166669		203	2	2	0.525		205	2	2	0.0333328		206	2	2	0.2		207	2	2	0.716666		208	2	2	0.041666		209	2	2	0.483334		210	2	2	0		211	2	2	0.683333
201	2	2	0.441667		202	3	1	0.0916662		203	2	2	0.0166664		205	2	2	0.0583334		206	2	2	0.141666		207	2	2	0.158333		208	2	2	0.208333		209	2	2	0.0583334		210	2	2	0.516666		211	2	2	0.841666
201	2	2	0.0916662		202	3	1	0.041667		203	2	2	0.458334		205	2	2	0.491667		206	2	2	0.275		207	2	2	0.125		208	2	2	0.041667		209	2	2	0.583333		210	2	2	0.0833321		211	2	2	0.616667
201	2	2	0.358333		202	3	1	0.0499992		203	2	2	0.041667		205	2	2	0.041666		206	2	2	0.0250001		207	2	2	0.408333		208	2	2	0.233334		209	2	2	0.0583334		210	2	2	0.233334		211	2	2	0.591667
201	2	2	0.125		202	3	1	0.083333		203	2	2	0.150001		205	2	2	0.366667		206	2	2	0.35		207	2	2	0.00833321		208	2	2	0.0333328		209	2	2	0.283333		210	2	2	0.383333		211	2	2	0.483334
201	2	2	0.366667		202	3	1	0.0500002		203	2	2	0.55		205	2	2	0.0250006		206	2	2	0.0749998		207	2	2	0.5		208	2	2	0.158333		209	2	2	0.616667		210	2	2	0.0166664		211	2	2	0.4
201	2	2	0.341666		202	3	1	0.041667		203	2	2	0.041666		205	2	2	0.383333		206	2	2	0.233333		207	2	2	0.0666666		208	2	2	0.133334		209	2	2	0.183333		210	2	2	0.291666		211	2	2	0.816667
201	2	2	0.0916672		202	3	1	0.0583334		203	2	2	0.349999		205	2	2	0.0166664		206	2	2	0.191667		207	2	2	0.224999		208	2	2	0.0249996		209	2	2	0.383333		210	2	2	0.708334		211	2	2	0.691667
201	2	2	0.408334		202	3	1	0.041667		203	2	2	0.175		205	2	2	0.0166664		206	2	2	0.041666		207	2	2	0.733334		208	2	2	0.116667		209	2	2	0.0333328		210	2	2	1.05		211	2	2	0.875
201	2	2	0.0333328		202	3	1	0.041667		203	2	2	0.366667		205	2	2	0.458333		206	2	2	0.083333		207	2	2	0.316667		208	2	2	0.0583334		209	2	2	0.683334		210	2	2	0.741667		211	2	2	0.483333
201	2	2	0.333333		202	3	1	0.0916672		203	2	2	0.0750008		205	2	2	0.125		206	2	2	0.158334		207	2	2	0.741667		208	2	2	0.125		209	2	2	0.133333		210	2	2	0.691668		211	2	2	0.383334
201	2	2	0.0249996		202	3	1	0.125		203	2	2	0.0249996		205	2	2	0.283333		206	2	2	0.200001		207	2	2	0.283334		208	2	2	0.041666		209	2	2	0		210	2	2	0.441666		211	2	2	0.224999
201	2	2	0.391666		202	3	1	0.0500002		203	2	2	0.616667		205	2	2	0.1		206	2	2	0.0500002		207	2	2	0.691667		208	2	2	0.041667		209	2	2	0.508333		210	2	2	0.658333		211	2	2	0.175
201	2	2	0.075		202	3	1	0.0749998		203	2	2	0.183334		205	2	2	0.158333		206	2	2	0.258333		207	2	2	0.216666		208	2	2	0.283333		209	2	2	0.0833335		210	2	2	1.15833		211	2	2	0.166667
201	2	2	0.375		202	3	1	0.15		203	2	2	0.483334		205	2	2	0.258333		206	2	2	0.116667		207	2	2	0		208	2	2	0.625		209	2	2	0.541667		210	2	2	0.241667		211	2	2	0.108334
201	2	2	0.158333		202	3	1	0.116667		203	2	2	0.125		205	2	2	0		206	2	2	0.183333		207	2	2	0.383333		208	2	2	0.191667		209	2	2	0.291667		210	2	2	0.0833333		211	2	2	0.324999
201	2	2	0.358333		202	3	1	0.00833344		203	2	2	0.574999		205	2	2	0.475		206	2	2	0.125		207	2	2	0.0916667		208	2	2	0.575		209	2	2	0.183333		210	2	2	0.383333		211	2	2	0
201	2	2	0.0333335		202	3	1	0.075		203	2	2	0.0916672		205	2	2	0.0999999		206	2	2	0.25		207	2	2	0.291667		208	2	2	0.216667		209	2	2	0.691667		210	2	2	0.0666666		211	2	2	0.375
201	2	2	0.458333		202	3	1	0.108333		203	2	2	0.2		205	2	2	0.308333		206	2	2	0.333333		207	2	2	0.0416665		208	2	2	0.675		209	2	2	0.233334		210	2	2	0.591667		211	2	2	0.05
201	2	2	0.0166669		202	3	1	0.0833333		203	2	2	0.125		205	2	2	0.0166664		206	2	2	0.266667		207	2	2	0.4		208	2	2	0.783333		209	2	2	1.00833		210	2	2	0.108333		211	2	2	0.333333
201	2	2	0		202	3	1	0.0333333		203	2	2	0.575		205	2	2	0.491667		206	2	2	0.325		207	2	2	0.0583334		208	2	2	0.25		209	2	2	0.233334		210	2	2	0.108333		211	2	2	0.233333
201	2	2	0.158334		202	3	1	0		203	2	2	0.408333		205	2	2	0.108333		206	2	2	0.583333		207	2	2	0.116667		208	2	2	0.591667		209	2	2	0.75		210	2	2	0.308333		211	2	2	0.2
201	2	2	0.266666		202	3	1	0.0833335		203	2	2	0.441667		205	2	2	0.0416665		206	2	2	0.291667		207	2	2	0.4		208	2	2	0.166667		209	2	2	0.191667		210	2	2	0.0666671		211	2	2	0.133334
201	2	2	0.0500002		202	3	1	0.0583334		203	2	2	1.175		205	2	2	0.466667		206	2	2	0.291667		207	2	2	0.0250001		208	2	2	0.608333		209	2	2	0.616667		210	2	2	0.291667		211	2	2	0.783333
201	2	2	0.3		202	3	1	0.083333		203	2	2	0.55		205	2	2	0.0166664		206	2	2	0.266666		207	2	2	0.533333		208	2	2	0.25		209	2	2	0.1		210	2	2	0.0249996		211	2	2	0.808333
201	2	2	0.266666		202	3	1	0.083333		203	2	2	1.03333		205	2	2	0.475		206	2	2	0.333333		207	2	2	0.158333		208	2	2	0.666667		209	2	2	0.25		210	2	2	0.241667		211	2	2	0.775
201	2	2	0.141666		202	3	1	0.0166664		203	2	2	0.258333		205	2	2	0.141666		206	2	2	0.283333		207	2	2	0.533334		208	2	2	0.783334		209	2	2	1.025		210	2	2	0.0500002		211	2	2	0.7
201	2	2	0		202	3	1	0.0666671		203	2	2	0.875		205	2	2	0.541667		206	2	2	0.325		207	2	2	0.0583334		208	2	2	0		209	2	2	0.366667		210	2	2	0.366667		211	2	2	0.833333
201	2	2	0.333334		202	3	1	0.0749998		203	2	2	0.666666		205	2	2	0.116667		206	2	2	0.591667		207	2	2	0.125		208	2	2	0.0666666		209	2	2	0.858334		210	2	2	0.408333		211	2	2	0.691667
201	2	2	0.041667		202	3	1	0.0666676		203	2	2	1.00833		205	2	2	0.158334		206	2	2	0		207	2	2	0.491667		208	2	2	0.141666		209	2	2	0.258333		210	2	2	0.191667		211	2	2	0.924999
201	2	2	0.275001		202	3	1	0		203	2	2	0.391666		205	2	2	0.608334		206	2	2	0.258333		207	2	2	0.041667		208	2	2	0.0166664		209	2	2	0.741667		210	2	2	0.474999		211	2	2	0
201	2	2	0.0749998		202	3	1	0.00833321		203	2	2	0.466666		205	2	2	0.175		206	2	2	0.041667		207	2	2	0.558333		208	2	2	0.0666666		209	2	2	0.349999		210	2	2	0.0500002		211	2	2	0.45
201	2	2	0.3		202	3	1	0.1		203	2	2	0.041667		205	2	2	0.425		206	2	2	0.241667		207	2	2	0.150001		208	2	2	0.0666666		209	2	2	0.491667		210	2	2	0.4		211	2	2	0.0333338
201	2	2	0.0916672		202	3	1	0.116667		203	2	2	0.416667		205	2	2	0.0249996		206	2	2	0.041666		207	2	2	0.516666		208	2	2	0.133333		209	2	2	0.00833321		210	2	2	0.108334		211	2	2	0.433333
201	2	2	0		202	3	1	0.0499992		203	2	2	0.083333		205	2	2	0.475		206	2	2	0.0250006		207	2	2	0.116667		208	2	2	0.216667		209	2	2	0.583334		210	2	2	0.466667		211	2	2	0.0249996
201	2	2	0.175		202	3	1	0.0166674		203	2	2	0.541667		205	2	2	0.041667		206	2	2	0.275		207	2	2	0.158334		208	2	2	0.599999		209	2	2	0.175		210	2	2	0.325001		211	2	2	0.316667
201	2	2	0.00833321		202	3	1	0.00833321		203	2	2	0.233334		205	2	2	0.125		206	2	2	0		207	2	2	0.616667		208	2	2	0.216667		209	2	2	0.591666		210	2	2	0.0333328		211	2	2	0.241667
201	2	2	0.308333		202	3	1	0.0916662		203	2	2	0.575		205	2	2	0.458333		206	2	2	0.183333		207	2	2	0.116667		208	2	2	0.625		209	2	2	0.158333		210	2	2	0.433332		211	2	2	0.183333
201	2	2	0.108333		202	3	1	0.0666676		203	2	2	0.691668		205	2	2	0.116667		206	2	2	0.0500002		207	2	2	0.616667		208	2	2	0.283333		209	2	2	0.608332		210	2	2	0.15		211	2	2	0.191667
201	2	2	0.308333		202	3	1	0.0583334		203	2	2	0.316666		205	2	2	0.366667		206	2	2	0.125		207	2	2	0.216667		208	2	2	0.658333		209	3	1	0		210	2	2	0.525		211	2	2	0.341666
201	2	2	0.0500002		202	3	1	0.0333328		203	2	2	0.65		205	2	2	0.0749998		206	2	2	0.133333		207	2	2	0.575		208	2	2	0.858333		209	3	1	0.133333		210	2	2	0.233334		211	2	2	0.375
201	3	1	0.0666667		202	3	1	0.0333338		203	2	2	0.0916653		205	2	2	0.5		206	2	2	0.183333		207	2	2	0		208	3	1	0.158333		209	3	1	0.133333		210	2	2	0.641666		211	2	2	0.475
201	3	1	0.00833344		202	3	1	0.00833321		203	2	2	0.491667		205	2	2	0.0749989		206	2	2	0.15		207	3	1	0.0416665		208	3	1	0.675		209	3	1	0.00833344		210	3	1	0.0833335		211	2	2	0.366667
201	3	1	0		202	3	1	0.0500002		203	2	2	0.0666676		205	3	1	0.0583334		206	3	1	0.0583334		207	3	1	0.0250001		208	3	1	0.208333		209	3	1	0.133333		210	3	1	0.0583334		211	2	2	0.491667
201	3	1	0.0333333		202	3	1	0.0583334		203	2	2	0.541666		205	3	1	0.0166667		206	3	1	0.0416667		207	3	1	0.108333		208	3	1	0.75		209	3	1	0.15		210	3	1	0.108333		211	3	1	0.175
201	3	1	0.0833333		202	3	1	0.133333		203	3	1	0.116667		205	3	1	0.0333333		206	3	1	0.0250001		207	3	1	0.0583334		208	3	1	0.166667		209	3	1	0.175		210	3	1	0.133334		211	3	1	0.0833335
201	3	1	0.0999999		202	3	1	0.0666666		203	3	1	0.166667		205	3	1	0.0333333		206	3	1	0.0916667		207	3	1	0.0333333		208	3	1	0.758333		209	3	1	0.15		210	3	1	0.0500002		211	3	1	0.15
201	3	1	0.00833321		202	3	1	0.0166667		203	3	1	0.2		205	3	1	0.0333333		206	3	1	0.0250001		207	3	1	0.0166669		208	3	1	0.908333		209	3	1	0.0999999		210	3	1	0.0583334		211	3	1	0.15
201	3	1	0.0583334		202	3	1	0.0250003		203	3	1	0.208333		205	3	1	0.00833321		206	3	1	0.0833333		207	3	1	0.0166664		208	3	1	0		209	3	1	0.133333		210	3	1	0.0666666		211	3	1	0.175
201	3	1	0.0999999		202	3	1	0.0583334		203	3	1	0.0916667		205	3	1	0.0499997		206	3	1	0.00833321		207	3	1	0.15		208	3	1	0.0166664		209	3	1	0.116666		210	3	1	0.166667		211	3	1	0.216667
201	3	1	0.0916662		202	3	1	0.00833321		203	3	1	0.233333		205	3	1	0		206	3	1	0.0916667		207	3	1	0.616667		208	3	1	0.0749998		209	3	1	0.0249996		210	3	1	0.216667		211	3	1	0.141667
201	3	1	0.0500002		202	3	1	0.0500002		203	3	1	0.241667		205	3	1	0.0166664		206	3	1	0.0500002		207	3	1	0.291667		208	3	1	0.0333333		209	3	1	0.116666		210	3	1	0.041666		211	3	1	0.083333
201	3	1	0.00833368		202	3	1	0		203	3	1	0.125		205	3	1	0.0500002		206	3	1	0.0333333		207	3	1	0.733334		208	3	1	0.0250006		209	3	1	0.0916662		210	3	1	0.0500002		211	3	1	0.0500002
201	3	1	0.108334		202	3	1	0.0249996		203	3	1	0.283333		205	3	1	0.0166664		206	3	1	0.0416665		207	3	1	0.225		208	3	1	0.00833416		209	3	1	0.0583334		210	3	1	0.0333328		211	3	1	0.0916667
201	3	1	0.00833416		202	3	1	0.0583329		203	3	1	0.25		205	3	1	0.0583329		206	3	1	0.0666666		207	3	1	0.641667		208	3	1	0.00833321		209	3	1	0.216666		210	3	1	0.0166664		211	3	1	0
201	3	1	0.083333		202	3	1	0.0333333		203	3	1	0.183333		205	3	1	0.083334		206	3	1	0.108334		207	3	1	0.791667		208	3	1	0		209	3	1	0.175		210	3	1	0		211	3	1	0.0916667
201	3	1	0.0249996		202	3	1	0.0750003		203	3	1	0.108334		205	3	1	0.15		206	3	1	0.116667		207	3	1	0.15		208	3	1	0.0166664		209	3	1	0.00833416		210	3	1	0.0249996		211	3	1	0.083333
201	3	1	0.041667		202	3	1	0.0749998		203	3	1	0.158333		205	3	1	0		206	3	1	0.1		207	3	1	0.733334		208	3	1	0		209	3	1	0.0666676		210	3	1	0.0333338		211	3	1	0.125
201	3	1	0.083333		202	3	1	0		203	3	1	0.125		205	3	1	0.0749998		206	3	1	0.041667		207	3	1	0.358334		208	3	1	0.041667		209	3	1	0.150001		210	3	1	0.0166664		211	3	1	0.0333338
201	3	1	0.0249996		202	3	1	0.0916662		203	3	1	0.083334		205	3	1	0.133333		206	3	1	0.0333338		207	3	1	0.775		208	3	1	0.041666		209	3	1	0.041667		210	3	1	0.0499992		211	3	1	0.0250006
201	3	1	0.208333		202	3	1	0.0666666		203	3	1	0.291667		205	3	1	0.0666666		206	3	1	0.0750008		207	3	1	0.341667		208	3	1	0.0166664		209	3	1	0.0333338		210	3	1	0.0666676		211	3	1	0.041667
201	3	1	0.116667		202	3	1	0.041667		203	3	1	0.275		205	3	1	0.0333338		206	3	1	0.083333		207	3	1	0.716667		208	3	1	0.00833321		209	3	1	0.1		210	3	1	0.0166664		211	3	1	0.0749998
201	3	1	0.0916672		202	3	1	0.0583334		203	3	1	0.158333		205	3	1	0.0500002		206	3	1	0.00833321		207	3	1	0.841667		208	3	1	0.150001		209	3	1	0.0583334		210	3	1	0.1		211	3	1	0.116667
201	3	1	0.125		202	3	1	0.0583334		203	3	1	0.0916672		205	3	1	0.0749998		206	3	1	0.0666666		207	3	1	0.133333		208	3	1	0.708333		209	3	1	0.041666		210	3	1	0.0333328		211	3	1	0.116667
201	3	1	0.15		202	3	1	0.0666676		203	3	1	0.216666		205	3	1	0.0666666		206	3	1	0.116666		207	3	1	0.641666		208	3	1	0.216666		209	3	1	0.0916672		210	3	1	0.0916672		211	3	1	0.0666666
201	3	1	0.0666676		202	3	1	0.0333338		203	3	1	0.233334		205	3	1	0.0166664		206	3	1	0.00833321		207	3	1	0.108334		208	3	1	0.7		209	3	1	0.108334		210	3	1	0.15		211	3	1	0.041667
201	3	1	0.0500011		202	3	1	0.1		203	3	1	0.0749989		205	3	1	0.108334		206	3	1	0.041666		207	3	1	0.616666		208	3	1	0.183333		209	3	1	0.083334		210	3	1	0.0916653		211	3	1	0.108334
201	3	1	0.158335		202	3	1	0		203	3	1	0.324999		205	3	1	0.108333		206	3	1	0.0166664		207	3	1	0.183332		208	3	1	0.691668		209	3	1	0.166667		210	3	1	0.0916672		211	3	1	0.141666
201	3	1	0.0833321		202	3	1	0.0333328		203	3	1	0.275		205	3	1	0.041667		206	3	1	0.0166664		207	3	1	0.625		208	3	1	0.824999		209	3	1	0.15		210	3	1	0.0666676		211	3	1	0.0333328
201	3	1	0		202	3	1	0.108334		203	3	1	0.15		205	3	1	0.116667		206	3	1	0.0166674		207	3	1	0.891666		208	3	1	0.025		209	3	1	0.191667		210	3	1	0		211	3	1	0.0916662
201	3	1	0.125		202	3	1	0.0500002		203	3	1	0.133333		205	3	1	0.0333328		206	3	1	0.00833321		207	3	1	0		208	3	1	0.0250001		209	3	1	0.125		210	3	1	0.116667		211	3	1	0.0249996
201	3	1	0.05		202	3	1	0.0583334		203	3	1	0.191666		205	3	1	0.00833333		206	3	1	0.0833333		207	3	1	0.05		208	3	1	0.0166667		209	3	1	0.0666671		210	3	1	0.0250001		211	3	1	0.0166664
201	3	1	0.075		202	3	1	0.05		203	3	1	0.141666		205	3	1	0.0666666		206	3	1	0.441667		207	3	1	0.00833344		208	3	1	0.05		209	3	1	0.0416665		210	3	1	0.0499997		211	3	1	0.00833333
201	3	1	0.0499997		202	3	1	0.125		203	3	1	0.0833334		205	3	1	0.0583332		206	3	1	0.1		207	3	1	0.00833321		208	3	1	0.125		209	3	1	0.108333		210	3	1	0.0583329		211	3	1	0.0833333
201	3	1	0.0416665		202	3	1	0.0333333		203	3	1	0.241667		205	3	1	0.0833335		206	3	1	0.483333		207	3	1	0.0250001		208	3	1	0.116667		209	3	1	0.0666666		210	3	1	0.00833321		211	3	1	0.0500002
201	3	1	0.0166664		202	3	1	0.0166667		203	3	1	0.208333		205	3	1	0.133333		206	3	1	0.133333		207	3	1	0.0166664		208	3	1	0.0749998		209	3	1	0.0166669		210	3	1	0.125		211	3	1	0.0833333
201	3	1	0.0499997		202	3	1	0.0249999		203	3	1	0.133333		205	3	1	0.0333338		206	3	1	0.541667		207	3	1	0.041667		208	3	1	0.0749998		209	3	1	0.125		210	3	1	0.0166669		211	3	1	0
201	3	1	0.166667		202	3	1	0.0999999		203	3	1	0.0416667		205	3	1	0.0250001		206	3	1	0.75		207	3	1	0		208	3	1	0.00833321		209	3	1	0.0333333		210	3	1	0.224999		211	3	1	0.00833321
201	3	1	0.0250001		202	3	1	0.0166669		203	3	1	0.108334		205	3	1	0.133333		206	3	1	0		207	3	1	0.0166669		208	3	1	0		209	3	1	0.0333338		210	3	1	0.258334		211	3	1	0.0916667
201	3	1	0.0333333		202	3	1	0.0999999		203	3	1	0.108334		205	3	1	0.0999999		206	3	1	0.0333333		207	3	1	0.0416665		208	3	1	0.0416665		209	3	1	0.0583334		210	3	1	0.141667		211	3	1	0.0166664
201	3	1	0.0333328		202	3	1	0.0999999		203	3	1	0.15		205	3	1	0.0333338		206	3	1	0.0249996		207	3	1	0.0250001		208	3	1	0.15		209	3	1	0.0166664		210	3	1	0.0166664		211	3	1	0.0166669
201	3	1	0.0500002		202	3	1	0.0833335		203	3	1	0.141667		205	3	1	0.00833321		206	3	1	0.0250001		207	3	1	0.00833321		208	3	1	0.133334		209	3	1	0.041666		210	3	1	0.00833321		211	3	1	0.0666666
201	3	1	0.0333338		202	3	1	0.0749998		203	3	1	0.141667		205	3	1	0.0250001		206	3	1	0.0583334		207	3	1	0.0583334		208	3	1	0.0333338		209	3	1	0.0583334		210	3	1	0.083333		211	3	1	0.0583334
201	3	1	0		202	3	1	0.041667		203	3	1	0.00833321		205	3	1	0.0583334		206	3	1	0.0249996		207	3	1	0.0333338		208	3	1	0.0249996		209	3	1	0.041667		210	3	1	0.141666		211	3	1	0.0500002
201	3	1	0.0916672		202	3	1	0.108333		203	3	1	0.0333338		205	3	1	0.0249996		206	3	1	0.0333333		207	3	1	0		208	3	1	0.0583334		209	3	1	0.0250006		210	3	1	0.0500002		211	3	1	0.0583334
201	3	1	0.00833416		202	3	1	0.00833416		203	3	1	0.1		205	3	1	0.0749998		206	3	1	0		207	3	1	0.0250006		208	3	1	0.041666		209	3	1	0.0500002		210	3	1	0.0666666		211	3	1	0.0666666
201	3	1	0.0666666		202	3	1	0.083333		203	3	1	0.0666666		205	3	1	0.041666		206	3	1	0.00833321		207	3	1	0.116667		208	3	1	0.0749998		209	3	1	0.108333		210	3	1	0.0916662		211	3	1	0.0666666
201	3	1	0.0749998		202	3	1	0.0999994		203	3	1	0.0916662		205	3	1	0.041666		206	3	1	0.0166664		207	3	1	0.116667		208	3	1	0.116667		209	3	1	0.0166664		210	3	1	0.083334		211	3	1	0.0916662
201	3	1	0.0166674		202	3	1	0.0749998		203	3	1	0.25		205	3	1	0.0166664		206	3	1	0.0250006		207	3	1	0.0999994		208	3	1	0.166667		209	3	1	0		210	3	1	0.00833321		211	3	1	0.0583334
201	3	1	0.0583334		202	3	1	0.0666676		203	3	1	0.191668		205	3	1	0.0499992		206	3	1	0.0583334		207	3	1	0.0249996		208	3	1	0.166667		209	3	1	0.116667		210	3	1	0.00833416		211	3	1	0.0499992
201	3	1	0.0666666		202	3	1	0.0916662		203	3	1	0.108334		205	3	1	0.0166674		206	3	1	0.0249996		207	3	1	0.00833321		208	3	1	0.0166674		209	3	1	0.0916672		210	3	1	0.25		211	3	1	0.0500002
201	3	1	0.0249996		202	3	1	0.0583334		203	3	1	0.0250006		205	3	1	0.0583334		206	3	1	0.0749998		207	3	1	0.041666		208	3	1	0.041666		209	3	1	0.041666		210	3	1	0.0583324		211	3	1	0.0916662
201	3	1	0.0500002		202	3	1	0.0666666		203	3	1	0.208334		205	3	1	0.0499992		206	3	1	0.166667		207	3	1	0.041667		208	3	1	0.0500002		209	3	1	0.158334		210	3	1	0.0249996		211	3	1	0.0999994
201	3	1	0.083333		202	3	1	0.0166664		203	3	1	0.125		205	3	1	0.083334		206	3	1	0.599999		207	3	1	0		208	3	1	0.0583334		209	3	1	0.25		210	3	1	0.0416679		211	3	1	0.041667
201	3	1	0.0749998		202	3	1	0.041667		203	3	1	0.133333		205	3	1	0.00833416		206	3	1	0.241667		207	3	1	0.083334		208	3	1	0.0333328		209	3	1	0.408333		210	3	1	0.0916672		211	3	1	0.083333
201	3	1	0.0249996		202	3	1	0.0500002		203	3	1	0.333334		205	3	1	0.0166664		206	3	1	0.566667		207	3	1	0.0749998		208	3	1	0.0749998		209	3	1	0.0416667		210	3	1	0.0750008		211	3	1	0.00833321
201	3	1	0.0499992		202	3	1	0.0749998		203	3	1	0.225		205	3	1	0.116667		206	3	1	0.166667		207	3	1	0.041667		208	3	1	0.083334		209	3	1	0.158333		210	3	1	0.0583344		211	3	1	0.041667
201	3	1	0.1		202	3	1	0.083333		203	3	1	0.0999985		205	3	1	0.0166674		206	3	1	0.516666		207	3	1	0.041666		208	3	1	0.0333333		209	3	1	0.25		210	3	1	0.1		211	3	1	0.0583344
201	3	1	0.141667		202	3	1	0.108333		203	3	1	0.041666		205	3	1	0		206	3	1	0.65		207	3	1	0.075		208	3	1	0.05		209	3	1	0.116667		210	3	1	0.183333		211	3	1	0.225
201	3	1	0.125		202	3	1	0.00833321		203	3	1	0.133333		205	3	1	0		206	3	1	0		207	3	1	0		208	3	1	0.05		209	3	1	0.0250001		210	3	1	0.158333		211	3	1	0.183334
201	3	1	0.0916667		202	3	1	0.0416665		203	3	1	0.116667		205	3	1	0.0416667		206	3	1	0.0166669		207	3	1	0.0416667		208	3	1	0.0666666		209	3	1	0.2		210	3	1	0.0999999		211	3	1	0.075
201	3	1	0.0166664		202	3	1	0.0833335		203	3	1	0.175		205	3	1	0.00833344		206	3	1	0.0916667		207	3	1	0.05		208	3	1	0		209	3	1	0.158333		210	3	1	0.125		211	3	1	0.0333335
201	3	1	0.0583334		202	3	1	0.05		203	3	1	0.183333		205	3	1	0.0333335		206	3	1	0.0416667		207	3	1	0.0416665		208	3	1	0.0333333		209	3	1	0.0583334		210	3	1	0.0666666		211	3	1	0.0416665
201	3	1	0.0166669		202	3	1	0.0166667		203	3	1	0.125		205	3	1	0.0249996		206	3	1	0.0249999		207	3	1	0.133333		208	3	1	0.0250001		209	3	1	0.116667		210	3	1	0.0250001		211	3	1	0.0833335
201	3	1	0		202	3	1	0.00833321		203	3	1	0.208333		205	3	1	0.0999999		206	3	1	0.108333		207	3	1	0.0666666		208	3	1	0.00833368		209	3	1	0.0833335		210	3	1	0.083333		211	3	1	0.075
201	3	1	0.0666666		202	3	1	0.0749998		203	3	1	0.15		205	3	1	0.0333333		206	3	1	0.00833368		207	3	1	0.116666		208	3	1	0.0749998		209	3	1	0.108334		210	3	1	0.158333		211	3	1	0.133333
201	3	1	0.0916667		202	3	1	0.00833368		203	3	1	0.0749998		205	3	1	0		206	3	1	0		207	3	1	0.0166664		208	3	1	0.0500002		209	3	1	0.15		210	3	1	0.125		211	3	1	0.133334
201	3	1	0.041667		202	3	1	0.00833321		203	3	1	0.108333		205	3	1	0.133333		206	3	1	0.0166664		207	3	1	0.00833321		208	3	1	0.0749998		209	3	1	0.0250001		210	3	1	0.0666666		211	3	1	0.141666
201	3	1	0.0750003		202	3	1	0.0583329		203	3	1	0.191667		205	3	1	0.0500002		206	3	1	0.0999999		207	3	1	0.0500002		208	3	1	0.0749998		209	3	1	0.00833321		210	3	1	0.0583334		211	3	1	0.15
201	3	1	0.1		202	3	1	0.0749998		203	3	1	0.125		205	3	1	0.00833368		206	3	1	0.0333333		207	3	1	0.108333		208	3	1	0.0583334		209	3	1	0.083333		210	3	1	0.141666		211	3	1	0.041667
201	3	1	0.00833321		202	3	1	0.158333		203	3	1	0.0500002		205	3	1	0.0166674		206	3	1	0.0500002		207	3	1	0.00833321		208	3	1	0.00833321		209	3	1	0.133334		210	3	1	0.175		211	3	1	0.0666671
201	3	1	0		202	3	1	0.0166669		203	3	1	0.166667		205	3	1	0.0583334		206	3	1	0.0500002		207	3	1	0.0166669		208	3	1	0.0500002		209	3	1	0.208333		210	3	1	0.00833321		211	3	1	0.00833321
201	3	1	0.0333328		202	3	1	0		203	3	1	0.0916662		205	3	1	0.0583334		206	3	1	0.00833368		207	3	1	0.141666		208	3	1	0.0249996		209	3	1	0.133333		210	3	1	0		211	3	1	0.133333
201	3	1	0.041667		202	3	1	0.0333338		203	3	1	0.15		205	3	1	0		206	3	1	0.1		207	3	1	0.083334		208	3	1	0.0333338		209	3	1	0.0916662		210	3	1	0.00833321		211	3	1	0.125
201	3	1	0.0166674		202	3	1	0		203	3	1	0.200001		205	3	1	0.141666		206	3	1	0.483334		207	3	1	0.0333338		208	3	1	0.041666		209	3	1	0.0166664		210	3	1	0.00833321		211	3	1	0.00833321
201	3	1	0.0500002		202	3	1	0.0666666		203	3	1	0.191667		205	3	1	0.0333338		206	3	1	0.2		207	3	1	0.0249996		208	3	1	0.108334		209	3	1	0.0583334		210	3	1	0.0249996		211	3	1	0.00833321
201	3	1	0.0166674		202	3	1	0.0750008		203	3	1	0.083333		205	3	1	0.0999994		206	3	1	0.491667		207	3	1	0.125		208	3	1	0.0749998		209	3	1	0.0333328		210	3	1	0.158334		211	3	1	0
201	3	1	0.0583334		202	3	1	0.0166674		203	3	1	0.0166664		205	3	1	0.00833321		206	3	1	0.0583334		207	3	1	0.258333		208	3	1	0.0500002		209	3	1	0.15		210	3	1	0.166667		211	3	1	0.0583334
201	3	1	0		202	3	1	0.041667		203	3	1	0.0583334		205	3	1	0.0500002		206	3	1	0.508333		207	3	1	0.291667		208	3	1	0.0166674		209	3	1	0.158333		210	3	1	0.0166683		211	3	1	0.0500002
201	3	1	0.0666666		202	3	1	0.0249996		203	3	1	0.0333328		205	3	1	0.00833321		206	3	1	0.65		207	3	1	0.241667		208	3	1	0.00833321		209	3	1	0.158333		210	3	1	0.00833321		211	3	1	0.108334
201	3	1	0.0583334		202	3	1	0.0249996		203	3	1	0.125		205	3	1	0		206	3	1	0		207	3	1	0.175		208	3	1	0.00833321		209	3	1	0.15		210	3	1	0.0999985		211	3	1	0.0749998
201	3	1	0.0500002		202	3	1	0		203	3	1	0.199999		205	3	1	0.0999994		206	3	1	0.0333328		207	3	1	0.0583334		208	3	1	0.083333		209	3	1	0.133333		210	3	1	0.108334		211	3	1	0.0166664
201	3	1	0.0250006		202	3	1	0		203	3	1	0		205	3	1	0.00833321		206	3	1	0		207	3	1	0.15		208	3	1	0.0749998		209	3	1	0.041666		210	3	1	0.1		211	3	1	0
201	3	1	0.0333338		202	3	1	0.0166664		203	3	1	0.116667		205	3	1	0.00833321		206	3	1	0.0333328		207	3	1	0		208	3	1	0.0499992		209	3	1	0		210	3	1	0.0333328		211	3	1	0.083334
201	3	1	0.0249996		202	3	1	0.0666666		203	3	1	0.0499992		205	3	1	0.00833321		206	3	1	0.00833321		207	3	1	0.341666		208	3	1	0.075		209	3	1	0.0333333		210	3	1	0.041666		211	3	1	0.0166664
201	3	1	0.0666667		202	3	1	0		203	3	1	0.150002		205	3	1	0.0583344		206	3	1	0		207	3	1	0.291667		208	3	1	0.0583334		209	3	1	0.158333		210	3	1	0.075		211	3	1	0.0166674
201	3	1	0.075		202	3	1	0.0583334		203	3	1	0.0166664		205	3	1	0.108334		206	3	1	0.0749998		207	3	1	0.0249999		208	3	1	0.0166667		209	3	1	0.108333		210	3	1	0.141667		211	3	1	0.0499992
201	3	1	0.075		202	3	1	0.0166664		203	3	1	0.125		205	3	1	0.0916665		206	3	1	0.0166667		207	3	1	0.05		208	3	1	0.0666666		209	3	1	0.0666666		210	3	1	0		211	3	1	0.0749989
201	3	1	0.0333335		202	3	1	0		203	3	1	0.266666		205	3	1	0.0916665		206	3	1	0.0416665		207	3	1	0.0999999		208	3	1	0.00833321		209	3	1	0.0166664		210	3	1	0.0833335		211	3	1	0.00833344
201	3	1	0.0166667		202	3	1	0.0249999		203	3	1	0.108333		205	3	1	0.0416665		206	3	1	0.0166667		207	3	1	0.0166667		208	3	1	0.0166669		209	3	1	0.116667		210	3	1	0.0500002		211	3	1	0.0583334
201	3	1	0.0416667		202	3	1	0.0833333		203	3	1	0.225		205	3	1	0.0166669		206	3	1	0.0416665		207	3	1	0.0249999		208	3	1	0.00833321		209	3	1	0.0250001		210	3	1	0.0750003		211	3	1	0.141667
201	3	1	0.0750003		202	3	1	0		203	3	1	0.166667		205	3	1	0.0333333		206	3	1	0.0250001		207	3	1	0		208	3	1	0		209	3	1	0.00833321		210	3	1	0.0666666		211	3	1	0.0416667
201	3	1	0		202	3	1	0.00833344		203	3	1	0.141666		205	3	1	0.0166664		206	3	1	0.05		207	3	1	0.108333		208	3	1	0.0166669		209	3	1	0.00833368		210	3	1	0.0250001		211	3	1	0.0500002
201	3	1	0.0749998		202	3	1	0.0583334		203	3	1	0.225		205	3	1	0.0166669		206	3	1	0.05		207	3	1	0.116666		208	3	1	0.0666666		209	3	1	0.0416665		210	3	1	0.0416665		211	3	1	0.0166669
201	3	1	0.0416665		202	3	1	0.0666666		203	3	1	0.125		205	3	1	0.00833368		206	3	1	0.1		207	3	1	0.0749998		208	3	1	0.0416665		209	3	1	0.0333338		210	3	1	0.0666671		211	3	1	0.041667
201	3	1	0.0416665		202	3	1	0.0500002		203	3	1	0.258333		205	3	1	0.0250001		206	3	1	0.0666666		207	3	1	0.0916667		208	3	1	0.041667		209	3	1	0.00833321		210	3	1	0.0333328		211	3	1	0.0333333
201	3	1	0.0499997		202	3	1	0.0416665		203	3	1	0.125		205	3	1	0.0249996		206	3	1	0.0333338		207	3	1	0.0833335		208	3	1	0.0500002		209	3	1	0.0249996		210	3	1	0.15		211	3	1	0.0499997
201	3	1	0.0749998		202	3	1	0.0499997		203	3	1	0.116667		205	3	1	0.00833321		206	3	1	0.0333333		207	3	1	0.0666666		208	3	1	0.0166664		209	3	1	0		210	3	1	0.0333338		211	3	1	0.108333
201	3	1	0.00833321		202	3	1	0.0250001		203	3	1	0.083333		205	3	1	0.0166669		206	3	1	0.0166664		207	3	1	0.00833368		208	3	1	0		209	3	1	0.00833321		210	3	1	0.0249996		211	3	1	0.041667
201	3	1	0.108334		202	3	1	0.00833321		203	3	1	0.141666		205	3	1	0.0166664		206	3	1	0.0249996		207	3	1	0.041667		208	3	1	0.041667		209	3	1	0.0166664		210	3	1	0.0499992		211	3	1	0.0499992
201	3	1	0.15		202	3	1	0.083333		203	3	1	0.0250006		205	3	1	0.0333338		206	3	1	0.0333333		207	3	1	0		208	3	1	0.0333338		209	3	1	0.0666666		210	3	1	0.150001		211	3	1	0.125
201	3	1	0.141667		202	3	1	0.0666671		203	3	1	0.0583334		205	3	1	0.0249996		206	3	1	0.166667		207	3	1	0.0166664		208	3	1	0.0166664		209	3	1	0.0666666		210	3	1	0.00833416		211	3	1	0.083333
201	3	1	0.0666666		202	3	1	0		203	3	1	0.125		205	3	1	0		206	3	1	0.158333		207	3	1	0.0333328		208	3	1	0.0666666		209	3	1	0.041666		210	3	1	0.0500002		211	3	1	0
201	3	1	0.041666		202	3	1	0		203	3	1	0.1		205	3	1	0.0249996		206	3	1	0.150001		207	3	1	0.0749998		208	3	1	0.0500002		209	3	1	0.0499992		210	3	1	0.0749998		211	3	1	0.0583334
201	3	1	0.041667		202	3	1	0.041667		203	3	1	0.183333		205	3	1	0.041667		206	3	1	0.0166664		207	3	1	0		208	3	1	0		209	3	1	0.133333		210	3	1	0.108334		211	3	1	0.0333328
201	3	1	0.041666		202	3	1	0.041667		203	3	1	0.125		205	3	1	0.0166664		206	3	1	0.0749998		207	3	1	0.0500002		208	3	1	0		209	3	1	0.125		210	3	1	0.116667		211	3	1	0.183333
201	3	1	0.0999994		202	3	1	0.0666676		203	3	1	0.241667		205	3	1	0.108334		206	3	1	0.041666		207	3	1	0		208	3	1	0.0500002		209	3	1	0.183333		210	3	1	0.108334		211	3	1	0.191667
201	3	1	0.0916662		202	3	1	0.0500002		203	3	1	0.166666		205	3	1	0		206	3	1	0.0583334		207	3	1	0.0916662		208	3	1	0.0500002		209	3	1	0.0166664		210	3	1	0		211	3	1	0.2
201	3	1	0.0916672		202	3	1	0.0749998		203	3	1	0.0999985		205	3	1	0.0166664		206	3	1	0.0916662		207	3	1	0.0583334		208	3	1	0.0583334		209	3	1	0.1		210	3	1	0.0249996		211	3	1	0.0166664
201	3	1	0		202	3	1	0.041666		203	3	1	0.183332		205	3	1	0.0249996		206	3	1	0.0166664		207	3	1	0		208	3	1	0.0916662		209	3	1	0.158333		210	3	1	0.133335		211	3	1	0.0916672
201	3	1	0.0666666		202	3	1	0.00833321		203	3	1	0.1		205	3	1	0.00833416		206	3	1	0.00833321		207	3	1	0.0500002		208	3	1	0.0666666		209	3	1	0.125		210	3	1	0.0750008		211	3	1	0.0249996
201	3	1	0.0750008		202	3	1	0		203	3	1	0.133333		205	3	1	0.0666666		206	3	1	0.0916672		207	3	1	0.0999994		208	3	1	0.00833321		209	3	1	0.125		210	3	1	0.0583324		211	3	1	0.00833321
201	3	1	0.041666		202	3	1	0.0499992		203	3	1	0.00833511		205	3	1	0.0583334		206	3	1	0.125		207	3	1	0.0333338		208	3	1	0		209	3	1	0.05		210	3	1	0.108334		211	3	1	0.0666666
201	3	1	0.0583332		202	3	1	0.083334		203	3	1	0.0500011		205	3	1	0.108333		206	3	1	0.15		207	3	1	0.0333338		208	3	1	0.0583334		209	3	1	0.0583334		210	3	1	0.0333333		211	3	1	0.0249996
201	3	1	0.141667		202	3	1	0.0166674		203	3	1	0.0166664		205	3	1	0.0333328		206	3	1	0.183332		207	3	1	0.1		208	3	1	0.00833344		209	3	1	0.0583334		210	3	1	0		211	3	1	0.0666676
201	3	1	0.05		202	3	1	0.0166664		203	3	1	0.108334		205	3	1	0.0666666		206	3	1	0		207	3	1	0.0666666		208	3	1	0.0166667		209	3	1	0.0749998		210	3	1	0.166667		211	3	1	0.00833321
201	3	1	0.0249999		202	3	2	0.258333		203	3	1	0.116667		205	3	1	0.0583334		206	3	1	0.075		207	3	1	0.1		208	3	1	0.0250001		209	3	1	0.0666666		210	3	1	0.166667		211	3	1	0.158333
201	3	1	0.0166669		202	3	2	0.325		203	3	1	0.216667		205	3	1	0.0583334		206	3	1	0.0416667		207	3	1	0.0416665		208	3	1	0.108334		209	3	1	0.116666		210	3	1	0.0500002		211	3	1	0.266667
201	3	1	0.00833368		202	3	2	0.266667		203	3	1	0.175		205	3	1	0.075		206	3	1	0.0416667		207	3	1	0.0333333		208	3	1	0.0333333		209	3	1	0.0166669		210	3	1	0.0666666		211	3	1	0.166667
201	3	1	0.0999999		202	3	2	0.258333		203	3	1	0.225		205	3	1	0.0166667		206	3	1	0.0416665		207	3	1	0.1		208	3	1	0.0250001		209	3	1	0.0499997		210	3	1	0.0416665		211	3	1	0.15
201	3	1	0.00833321		202	3	2	0.183333		203	3	1	0.225		205	3	1	0.0583334		206	3	1	0.0166669		207	3	1	0.0250001		208	3	1	0		209	3	1	0		210	3	1	0.125		211	3	1	0.0166664
201	3	1	0.0500002		202	3	2	0.241667		203	3	1	0.208333		205	3	1	0.0833335		206	3	1	0.05		207	3	1	0.116667		208	3	1	0.00833321		209	3	1	0.0666666		210	3	1	0.0666676		211	3	1	0.00833368
201	3	1	0.116666		202	3	2	0.341667		203	3	1	0.175		205	3	1	0.0416665		206	3	1	0.0833335		207	3	1	0.0333333		208	3	1	0		209	3	1	0.0916667		210	3	1	0.0500002		211	3	1	0.158334
201	3	1	0.133333		202	3	2	0.216667		203	3	1	0.0916667		205	3	1	0.0666666		206	3	1	0.0166664		207	3	1	0.0416665		208	3	1	0.0500002		209	3	1	0.0333328		210	3	1	0.0916672		211	3	1	0.0333333
201	3	1	0.116667		202	3	2	0.2		203	3	1	0.141667		205	3	1	0.0333333		206	3	1	0.0249996		207	3	1	0.0333333		208	3	1	0.0166664		209	3	1	0.00833321		210	3	1	0.0749998		211	3	1	0.0166669
201	3	1	0.175		202	3	2	0.2		203	3	1	0.158333		205	3	1	0.0500002		206	3	1	0.0250001		207	3	1	0.0583334		208	3	1	0.0500002		209	3	1	0.0999994		210	3	1	0.0166674		211	3	1	0.0583329
201	3	1	0.0916672		202	3	2	0.2		203	3	1	0.0666666		205	3	1	0.0500002		206	3	1	0.00833368		207	3	1	0.0833335		208	3	1	0.00833321		209	3	1	0.0666666		210	3	1	0.041667		211	3	1	0.0416665
201	3	1	0		202	3	2	0.233334		203	3	1	0.0666666		205	3	1	0.041667		206	3	1	0.0333333		207	3	1	0.116667		208	3	1	0.0249996		209	3	1	0.0166664		210	3	1	0.133333		211	3	1	0.0749998
201	3	1	0.041667		202	3	2	0.241667		203	3	1	0.141666		205	3	1	0.108334		206	3	1	0.00833321		207	3	1	0.0666666		208	3	1	0.00833321		209	3	1	0		210	3	1	0.191667		211	3	1	0.041667
201	3	1	0.0333328		202	3	2	0.433333		203	3	1	0.133334		205	3	1	0.158334		206	3	1	0.0166669		207	3	1	0.0249996		208	3	1	0.0500002		209	3	1	0.0583334		210	3	1	0.0499992		211	3	1	0.041667
201	3	1	0.0333338		202	3	2	0.150001		203	3	1	0.2		205	3	1	0.0916662		206	3	1	0.0500002		207	3	1	0.0583324		208	3	1	0.00833416		209	3	1	0.0666666		210	3	1	0.083334		211	3	1	0.0499992
201	3	1	0.0666666		202	3	2	0.133334		203	3	1	0.2		205	3	1	0.0583334		206	3	1	0.0666666		207	3	1	0.0333328		208	3	1	0.0166664		209	3	1	0.133333		210	3	1	0.0166674		211	3	1	0.0166674
201	3	1	0.116666		202	3	2	0.183333		203	3	1	0.333334		205	3	1	0.0249996		206	3	1	0.0250006		207	3	1	0.041667		208	3	1	0.0583334		209	3	1	0.150001		210	3	1	0.0666676		211	3	1	0.0916662
201	3	1	0.0166664		202	3	2	0.208333		203	3	1	0.141667		205	3	1	0.041667		206	3	1	0.0666666		207	3	1	0.00833321		208	3	1	0.0249996		209	3	1	0.0916672		210	3	1	0.00833321		211	3	1	0.108334
201	3	1	0		202	3	2	0.158333		203	3	1	0.158333		205	3	1	0.1		206	3	1	0		207	3	1	0.0333338		208	3	1	0.00833321		209	3	1	0.116667		210	3	1	0		211	3	1	0.0583334
201	3	1	0.108334		202	3	2	0.108333		203	3	1	0.0333328		205	3	1	0		206	3	1	0.00833321		207	3	1	0.0749998		208	3	1	0.0916662		209	3	1	0.133333		210	3	1	0.133335		211	3	1	0.183333
201	3	1	0.0250006		202	3	2	0.383334		203	3	1	0.125		205	3	1	0.0749998		206	3	1	0.0333338		207	3	1	0.225		208	3	1	0.108334		209	3	1	0.124999		210	3	1	0.0750008		211	3	1	0.133333
201	3	1	0.0500002		202	3	2	0.224999		203	3	1	0.0583344		205	3	1	0		206	3	1	0.0500002		207	3	1	0.233334		208	3	1	0.0666666		209	3	1	0.00833333		210	3	1	0.0166664		211	3	1	0.108334
201	3	1	0.141666		202	3	2	0.15		203	3	1	0.283333		205	3	1	0.0333328		206	3	1	0.0749998		207	3	1	0.0666666		208	3	1	0.0583334		209	3	1	0.116667		210	3	1	0.116667		211	3	1	0.125
201	3	1	0.0249996		202	3	2	0.283334		203	3	1	0.275		205	3	1	0.116667		206	3	1	0.041667		207	3	1	0.0166664		208	3	1	0.0833334		209	3	1	0.133333		210	3	1	0.0500011		211	3	1	0.0999994
201	3	1	0		202	3	2	0.0916672		203	3	1	0.0666676		205	3	1	0.00833416		206	3	1	0.0749998		207	3	1	0.0666666		208	3	1	0		209	3	1	0.0333335		210	3	1	0.0249996		211	3	1	0.0916672
201	3	1	0.00833344		202	3	2	0.216667		203	3	1	0.0333328		205	3	1	0.041667		206	3	1	0.0583334		207	3	1	0.0500002		208	3	1	0.00833321		209	3	1	0.0250001		210	3	1	0.125		211	3	1	0.125
201	3	1	0.0583332		202	3	2	0.116667		203	3	1	0.0583324		205	3	1	0.1		206	3	1	0.0749998		207	3	1	0.0416667		208	3	1	0.0250001		209	3	1	0.125		210	3	1	0.108333		211	3	1	0.0500011
201	3	1	0.0916667		202	3	2	0.233334		203	3	1	0.0499992		205	3	1	0.233333		206	3	1	0		207	3	1	0.0916667		208	3	1	0		209	3	1	0.0833335		210	3	1	0.116667		211	3	1	0.05
201	3	1	0		202	3	2	0.0416666		203	3	1	0.0916672		205	3	1	0.158333		206	3	1	0.0666666		207	3	1	0.05		208	3	1	0.00833368		209	3	1	0.0666666		210	3	1	0.0916667		211	3	1	0.075
201	3	1	0.0749998		202	3	2	0.391667		203	3	1	0.075		205	3	1	0.0333335		206	3	1	0.05		207	3	1	0.00833321		208	3	1	0.0166664		209	3	1	0.133333		210	3	1	0.041667		211	3	1	0.116667
201	3	1	0.0833333		202	3	2	0.075		203	3	1	0.241667		205	3	1	0.00833344		206	3	1	0		207	3	1	0.0333333		208	3	1	0		209	3	1	0.00833368		210	3	1	0.133334		211	3	1	0.0416667
201	3	1	0.0250003		202	3	2	0.458333		203	3	1	0.241667		205	3	1	0.108333		206	3	1	0.0333335		207	3	1	0.0166664		208	3	1	0.0416665		209	3	1	0.116667		210	3	1	0.108333		211	3	1	0.0416665
201	3	1	0.116667		202	3	2	0.125		203	3	1	0.166667		205	3	1	0.108334		206	3	1	0.0333333		207	3	1	0.0250001		208	3	1	0.0250001		209	3	1	0.116667		210	3	1	0.0500002		211	3	1	0.0999999
201	3	1	0.0916667		202	3	2	0.308333		203	3	1	0.133334		205	3	1	0.0333333		206	3	1	0.0666666		207	3	1	0.0333333		208	3	1	0		209	3	1	0.116666		210	3	1	0.266667		211	3	1	0.0416665
201	3	1	0.108333		202	3	2	0.0916667		203	3	1	0.25		205	3	1	0.133333		206	3	1	0.108333		207	3	1	0.166667		208	3	1	0.0166669		209	3	1	0.0749998		210	3	1	0.35		211	3	1	0.0916667
201	3	1	0.0250001		202	3	2	0.125		203	3	1	0.25		205	3	1	0.0999999		206	3	1	0.433333		207	3	1	0.1		208	3	1	0.041667		209	3	1	0.041667		210	3	1	0.00833321		211	3	1	0.083333
201	3	1	0.0416665		202	3	2	0.566667		203	3	1	0.25		205	3	1	0.0500002		206	3	1	0.0833335		207	3	1	0.0583334		208	3	1	0.0166664		209	3	1	0.083333		210	3	1	0.0166664		211	3	1	0.0666671
201	3	1	0.0750003		202	3	2	0.0333333		203	3	1	0.191667		205	3	1	0.0916667		206	3	1	0.533333		207	3	1	0		208	3	1	0.0583334		209	3	1	0.158333		210	3	1	0.166666		211	3	1	0.0333333
201	3	1	0.00833368		202	3	2	0.541667		203	3	1	0.233334		205	3	1	0.0916667		206	3	1	0.166667		207	3	1	0.0499997		208	3	1	0.0166664		209	3	1	0.108333		210	3	1	0.208333		211	3	1	0.0916662
201	3	1	0.0666666		202	3	2	0.0333333		203	3	1	0.041667		205	3	1	0		206	3	1	0.508333		207	3	1	0.0833335		208	3	1	0.0249996		209	3	1	0.108334		210	3	1	0.0250006		211	3	1	0.0916672
201	3	1	0.0500002		202	3	2	0.383333		203	3	1	0.0999994		205	3	1	0.0166664		206	3	1	0.6		207	3	1	0.0666666		208	3	1	0.0250006		209	3	1	0.083333		210	3	1	0.158333		211	3	1	0.0749998
201	3	1	0.00833321		202	3	2	0.0250001		203	3	1	0.116667		205	3	1	0.0916672		206	3	1	0.041667		207	3	1	0.041667		208	3	1	0.0249996		209	3	1	0.083333		210	3	1	0.208333		211	3	1	0.00833321
201	3	1	0.041667		202	3	2	0.0916662		203	3	1	0.166667		205	3	1	0.0499992		206	3	1	0.041667		207	3	1	0		208	3	1	0.0749998		209	3	1	0.00833321		210	3	1	0.375		211	3	1	0.0249996
201	3	1	0.0500002		202	3	2	0.5		203	3	1	0.0166674		205	3	1	0.00833321		206	3	1	0.041667		207	3	1	0.0333338		208	3	1	0.0333338		209	3	1	0.041667		210	3	1	0.391666		211	3	1	0.0166664
201	3	1	0.0166664		202	3	2	0		203	3	1	0.233334		205	3	1	0.0333338		206	3	1	0.0250006		207	3	1	0.0250006		208	3	1	0.0499992		209	3	1	0.108334		210	3	1	0.233334		211	3	1	0
201	3	1	0.0749998		202	3	2	0.466666		203	3	1	0.266667		205	3	1	0.0583334		206	3	1	0.0583334		207	3	1	0.0916672		208	3	1	0.041667		209	3	1	0.241666		210	3	1	0.216667		211	3	1	0.2
201	3	1	0.15		202	3	2	0.158333		203	3	1	0.0250006		205	3	1	0		206	3	1	0.0583334		207	3	1	0.0666666		208	3	1	0.0666666		209	3	1	0.141666		210	3	1	0.0583344		211	3	1	0.3
201	3	1	0.0666666		202	3	2	0.491667		203	3	1	0.0333328		205	3	1	0.0666666		206	3	1	0		207	3	1	0.041667		208	3	1	0.0333338		209	3	1	0.0250006		210	3	1	0.174999		211	3	1	0
201	3	1	0.125		202	3	2	0.00833321		203	3	1	0.141666		205	3	1	0.0583334		206	3	1	0.00833321		207	3	1	0.183332		208	3	1	0		209	3	1	0.0583334		210	3	1	0.216667		211	3	1	0.0583334
201	3	1	0.00833416		202	3	2	0.108333		203	3	1	0.141666		205	3	1	0.00833321		206	3	1	0.0249996		207	3	1	0.166666		208	3	1	0.00833321		209	3	2	0.0833333		210	3	1	0.174999		211	3	1	0.00833321
201	3	1	0.0333328		202	3	2	0.525		203	3	1	0.116667		205	3	1	0.0166674		206	3	1	0		207	3	1	0.0500002		208	3	1	0.0583334		209	3	2	0.416667		210	3	1	0.0666656		211	3	1	0.0583334
201	3	1	0.125		202	3	2	0.0166664		203	3	1	0.233334		205	3	1	0.00833321		206	3	1	0.0166664		207	3	1	0.1		208	3	2	0.0833333		209	3	2	0.00833344		210	3	1	0.00833321		211	3	1	0.0333338
201	3	1	0.125		202	3	2	0.5		203	3	1	0.174999		205	3	1	0.0999994		206	3	1	0.00833321		207	3	1	0.0166664		208	3	2	0.0250001		209	3	2	0.533334		210	3	1	0		211	3	1	0.0250015
201	3	2	0.216667		202	3	2	0.125		203	3	1	0.116667		205	3	1	0.041667		206	3	1	0.00833321		207	3	1	0.0166664		208	3	2	0.00833344		209	3	2	0.0333333		210	3	2	0.266667		211	3	1	0.108334
201	3	2	0.0416665		202	3	2	0.391666		203	3	1	0.0166664		205	3	1	0.0166664		206	3	2	0.316667		207	3	2	0.0166667		208	3	2	0.0333333		209	3	2	0.625		210	3	2	0.75		211	3	1	0.0999985
201	3	2	0.225		202	3	2	0.0166664		203	3	1	0.125		205	3	2	0.25		206	3	2	0.35		207	3	2	0.483333		208	3	2	0.075		209	3	2	0.141666		210	3	2	0.0916667		211	3	2	0.283333
201	3	2	0.241667		202	3	2	0.266667		203	3	1	0.1		205	3	2	0.233333		206	3	2	0.341667		207	3	2	0.05		208	3	2	0.00833368		209	3	2	0.141666		210	3	2	0.816667		211	3	2	0.341667
201	3	2	0.366667		202	3	2	0.316667		203	3	2	0.0999999		205	3	2	0.116667		206	3	2	0.333333		207	3	2	0.483333		208	3	2	0.0583334		209	3	2	0.641666		210	3	2	0.358333		211	3	2	0.275
201	3	2	0.00833321		202	3	2	0.141667		203	3	2	0.508333		205	3	2	0.0333333		206	3	2	0.225		207	3	2	0.075		208	3	2	0.0833335		209	3	2	0.233333		210	3	2	0.925		211	3	2	0.233334
201	3	2	0.0499997		202	3	2	0.0250001		203	3	2	0.0833333		205	3	2	0.15		206	3	2	0.3		207	3	2	0.45		208	3	2	0.0999999		209	3	2	0.633333		210	3	2	0.208333		211	3	2	0.308333
201	3	2	0.366667		202	3	2	0.191667		203	3	2	0.566667		205	3	2	0.225		206	3	2	0.616667		207	3	2	0		208	3	2	0.0666666		209	3	2	0.166667		210	3	2	0.583334		211	3	2	0.308333
201	3	2	0.0500002		202	3	2	0.108333		203	3	2	0.125		205	3	2	0.425		206	3	2	0.375		207	3	2	0.0833335		208	3	2	0.0583334		209	3	2	0.716667		210	3	2	0.083334		211	3	2	0.516666
201	3	2	0.158333		202	3	2	0.316667		203	3	2	0.666667		205	3	2	0.266667		206	3	2	0.375		207	3	2	0.525		208	3	2	0.0500002		209	3	2	0.141666		210	3	2	0.3		211	3	2	0.116666
201	3	2	0.266667		202	3	2	0.191667		203	3	2	0.2		205	3	2	0.258333		206	3	2	0.316667		207	3	2	0.0166669		208	3	2	0.0500002		209	3	2	0.133333		210	3	2	0.166667		211	3	2	0.4
201	3	2	0.166667		202	3	2	0.133333		203	3	2	0.15		205	3	2	0.133334		206	3	2	0.333333		207	3	2	0.45		208	3	2	0.0583334		209	3	2	0.650001		210	3	2	0.325		211	3	2	0.366667
201	3	2	0.233334		202	3	2	0.0916667		203	3	2	0.7		205	3	2	0.125		206	3	2	0.233333		207	3	2	0.00833321		208	3	2	0.116667		209	3	2	0.1		210	3	2	0.0749998		211	3	2	0.5
201	3	2	0		202	3	2	0.0583334		203	3	2	0.0916672		205	3	2	0.15		206	3	2	0.558333		207	3	2	0.4		208	3	2	0.083333		209	3	2	0.391666		210	3	2	0.466666		211	3	2	0.691667
201	3	2	0.2		202	3	2	0.208333		203	3	2	0.608334		205	3	2	0.116667		206	3	2	0.641666		207	3	2	0.0333328		208	3	2	0.083333		209	3	2	0.1		210	3	2	0.391666		211	3	2	0.808333
201	3	2	0.191667		202	3	2	0.133334		203	3	2	0.0916662		205	3	2	0.891666		206	3	2	0.3		207	3	2	0.0666666		208	3	2	0.00833416		209	3	2	0.450001		210	3	2	0.108334		211	3	2	0.8
201	3	2	0.233334		202	3	2	0.266666		203	3	2	0.55		205	3	2	0		206	3	2	0.316667		207	3	2	0.575		208	3	2	0.141666		209	3	2	0.0333328		210	3	2	0.233334		211	3	2	0.241667
201	3	2	0.208334		202	3	2	0.108334		203	3	2	0.0749998		205	3	2	0.400001		206	3	2	0.233334		207	3	2	0.1		208	3	2	0.041667		209	3	2	0.116667		210	3	2	0.5		211	3	2	0.158334
201	3	2	0.366667		202	3	2	0.0166664		203	3	2	0		205	3	2	0.00833321		206	3	2	0.35		207	3	2	0.558332		208	3	2	0.125		209	3	2	0.591667		210	3	2	0.133333		211	3	2	0.258333
201	3	2	0.00833321		202	3	2	0.200001		203	3	2	0.55		205	3	2	0.291667		206	3	2	0.283333		207	3	2	0.191668		208	3	2	0.25		209	3	2	0.174999		210	3	2	0.491667		211	3	2	0.241667
201	3	2	0.041666		202	3	2	0.108334		203	3	2	0.0333328		205	3	2	0.0166664		206	3	2	0.383333		207	3	2	0.583334		208	3	2	0.0166664		209	3	2	0.433333		210	3	2	0.391666		211	3	2	0.383333
201	3	2	0.283334		202	3	2	0.299999		203	3	2	0.541666		205	3	2	0.391666		206	3	2	0.633333		207	3	2	0.116667		208	3	2	0.158334		209	3	2	0.0166664		210	3	2	0.391666		211	3	2	0.558333
201	3	2	0.166667		202	3	2	0.0749998		203	3	2	0.041667		205	3	2	0.0166664		206	3	2	0.333333		207	3	2	0.141666		208	3	2	0.0666666		209	3	2	0.566668		210	3	2	0.0333347		211	3	2	0.775001
201	3	2	0.0166664		202	3	2	0.341666		203	3	2	0.5		205	3	2	0.1		206	3	2	0.383334		207	3	2	0.625		208	3	2	0.083333		209	3	2	0.0166664		210	3	2	0.299999		211	3	2	0.191667
201	3	2	0.425		202	3	2	0.191667		203	3	2	0.141666		205	3	2	0.625		206	3	2	0.283333		207	3	2	0.108334		208	3	2	0.0916672		209	3	2	0.0250001		210	3	2	0.0750008		211	3	2	0.266667
201	3	2	0.0583344		202	3	2	0.0749998		203	3	2	0.166668		205	3	2	0.2		206	3	2	0.375		207	3	2	0.6		208	3	2	0.0166674		209	3	2	0.383333		210	3	2	0.316666		211	3	2	0.433333
201	3	2	0.5		202	3	2	0.225		203	3	2	0.625		205	3	2	0.416667		206	3	2	0.266667		207	3	2	0.158334		208	3	2	0.241667		209	3	2	0.558333		210	3	2	0.0833321		211	3	2	0.375
201	3	2	0.0999999		202	3	2	0.116667		203	3	2	0.133333		205	3	2	0.0666666		206	3	2	0.308333		207	3	2	0.583333		208	3	2	0.641667		209	3	2	0.158333		210	3	2	0.5		211	3	2	0.191666
201	3	2	0.141667		202	3	2	0.2		203	3	2	0.575001		205	3	2	0.466666		206	3	2	0.516666		207	3	2	0.0916662		208	3	2	0.266667		209	3	2	0.766667		210	3	2	0.391666		211	3	2	0.225
201	3	2	0.00833321		202	3	2	0.0583334		203	3	2	0.00833321		205	3	2	0.1		206	3	2	0.3		207	3	2	0.0833334		208	3	2	0.566666		209	3	2	0.116667		210	3	2	0.0666671		211	3	2	0.433334
201	3	2	0.275		202	3	2	0.375		203	3	2	0.5		205	3	2	0.25		206	3	2	0.325		207	3	2	0.425		208	3	2	0.158333		209	3	2	0.116666		210	3	2	0.666667		211	3	2	0.0833335
201	3	2	0.0416665		202	3	2	0.241667		203	3	2	0.208332		205	3	2	0.591667		206	3	2	0.266667		207	3	2	0.0166667		208	3	2	0.641667		209	3	2	0.625		210	3	2	0.0583334		211	3	2	0.325
201	3	2	0.291667		202	3	2	0.208333		203	3	2	0.00833344		205	3	2	0.191667		206	3	2	0.358333		207	3	2	0.333333		208	3	2	0.841667		209	3	2	0.15		210	3	2	0.716667		211	3	2	0.0916665
201	3	2	0.0666671		202	3	2	0.275		203	3	2	0.0916665		205	3	2	0.491667		206	3	2	0.275		207	3	2	0.05		208	3	2	0.266666		209	3	2	0.508334		210	3	2	0.0749998		211	3	2	0.208333
201	3	2	0		202	3	2	0.158333		203	3	2	0.591667		205	3	2	0.116667		206	3	2	0.341666		207	3	2	0.308333		208	3	2	0.633333		209	3	2	0.041666		210	3	2	0.133334		211	3	2	0.175
201	3	2	0.208333		202	3	2	0.3		203	3	2	0.283333		205	3	2	0.433333		206	3	2	0.558333		207	3	2	0.0333333		208	3	2	0.183333		209	3	2	0.6		210	3	2	0.466666		211	3	2	0.0416665
201	3	2	0.158333		202	3	2	0.275		203	3	2	0.708333		205	3	2	0.0416665		206	3	2	0.233334		207	3	2	0.0833335		208	3	2	0.575		209	3	2	0.0249996		210	3	2	0.0749998		211	3	2	0.325
201	3	2	0.25		202	3	2	0.375		203	3	2	0.383333		205	3	2	0.0416665		206	3	2	0.3		207	3	2	0.308333		208	3	2	0.266666		209	3	2	0.125		210	3	2	0.308333		211	3	2	0.3
201	3	2	0.175		202	3	2	0.208333		203	3	2	0.733334		205	3	2	0.4		206	3	2	0.25		207	3	2	0.116666		208	3	2	0.666666		209	3	2	0.516666		210	3	2	0.0249996		211	3	2	0.341667
201	3	2	0.175		202	3	2	0.133333		203	3	2	0.766666		205	3	2	0.083333		206	3	2	0.316667		207	3	2	0.583333		208	3	2	0.799999		209	3	2	0.041667		210	3	2	0.425		211	3	2	0.35
201	3	2	0.125		202	3	2	0.141667		203	3	2	0.183333		205	3	2	0.441667		206	3	2	0.183333		207	3	2	0.00833321		208	3	2	0.0750008		209	3	2	0.375		210	3	2	0.0499992		211	3	2	0.291667
201	3	2	0.0916672		202	3	2	0.0833335		203	3	2	0.608334		205	3	2	0.125		206	3	2	0.358333		207	3	2	0.183333		208	3	2	0.141666		209	3	2	0.2		210	3	2	0.0583334		211	3	2	0.308333
201	3	2	0.375		202	3	2	0.225		203	3	2	0.141666		205	3	2	0.566667		206	3	2	0.641667		207	3	2	0.0916667		208	3	2	0.0499992		209	3	2	0.475		210	3	2	0.450001		211	3	2	0.400001
201	3	2	0.0999994		202	3	2	0.133333		203	3	2	0.591667		205	3	2	0.116666		206	3	2	0.233334		207	3	2	0.141666		208	3	2	0.0333338		209	3	2	0.0500002		210	3	2	0.191666		211	3	2	0.583333
201	3	2	0.00833321		202	3	2	0.291667		203	3	2	0.133333		205	3	2	0.183333		206	3	2	0.266666		207	3	2	0.508333		208	3	2	0.141666		209	3	2	0.0583334		210	3	2	0.200001		211	3	2	0.316667
201	3	2	0.266666		202	3	2	0.183333		203	3	2	0.675		205	3	2	0.541667		206	3	2	0.291666		207	3	2	0.141667		208	3	2	0.0583334		209	3	2	0.508333		210	3	2	0.375		211	3	2	0.333333
201	3	2	0.150001		202	3	2	0.0750008		203	3	2	0.724999		205	3	2	0.0166664		206	3	2	0.358333		207	3	2	0.525001		208	3	2	0.00833321		209	3	2	0.125		210	3	2	0.266666		211	3	2	0.416667
201	3	2	0.241667		202	3	2	0.208333		203	3	2	0.258333		205	3	2	0.341666		206	3	2	0.166667		207	3	2	0.158334		208	3	2	0.0749998		209	3	2	0.491668		210	3	2	0.1		211	3	2	0.508333
201	3	2	0.291667		202	3	2	0.108333		203	3	2	0.625		205	3	2	0.0249996		206	3	2	0.216667		207	3	2	0.475		208	3	2	0.0166664		209	3	2	0.041666		210	3	2	0.0750008		211	3	2	0.4
201	3	2	0.341666		202	3	2	0.166666		203	3	2	0.0666666		205	3	2	0.341667		206	3	2	0.458333		207	3	2	0.0916672		208	3	2	0.041666		209	3	2	0.575001		210	3	2	0.483334		211	3	2	0.400001
201	3	2	0.208333		202	3	2	0.141666		203	3	2	0.508333		205	3	2	0.0166664		206	3	2	0.275001		207	3	2	0.0666666		208	3	2	0.0166664		209	3	2	0.00833321		210	3	2	0.0250015		211	3	2	0.691667
201	3	2	0.291667		202	3	2	0.383333		203	3	2	0.166666		205	3	2	0.175		206	3	2	0.516667		207	3	2	0.45		208	3	2	0.133333		209	3	2	0.0500001		210	3	2	0.275002		211	3	2	0.25
201	3	2	0.291667		202	3	2	0.233334		203	3	2	0.541666		205	3	2	0.475		206	3	2	0.408334		207	3	2	0.0583334		208	3	2	0.0249996		209	3	2	0.475		210	3	2	0.258333		211	3	2	0.275
201	3	2	0.283333		202	3	2	0.166666		203	3	2	0.666668		205	3	2	0.041667		206	3	2	0.416667		207	3	2	0.425		208	3	2	0.158333		209	3	2	0.0166667		210	3	2	0.408333		211	3	2	0.275
201	3	2	0.308332		202	3	2	0.241667		203	3	2	0.225		205	3	2	0.291667		206	3	2	0.216666		207	3	2	0.158333		208	3	2	0.4		209	3	2	0.308333		210	3	2	0.0916653		211	3	2	0.258333
201	3	2	0.0916667		202	3	2	0.241667		203	3	2	0.725		205	3	2	0.283333		206	3	2	0.425		207	3	2	0.558333		208	3	2	0		209	3	2	0.183333		210	3	2	0		211	3	2	0.283333
201	3	2	0.3		202	3	2	0.3		203	3	2	0.125		205	3	2	0.0500002		206	3	2	0.641666		207	3	2	0.0750008		208	3	2	0.05		209	3	2	0.216667		210	3	2	0.5		211	3	2	0.266666
201	3	2	0.0583334		202	3	2	0.258333		203	3	2	0.591667		205	3	2	0.35		206	3	2	0.0833334		207	3	2	0.375		208	3	2	0.141667		209	3	2	0.233333		210	3	2	0.0166664		211	3	2	0.691666
201	3	2	0.441667		202	3	2	0.308333		203	3	2	0.225		205	3	2	0		206	3	2	0.341667		207	3	2	0.45		208	3	2	0.0166669		209	3	2	0.266667		210	3	2	0.408333		211	3	2	0.233333
201	3	2	0.116667		202	3	2	0.05		203	3	2	0.800001		205	3	2	0.475		206	3	2	0.075		207	3	2	0.45		208	3	2	0.083333		209	3	2	0.175		210	3	2	0.0666671		211	3	2	0.341667
201	3	2	0.475		202	3	2	0.45		203	3	2	0.0250001		205	3	2	0.0333333		206	3	2	0.3		207	3	2	0.416667		208	3	2	0.0166664		209	3	2	0.516667		210	3	2	0.45		211	3	2	0.0166667
201	3	2	0.0333333		202	3	2	0.0833333		203	3	2	0.133333		205	3	2	0.5		206	3	2	0.00833321		207	3	2	0.375		208	3	2	0.108334		209	3	2	0.0416665		210	3	2	0.0833335		211	3	2	0.375
201	3	2	0.225		202	3	2	0.375		203	3	2	0.325		205	3	2	0.208333		206	3	2	0.00833344		207	3	2	0.358333		208	3	2	0.116667		209	3	2	0.6		210	3	2	0		211	3	2	0.125
201	3	2	0.491667		202	3	2	0.0166667		203	3	2	0.608333		205	3	2	0.516667		206	3	2	0.183333		207	3	2	0.608333		208	3	2	0.0166669		209	3	2	0.150001		210	3	2	0.366667		211	3	2	0.416667
201	3	2	0.0666671		202	3	2	0.308333		203	3	2	0.775		205	3	2	0.2		206	3	2	0.125		207	3	2	0.166667		208	3	2	0.133333		209	3	2	0.583334		210	3	2	0.0666666		211	3	2	0.0749998
201	3	2	0.45		202	3	2	0.0583329		203	3	2	0.233334		205	3	2	0.2		206	3	2	0.258334		207	3	2	0.0916667		208	3	2	0.0249996		209	3	2	0.7		210	3	2	0.416667		211	3	2	0.0500002
201	3	2	0.408333		202	3	2	0.116666		203	3	2	1.01667		205	3	2	0.725		206	3	2	0.00833321		207	3	2	0.258333		208	3	2	0.041667		209	3	2	0.191667		210	3	2	0.0749998		211	3	2	0.441667
201	3	2	0.183333		202	3	2	0.591667		203	3	2	0.475		205	3	2	0.333333		206	3	2	0.366667		207	3	2	0.133334		208	3	2	0.208333		209	3	2	0.6		210	3	2	0.291667		211	3	2	0.0333333
201	3	2	0.425		202	3	2	0.0250001		203	3	2	1.31667		205	3	2	0.6		206	3	2	0.083333		207	3	2	0.316667		208	3	2	0.716666		209	3	2	0.0583334		210	3	2	0.0583334		211	3	2	0.541667
201	3	2	0.15		202	3	2	0.566667		203	3	2	0.4		205	3	2	0.183333		206	3	2	0.383333		207	3	2	0.041667		208	3	2	0.166667		209	3	2	0.625		210	3	2	0		211	3	2	0.0499992
201	3	2	0.258333		202	3	2	0.0333333		203	3	2	1.04167		205	3	2	0.5		206	3	2	0.00833321		207	3	2	0.108334		208	3	2	0.683333		209	3	2	0.0500002		210	3	2	0.516666		211	3	2	0.516666
201	3	2	0.275001		202	3	2	0.433333		203	3	2	0.691667		205	3	2	0.15		206	3	2	0.133334		207	3	2	0.508333		208	3	2	0.275001		209	3	2	0.466667		210	3	2	0.266666		211	3	2	0.116667
201	3	2	0.2		202	3	2	0.00833321		203	3	2	1.13333		205	3	2	0.158333		206	3	2	0.508333		207	3	2	0.175		208	3	2	0.691667		209	3	2	0.299999		210	3	2	0.633333		211	3	2	0.116667
201	3	2	0.575001		202	3	2	0.15		203	3	2	0.725		205	3	2	0.441667		206	3	2	0.183333		207	3	2	0.625		208	3	2	0.85		209	3	2	0.166666		210	3	2	0.0166664		211	3	2	0.25
201	3	2	0.308333		202	3	2	0.508333		203	3	2	0.591666		205	3	2	0.0250006		206	3	2	0.475		207	3	2	0.216667		208	3	2	0.25		209	3	2	0.358334		210	3	2	0.416666		211	3	2	0.00833321
201	3	2	0.474999		202	3	2	0.041667		203	3	2	0.141667		205	3	2	0.408333		206	3	2	0.0666666		207	3	2	0.633333		208	3	2	0.691667		209	3	2	0		210	3	2	0.183334		211	3	2	0.150001
201	3	2	0.25		202	3	2	0.466666		203	3	2	0.549999		205	3	2	0		206	3	2	0.383334		207	3	2	0.25		208	3	2	0.258333		209	3	2	0.275		210	3	2	0.0749989		211	3	2	0.0333328
201	3	2	0.0583334		202	3	2	0.0249996		203	3	2	0		205	3	2	0.375		206	3	2	0.0666666		207	3	2	0.208333		208	3	2	0.816667		209	3	2	0.258333		210	3	2	0.375		211	3	2	0.291666
201	3	2	0.291667		202	3	2	0.425		203	3	2	0.4		205	3	2	0.1		206	3	2	0.041666		207	3	2	0.633333		208	3	2	0.325001		209	3	2	0.233335		210	3	2	0.0333328		211	3	2	0.0333338
201	3	2	0.0666666		202	3	2	0.00833416		203	3	2	0.00833321		205	3	2	0.0583334		206	3	2	0.283333		207	3	2	0.141666		208	3	2	0.641666		209	3	2	0.191667		210	3	2	0.183334		211	3	2	0.041667
201	3	2	0.275		202	3	2	0.0666666		203	3	2	0.416666		205	3	2	0.591666		206	3	2	0.0500002		207	3	2	0.458333		208	3	2	0.825001		209	3	2	0.533333		210	3	2	0.216667		211	3	2	0.299999
201	3	2	0.0583334		202	3	2	0.383333		203	3	2	0.583334		205	3	2	0.191667		206	3	2	0.1		207	3	2	0.0583334		208	3	2	0.00833344		209	3	2	0.141667		210	3	2	0.725		211	3	2	0.133332
201	3	2	0.141666		202	3	2	0.125		203	3	2	0.0999985		205	3	2	0.499999		206	3	2	0.166667		207	3	2	0.375		208	3	2	0.1		209	3	2	0.733333		210	3	2	0.1		211	3	2	0.291668
201	3	2	0.0749999		202	3	2	0.583333		203	3	2	0.541666		205	3	2	0.108334		206	3	2	0.1		207	3	2	0		208	3	2	0.00833344		209	3	2	0.0166667		210	3	2	0.0166667		211	3	2	0.158333
201	3	2	0.391667		202	3	2	0.0749998		203	3	2	0.15		205	3	2	0.449999		206	3	2	0.0749998		207	3	2	0.05		208	3	2	0.0499997		209	3	2	0.475		210	3	2	0.291667		211	3	2	0.0333328
201	3	2	0.141667		202	3	2	0.483334		203	3	2	0.675001		205	3	2	0		206	3	2	0		207	3	2	0.283333		208	3	2	0.0750003		209	3	2	0.575		210	3	2	0		211	3	2	0.191668
201	3	2	0.141667		202	3	2	0		203	3	2	0.233334		205	3	2	0.208333		206	3	2	0.333333		207	3	2	0.0583334		208	3	2	0.0583334		209	3	2	0.766667		210	3	2	0.6		211	3	2	0.141667
201	3	2	0.175		202	3	2	0.05		203	3	2	0.833334		205	3	2	0.0916667		206	3	2	0.00833321		207	3	2	0.391667		208	3	2	0.0166664		209	3	2	0.166667		210	3	2	0.116667		211	3	2	0.0416665
201	3	2	0.0499997		202	3	2	0.533333		203	3	2	0.00833344		205	3	2	0.125		206	3	2	0.341667		207	3	2	0.0166667		208	3	2	0.0749998		209	3	2	0.716667		210	3	2	0.841667		211	3	2	0.233333
201	3	2	0.283333		202	3	2	0.05		203	3	2	0.608333		205	3	2	0.183333		206	3	2	0		207	3	2	0.391666		208	3	2	0.041667		209	3	2	0.225		210	3	2	0.0916667		211	3	2	0.0250001
201	3	2	0.308333		202	3	2	0.541667		203	3	2	0.241667		205	3	2	0.325		206	3	2	0.283334		207	3	2	0.0333333		208	3	2	0.0249996		209	3	2	0.708333		210	3	2	0.616667		211	3	2	0.141667
[truncated: 414 more rows]

## Sheet: Experiment 3
pair num	block	same(1)-dif(2)	abs asynch		pair num	block	same(1)-dif(2)	abs asynch		pair num	block	same(1)-dif(2)	abs asynch		pair num	block	same(1)-dif(2)	abs asynch		pair num	block	same(1)-dif(2)	abs asynch		pair num	block	same(1)-dif(2)	abs asynch		pair num	block	same(1)-dif(2)	abs asynch		pair num	block	same(1)-dif(2)	abs asynch		pair num	block	same(1)-dif(2)	abs asynch		pair num	block	same(1)-dif(2)	abs asynch
[truncated: 1,340 more rows]
