# Supplementary material for: Reciprocal information flow and role distribution support joint action coordination
Source: Cognition. 2019 Jun;187:21–31. doi: 10.1016/j.cognition.2019.02.006 (PMC6446186; doi:10.1016/j.cognition.2019.02.006)
Supplement: Supplementary Data S3 [file mmc3.xlsx]

## Sheet: Leaders
Experiment	pair num	block	condition	round	1-Line	1-Corner	2-Line	2-Corner	3-Line	3-Corner	4-Line	4-Corner
1	301	1	same	3	2.38788	1.83984	1.87011	1.298	2.28845	1.63743	2.38852	1.23047
1	301	1	same	5	2.68344	1.56935	1.97573	1.2384	2.24896	1.43238	2.87704	1.41419
1	301	1	same	7	3.19026	1.68496	2.30366	1.58771	2.29569	1.45189	3.84534	1.48853
1	301	1	same	9	2.98733	1.69922	2.0526	1.24221	2.31643	1.48205	2.58558	1.51318
1	301	1	same	3	2.24431	1.5573	1.64211	1.15393	1.87705	1.47742	1.70925	1.20552
1	301	1	same	5	1.96595	1.34089	1.74463	1.27516	1.9074	1.49575	2.17297	1.23071
1	301	1	same	7	2.12352	1.7931	1.73601	1.12303	1.9485	1.48466	1.90626	1.18641
1	301	1	same	9	2.2539	1.47954	1.88005	1.16263	1.9573	1.36097	1.96388	1.31113
1	301	1	same	3	2.91465	1.56817	1.97318	1.39635	1.88485	1.35059	1.53161	1.22835
1	301	1	same	5	2.43806	1.20904	1.83834	1.147	1.96048	1.30239	2.38425	1.28956
1	301	1	same	7	2.26416	1.26799	1.71018	1.11985	2.03728	1.33984	1.81631	1.39084
1	301	1	same	9	2.49573	1.40049	1.96995	1.38814	1.79885	1.18103	2.45148	1.35223
1	301	1	different	3	2.23917	1.49966	1.68291	1.22143	1.80941	1.36228	1.83246	1.33083
1	301	1	different	5	2.08655	1.42027	1.69328	1.18585	1.9105	1.33063	1.98753	1.31172
1	301	1	different	7	2.20438	1.29031	1.86128	1.34996	2.08606	1.51171	2.46677	1.42592
1	301	1	different	9	2.28929	1.48036	1.95975	1.36074	2.09349	1.53619	1.6078	1.31139
1	301	1	different	3	2.47861	1.6709	1.86383	1.34225	2.00861	1.46075	1.97274	1.27425
1	301	1	different	5	2.28766	1.64192	1.54663	1.00668	1.99035	1.58191	2.06055	1.45628
1	301	1	different	7	1.68587	1.54502	1.99061	1.44898	1.96178	1.37714	1.81133	1.3716
1	301	1	different	9	2.09641	1.59208	1.79359	1.31555	1.97266	1.40745	2.25709	1.33086
1	301	1	different	3	2.43074	1.76841	2.12932	1.64084	2.25214	1.63538	2.20418	1.32396
1	301	1	different	5	2.19269	1.16069	1.96292	1.46927	2.14708	1.5435	2.10619	1.16265
1	301	1	different	7	2.0861	1.33576	1.96312	1.50535	2.01368	1.48253	2.42678	1.49278
1	301	1	different	9	2.00325	1.60298	1.9031	1.32563	2.04318	1.40545	2.37063	1.50636
1	301	2	same	3	3.9168	1.96829	3.01055	2.11574	2.58753	1.74745	3.75862	1.54327
1	301	2	same	5	4.41525	2.04586	3.02759	1.97624	2.90419	1.67764	5.09632	1.90054
1	301	2	same	7	4.78783	2.213	2.96333	1.8578	2.89014	1.80111	3.45877	2.14511
1	301	2	same	9	3.88381	2.30932	2.84061	2.02066	2.74226	1.67946	4.03396	1.94757
1	301	2	same	3	3.75876	2.58185	2.59123	1.81801	3.22303	2.27486	4.05097	1.851
1	301	2	same	5	4.41942	2.21694	3.25724	2.30058	2.86782	1.84128	3.76568	1.94423
1	301	2	same	7	3.92181	2.31815	2.90821	1.85549	2.84616	1.83498	3.64714	2.1876
1	301	2	same	9	4.44818	2.08789	2.78379	1.81131	2.86068	1.96663	3.43982	1.96106
1	301	2	same	3	4.65763	2.24977	3.00042	2.22182	2.90251	1.86514	4.17397	2.10257
1	301	2	same	5	4.10784	2.51333	2.91456	1.93121	3.29899	2.38039	4.15674	2.17785
1	301	2	same	7	3.43468	1.70034	2.98127	2.09587	2.70145	1.71112	3.74075	1.91741
1	301	2	same	9	3.20826	1.67285	2.45113	1.30837	2.42271	1.52899	3.16977	1.67183
1	301	2	different	3	2.90485	1.99729	2.1698	1.63497	2.29166	1.74609	2.06949	1.39724
1	301	2	different	5	2.32607	1.54159	2.15082	1.5067	2.08236	1.31339	2.02319	1.54149
1	301	2	different	7	2.47878	1.71985	2.03543	1.33282	2.54911	1.81696	3.66157	1.56056
1	301	2	different	9	2.60942	1.49	2.06597	1.54983	2.30345	1.63442	2.20651	1.56631
1	301	2	different	3	3.37922	1.88531	2.43374	1.6298	2.57309	1.89778	2.72839	1.87547
1	301	2	different	5	3.55214	1.81985	2.57027	1.56798	2.46193	1.51328	2.38785	1.7562
1	301	2	different	7	3.74503	1.8531	2.71465	1.77361	2.57268	1.60162	2.42044	1.75811
1	301	2	different	9	4.00273	2.04953	2.81724	1.84444	2.8434	1.82574	2.59042	1.86003
1	301	3	same	3	2.22753	1.9377	1.96535	1.39078	2.24266	1.73962	2.70116	1.5648
1	301	3	same	5	2.34991	1.54892	2.04531	1.54892	2.08174	1.45776	2.64576	1.37926
1	301	3	same	7	3.08786	1.88406	1.93561	1.30291	2.05591	1.47752	2.47692	1.49373
1	301	3	same	9	2.80986	1.71053	2.16209	1.56796	2.15176	1.52055	2.3574	1.40335
1	301	3	same	3	2.98012	1.65902	2.13157	1.53924	2.15946	1.61294	2.33602	1.41046
1	301	3	same	5	2.6664	1.74026	2.38312	1.6954	2.18708	1.41906	2.7776	1.55081
1	301	3	same	7	2.87761	1.76945	2.14448	1.33642	2.21454	1.46245	2.85307	1.61006
1	301	3	same	9	3.35147	1.73849	2.1464	1.41176	2.40952	1.74169	3.04252	1.68651
1	301	3	same	3	2.2637	1.80585	1.99678	1.43468	2.016	1.57348	2.29933	1.51407
1	301	3	same	5	2.77896	1.62632	1.9468	1.46502	1.98442	1.51458	2.20525	1.50929
1	301	3	same	7	2.68865	1.41964	2.06586	1.68969	2.1986	1.84853	2.62476	1.58231
1	301	3	same	9	2.53435	1.72673	2.05368	1.533	2.07615	1.60353	2.22778	1.40419
1	301	3	different	3	3.04151	1.83086	2.18016	1.58959	2.25911	1.62399	2.56659	1.92885
1	301	3	different	5	3.02397	2.02061	1.91159	1.33387	2.0704	1.67318	2.04144	1.59616
1	301	3	different	7	3.36396	1.56083	2.0751	1.48015	2.23081	1.64488	2.34724	1.55346
1	301	3	different	9	3.09473	1.65575	1.9513	1.44838	2.15454	1.88245	1.89067	1.42729
1	301	3	different	3	2.52085	1.4665	2.1482	1.68195	2.13589	1.70458	2.25442	1.77692
1	301	3	different	5	2.13111	1.70104	2.03214	1.51894	2.18641	1.83903	2.28701	1.86659
1	301	3	different	7	2.12322	2.07982	1.86657	1.60404	2.11916	1.88716	2.73345	1.99433
1	301	3	different	9	2.46722	2.01388	2.01685	1.34418	2.2325	1.62057	2.41214	1.71223
1	301	3	different	3	2.77976	2.36004	2.00866	1.48885	2.13442	1.80806	1.88095	1.48533
1	301	3	different	5	2.80551	1.79482	2.3669	1.7962	2.13627	1.50758	2.29693	1.53846
1	301	3	different	7	2.50713	1.59477	2.17697	1.59091	2.31213	1.59299	2.7492	1.87861
1	301	3	different	9	3.26642	1.67202	2.26178	1.6217	2.29342	1.73157	2.23299	1.69615
1	301	4	same	3	3.72948	1.9685	2.70001	1.98512	2.3955	1.6972	2.83465	1.50056
1	301	4	same	5	3.09273	1.87578	2.41738	1.67799	2.6278	1.81428	2.66741	1.89017
1	301	4	same	7	2.33151	2.01	2.14558	1.57617	2.35052	1.66305	2.90899	1.788
1	301	4	same	9	3.17512	1.97022	2.51023	1.86316	2.46971	1.83259	2.17754	1.54972
1	301	4	same	3	4.06827	1.54675	2.79422	2.09687	2.38323	1.78555	2.71789	1.42139
1	301	4	same	5	3.21648	1.82978	2.08416	1.50213	2.25595	1.58335	2.89822	1.67719
1	301	4	same	7	3.01976	1.62047	2.29231	1.56279	2.29726	1.54096	3.18904	1.60981
1	301	4	same	9	3.3859	1.62478	2.38035	1.54209	2.88005	1.97904	2.89448	1.44066
1	301	4	same	3	3.46049	2.41037	2.95926	2.31172	2.46507	1.6396	3.34389	1.76186
1	301	4	same	5	4.17325	1.50783	2.77766	1.93615	2.53322	1.67395	4.33086	2.071
1	301	4	same	7	4.20571	1.87107	2.80071	2.0407	2.88481	1.99533	4.11543	1.86532
1	301	4	same	9	4.20114	1.80009	2.72777	1.87574	2.45653	1.53438	3.38583	1.74878
1	301	4	different	3	3.73561	1.88847	2.49158	1.91673	2.35309	1.61589	2.67042	1.81212
1	301	4	different	5	2.93428	2.10124	2.56706	1.89103	2.43735	1.85096	2.93284	1.6872
1	301	4	different	7	3.3962	1.76125	2.38668	1.78168	2.34005	1.73407	2.56534	2.10711
1	301	4	different	9	2.90862	1.65701	2.5162	1.84592	2.51472	1.83065	2.72842	2.13356
1	301	4	different	3	3.27129	2.27893	2.28421	1.64657	2.53355	1.71224	3.31518	1.98176
1	301	4	different	5	3.48051	1.77353	2.32208	1.43257	2.75207	1.79924	2.90756	1.56981
1	301	4	different	7	3.68691	2.0065	2.4505	1.57771	2.67295	1.82592	3.09828	1.53466
1	301	4	different	9	3.63795	1.51765	2.70151	1.74867	2.32634	1.4919	2.55665	1.67636
1	301	4	different	3	2.55834	1.93268	2.50516	1.90057	2.53642	1.72276	3.41493	1.81402
1	301	4	different	5	3.7739	1.54817	2.17504	1.4432	2.62307	1.98098	3.54181	2.14578
1	301	4	different	7	3.04745	1.99243	2.70258	1.85575	2.50317	1.90869	2.72943	1.68552
1	301	4	different	9	3.57606	2.11849	2.50195	1.62397	2.25663	1.48577	3.27107	1.59706
1	302	1	same	3	2.61122	1.49539	1.81669	1.22839	2.0273	1.41695	2.31891	1.31297
1	302	1	same	5	2.46888	1.24684	1.83144	1.39034	1.88092	1.44045	1.94944	1.2897
1	302	1	same	7	2.4064	1.33039	1.69903	1.12585	1.95094	1.48564	2.41788	1.38009
1	302	1	same	9	2.68757	1.37063	1.74963	1.15964	1.95471	1.36399	2.38814	1.35953
1	302	1	same	3	2.3997	1.75977	1.9337	1.21612	2.08891	1.48798	2.69635	1.45008
1	302	1	same	5	2.49134	1.45638	1.9103	1.29477	2.10427	1.49963	2.85299	1.41566
1	302	1	same	7	2.71502	1.4194	1.84019	1.24044	2.02289	1.40702	2.62923	1.46008
1	302	1	same	9	2.88976	1.26445	1.79049	1.16467	1.90548	1.34316	2.46217	1.40694
1	302	1	same	3	2.50871	1.60178	2.10565	1.36069	2.39199	1.67971	2.99415	1.59751
1	302	1	same	5	2.95217	1.61493	2.01142	1.18506	2.56752	1.73047	3.02687	1.50863
1	302	1	same	7	3.10467	1.40692	1.90406	1.01003	2.43682	1.69917	2.98139	1.40585
1	302	1	same	9	3.29244	1.3856	1.96948	1.17504	2.20515	1.51485	2.37201	1.3668
1	302	1	different	3	2.84552	1.25754	1.44538	0.892312	1.76353	1.33634	1.97805	1.09098
1	302	1	different	5	2.24807	1.39665	1.51168	1.0719	1.69265	1.30476	2.11084	1.2284
1	302	1	different	7	1.22852	1.4046	1.44152	1.1514	1.46242	1.20016	1.6314	1.26122
1	302	1	different	9	2.22159	1.35098	1.62128	1.16321	1.77716	1.26627	1.96237	1.32816
1	302	1	different	3	1.21273	1.28266	1.66653	1.24028	1.63362	1.26135	1.78326	1.62558
1	302	1	different	5	2.91254	1.46879	1.86037	1.21616	1.89908	1.52874	2.02087	1.58106
1	302	1	different	7	2.94859	1.52956	1.79519	1.247	1.98098	1.40702	2.51481	1.42259
1	302	1	different	9	2.62903	1.44447	1.96806	1.35291	2.23086	1.58603	2.95383	1.4279
1	302	1	different	3	1.57014	1.56871	1.76486	1.27451	2.09328	1.56959	2.23714	1.2835
1	302	1	different	5	2.42467	1.54734	1.63684	1.11095	2.00183	1.5532	2.44765	1.3486
1	302	1	different	7	2.55476	1.34852	1.89683	1.15684	2.17635	1.65459	2.70394	1.38779
1	302	1	different	9	2.69195	1.77304	1.96979	1.5086	2.08397	1.77529	2.42018	1.658
1	302	2	same	3	2.71002	1.75844	1.97751	1.14444	2.19101	1.47359	1.85515	1.32216
1	302	2	same	5	2.78974	1.38812	1.98803	1.04426	2.24038	1.54026	2.81294	1.43331
1	302	2	same	7	3.03794	1.32393	1.85466	1.11862	2.1779	1.44077	2.55272	1.37129
1	302	2	same	9	3.0703	1.4761	1.96349	1.24114	2.05328	1.29434	2.90378	1.66018
1	302	2	same	3	2.76106	1.61116	1.93678	1.35389	2.117	1.51577	2.22086	1.24216
1	302	2	same	5	2.61567	1.50079	1.85387	1.12949	1.98763	1.44524	2.11978	1.36257
1	302	2	same	7	2.69882	1.35859	1.95272	1.28563	2.07275	1.40577	2.51173	1.33438
1	302	2	same	9	2.81803	1.48232	2.0312	1.38088	2.12424	1.44692	2.49014	1.39638
1	302	2	same	3	2.31824	1.57807	1.86048	1.15048	2.00581	1.35867	2.36811	1.42895
1	302	2	same	5	2.83744	1.4053	1.84882	1.29685	2.16016	1.51415	2.8872	1.40105
1	302	2	same	7	2.87365	1.3127	1.92154	1.2298	2.12333	1.46609	2.40275	1.43713
1	302	2	same	9	3.28891	1.36373	1.90474	1.15381	2.16056	1.43191	2.92708	1.39471
1	302	2	different	3	3.06029	1.95162	2.01147	1.38287	2.29342	1.6133	1.88859	1.55444
1	302	2	different	5	3.13818	1.53723	2.05345	1.39629	2.07391	1.3105	2.39834	1.45565
1	302	2	different	7	3.20985	1.55559	2.164	1.42238	2.41903	1.89259	2.7155	1.78473
1	302	2	different	9	2.69194	1.61087	2.46751	1.74101	2.50328	1.7827	3.06161	1.65552
1	302	2	different	3	2.03333	1.48668	2.03182	1.43204	1.99902	1.31206	2.63064	1.37224
1	302	2	different	5	2.12657	1.56308	1.90832	1.29529	2.02198	1.43837	3.34531	1.51244
1	302	2	different	7	2.7634	1.7373	2.05887	1.50042	2.08986	1.55292	2.29627	1.56618
1	302	2	different	9	2.41166	1.52377	1.9267	1.32879	1.91276	1.39949	2.18952	1.44152
1	302	2	different	3	2.7074	1.21644	1.92425	1.22299	2.04309	1.39997	2.81119	1.47412
1	302	2	different	5	2.41451	1.42738	1.96891	1.14269	2.42427	1.69195	2.78353	1.42737
1	302	2	different	7	2.37419	1.6424	2.07916	1.23858	2.20516	1.55793	2.16366	1.78593
1	302	2	different	9	2.60903	1.47204	2.02029	1.08928	2.25405	1.52844	3.11557	1.51309
1	302	3	same	3	2.34308	1.69155	1.94823	1.32	1.8227	1.12	2.80817	1.2082
1	302	3	same	5	2.32745	1.36911	1.79062	1.10721	1.95145	1.32658	2.44461	1.2628
1	302	3	same	7	2.34924	1.38138	1.81124	1.26082	1.89048	1.30144	2.27839	1.16047
1	302	3	same	9	1.5271	1.24136	1.71642	1.18586	1.77567	1.38636	1.47719	1.33213
1	302	3	same	3	1.77633	1.49296	1.90955	1.31229	1.98123	1.4066	1.53888	1.16822
1	302	3	same	5	2.60715	1.58289	1.75715	1.08153	2.07785	1.50722	2.79851	1.46688
1	302	3	same	7	2.56572	1.34002	1.91564	1.22585	2.11384	1.43286	2.69071	1.38074
1	302	3	same	9	2.6093	1.36858	1.86725	1.15673	2.11241	1.60651	1.9776	1.22623
1	302	3	same	3	2.45852	1.4696	1.68867	1.53039	1.46321	1.28654	1.42392	1.49638
1	302	3	same	5	2.77969	1.4275	1.55728	1.30271	1.86564	1.41204	2.02789	1.3516
1	302	3	same	7	2.09813	1.4752	1.83706	1.43371	1.85976	1.44237	2.36177	1.47123
1	302	3	same	9	2.30697	1.38076	1.72131	1.29897	1.86295	1.45548	2.52628	1.49715
1	302	3	different	3	2.8985	1.66177	1.75086	1.01447	1.97394	1.38371	1.70894	1.35956
1	302	3	different	5	2.90893	1.32847	2.01325	1.27932	2.06973	1.46253	2.29232	1.38618
1	302	3	different	7	2.51397	1.46069	1.78706	1.12399	2.03192	1.4688	2.86802	1.4511
1	302	3	different	9	2.43172	1.94769	1.83547	1.28304	1.86868	1.29121	2.62547	1.44652
1	302	3	different	3	2.02081	0.922702	1.27733	1.05908	1.5626	1.3901	1.54735	1.011
1	302	3	different	5	1.76922	1.29548	1.2503	1.11234	1.41477	1.25131	1.69413	1.23934
1	302	3	different	7	2.21268	1.19052	1.50934	1.15971	1.6677	1.3152	1.54193	1.18787
1	302	3	different	9	1.90053	1.33279	1.63378	1.18292	1.54411	1.11105	2.4395	1.43862
1	302	3	different	3	1.66912	1.50962	1.69452	1.23793	1.7698	1.324	2.21356	1.37731
1	302	3	different	5	2.33229	1.42537	1.73695	1.41357	1.81231	1.06906	3.11732	1.60975
1	302	3	different	7	2.34114	1.49229	1.79424	1.56098	1.80243	1.36067	3.19497	1.64922
1	302	3	different	9	1.76207	1.3864	1.81178	1.51248	1.94455	1.52368	1.99916	1.33624
1	302	4	same	3	2.01041	1.57281	1.95238	1.50006	1.80002	1.37076	1.92398	1.27816
1	302	4	same	5	2.31662	1.3087	1.79158	1.37254	1.84616	1.29049	2.74243	1.36296
1	302	4	same	7	2.4035	1.42365	1.88319	1.41143	1.80062	1.40515	2.14297	1.55053
1	302	4	same	9	2.26091	1.41919	1.68535	1.26222	1.88149	1.48618	2.01102	1.40861
1	302	4	same	3	2.47007	1.83106	2.25571	1.68041	2.27684	1.78595	2.26721	1.57228
1	302	4	same	5	2.77453	1.63331	1.98402	1.25701	2.04577	1.49535	2.64123	1.56659
1	302	4	same	7	2.1985	1.54507	2.03958	1.5825	2.05079	1.68588	2.54617	1.66283
1	302	4	same	9	2.40374	1.64051	2.13254	1.41499	2.28866	1.80063	2.82082	1.65792
1	302	4	same	3	1.82673	1.36201	1.98585	1.40277	1.92312	1.59404	1.95077	1.558
1	302	4	same	5	1.73027	1.4687	1.84785	1.38855	1.90973	1.50473	1.98561	1.28953
1	302	4	same	7	1.98206	1.45196	1.78349	1.23518	2.03706	1.74523	1.91795	1.2843
1	302	4	same	9	2.37187	1.56379	2.08619	1.66552	1.97203	1.47364	2.10857	1.55112
1	302	4	different	3	2.42801	1.56119	1.99813	1.50345	2.28758	1.74367	2.83455	1.56517
1	302	4	different	5	2.56829	1.76709	2.07624	1.53519	1.97965	1.54595	2.27157	1.40407
1	302	4	different	7	1.97911	1.49119	2.10909	1.53926	2.11069	1.58047	2.89386	1.59176
1	302	4	different	9	1.89657	1.62712	1.81894	1.34221	1.81447	1.50291	2.74624	1.71653
1	302	4	different	3	3.02195	1.44742	1.85864	1.56063	1.85336	1.58537	2.15054	1.51776
1	302	4	different	5	1.82291	1.54947	2.03326	1.6986	2.29638	1.98381	2.33857	1.58109
1	302	4	different	7	2.22974	1.52343	2.21387	1.72548	1.95627	1.53462	2.14116	1.39554
1	302	4	different	9	2.22815	1.53447	2.03672	1.42814	2.263	1.70484	2.41443	1.62459
1	302	4	different	3	3.1356	1.58556	2.13113	1.61564	2.23239	1.80707	2.22937	1.57596
1	302	4	different	5	2.9966	1.6087	1.99113	1.45571	2.23592	1.63407	2.27403	1.62131
1	302	4	different	7	2.27342	1.86424	1.99633	1.40107	2.147	1.67544	1.89717	1.52812
1	302	4	different	9	2.65237	1.35163	2.04708	1.40692	2.03399	1.58589	2.40617	1.49302
1	303	1	same	3	1.66924	1.2667	1.42433	1.12566	1.55824	1.30548	1.61044	1.18413
1	303	1	same	5	1.66106	1.31298	1.56676	1.24077	1.58992	1.16215	1.93405	1.3725
1	303	1	same	7	1.79974	1.33206	1.63274	1.22429	1.75796	1.31693	2.52275	1.54344
1	303	1	same	9	1.67569	1.22273	1.64756	1.18283	1.66042	1.3219	1.85242	1.15793
1	303	1	same	3	1.99603	1.30403	1.547	1.1211	1.76304	1.41231	1.86769	1.16921
1	303	1	same	5	1.97446	1.30483	1.69288	1.12427	1.78005	1.37676	1.72829	1.09372
1	303	1	same	7	2.28183	1.24735	1.59948	1.08215	1.8061	1.40255	2.25121	1.25799
1	303	1	same	9	2.42654	1.44403	1.76163	1.3101	1.90282	1.44926	2.13682	1.30996
1	303	1	same	3	2.03804	1.45342	1.63484	1.07735	1.97972	1.52216	1.94731	1.24181
1	303	1	same	5	2.34426	1.36718	1.74799	1.27689	1.86558	1.32118	1.62408	1.24106
1	303	1	same	7	2.55344	1.38072	1.77979	1.22264	1.84383	1.20514	2.19154	1.2983
1	303	1	same	9	2.52077	1.32503	1.76889	1.1919	1.86511	1.33221	1.95448	1.30766
1	303	1	different	3	1.0852	1.06987	0.99251	0.962001	1.11149	1.06506	1.39923	0.9935
1	303	1	different	5	1.05952	1.05909	1.25303	0.982789	1.40127	1.31585	1.55979	1.28034
1	303	1	different	7	1.56471	1.17537	1.01621	0.829807	1.28121	1.3042	1.61244	1.22763
1	303	1	different	9	0.933425	1.08214	1.01657	0.876498	1.03856	1.05512	1.08718	1.12909
1	303	1	different	3	1.40714	0.996442	1.35979	1.04218	1.40388	1.14361	1.21573	1.01905
1	303	1	different	5	1.12231	1.36314	1.38516	1.16358	1.42407	1.19893	1.49262	1.1584
1	303	1	different	7	1.38028	1.33095	1.31639	1.10251	1.35534	1.13188	1.74217	1.15543
1	303	1	different	9	1.50302	1.03751	1.33569	1.06345	1.31958	1.16783	1.49612	1.1505
1	303	1	different	3	1.66585	1.2045	1.35768	1.06464	1.56968	1.26571	1.44646	1.07873
1	303	1	different	5	1.91973	1.44312	1.46642	1.18739	1.66769	1.37237	1.81378	1.14945
1	303	1	different	7	1.54107	1.13688	1.44329	1.25784	1.49378	1.2687	1.6286	1.26572
1	303	1	different	9	1.88942	1.23704	1.64153	1.2936	1.68247	1.34153	2.12692	1.20284
1	303	2	same	3	1.95238	1.40579	1.85896	1.38103	1.94941	1.43458	1.96624	1.27013
1	303	2	same	5	2.51958	1.40023	1.80314	1.30499	2.03371	1.53756	2.40362	1.28824
1	303	2	same	7	2.31038	1.22224	1.96934	1.3135	1.96635	1.40525	2.12616	1.37592
1	303	2	same	9	2.36367	1.29927	1.90079	1.17328	2.08946	1.44518	2.34161	1.37751
1	303	2	same	3	1.88472	1.59876	1.92099	1.32313	2.19557	1.56516	3.22029	1.53191
1	303	2	same	5	2.52845	1.44709	2.46254	1.71565	2.36799	1.58871	2.42361	1.44117
1	303	2	same	7	2.65492	1.65075	2.22251	1.29709	2.23435	1.6497	2.97783	1.80418
1	303	2	same	9	2.97726	1.53203	2.4858	1.72132	2.56926	1.71487	3.19008	1.64416
1	303	2	same	3	2.53924	1.44829	1.89893	1.3818	2.25137	1.79123	2.32298	1.30859
1	303	2	same	5	2.47713	1.47365	2.05825	1.36236	2.18383	1.5514	2.34021	1.41318
1	303	2	same	7	2.97814	1.33831	2.03201	1.37591	2.30132	1.61676	2.59508	1.5573
1	303	2	same	9	2.83621	1.47066	2.15711	1.4619	2.39383	1.77138	3.04782	1.4008
1	303	2	different	3	1.35113	1.19535	1.52943	1.14459	1.58834	1.21057	1.80517	1.12735
1	303	2	different	5	1.5196	1.20263	1.51253	1.09429	1.38602	1.04372	1.44772	1.07457
1	303	2	different	7	1.69349	1.18319	1.32695	0.901809	1.4272	0.975412	1.65126	1.14674
1	303	2	different	9	1.61853	1.24837	1.38842	1.01441	1.50535	1.23416	1.6701	1.07423
1	303	2	different	3	1.49131	1.22979	1.55067	1.12675	1.63752	1.23126	1.78615	1.05538
1	303	2	different	5	1.99329	1.11313	1.52903	1.09078	1.65389	1.27628	2.04143	1.18426
1	303	2	different	7	2.07112	1.4772	1.8001	1.23879	1.73099	1.35401	2.09068	1.23166
1	303	2	different	9	1.8354	1.1731	1.53284	1.09549	1.80479	1.36305	2.16937	0.964218
1	303	2	different	3	2.85728	1.39845	1.92555	1.32986	2.12821	1.5619	2.44473	1.42455
1	303	2	different	5	3.07038	1.48478	1.82404	1.16395	1.91716	1.32079	1.78259	1.35581
1	303	2	different	7	2.59392	1.21532	1.68359	1.14561	1.85292	1.34086	2.46676	1.1921
1	303	2	different	9	2.806	1.33325	1.83045	1.15131	1.91081	1.35987	2.17627	1.21688
1	303	3	same	3	2.04575	1.31036	1.5324	1.14932	1.68221	1.46527	1.51298	1.14658
1	303	3	same	5	2.32521	1.30088	1.61362	1.12075	1.98725	1.56189	2.13189	1.32002
1	303	3	same	7	2.53367	1.32751	1.69517	1.11958	1.77491	1.29197	1.37237	1.02923
1	303	3	same	9	2.53385	1.39549	1.48687	1.03755	1.41056	1.0315	1.33124	1.13555
1	303	3	same	3	1.86259	1.36529	1.61171	1.23656	1.59012	1.28663	1.63655	1.04377
1	303	3	same	5	1.79474	1.23781	1.67237	1.20048	1.65814	1.27115	1.4407	1.06116
1	303	3	same	7	2.36291	1.31595	1.49065	1.03695	1.77168	1.46225	2.18704	1.37557
1	303	3	same	9	2.51232	1.19717	1.68165	1.19286	1.73094	1.17419	2.40687	1.13268
1	303	3	same	3	2.00165	1.32402	1.47877	1.10733	1.62196	1.27595	1.64318	1.19378
1	303	3	same	5	2.43695	1.25573	1.5057	1.03746	1.70123	1.28913	1.71553	1.13223
1	303	3	same	7	2.38177	1.24726	1.59342	1.05535	1.94504	1.50087	1.68639	1.13675
1	303	3	same	9	2.50953	1.29669	1.5392	0.996378	1.85691	1.51845	1.71844	1.26018
1	303	3	different	3	1.19974	0.891193	1.01028	0.880725	1.1359	1.09926	1.08739	0.956701
1	303	3	different	5	0.875274	1.15532	1.11253	1.11448	1.10361	1.1722	1.14203	1.03005
1	303	3	different	7	1.12382	1.18967	1.24122	1.14971	1.32623	1.20355	1.30478	1.0473
1	303	3	different	9	1.20239	1.04829	1.25597	1.11026	1.2099	1.14674	1.21165	1.0542
1	303	3	different	3	1.04811	0.878737	1.04222	1.02972	1.03438	1.06739	1.07389	0.913835
1	303	3	different	5	1.06963	0.884839	1.1088	1.0803	1.04165	1.08593	1.02647	0.967243
1	303	3	different	7	1.07979	0.96821	1.17003	1.14917	1.01653	0.965428	0.953563	0.958958
1	303	3	different	9	1.0289	1.01171	1.11835	0.972635	1.0237	0.887075	1.23131	0.995738
1	303	3	different	3	0.992535	0.950976	1.03848	0.904153	1.05707	1.00019	1.05333	0.884869
1	303	3	different	5	0.894485	0.979658	1.0034	0.848882	0.992534	0.816875	1.1372	0.829503
1	303	3	different	7	1.04358	1.02347	1.04975	1.01099	1.04948	1.11862	1.16735	1.06523
1	303	3	different	9	1.02904	1.12788	1.21988	1.02249	1.12064	1.01528	1.151	1.03202
1	303	4	same	3	1.5452	1.30585	1.4876	1.18364	1.49477	1.1919	1.38871	1.00606
1	303	4	same	5	1.85979	1.22838	1.50229	1.1975	1.70374	1.38953	1.56895	1.14558
1	303	4	same	7	1.67332	1.34541	1.79702	1.52131	1.66123	1.30539	1.60737	1.24846
1	303	4	same	9	2.18024	1.21256	1.71143	1.2115	1.65162	1.35905	1.47566	1.35836
1	303	4	same	3	1.55635	1.38132	1.51182	1.21531	1.51155	1.27254	1.7532	1.29911
1	303	4	same	5	1.68109	1.38972	1.66094	1.36448	1.5128	1.25585	1.69883	1.30545
1	303	4	same	7	1.9014	1.37397	1.60624	1.23922	1.78277	1.39112	2.02939	1.26459
1	303	4	same	9	1.74909	1.40759	1.74305	1.20706	1.81688	1.40547	2.14694	1.37967
1	303	4	same	3	1.94698	1.38633	1.62078	1.29054	1.9086	1.50321	2.2468	1.30852
1	303	4	same	5	1.68999	1.35374	1.82233	1.32105	1.83407	1.33193	1.90342	1.30755
1	303	4	same	7	1.88446	1.43627	1.90875	1.48156	1.84394	1.49246	1.63745	1.30872
1	303	4	same	9	1.98717	1.41096	1.96058	1.35257	1.90092	1.49624	1.70551	1.33611
1	303	4	different	3	0.954039	0.88606	0.841836	0.735287	0.847914	0.856745	0.886413	0.9598
1	303	4	different	5	0.803886	0.962386	0.943525	1.11397	0.904375	0.950556	1.04097	0.946672
1	303	4	different	7	0.970952	1.00973	1.02786	0.984659	1.09737	0.937017	1.21316	0.935495
1	303	4	different	9	0.966925	1.05939	1.11597	1.18646	1.04787	1.10381	1.29785	1.22754
1	303	4	different	3	1.08604	1.08136	1.15206	1.08146	1.08787	0.983959	1.23583	0.971754
1	303	4	different	5	1.03632	1.02633	1.27	1.14415	1.14383	0.908221	1.21137	0.883935
1	303	4	different	7	0.920297	1.13216	1.21753	1.11624	1.21654	1.08864	1.11451	0.86138
1	303	4	different	9	0.895734	1.19744	1.21281	1.07093	1.3863	1.11769	1.52999	1.12978
1	303	4	different	3	1.16466	1.23182	1.21866	1.07681	1.28388	1.30011	1.42962	1.13602
1	303	4	different	5	1.25373	1.17117	1.32086	1.27248	1.35759	1.45186	1.44705	1.22582
1	303	4	different	7	1.26652	1.21568	1.23384	1.34408	1.22923	1.18736	1.59443	1.32041
1	303	4	different	9	1.3021	1.22053	1.2294	1.24954	1.23633	1.13384	1.27339	0.967212
1	304	1	same	3	2.78875	1.42456	1.81118	1.46056	1.51968	1.06656	2.17505	1.32342
1	304	1	same	5	2.53301	1.52625	1.88687	1.40735	1.91962	1.47482	2.55313	1.28434
1	304	1	same	7	2.15522	1.57664	1.87037	1.28972	2.03765	1.55088	1.73588	1.29883
1	304	1	same	9	2.63582	1.29619	1.83753	1.32673	1.98676	1.32523	1.83645	1.25368
1	304	1	same	3	2.32511	1.19416	1.93345	1.3237	1.85872	1.27282	2.42209	1.25598
1	304	1	same	5	2.6083	1.7058	2.10614	1.47472	1.9633	1.38865	2.88135	1.36714
1	304	1	same	7	2.6385	1.42768	2.50786	1.80964	2.09017	1.37266	3.08175	1.47828
1	304	1	same	9	2.95653	1.70376	2.4331	1.67278	2.1722	1.53358	2.01088	1.57155
1	304	1	same	3	3.29437	1.7012	1.78886	1.25266	1.8529	1.19018	1.64396	1.44142
1	304	1	same	5	3.11818	1.46083	2.09561	1.7735	2.08617	1.61108	2.69727	1.56239
1	304	1	same	7	2.79724	1.46678	2.03544	1.44123	2.1924	1.59803	2.6447	1.5673
1	304	1	same	9	2.8483	1.2588	2.01709	1.5237	2.51392	1.69447	3.12034	1.59689
1	304	1	different	3	0.560299	0.848207	1.07758	0.882476	1.515	1.33516	2.11965	1.6344
1	304	1	different	5	1.26043	1.18159	1.46846	1.35078	1.42489	1.39217	1.08507	1.01723
1	304	1	different	7	1.91158	1.20869	1.57256	1.32692	1.48106	1.16295	1.81111	1.39322
1	304	1	different	9	2.09561	1.27307	1.63629	1.35107	1.70882	1.50527	1.81346	1.3172
1	304	1	different	3	1.79152	1.33489	1.55612	1.63748	1.65539	1.50588	2.64583	1.6354
1	304	1	different	5	2.63915	1.52354	2.00769	1.65377	2.18564	1.69852	2.84404	1.67817
1	304	1	different	7	3.02954	1.52867	1.80936	1.33907	1.68464	1.21418	2.08498	1.50616
1	304	1	different	9	2.17879	1.50475	2.05956	1.70087	1.94602	1.47089	2.45662	1.69052
1	304	1	different	3	1.59726	1.25142	1.76767	1.24693	2.15896	1.55669	2.03969	1.39571
1	304	1	different	5	1.90655	1.53282	1.9161	1.37554	2.07458	1.37907	2.50014	1.52717
1	304	1	different	7	2.28809	1.24252	2.00854	1.398	2.13076	1.4777	2.85369	1.37863
1	304	1	different	9	2.98367	1.51551	1.82723	1.25345	1.84895	1.20064	2.07635	1.55756
1	304	2	same	3	2.41963	1.15684	2.02971	1.57919	2.10475	1.58197	2.14238	1.61303
1	304	2	same	5	3.57902	1.47247	2.17285	1.37978	2.21488	1.41517	1.99313	1.53152
1	304	2	same	7	3.1854	1.58857	2.48546	1.68296	2.22709	1.59405	2.77586	1.63933
1	304	2	same	9	3.69711	1.50176	2.4175	1.49727	2.20409	1.50874	2.92041	1.49444
1	304	2	same	3	2.55225	1.4497	1.70151	1.18884	2.15829	1.60897	2.98186	1.48653
1	304	2	same	5	2.60703	1.51559	2.25798	1.74208	2.22668	1.51575	3.19028	1.71156
1	304	2	same	7	2.71762	1.50772	2.50446	1.84493	2.22148	1.42407	2.25202	1.59876
1	304	2	same	9	2.72557	1.67749	2.57301	1.88268	2.34248	1.64732	2.42844	1.89013
1	304	2	same	3	3.42546	1.57991	2.31129	1.63862	2.48754	1.76014	2.42623	1.71887
1	304	2	same	5	3.31653	1.44627	2.34303	1.64417	2.25328	1.53839	2.48737	1.54296
1	304	2	same	7	3.36849	1.62468	2.27902	1.51625	2.24776	1.49305	3.44555	1.89263
1	304	2	same	9	3.54521	1.36393	2.70028	1.96858	2.50095	1.64359	3.72592	1.94442
1	304	2	different	3	1.36777	1.38968	1.39904	1.65036	1.2744	1.34292	1.37761	1.01057
1	304	2	different	5	1.4167	1.40754	1.37054	1.28064	1.35316	1.13639	1.7373	1.15225
1	304	2	different	7	0.907695	1.14367	1.63284	1.58169	1.44373	1.23999	1.73488	1.45373
1	304	2	different	9	2.14265	1.2134	1.96578	1.68988	1.89066	1.53246	1.86464	1.44695
1	304	2	different	3	1.07703	1.84033	1.7053	1.63521	1.60236	1.16384	2.32942	1.82537
1	304	2	different	5	2.63289	1.34886	2.01721	1.45091	2.13135	1.4804	2.77727	1.7309
1	304	2	different	7	2.81165	1.52247	1.97873	1.639	1.65269	1.24803	1.77405	1.37531
1	304	2	different	9	2.61602	1.621	1.95675	1.5013	2.26488	1.71928	2.08474	1.40781
1	304	2	different	3	2.06973	1.40942	2.02817	1.87819	1.84378	1.21598	1.70288	1.19774
1	304	2	different	5	2.77429	1.52483	2.20831	1.69037	2.12619	1.44013	2.91618	1.66499
1	304	2	different	7	2.73588	1.27213	1.94162	1.36547	2.12225	1.70791	2.83324	1.50133
1	304	2	different	9	2.93509	1.29766	2.04437	1.45219	2.04128	1.32495	2.20961	1.6264
1	304	3	same	3	3.47135	1.54718	2.09928	1.41399	2.25315	1.38671	3.07046	1.72671
1	304	3	same	5	3.86371	1.75267	2.37815	1.62775	2.52674	1.68663	2.26909	1.71879
1	304	3	same	7	3.57367	1.62952	2.6075	1.85688	2.59142	1.78051	3.67622	2.02318
1	304	3	same	9	3.94744	1.93459	2.69806	1.62574	2.68331	1.86811	4.48912	2.01128
1	304	3	same	3	2.94841	1.50485	2.81494	2.22498	2.74403	2.11341	3.80713	1.89664
1	304	3	same	5	4.1444	1.59598	2.64986	1.90761	2.80814	1.86007	4.60125	2.20546
1	304	3	same	7	4.50121	2.18513	3.09755	2.20173	2.91622	1.99197	4.15177	1.94448
1	304	3	same	9	3.87124	1.32656	2.41209	1.52918	2.69453	1.80114	3.30905	1.88458
1	304	3	same	3	3.25241	1.77854	2.79718	2.03638	3.12068	2.12064	5.44344	2.39938
1	304	3	same	5	4.18878	1.68277	2.72152	1.82447	2.9099	1.8223	6.20871	2.16344
1	304	3	same	7	3.91928	1.83412	2.7596	1.84044	3.2522	2.26067	6.33322	2.33203
1	304	3	same	9	4.86757	1.52002	3.42167	2.2999	3.23657	2.00958	3.47395	2.1791
1	304	3	different	3	1.10488	2.13105	1.90203	1.66646	1.82051	1.28404	2.20483	1.56874
1	304	3	different	5	2.51647	1.68366	2.19174	1.73247	2.31648	1.80831	2.91752	1.79526
1	304	3	different	7	3.30668	1.79542	2.49456	2.02176	2.22937	1.57307	2.38111	1.98665
1	304	3	different	9	3.00248	1.68431	2.61271	1.97553	2.46806	1.81502	2.96086	1.79396
1	304	3	different	3	2.48281	1.90096	2.4418	1.77418	2.35958	1.3896	3.60878	2.01361
1	304	3	different	5	3.93425	1.69663	2.60794	1.93988	2.57648	1.64102	4.18701	2.01109
1	304	3	different	7	4.23457	2.03286	3.05975	2.3564	3.05559	2.12553	2.58565	1.73103
1	304	3	different	9	4.35609	1.92255	2.3747	1.66155	2.82049	2.13375	4.5961	2.00205
1	304	3	different	3	3.47966	2.24431	2.37834	1.76791	2.52657	1.8363	3.5694	1.73721
1	304	3	different	5	3.69699	1.5697	2.67627	1.94903	2.63543	1.87014	4.14783	1.93708
1	304	3	different	7	3.09835	1.55945	2.6996	2.14497	2.38328	1.72651	2.71507	1.68889
1	304	3	different	9	3.19533	1.74371	2.34578	1.9554	1.88269	1.42886	2.31849	1.58707
1	304	4	same	3	2.4476	1.29774	1.70068	1.30974	2.10938	1.54317	2.98045	1.54793
1	304	4	same	5	2.81714	1.53728	2.21863	1.68027	2.26824	1.49013	2.3251	1.68704
1	304	4	same	7	3.10896	1.57373	2.49923	1.87039	2.01405	1.33228	2.8847	1.74361
1	304	4	same	9	3.98651	1.61065	2.5728	1.62388	2.33734	1.48655	3.33798	1.86992
1	304	4	same	3	2.32087	1.67291	2.08514	1.64078	2.3135	1.77651	3.04069	1.7944
1	304	4	same	5	2.85445	1.60391	2.53275	2.12308	2.20483	1.51942	2.05342	1.645
1	304	4	same	7	3.48601	1.72172	2.72806	2.07682	2.27323	1.59902	2.10984	1.63252
1	304	4	same	9	3.45746	1.79829	2.91451	2.38111	2.41895	1.73547	3.26112	1.87023
1	304	4	same	3	4.36806	1.36731	1.6587	1.22771	2.11082	1.44015	3.33623	1.47764
1	304	4	same	5	2.66857	1.50467	1.88716	1.26493	2.0948	1.48034	2.96532	1.43891
1	304	4	same	7	2.47644	1.40072	2.07982	1.53578	2.05345	1.4484	2.50526	1.4654
1	304	4	same	9	2.27474	1.34289	1.98797	1.50441	1.96924	1.36736	3.02174	1.49636
1	304	4	different	3	1.68413	1.43865	1.35858	1.38675	1.40276	1.12888	1.75392	1.47006
1	304	4	different	5	2.41044	1.34827	1.53691	1.02061	1.8098	1.2714	1.91156	1.24173
1	304	4	different	7	1.9797	0.982095	1.53295	1.51295	1.54639	1.26643	1.93456	1.42952
1	304	4	different	9	1.91465	1.20081	1.592	1.13142	1.76541	1.38656	2.62907	1.48389
1	304	4	different	3	1.40702	1.26703	1.54305	1.411	1.69645	1.71022	1.71186	1.33548
1	304	4	different	5	1.6599	1.49468	1.80691	1.53245	1.69455	1.51242	1.71754	1.26258
1	304	4	different	7	1.70796	1.30227	1.73131	1.35657	1.5925	1.14629	1.30466	1.33295
1	304	4	different	9	1.33571	1.26645	1.9983	1.67126	1.62252	1.28171	1.76743	1.24517
1	304	4	different	3	1.72794	1.35759	1.56344	1.53471	1.67007	1.24534	2.00827	1.47137
1	304	4	different	5	1.96475	1.54228	1.648	1.43919	1.86239	1.53923	2.01532	1.49804
1	304	4	different	7	1.93872	1.46641	1.91676	1.32987	1.62202	1.3333	1.88979	1.51574
1	304	4	different	9	2.09304	1.77112	1.91804	1.46919	1.98879	1.57133	2.09309	1.22948
1	305	1	same	3	1.84227	1.24686	1.48692	1.15365	1.61965	1.37043	1.98459	1.2253
1	305	1	same	5	1.63767	1.19531	1.46889	0.996161	1.43227	1.11383	1.58037	1.3214
1	305	1	same	7	1.57416	1.2019	1.51687	1.1912	1.43071	1.19916	1.43095	1.13417
1	305	1	same	9	1.40637	1.13599	1.54387	1.15103	1.62829	1.37066	1.74306	1.19247
1	305	1	same	3	1.98722	1.22953	1.5494	1.2156	1.49382	1.16643	1.74784	1.11606
1	305	1	same	5	1.57079	1.33468	1.58248	1.08259	1.55539	1.10568	1.52946	1.10412
1	305	1	same	7	2.11412	1.35171	1.66993	1.22726	1.48609	1.35993	1.40041	1.30491
1	305	1	same	9	2.29286	1.51722	1.68829	1.24169	1.64817	1.22342	1.75425	1.16574
1	305	1	same	3	1.98949	1.43374	1.60978	1.09979	1.68425	1.36392	1.5368	1.14443
1	305	1	same	5	1.87267	1.34141	1.5619	1.11299	1.51076	1.18439	1.73822	1.24191
1	305	1	same	7	2.11748	1.23947	1.54102	1.1735	1.63412	1.37507	1.5468	1.16746
1	305	1	same	9	2.22201	1.11525	1.46997	1.13191	1.38982	1.26883	1.31248	1.13751
1	305	1	different	3	2.4143	0.875833	1.65552	1.22979	1.60101	1.06084	2.6738	1.20935
1	305	1	different	5	2.43889	1.12863	1.66424	1.08556	1.85269	1.31311	2.5878	1.29593
1	305	1	different	7	2.19601	1.15188	1.78534	1.18726	1.80485	1.23279	2.23934	1.32502
1	305	1	different	9	2.91596	1.19302	1.68422	1.19587	1.71136	1.31209	1.96221	1.21044
1	305	1	different	3	1.4932	1.06528	1.14865	0.949969	1.16813	0.999954	1.26738	1.02475
1	305	1	different	5	1.09337	0.98155	1.15483	0.890609	1.12576	0.894474	1.30854	1.07206
1	305	1	different	7	1.41654	1.04832	1.28911	0.967862	1.29359	1.09002	1.24019	1.04238
1	305	1	different	9	1.5598	1.23193	1.18423	0.976177	1.32424	1.13654	1.4836	1.2027
1	305	1	different	3	1.18057	0.877461	1.02521	0.809365	1.10444	0.977719	1.13131	1.10533
1	305	1	different	5	1.22866	1.05973	1.15697	0.739113	1.37996	1.30684	1.27215	1.1305
1	305	1	different	7	1.49859	1.18509	1.42538	1.21414	1.31025	1.29259	1.18029	0.994156
1	305	1	different	9	1.46546	1.04094	1.45158	1.10838	1.4671	1.40681	1.33501	1.19685
1	305	2	same	3	2.25854	1.30828	1.70996	1.16423	1.79634	1.39824	1.94462	1.27424
1	305	2	same	5	1.84352	1.28143	1.85851	1.21033	1.88895	1.34798	1.94584	1.30882
1	305	2	same	7	2.2728	1.10374	1.94859	1.28912	2.15327	1.67228	2.39159	1.49175
1	305	2	same	9	1.7743	1.51756	1.82503	1.08022	2.06427	1.47364	2.86444	1.68228
1	305	2	same	3	1.88617	1.37584	2.03211	1.31257	2.31476	1.52989	3.81944	1.47894
1	305	2	same	5	2.72008	1.40332	2.26564	1.48627	2.41987	1.71637	3.84919	1.76371
1	305	2	same	7	3.6998	1.44237	2.67064	1.60413	2.64655	1.80626	4.0759	1.82316
1	305	2	same	9	3.29698	1.71814	2.82692	1.83109	2.70255	1.93965	3.39384	1.74029
1	305	2	same	3	2.75898	1.60915	2.63347	1.97878	2.72348	1.94757	3.51528	1.95674
1	305	2	same	5	2.81623	1.61421	2.62205	1.57489	3.04482	2.19112	4.93426	1.67825
1	305	2	same	7	3.15989	1.60019	2.86828	1.84502	2.41137	1.36912	3.45805	1.53057
1	305	2	same	9	4.68675	1.42559	2.63096	1.55798	2.45523	1.42648	4.51423	1.4066
1	305	2	different	3	3.06291	1.2938	1.99994	1.45276	1.7283	1.10069	2.67997	1.25124
1	305	2	different	5	1.83883	1.42196	1.56627	1.18883	1.28992	1.21662	1.12632	1.24436
1	305	2	different	7	1.17124	1.21525	1.06106	0.883363	1.16947	1.04667	1.31873	1.04323
1	305	2	different	9	1.42345	1.15864	1.38079	1.17208	1.27267	1.26782	1.04697	1.04142
1	305	2	different	3	1.25894	1.02827	1.24299	1.08843	1.28295	1.3151	1.12172	1.20585
1	305	2	different	5	1.68438	1.06865	1.3484	1.14298	1.24985	1.165	1.13576	1.16887
1	305	2	different	7	1.55352	1.25393	1.33388	1.12696	1.28993	1.12726	1.45234	1.35688
1	305	2	different	9	1.54734	1.2379	1.45852	1.29766	1.21675	1.23908	1.2804	1.54181
1	305	2	different	3	1.22383	1.09149	1.35581	0.966734	1.33201	1.21537	1.27992	1.20428
1	305	2	different	5	1.5796	0.998649	1.46979	1.34355	1.39347	1.35421	1.54405	1.64469
1	305	2	different	7	1.41001	1.10113	1.56893	1.28278	1.65288	1.4399	1.59345	1.04446
1	305	2	different	9	1.8463	1.20387	1.41736	1.07611	1.56194	1.29641	1.5117	1.16502
1	305	3	same	3	1.79611	1.28511	1.80496	1.34262	1.7771	1.34412	1.94192	1.33943
1	305	3	same	5	1.47582	1.3225	1.4837	1.11673	1.51962	1.185	1.68103	1.16543
1	305	3	same	7	1.91861	1.26773	1.64429	1.24617	1.60523	1.39757	1.92179	1.42339
1	305	3	same	9	1.86045	1.26671	1.61008	1.23016	1.67021	1.39219	1.72026	1.41806
1	305	3	same	3	1.50159	1.54526	1.62973	1.25582	1.82022	1.48918	1.95923	1.25328
1	305	3	same	5	1.69158	1.15109	1.67559	1.22096	1.85109	1.45725	2.09754	1.20078
1	305	3	same	7	1.99414	1.28723	1.46747	1.13668	1.76013	1.46165	1.80483	1.1476
1	305	3	same	9	2.00286	1.1949	1.57035	1.14166	1.70876	1.36192	1.78836	1.26845
1	305	3	same	3	1.44232	1.22439	1.37089	1.07146	1.268	1.05501	1.29694	1.04692
1	305	3	same	5	1.46146	1.04896	1.33324	0.896685	1.38861	1.15536	1.27311	1.04455
1	305	3	same	7	1.60964	1.08225	1.5075	1.1089	1.60049	1.27308	1.66512	1.11194
1	305	3	same	9	1.66041	1.09631	1.35775	0.921597	1.40718	1.17878	1.30686	0.900277
1	305	3	different	3	1.50904	1.32771	1.53876	1.28104	1.33336	1.2107	1.2613	1.16842
1	305	3	different	5	1.06094	0.964424	1.05294	0.851104	1.24719	1.07362	1.37739	1.12299
1	305	3	different	7	1.2705	1.0515	1.18781	0.885124	1.08191	0.890519	1.19818	1.18426
1	305	3	different	9	1.45099	0.834516	1.08695	0.775934	1.31083	1.16569	1.08955	0.935898
1	305	3	different	3	1.15622	0.777449	1.1371	0.973084	1.06826	1.08348	0.985539	1.00295
1	305	3	different	5	0.928653	1.08029	1.32526	1.08802	1.11553	0.988115	1.09141	1.15594
1	305	3	different	7	1.05266	1.03753	1.39499	1.32087	1.19854	1.13658	1.37192	1.28002
1	305	3	different	9	1.22173	1.14358	1.38281	1.21881	1.23951	1.13741	1.08633	0.987661
1	305	3	different	3	1.61612	1.13106	1.73727	1.39463	1.49825	1.19497	1.65589	1.17185
1	305	3	different	5	1.41305	0.984969	1.47069	1.04438	1.58521	1.33442	1.49105	1.11831
1	305	3	different	7	1.50488	1.04083	1.35067	0.958507	1.46727	1.08029	1.76247	1.16958
1	305	3	different	9	1.8318	1.08321	1.31345	0.89064	1.52877	1.45977	1.48238	1.19771
1	305	4	same	3	1.68234	1.39803	1.9374	1.67075	1.8642	1.53794	2.21738	1.24959
1	305	4	same	5	2.14197	1.32097	2.0298	1.40081	2.13158	1.65263	2.87764	1.50252
1	305	4	same	7	1.95215	1.41837	2.19501	1.7285	2.23908	1.67769	2.51564	1.15611
1	305	4	same	9	1.86398	1.36669	2.01157	1.49439	1.9034	1.40966	1.62253	1.23888
1	305	4	same	3	2.72031	1.67111	2.16123	1.36153	2.35565	1.58918	2.28577	1.26759
1	305	4	same	5	2.2767	1.30811	1.75963	1.10731	2.12564	1.63977	1.69169	1.19754
1	305	4	same	7	2.03712	1.20394	1.89473	1.45768	1.85983	1.31654	2.29394	1.30658
1	305	4	same	9	2.16535	1.4013	1.88713	1.08496	2.01444	1.17555	3.01765	1.41833
1	305	4	same	3	2.43718	1.46109	1.87764	1.26778	2.05341	1.45356	3.03899	1.56123
1	305	4	same	5	2.77296	1.37153	2.24738	1.53067	2.10046	1.53535	2.51032	1.29794
1	305	4	same	7	2.30168	1.30426	1.94202	1.2348	2.05765	1.57536	2.29956	1.52788
1	305	4	same	9	2.17923	1.24691	1.85978	1.12461	1.95031	1.21896	2.23096	1.41762
1	305	4	different	3	1.69511	1.23601	1.36861	1.00175	1.28382	1.06746	1.34096	1.26645
1	305	4	different	5	1.46303	1.22407	1.36078	1.00502	1.68653	1.38198	1.96681	1.25314
1	305	4	different	7	1.64799	1.45232	1.55947	1.34106	1.60194	1.27969	1.8725	1.31872
1	305	4	different	9	1.43865	1.2827	1.73756	1.46089	1.40617	1.15227	1.54903	1.43857
1	305	4	different	3	1.37399	1.21709	1.51166	1.29682	1.42318	1.2745	1.3588	0.966673
1	305	4	different	5	1.52658	1.37212	1.72866	1.33726	1.57271	1.27011	1.6453	1.21379
1	305	4	different	7	1.64744	1.36485	1.67556	1.3715	1.9132	1.53482	2.46446	1.35197
1	305	4	different	9	1.81078	1.19247	1.91493	1.453	1.53055	1.12019	1.90048	1.36723
1	305	4	different	3	2.56774	1.04398	1.62162	1.10222	1.67983	1.35585	1.88443	1.0301
1	305	4	different	5	1.25446	1.13197	1.26713	0.974106	1.28086	1.17435	1.54006	1.17113
1	305	4	different	7	1.20766	1.26211	1.26298	1.13249	1.28604	1.22452	1.22316	1.16311
1	305	4	different	9	2.26829	1.35916	1.63203	1.2331	1.61412	1.31817	1.83953	1.51334
1	306	1	same	3	2.00022	1.2643	1.74884	1.11997	1.74016	1.17784	1.81882	1.28557
1	306	1	same	5	3.01682	1.17625	1.74057	1.16727	1.74475	1.27428	1.81482	1.32525
1	306	1	same	7	2.05974	1.29687	1.64777	1.07551	1.73959	1.17027	1.82402	1.11902
1	306	1	same	9	2.7441	1.2917	1.7507	1.18048	1.88731	1.21101	2.09587	1.0823
1	306	1	same	3	1.42781	1.07474	1.75502	1.22831	1.52284	1.03897	1.85951	1.27452
1	306	1	same	5	2.30408	1.13449	1.69536	1.16195	1.60676	1.0667	1.84201	1.13726
1	306	1	same	7	2.06075	1.21661	1.64116	1.09829	1.76649	1.15555	1.55789	1.05221
1	306	1	same	9	2.39259	1.23801	1.70114	1.12501	1.6611	1.14354	1.41306	1.18001
1	306	1	same	3	2.63295	1.23507	1.71126	1.17774	1.57511	0.95649	1.85273	1.15799
1	306	1	same	5	2.32736	1.14429	1.71322	1.1744	1.69526	1.10628	1.6582	1.16746
1	306	1	same	7	2.51263	1.16043	1.69182	1.16387	1.84288	1.15506	2.09591	1.19357
1	306	1	same	9	2.33503	1.32765	1.68444	1.14442	1.59277	1.16116	1.70561	1.15995
1	306	1	different	3	1.17517	0.980597	0.926205	0.746579	0.918967	0.771014	0.752406	0.593751
1	306	1	different	5	0.818352	1.03897	0.789395	0.597856	0.933751	0.851789	0.894906	0.84455
1	306	1	different	7	0.716158	0.86024	0.80188	0.692293	0.826646	0.887844	0.713122	0.695306
1	306	1	different	9	0.776575	0.825577	0.901214	0.747811	0.788976	0.616109	0.790637	0.729362
1	306	1	different	3	1.13902	0.932287	0.906852	0.994088	0.89335	0.878505	0.944562	0.984843
1	306	1	different	5	0.91173	1.0213	0.966322	0.913861	0.944812	0.915175	0.950325	0.93648
1	306	1	different	7	0.763475	1.11367	0.962899	0.970342	0.889234	0.791801	0.976308	0.79644
1	306	1	different	9	0.942317	0.984757	0.910749	0.944275	0.921022	1.03318	0.873582	0.931861
1	306	1	different	3	1.11287	1.18672	1.07449	1.01621	1.1504	1.12262	1.06526	0.992319
1	306	1	different	5	1.12022	1.13528	1.04758	0.980122	1.07189	0.972959	1.05924	1.07932
1	306	1	different	7	1.228	1.24161	1.05119	1.2589	0.980287	0.877408	1.12367	1.11242
1	306	1	different	9	0.983667	1.15352	1.24424	1.30165	1.13182	1.04498	0.97841	1.10378
1	306	2	same	3	2.64665	1.54894	2.25781	1.55196	1.96273	1.24734	1.79768	1.32996
1	306	2	same	5	3.0572	1.33028	2.15296	1.35884	2.14695	1.44044	2.61001	1.38114
1	306	2	same	7	3.73275	1.37463	2.21336	1.34993	2.09004	1.2396	2.78687	1.54998
1	306	2	same	9	3.32567	1.2146	2.16499	1.27585	2.0203	1.36231	1.77285	1.42302
1	306	2	same	3	2.29338	1.74224	2.19546	1.57933	2.19562	1.50761	2.86821	1.58867
1	306	2	same	5	2.74057	1.42609	1.9267	1.25074	2.15318	1.39202	2.51544	1.55574
1	306	2	same	7	2.49015	1.39696	2.12757	1.41385	2.11553	1.4296	2.75985	1.47806
1	306	2	same	9	2.67863	1.38648	1.98903	1.34951	2.20625	1.49744	2.3096	1.47785
1	306	2	same	3	2.70964	1.44163	1.97089	1.38597	1.95413	1.38189	2.43869	1.49776
1	306	2	same	5	2.59113	1.21376	1.90198	1.28776	1.88974	1.31755	2.22687	1.29898
1	306	2	same	7	2.91356	1.32165	2.00822	1.22628	2.01542	1.36046	2.53796	1.49116
1	306	2	same	9	2.68679	1.264	2.11576	1.39773	2.12389	1.53356	2.42072	1.40589
1	306	2	different	3	0.992649	1.11447	1.07413	1.12903	0.957241	0.975242	1.08372	1.24812
1	306	2	different	5	0.966568	0.96049	1.05829	1.05584	1.02418	0.960368	1.06906	1.20956
1	306	2	different	7	1.53639	1.03662	1.33373	1.17244	1.05469	0.90115	1.06949	1.24498
1	306	2	different	9	1.58377	0.811171	1.14433	0.970616	1.10431	1.1205	0.934237	0.83284
1	306	2	different	3	0.834391	1.06901	0.958787	1.10644	1.01921	1.08653	1.15109	1.19262
1	306	2	different	5	1.16084	1.15061	1.10249	1.18492	0.99076	0.874152	1.11775	1.23072
1	306	2	different	7	1.15523	0.895718	0.971994	1.14402	0.958251	1.19509	1.06631	1.33569
1	306	2	different	9	0.851074	0.939423	0.947616	1.05065	1.04411	0.954887	1.0791	1.03645
1	306	2	different	3	1.26618	1.29848	1.20058	1.0545	1.22168	1.12695	1.11611	1.02121
1	306	2	different	5	0.850268	1.18992	1.12141	1.00927	1.05561	0.984799	1.08151	1.18118
1	306	2	different	7	0.968315	1.30088	1.17957	1.11393	1.24165	1.02987	1.26971	1.03721
1	306	2	different	9	0.983379	1.24209	1.16973	1.00349	1.10311	1.04077	1.16166	1.06493
1	306	3	same	3	2.73727	1.56568	2.19201	1.53009	2.11515	1.52818	2.7477	1.50186
1	306	3	same	5	2.55113	1.38188	2.06204	1.35035	2.1156	1.47341	2.18051	1.48259
1	306	3	same	7	3.23717	1.47	1.90352	1.23069	2.18687	1.55887	2.78607	1.42685
1	306	3	same	9	2.55118	1.48958	1.92574	1.24016	1.98314	1.32041	1.6115	1.30241
1	306	3	same	3	2.69981	1.64912	2.20758	1.49125	2.00419	1.3023	1.78036	1.3605
1	306	3	same	5	3.17498	1.41322	2.24388	1.57392	2.25916	1.49774	2.03442	1.42986
1	306	3	same	7	2.7966	1.445	2.15439	1.36706	2.21378	1.41387	3.08401	1.32066
1	306	3	same	9	3.04403	1.52221	2.05649	1.3506	1.99469	1.21489	2.5157	1.24373
1	306	3	same	3	3.07048	1.57054	2.16258	1.44618	1.95771	1.23486	2.28424	1.40654
1	306	3	same	5	2.8926	1.53695	2.30943	1.51019	2.18872	1.47245	2.30348	1.35379
1	306	3	same	7	2.69155	1.48286	2.28628	1.55649	2.33754	1.71178	3.6361	1.83888
1	306	3	same	9	3.41207	1.49429	2.11757	1.21671	2.33105	1.55993	3.15526	1.78117
1	306	3	different	3	1.63453	1.27534	1.55843	1.14276	1.41541	1.26264	1.16272	1.07596
1	306	3	different	5	1.14562	1.37216	1.26428	0.958234	1.28796	1.0685	1.37128	1.3324
1	306	3	different	7	1.33085	1.26388	1.30846	1.08708	1.2834	1.16093	1.45896	1.16369
1	306	3	different	9	1.42563	1.20965	1.10218	1.20857	1.28349	1.1394	1.32602	0.912727
1	306	3	different	3	1.60848	1.3772	1.54038	1.10319	1.4334	1.175	1.42936	1.06192
1	306	3	different	5	1.25872	1.42038	1.28772	1.35222	1.17681	1.00063	1.32351	1.2079
1	306	3	different	7	1.55335	1.22694	1.11073	1.12639	1.16325	1.01325	1.445	1.29743
1	306	3	different	9	0.989276	1.21477	1.17024	1.09042	1.28979	1.08581	1.43122	1.21525
1	306	3	different	3	1.57811	1.33823	1.48717	1.16987	1.47778	1.19573	1.51455	1.12493
1	306	3	different	5	1.27882	1.27858	1.50458	1.28535	1.39314	1.22005	1.55619	1.10873
1	306	3	different	7	1.8265	1.53093	1.39676	1.0202	1.54666	1.28665	1.37172	1.02858
1	306	3	different	9	1.65203	1.70121	1.4594	1.16259	1.37554	1.15302	1.5874	1.16874
1	306	4	same	3	2.96591	1.67225	2.24035	1.46398	2.07831	1.39573	2.73355	1.57221
1	306	4	same	5	3.01655	1.57706	2.23463	1.45376	2.36961	1.58973	3.15289	1.65168
1	306	4	same	7	3.19151	1.77167	2.30938	1.37273	2.30258	1.4051	3.06556	1.6042
1	306	4	same	9	3.54031	1.42166	2.01429	1.29534	2.31826	1.55786	2.44177	1.43228
1	306	4	same	3	3.37505	1.65809	2.18647	1.50516	2.21156	1.52764	3.14615	1.44606
1	306	4	same	5	3.18211	1.54133	2.05586	1.22684	2.29555	1.53081	3.54971	1.65651
1	306	4	same	7	3.61068	1.67592	2.27409	1.48205	2.36609	1.59556	2.35469	1.52316
1	306	4	same	9	3.11629	1.46927	2.43862	1.57236	2.58892	1.79489	3.54268	1.79847
1	306	4	same	3	3.31165	1.58076	2.25486	1.4937	2.31742	1.52767	3.17156	1.62849
1	306	4	same	5	3.04168	1.52965	2.30005	1.3948	2.29609	1.53622	3.21648	1.68018
1	306	4	same	7	3.10782	1.63635	2.37592	1.56671	2.35816	1.57407	3.08449	1.6224
1	306	4	same	9	3.09203	1.6643	2.23243	1.32987	2.44958	1.56709	2.97947	1.71535
1	306	4	different	3	1.39133	1.46901	1.62521	1.47671	1.48713	1.27351	1.36766	1.30384
1	306	4	different	5	1.27637	1.43188	1.53903	1.24203	1.5129	1.3254	1.38148	1.25584
1	306	4	different	7	1.62983	1.45737	1.47243	1.22185	1.5225	1.25694	1.56436	1.33454
1	306	4	different	9	1.36564	1.34156	1.5758	1.36568	1.4721	1.26502	1.4591	1.2224
1	306	4	different	3	2.28193	1.28915	1.48514	1.26952	1.44675	1.32619	1.43444	1.33681
1	306	4	different	5	1.17173	1.45398	1.33808	1.34995	1.44682	1.52183	1.31143	1.01368
1	306	4	different	7	1.28048	1.49797	1.34757	1.46058	1.36449	1.52582	1.23846	1.09147
1	306	4	different	9	1.02774	1.38235	1.17722	1.30757	1.26031	1.28555	1.32364	1.02596
1	306	4	different	3	2.27061	1.23689	1.44783	1.07932	1.31925	1.1163	1.20454	1.00938
1	306	4	different	5	1.48127	1.16122	1.22974	1.17561	1.17532	1.15902	1.14225	1.11177
1	306	4	different	7	1.38559	1.14716	1.30817	1.20007	1.29572	1.20205	1.24498	1.05416
1	306	4	different	9	1.03927	1.2021	1.11914	1.12411	1.08588	1.18274	1.02851	1.13081
1	307	1	same	3	3.43971	1.39786	2.25741	1.52128	2.69571	2.06854	2.91647	1.62008
1	307	1	same	5	4.11266	1.85502	2.52642	1.86002	2.8909	2.09698	3.23089	1.63786
1	307	1	same	7	3.6333	1.81209	2.53394	1.75789	2.64846	1.7927	3.55188	1.9735
1	307	1	same	9	3.6723	1.78466	2.86902	1.94242	2.51863	1.94721	2.37668	1.84996
1	307	1	same	3	2.65619	1.49184	2.2749	1.56184	2.81992	2.10262	2.88511	1.58217
1	307	1	same	5	3.0913	1.69074	2.49799	1.5902	2.67034	2.04093	2.86277	1.90937
1	307	1	same	7	3.36124	1.9906	2.53813	1.77597	3.01513	2.18746	3.5435	1.47468
1	307	1	same	9	3.79495	2.11465	2.33772	1.49367	2.82533	1.95956	3.31713	1.80739
1	307	1	same	3	3.9763	1.5432	2.73514	1.90231	3.11374	2.31202	3.70807	1.60577
1	307	1	same	5	3.76384	1.72222	2.34666	1.47109	2.42105	1.52176	3.68788	1.70278
1	307	1	same	7	4.55414	2.14106	2.6079	1.75291	2.81547	1.97673	4.75491	1.88682
1	307	1	same	9	3.29113	2.00417	2.85611	2.12444	2.6577	1.77158	4.48554	1.99395
1	307	1	different	3	1.07054	0.921638	1.12934	1.10191	1.1045	1.11774	1.18905	0.801275
1	307	1	different	5	0.777588	1.10388	1.05984	0.9015	1.06855	0.962398	1.16668	0.972868
1	307	1	different	7	1.38607	1.18419	1.06623	1.02277	0.920035	0.789683	1.30218	1.20301
1	307	1	different	9	1.15606	1.02817	1.17783	1.23446	0.934858	0.773572	1.06771	0.773003
1	307	1	different	3	1.91937	0.922943	1.48221	1.26344	1.49997	1.3101	1.32599	1.04502
1	307	1	different	5	1.419	1.16005	1.43299	1.32866	1.37274	1.12437	1.49202	1.20878
1	307	1	different	7	0.915185	1.38349	1.69599	1.35082	1.56256	1.31951	1.48987	1.26077
1	307	1	different	9	1.1417	1.20931	1.56202	1.22915	1.85621	1.5289	2.44613	1.39366
1	307	1	different	3	1.1791	1.44695	1.42853	1.37043	1.4214	1.3188	1.92865	1.20664
1	307	1	different	5	1.44386	1.34926	1.62039	1.41629	1.61369	1.36057	1.94008	1.34265
1	307	1	different	7	1.34013	1.22149	1.73683	1.29617	1.62998	1.24948	2.23152	1.32917
1	307	1	different	9	1.67363	1.42074	1.8309	1.37634	1.82219	1.39293	2.11092	1.44352
1	307	2	same	3	2.73933	1.54328	2.156	1.67775	2.17046	1.69659	2.45017	1.42571
1	307	2	same	5	1.87173	1.54283	1.9856	1.50785	2.06029	1.58112	2.5509	1.4225
1	307	2	same	7	2.77464	1.3588	1.98917	1.4501	1.99423	1.53821	2.4164	1.49699
1	307	2	same	9	2.4018	1.4844	2.07122	1.59653	2.01431	1.56393	2.57487	1.7015
1	307	2	same	3	2.55782	1.5906	2.10042	1.77397	2.05956	1.50813	2.70705	1.51401
1	307	2	same	5	3.00387	1.52286	2.3097	1.63505	2.16207	1.42156	2.69338	1.41378
1	307	2	same	7	2.64907	1.68135	2.27259	1.67528	1.99597	1.2183	3.99964	1.48956
1	307	2	same	9	2.81877	1.29516	1.89497	1.54048	1.55034	0.930851	2.61778	1.53384
1	307	2	same	3	2.25476	1.80375	1.99728	1.68937	2.1819	1.6481	2.89249	1.54408
1	307	2	same	5	2.74606	1.50126	2.25269	1.56162	2.14734	1.39411	3.53785	1.49593
1	307	2	same	7	3.21629	1.73031	2.04481	1.74702	1.99166	1.49505	1.85636	1.43899
1	307	2	same	9	2.83942	1.74356	1.76686	1.30409	1.86636	1.32622	1.79422	1.43246
1	307	2	different	3	2.71549	1.00535	1.52149	1.2842	1.72706	1.33412	1.85549	1.18643
1	307	2	different	5	1.85949	1.27457	1.81448	1.26824	1.88264	1.61388	1.86001	1.29076
1	307	2	different	7	1.83506	1.54965	1.83214	1.56763	2.09781	1.61107	2.28946	1.21099
1	307	2	different	9	1.85741	1.5263	2.33799	2.00373	2.12886	1.65914	2.18369	1.74634
1	307	2	different	3	1.70714	1.48659	1.75949	1.39419	1.87373	1.72661	2.06793	1.482
1	307	2	different	5	2.09901	1.67742	1.83085	1.4069	1.83015	1.56842	1.84496	1.72389
1	307	2	different	7	2.23118	1.61995	1.96021	1.49338	1.96658	1.49975	1.81866	1.51984
1	307	2	different	9	2.27104	1.37241	1.92765	1.54329	1.81912	1.37502	1.72432	1.46629
1	307	2	different	3	1.56207	1.54229	1.91446	1.48334	1.85318	1.49512	2.17421	1.21306
1	307	2	different	5	1.82028	1.23206	1.70719	1.14319	1.82622	1.48464	2.06619	1.17347
1	307	2	different	7	1.80538	1.41621	1.54315	1.37397	1.72618	1.57232	1.28401	0.748787
1	307	2	different	9	1.54302	1.14792	1.49562	1.3051	1.45993	1.23731	1.76749	1.20443
1	307	3	same	3	2.97345	1.60065	2.4945	1.84765	2.39316	1.7349	2.96367	1.65867
1	307	3	same	5	2.94086	1.39951	2.52349	1.97946	2.28305	1.71077	3.20982	1.68136
1	307	3	same	7	2.98688	1.7015	2.19017	1.50607	2.63226	1.85667	3.00211	1.50825
1	307	3	same	9	2.56436	1.56319	2.24912	1.55527	2.28919	1.62956	3.1751	1.57485
1	307	3	same	3	3.35392	2.02399	2.26562	1.77339	2.40538	1.72687	3.31171	1.53396
1	307	3	same	5	2.55084	1.90078	2.04685	1.61258	2.39087	1.94839	3.5344	1.69671
1	307	3	same	7	2.58404	1.63756	2.5201	1.9278	2.43096	1.70308	3.52835	1.74046
1	307	3	same	9	2.92733	1.72655	2.40304	1.85442	2.5868	1.94136	3.44892	1.48664
1	307	3	same	3	2.79843	1.81603	2.35471	1.68649	2.79403	2.09718	2.72618	1.24207
1	307	3	same	5	3.35733	1.80509	2.14033	1.42902	2.57434	1.73152	3.80108	1.49619
1	307	3	same	7	2.63348	1.69812	2.31627	1.59161	2.60844	1.95914	2.28175	1.6262
1	307	3	same	9	3.72237	1.69032	2.51606	1.69049	2.59999	1.86228	3.62214	1.52675
1	307	3	different	3	2.55053	1.6294	1.70841	1.61308	1.92759	1.64356	2.00404	1.11954
1	307	3	different	5	1.47844	1.29409	1.52758	1.28691	1.6023	1.40569	2.09862	1.15664
1	307	3	different	7	1.80018	1.1641	1.85399	1.43845	1.78495	1.34442	2.16696	1.14932
1	307	3	different	9	2.02947	1.50271	1.76292	1.40809	1.7049	1.36914	2.20367	1.04002
1	307	3	different	3	2.25868	1.38161	1.82728	1.68999	1.6002	1.38746	1.94058	1.46718
1	307	3	different	5	1.78348	1.52889	1.69063	1.34549	1.86226	1.64499	2.32683	1.44704
1	307	3	different	7	2.11701	1.31917	2.14064	1.86093	1.90285	1.40412	2.66579	1.50034
1	307	3	different	9	2.59436	1.60018	1.9696	1.62712	2.09754	1.89324	2.2878	1.19396
1	307	3	different	3	3.00647	1.68728	2.03197	1.57049	1.90098	1.41814	1.83294	1.29968
1	307	3	different	5	1.93744	1.48254	1.90778	1.58614	2.02667	1.57577	1.86171	1.2351
1	307	3	different	7	2.27133	1.68444	1.69051	1.31941	1.89135	1.78346	2.00985	1.5144
1	307	3	different	9	2.24924	1.58603	1.56135	1.1159	1.50358	1.02357	1.97882	1.17003
1	307	4	same	3	2.36456	1.61754	2.32047	1.62267	2.31136	1.91156	1.94044	1.69851
1	307	4	same	5	2.85137	1.45234	2.11549	1.48023	2.26027	2.09254	1.83788	1.39526
1	307	4	same	7	3.1348	1.56269	2.2672	1.53639	2.25704	1.60474	2.68752	1.55189
1	307	4	same	9	2.5659	1.36301	2.16032	1.49372	2.20604	1.76665	2.30034	1.637
1	307	4	same	3	1.91393	1.62402	2.14663	1.68986	2.42278	1.85484	2.46821	1.6353
1	307	4	same	5	2.95568	2.00183	2.04257	1.41438	2.13476	1.68957	1.8574	1.64154
1	307	4	same	7	3.10788	1.6662	2.2927	1.83572	1.98377	1.36383	2.67844	1.53529
1	307	4	same	9	3.31272	1.70602	2.0272	1.47473	2.25972	1.79555	2.09379	1.37665
1	307	4	same	3	2.17538	1.77637	2.41277	1.96966	2.24599	1.83282	2.41633	1.71332
1	307	4	same	5	2.91534	1.50297	2.45977	2.06748	2.15583	1.75495	2.59657	1.66124
1	307	4	same	7	3.23318	1.66387	2.38299	1.93145	2.29435	1.75947	3.09105	1.71645
1	307	4	same	9	3.21966	1.69663	2.56015	2.02481	2.52234	1.96894	2.97171	1.92109
1	307	4	different	3	2.04476	1.59092	1.90134	1.73792	1.66771	1.23704	2.14288	1.18247
1	307	4	different	5	1.65097	1.35155	1.69901	1.37111	1.76996	1.33624	2.23287	1.23341
1	307	4	different	7	2.45135	1.32278	1.94867	1.36898	2.18915	1.64905	2.44928	1.5992
1	307	4	different	9	2.92002	1.6786	2.18538	1.60895	2.16141	1.65194	2.92698	1.59043
1	307	4	different	3	1.33084	1.87209	1.94763	1.54326	2.0052	1.59122	2.78834	1.40634
1	307	4	different	5	2.04613	1.76193	1.93922	1.61437	2.04728	1.48776	2.34467	1.22178
1	307	4	different	7	2.62212	1.34194	1.93287	1.41928	2.17902	1.70914	2.25895	1.24057
1	307	4	different	9	2.99126	1.48068	1.72151	1.40188	1.99817	1.52175	2.29797	1.34673
1	307	4	different	3	1.92465	1.64242	1.82363	1.46367	1.92459	1.57859	2.11817	1.47974
1	307	4	different	5	1.91943	1.40853	1.8141	1.45708	1.92911	1.5095	2.88484	1.485
1	307	4	different	7	1.78286	1.37335	1.6344	1.1921	1.95154	1.63704	2.20128	1.46703
1	307	4	different	9	2.36143	1.68492	2.21195	1.7121	2.18275	1.61406	3.09579	1.79225
1	308	1	same	3	1.60717	1.28249	1.57885	1.03261	1.76748	1.25149	1.42197	1.04599
1	308	1	same	5	2.1409	1.29568	1.74293	1.22756	1.8286	1.47765	1.86241	1.23732
1	308	1	same	7	1.77999	1.36558	1.74662	1.24895	1.81331	1.40618	1.84148	1.20688
1	308	1	same	9	1.80519	1.30454	1.54762	1.21412	1.58615	1.20524	1.97166	1.3061
1	308	1	same	3	2.73617	1.43182	1.91061	1.18695	2.13261	1.5839	2.64843	1.23119
1	308	1	same	5	2.76083	1.61809	1.89093	1.21599	2.19015	1.56006	3.16315	1.47044
1	308	1	same	7	2.52335	1.52253	2.23907	1.45571	2.34173	1.55707	2.74299	1.52325
1	308	1	same	9	2.68528	1.68216	2.02891	1.31029	2.22424	1.55475	1.96382	1.48777
1	308	1	same	3	2.96321	1.36662	1.88664	1.2149	2.01286	1.48054	2.70696	1.44805
1	308	1	same	5	2.54659	1.54583	2.21122	1.41185	2.23211	1.56522	2.70267	1.70501
1	308	1	same	7	2.79585	1.68267	2.28771	1.48744	2.31208	1.63358	2.8073	1.55646
1	308	1	same	9	3.01748	1.602	2.11257	1.43558	2.16277	1.52368	3.40023	1.90834
1	308	1	different	3	1.96866	1.09028	1.35505	1.07145	1.434	1.1242	1.40111	0.872144
1	308	1	different	5	1.5179	0.979664	0.98204	1.24495	1.02408	0.948802	1.01779	1.09047
1	308	1	different	7	0.830602	1.16268	1.02759	1.17383	0.882624	0.864809	0.926501	1.12409
1	308	1	different	9	0.785175	1.29157	1.082	1.39625	0.959978	0.88624	1.35089	1.30882
1	308	1	different	3	0.788079	1.22956	1.08627	1.09969	1.03328	1.21942	0.955603	1.14847
1	308	1	different	5	0.901586	1.31724	1.02418	0.91354	1.1173	1.22787	1.28197	1.27725
1	308	1	different	7	1.09853	1.14748	1.30179	0.968126	1.33008	0.988262	1.77376	1.17882
1	308	1	different	9	1.51661	1.25905	1.33359	1.00339	1.36559	1.09197	1.27057	1.08083
1	308	1	different	3	1.50509	1.08142	1.28097	1.0494	1.3003	1.14726	1.21429	1.05615
1	308	1	different	5	1.62907	1.16891	1.33624	1.15235	1.38182	1.11438	1.52879	1.00346
1	308	1	different	7	1.45908	1.11231	1.38265	1.20626	1.30272	1.19816	1.17482	0.934016
1	308	1	different	9	1.03567	1.09915	0.928822	0.740994	1.05964	1.05116	1.07376	0.935777
1	308	2	same	3	2.74887	1.54527	2.13966	1.57848	2.19784	1.51506	3.05514	1.58236
1	308	2	same	5	2.92332	1.6683	2.35623	1.53069	2.47412	1.56438	3.3424	1.83241
1	308	2	same	7	3.3371	1.50885	2.3445	1.51592	2.33012	1.57103	3.07567	1.76708
1	308	2	same	9	3.29073	1.64235	2.30698	1.57873	2.19549	1.48543	2.8936	1.75769
1	308	2	same	3	3.4388	1.87456	2.52427	1.65668	2.53123	1.81276	2.9124	1.76433
1	308	2	same	5	3.01473	1.49293	2.54825	1.64684	2.47692	1.63086	3.25509	1.8358
1	308	2	same	7	3.5818	1.8849	2.47797	1.53029	2.64788	1.72882	3.33302	1.85475
1	308	2	same	9	3.56722	1.71796	2.53243	1.59577	2.61392	1.79914	3.29713	1.88254
1	308	2	same	3	3.65013	2.26198	2.69005	1.95125	2.55255	1.83603	2.37512	1.92068
1	308	2	same	5	4.0451	1.96485	2.64469	1.84358	2.68889	1.91684	3.02418	2.15957
1	308	2	same	7	4.02964	1.99412	2.78007	1.85965	2.71242	1.72398	3.85631	2.11841
1	308	2	same	9	4.51313	1.79001	2.91284	1.87576	2.79876	1.76505	3.71611	2.13903
1	308	2	different	3	1.41015	0.948483	1.2595	1.03919	1.45518	1.26773	1.48354	1.25819
1	308	2	different	5	1.59405	1.14033	1.73185	1.35814	1.29671	0.975936	1.21718	1.1993
1	308	2	different	7	1.59665	1.22377	1.57074	1.13103	1.55536	1.27466	1.7488	1.13344
1	308	2	different	9	1.21079	1.12738	1.50386	1.1587	1.40396	1.25456	1.45215	1.09487
1	308	2	different	3	2.40626	1.42739	1.55873	1.21674	2.09846	1.69985	2.52963	1.30421
1	308	2	different	5	2.28879	1.43999	1.88493	1.27212	2.07801	1.57685	2.49194	1.32241
1	308	2	different	7	1.84287	1.37725	1.60696	1.16081	1.69096	1.36019	2.25704	1.23404
1	308	2	different	9	2.08714	1.34621	1.72761	1.3434	1.80654	1.45035	2.22264	1.30535
1	308	2	different	3	2.71802	1.49876	1.92113	1.58399	2.05841	1.63546	2.05909	1.51531
1	308	2	different	5	2.5189	1.91867	2.3142	1.63763	2.28285	1.59787	2.96613	1.59076
1	308	2	different	7	2.77704	1.87026	2.34897	1.54191	2.47917	1.69583	3.44257	1.82372
1	308	2	different	9	2.7386	2.00697	2.53267	1.77104	2.51484	1.80779	2.97749	1.59002
1	308	3	same	3	2.37633	1.31547	1.73428	1.17683	1.76955	1.18756	1.47397	1.15502
1	308	3	same	5	3.00846	1.32992	1.7697	1.11031	1.73823	1.10677	1.70357	1.24407
1	308	3	same	7	2.64825	1.35854	2.01764	1.22286	1.85951	1.10925	2.92558	1.29356
1	308	3	same	9	2.67879	1.39654	2.20168	1.38116	1.59809	1.05936	1.45921	1.52772
1	308	3	same	3	2.29521	1.55247	1.59793	1.04384	1.56131	1.10517	1.35582	1.20811
1	308	3	same	5	2.29138	1.06959	1.43672	1.04252	1.3303	0.968566	1.63741	1.15418
1	308	3	same	7	2.17402	1.1481	1.64466	1.16865	1.6156	1.08197	1.30332	1.05875
1	308	3	same	9	2.17006	1.1834	1.5634	1.10933	1.51127	0.945298	1.55482	1.26954
1	308	3	same	3	2.21675	1.16412	1.50082	1.14453	1.36801	0.913275	1.35359	1.06455
1	308	3	same	5	1.6853	1.07613	1.46808	1.03437	1.48427	1.0904	1.96393	1.08783
1	308	3	same	7	2.17543	1.07596	1.51392	1.05422	1.40599	0.883355	1.15945	1.02519
1	308	3	same	9	2.22997	1.156	1.50619	1.08429	1.58155	1.10875	1.40799	1.21763
1	308	3	different	3	2.75459	1.40717	1.50477	0.989761	1.53498	1.15026	1.54302	1.29737
1	308	3	different	5	1.91742	1.20898	1.47773	1.14541	1.49041	1.23591	1.81493	1.23581
1	308	3	different	7	1.99235	1.29005	1.55104	1.08929	1.53905	1.16652	1.50938	1.16877
1	308	3	different	9	1.79893	1.34879	1.52197	1.14533	1.49623	1.18539	1.59475	1.24968
1	308	3	different	3	2.33306	1.42655	1.52822	1.20161	1.70783	1.28125	1.69641	1.342
1	308	3	different	5	2.05751	1.19167	1.73388	1.15568	1.71323	1.2307	1.49199	1.2267
1	308	3	different	7	2.20905	1.34959	1.69509	1.22483	1.78661	1.3434	2.23549	1.31602
1	308	3	different	9	2.3792	1.44838	1.84365	1.27442	1.91129	1.35572	1.72044	1.39922
1	308	3	different	3	2.06839	1.44679	1.83627	1.34485	1.84096	1.31051	2.43305	1.32062
1	308	3	different	5	2.18445	1.30899	1.65431	1.25856	1.62685	1.3747	1.17763	0.999284
1	308	3	different	7	2.45736	1.40848	1.54933	1.18038	1.63773	1.37996	2.38676	1.50271
1	308	3	different	9	2.16407	1.4135	1.71878	1.27229	1.623	1.28542	1.87648	1.24549
1	308	4	same	3	1.91822	1.51488	1.92185	1.41632	2.02241	1.27283	3.17309	1.36734
1	308	4	same	5	2.88955	1.2685	1.93789	1.31916	1.91899	1.25934	2.35635	1.33328
1	308	4	same	7	2.25065	1.35742	1.65402	1.13758	1.6933	1.15653	1.46277	1.162
1	308	4	same	9	2.21236	1.18864	1.52939	1.40029	1.48669	1.25363	1.82299	1.21167
1	308	4	same	3	2.20713	1.3777	1.8846	1.32014	1.81782	1.26264	1.63711	1.28771
1	308	4	same	5	2.81176	1.46229	1.81599	1.28357	1.75858	1.21323	1.62734	1.36063
1	308	4	same	7	2.18801	1.30236	2.00107	1.49954	1.86021	1.20652	2.69367	1.3221
1	308	4	same	9	2.65668	1.60649	2.13492	1.52578	1.86922	1.11996	2.6223	1.55501
1	308	4	same	3	2.59204	1.44224	1.83751	1.33199	1.65556	1.19204	1.53606	1.35192
1	308	4	same	5	2.20027	1.41811	1.95844	1.44527	1.7422	1.14423	1.59258	1.32399
1	308	4	same	7	2.49743	1.41337	1.96337	1.32918	1.87798	1.25729	1.62451	1.27498
1	308	4	same	9	1.8362	1.40469	1.46963	0.997604	1.52619	1.05058	1.40152	1.25316
1	308	4	different	3	1.12006	1.08495	1.37052	1.1542	1.40075	1.09694	1.4173	1.01402
1	308	4	different	5	1.39531	1.06998	1.20827	0.974585	1.28547	1.12391	1.35234	1.18495
1	308	4	different	7	1.15293	1.23525	1.2741	0.954679	1.35994	1.16066	1.55251	1.07802
1	308	4	different	9	1.72192	1.10984	1.30589	1.0012	1.48255	1.21026	1.67776	0.995287
1	308	4	different	3	1.07358	1.26449	1.17998	1.05265	1.22697	1.00798	1.31178	1.03526
1	308	4	different	5	1.73939	1.05315	1.30458	1.08052	1.38438	1.13001	1.60404	1.1506
1	308	4	different	7	1.70943	1.18338	1.68549	1.21645	1.74267	1.2341	1.54654	1.18793
1	308	4	different	9	2.09495	1.0984	1.23895	0.797206	1.41118	1.04636	1.76461	1.10136
1	308	4	different	3	1.41255	1.11302	1.27832	0.901585	1.56435	1.14401	1.63837	1.27343
1	308	4	different	5	1.65687	1.15383	1.27165	0.956217	1.47012	1.14714	1.88181	1.11896
1	308	4	different	7	2.10376	1.20917	1.39735	1.08637	1.46326	1.12096	1.89314	1.03803
1	308	4	different	9	2.34131	0.974801	1.36203	1.0069	1.12026	0.871471	1.07485	1.0053
1	309	1	same	3	1.80522	1.34939	1.71432	1.41339	1.62447	1.29301	1.72653	1.31345
1	309	1	same	5	2.87031	1.5523	1.80896	1.39415	1.81189	1.30206	1.42907	1.10146
1	309	1	same	7	1.99677	1.32633	1.71603	1.25132	1.79238	1.09215	2.33583	1.20226
1	309	1	same	9	2.44828	1.45637	1.7893	1.33113	1.85351	1.04973	2.81309	1.24373
1	309	1	same	3	3.10878	1.59711	1.96728	1.48739	2.00786	1.37364	2.92876	1.22413
1	309	1	same	5	3.38878	1.55098	1.86947	1.38192	1.83536	1.1573	2.67174	1.38951
1	309	1	same	7	2.44071	1.54994	2.01375	1.40609	1.8314	1.13373	1.65669	1.44058
1	309	1	same	9	3.58725	1.42097	1.87118	1.25747	2.19402	1.44595	2.75077	1.3578
1	309	1	same	3	2.48349	1.52952	1.83158	1.36644	1.98644	1.34557	2.39899	1.18252
1	309	1	same	5	3.06131	1.33785	1.93912	1.37209	2.02505	1.2517	2.87042	1.24766
1	309	1	same	7	2.70882	1.2699	1.98185	1.2627	2.09464	1.31431	3.08935	1.43379
1	309	1	same	9	3.3306	1.53095	2.07065	1.47564	2.07625	1.35381	2.85072	1.56069
1	309	1	different	3	1.67783	1.11092	1.53033	1.1264	1.42729	0.933832	1.95022	1.12086
1	309	1	different	5	1.86131	1.23822	1.51107	1.13411	1.61949	1.18674	2.06804	1.19863
1	309	1	different	7	1.83808	1.30956	1.51212	1.0253	1.55338	1.01457	2.07734	1.31866
1	309	1	different	9	2.32003	1.26777	1.55584	1.07968	1.69237	1.12177	2.59349	1.286
1	309	1	different	3	1.96727	1.31697	1.66734	1.16831	1.81075	1.11447	1.45653	1.07951
1	309	1	different	5	2.35311	1.25744	1.70078	1.15803	1.75434	1.08764	2.32311	1.24447
1	309	1	different	7	2.45521	1.14697	1.50356	1.04641	1.90023	1.31383	2.5559	1.05155
1	309	1	different	9	2.14485	1.19348	1.65675	1.12836	1.64702	0.972348	2.31572	1.19591
1	309	1	different	3	2.05442	1.3047	1.57772	1.03913	1.60041	0.940712	2.69861	1.13199
1	309	1	different	5	2.22348	1.2203	1.64392	1.10922	1.78018	1.03933	2.49305	1.20865
1	309	1	different	7	2.63391	1.41596	1.71792	1.18713	1.70429	1.10055	2.12631	1.29726
1	309	1	different	9	2.35087	1.33997	1.71212	1.22815	1.80512	1.19692	2.49304	1.32773
1	309	2	same	3	2.21022	1.39263	1.93945	1.42307	1.93134	1.39439	2.30948	1.4406
1	309	2	same	5	2.77191	1.43667	1.9675	1.35957	1.77338	1.13696	1.68586	1.26521
1	309	2	same	7	2.48854	1.41177	1.77239	1.21588	1.79001	1.2317	2.19715	1.4264
1	309	2	same	9	2.41375	1.38278	1.79705	1.27649	1.90704	1.25194	3.5412	1.44601
1	309	2	same	3	2.72215	1.47901	2.12098	1.54503	1.98849	1.33529	2.88961	1.45937
1	309	2	same	5	3.4018	1.61232	1.92745	1.2964	2.05325	1.27474	1.67871	1.34354
1	309	2	same	7	2.75692	1.54479	1.91885	1.32243	1.991	1.20898	2.58547	1.23585
1	309	2	same	9	2.94786	1.47714	1.86422	1.21962	1.85394	1.05692	1.61537	1.27826
1	309	2	same	3	3.3234	1.46259	1.81044	1.35353	1.78135	1.0583	2.66202	1.36418
1	309	2	same	5	2.57788	1.34912	1.62795	1.08555	1.77048	1.08612	3.02498	1.43203
1	309	2	same	7	3.76724	1.3888	1.87352	1.31583	1.83631	1.19066	1.73618	1.44031
1	309	2	same	9	3.36982	1.40225	1.66208	1.10303	1.77462	1.02734	2.40551	1.33589
1	309	2	different	3	2.26375	1.41167	1.70529	1.18335	1.83022	1.25206	1.46883	1.17802
1	309	2	different	5	2.95905	1.27499	1.74004	1.22762	1.70397	1.05256	1.72751	1.3178
1	309	2	different	7	2.77531	1.36071	1.74339	1.28781	1.55663	0.847954	2.29699	1.45768
1	309	2	different	9	2.26947	1.18749	1.69677	1.17238	1.68723	1.13645	1.43284	1.22287
1	309	2	different	3	2.18936	1.45199	1.68257	1.19114	1.72213	1.06683	1.70851	1.25706
1	309	2	different	5	1.83723	1.2336	1.53743	1.10909	1.45018	1.05355	1.82647	1.23887
1	309	2	different	7	2.27675	1.19043	1.44158	1.00131	1.6617	1.20078	2.30771	1.27397
1	309	2	different	9	2.2735	1.34024	1.62891	1.19107	1.78571	1.1846	2.61473	1.17098
1	309	2	different	3	2.30278	1.34983	1.7897	1.283	1.84463	1.23363	2.22141	1.32506
1	309	2	different	5	2.5313	1.45762	2.04841	1.45385	2.13004	1.38711	2.9771	1.34997
1	309	2	different	7	2.87021	1.40315	1.88322	1.24367	2.02524	1.35262	2.65972	1.25404
1	309	2	different	9	2.98864	1.33894	1.82504	1.14169	1.94111	1.1517	2.88749	1.37824
1	309	3	same	3	2.74302	1.30495	1.89968	1.42596	1.69894	1.15691	2.467	1.25416
1	309	3	same	5	2.7657	1.25757	1.76482	1.18789	1.76167	1.17943	2.36476	1.26514
1	309	3	same	7	2.46832	1.45273	1.86125	1.18327	1.93259	1.19062	2.89086	1.38115
1	309	3	same	9	2.96132	1.30753	1.77584	1.16969	1.79444	1.13002	3.24372	1.54628
1	309	3	same	3	2.56358	1.55524	2.23916	1.49284	2.07661	1.33221	3.11587	1.38179
1	309	3	same	5	3.47873	1.39581	1.89537	1.16051	2.11581	1.32737	2.90578	1.51318
1	309	3	same	7	3.51865	1.45113	2.04532	1.30636	2.0211	1.12734	3.46263	1.60636
1	309	3	same	9	3.42934	1.54835	2.03032	1.30269	1.88156	1.11936	2.9719	1.65041
1	309	3	same	3	3.5211	1.63984	1.9547	1.29217	1.98192	1.24298	3.04037	1.45258
1	309	3	same	5	3.06942	1.44752	2.01432	1.23225	2.22477	1.37706	3.76288	1.55579
1	309	3	same	7	4.29531	1.41616	2.18698	1.36964	2.30771	1.38445	2.31036	1.47072
1	309	3	same	9	4.43879	1.66644	2.18278	1.28514	2.15782	1.2077	3.51002	1.29681
1	309	3	different	3	2.74539	1.50646	1.83492	1.24661	1.92354	1.25332	3.10591	1.26313
1	309	3	different	5	3.15002	1.47134	1.82886	1.20783	1.85984	1.17604	1.48704	1.26705
1	309	3	different	7	2.97969	1.52249	1.98733	1.22782	1.91975	1.12628	2.92043	1.48604
1	309	3	different	9	2.97836	1.55969	1.87822	1.30557	1.90841	1.07143	2.92964	1.36877
1	309	3	different	3	2.79817	1.33415	1.70863	1.0628	1.663	0.928057	1.3449	1.28574
1	309	3	different	5	2.59655	1.4106	1.93948	1.24392	1.75866	1.16232	2.00592	1.33078
1	309	3	different	7	2.84342	1.48911	1.67362	1.14807	1.75062	1.12299	2.38192	1.31625
1	309	3	different	9	2.46673	1.51963	1.70263	1.17008	1.69155	1.12831	2.27286	1.41825
1	309	3	different	3	2.91807	1.23243	1.8331	1.25479	1.74672	1.03919	1.52198	1.34307
1	309	3	different	5	3.50063	1.42019	1.94623	1.2435	1.87348	1.18994	2.73576	1.34362
1	309	3	different	7	2.65694	1.35449	1.80572	1.23469	1.89786	1.20743	2.8824	1.40811
1	309	3	different	9	3.21708	1.70294	1.9046	1.24414	1.97326	1.18123	3.02263	1.33037
1	309	4	same	3	2.57903	1.51809	1.84259	1.29848	1.82814	1.14672	2.2637	1.27507
1	309	4	same	5	3.13875	1.44209	1.92208	1.28756	1.97989	1.14891	2.98326	1.40361
1	309	4	same	7	3.40951	1.58116	1.99603	1.39695	1.9631	1.17978	3.08778	1.49707
1	309	4	same	9	2.84367	1.52647	1.90205	1.20424	2.02757	1.27032	1.98301	1.47102
1	309	4	same	3	2.49443	1.53179	2.04115	1.31415	1.97812	1.12703	2.75386	1.37715
1	309	4	same	5	2.51378	1.46	2.01174	1.35944	1.86154	1.10043	2.81358	1.30068
1	309	4	same	7	3.69328	1.59462	2.21394	1.39797	1.92167	1.16693	2.94423	1.52667
1	309	4	same	9	3.63701	1.42847	2.09793	1.26302	1.94704	1.2233	2.1173	1.35605
1	309	4	same	3	3.33618	1.51787	1.96169	1.43214	1.90487	1.1909	3.00272	1.51126
1	309	4	same	5	3.16843	1.2961	2.02835	1.31641	2.14073	1.34883	1.97974	1.41503
1	309	4	same	7	3.49362	1.49101	2.30053	1.48814	2.15036	1.29334	1.80456	1.46639
1	309	4	same	9	3.70122	1.54277	2.31263	1.44253	2.04862	1.12619	3.06271	1.59251
1	309	4	different	3	2.60524	1.33891	1.7379	1.14803	1.68521	0.97179	1.38196	1.11789
1	309	4	different	5	2.57904	1.26984	1.74993	1.24808	1.87279	1.30446	3.00831	1.34499
1	309	4	different	7	2.51739	1.41024	1.68851	1.17375	1.91406	1.35685	2.47428	1.42964
1	309	4	different	9	2.37154	1.32494	1.49176	1.01587	1.57294	1.12561	1.89451	1.1605
1	309	4	different	3	2.41118	1.47272	1.81998	1.28485	1.73012	1.00723	3.18004	1.29542
1	309	4	different	5	2.84476	1.41476	1.87861	1.26151	1.73931	1.01383	1.46672	1.14846
1	309	4	different	7	2.71687	1.5733	1.71273	1.09783	1.78447	1.09447	3.04381	1.24753
1	309	4	different	9	2.89228	1.51133	1.68347	1.20416	1.72738	1.16244	2.78917	1.50159
1	309	4	different	3	2.77768	1.39646	1.84802	1.14252	1.68582	1.08125	1.35779	1.05692
1	309	4	different	5	2.88644	1.17841	1.70405	1.06345	1.63776	0.990057	1.08118	0.93482
1	309	4	different	7	2.81222	1.23427	1.56803	0.945495	1.75419	1.06478	2.57042	1.05307
1	309	4	different	9	3.05517	1.18496	1.75134	1.136	1.77433	1.09403	2.61696	1.01247
1	310	1	same	3	2.93552	0.942579	1.59583	1.03389	1.71358	1.21901	2.5114	1.1663
1	310	1	same	5	3.38004	1.09612	1.90735	1.20771	1.88313	1.28742	2.89895	1.2042
1	310	1	same	7	3.4109	1.3164	1.84878	1.21634	1.84098	1.24545	1.65664	1.11912
1	310	1	same	9	2.63556	1.39199	1.6368	1.00634	1.97059	1.3147	2.64331	1.23933
1	310	1	same	3	3.02409	1.28421	1.78257	1.13303	1.72808	1.09811	2.7627	1.06186
1	310	1	same	5	2.66954	1.22932	1.78185	1.11124	1.85104	1.20516	3.09766	1.11316
1	310	1	same	7	2.93546	1.24201	1.81734	1.15702	1.93955	1.32615	1.89586	1.35192
1	310	1	same	9	2.68189	1.26246	1.89477	1.23618	1.89769	1.28695	2.70981	1.26409
1	310	1	same	3	3.14735	1.22258	1.87413	1.23008	1.83201	1.14162	3.46926	1.19092
1	310	1	same	5	2.82787	1.2915	1.95043	1.28216	1.95668	1.35465	3.09391	1.23239
1	310	1	same	7	2.4615	1.30242	1.89283	1.15896	1.85985	1.28966	2.89673	1.34374
1	310	1	same	9	3.28552	1.42995	1.82084	1.13297	1.9103	1.30681	3.08957	1.25265
1	310	1	different	3	2.87659	0.904263	1.2828	0.73517	1.34414	0.751646	2.23192	0.96746
1	310	1	different	5	2.10399	0.520773	1.04749	0.584683	1.23937	0.806585	2.3087	1.03886
1	310	1	different	7	2.73069	0.868404	1.51597	0.894287	1.37677	0.85493	1.48774	1.07874
1	310	1	different	9	2.37125	1.00241	1.39983	0.869103	1.44561	0.852149	1.34009	0.965854
1	310	1	different	3	2.93047	1.17469	1.57695	1.03154	1.41664	0.798808	1.4589	1.08837
1	310	1	different	5	2.45014	0.971139	1.58279	0.974973	1.50971	0.844181	1.46432	1.06
1	310	1	different	7	2.36218	0.991477	1.56277	0.966188	1.58048	1.01404	2.95645	0.993819
1	310	1	different	9	2.55032	0.948646	1.64692	1.03956	1.55754	0.947475	1.35352	0.995619
1	310	1	different	3	2.46046	0.942511	1.56607	0.97343	1.57162	1.00876	2.70901	0.995091
1	310	1	different	5	2.42611	1.0735	1.49631	0.853431	1.62789	1.01756	2.83884	1.01653
1	310	1	different	7	2.73873	1.00027	1.61635	0.955635	1.70157	1.09419	3.40273	1.08452
1	310	1	different	9	2.42959	1.06105	1.51358	0.876605	1.79731	1.20826	2.8704	0.925735
1	310	2	same	3	3.24265	1.25043	2.01694	1.37287	1.8273	1.20352	2.99411	1.29964
1	310	2	same	5	3.01471	1.34825	1.90834	1.25164	1.84697	1.20622	3.07621	1.35127
1	310	2	same	7	2.67496	1.36303	1.95479	1.30702	1.81522	1.1388	3.26739	1.38617
1	310	2	same	9	2.90971	1.36294	1.69866	1.24929	1.8122	1.22237	3.18332	1.43884
1	310	2	same	3	3.65639	1.57651	2.0829	1.258	2.01216	1.27107	3.55285	1.27267
1	310	2	same	5	3.34625	1.38679	1.90652	1.1783	1.95766	1.26703	3.76616	1.20632
1	310	2	same	7	3.98963	1.38042	2.1179	1.31512	2.14339	1.47387	3.02572	1.20492
1	310	2	same	9	3.0483	1.44538	1.72732	1.11328	1.93023	1.22049	1.62666	1.36617
1	310	2	same	3	3.71125	1.46697	2.20847	1.51039	2.17299	1.35658	1.77611	1.24216
1	310	2	same	5	3.26593	1.59009	2.06814	1.42258	2.10035	1.48402	3.4943	1.27455
1	310	2	same	7	3.03918	1.38635	2.0282	1.37186	2.16789	1.43256	3.70149	1.60556
1	310	2	same	9	3.11578	1.39971	2.00073	1.32173	2.10764	1.33591	2.88943	1.2529
1	310	2	different	3	2.7771	1.16358	1.94546	1.20044	1.92938	1.28435	3.23093	1.23921
1	310	2	different	5	2.96126	1.22422	1.76387	1.14262	1.87962	1.32311	2.03675	1.16594
1	310	2	different	7	2.83002	1.3828	1.71111	1.05959	2.09303	1.5114	3.1349	1.32403
1	310	2	different	9	2.93338	1.40422	2.01582	1.27979	1.91901	1.34901	1.55369	1.25819
1	310	2	different	3	2.87825	1.16083	1.99683	1.28021	1.94115	1.22027	4.17989	1.2051
1	310	2	different	5	3.43036	1.20052	1.90344	1.09696	1.86107	1.19693	2.81721	1.15189
1	310	2	different	7	2.78527	1.26186	1.58072	0.883824	1.77495	1.20719	2.51869	1.23776
1	310	2	different	9	2.66289	1.22415	1.80683	1.11582	1.88899	1.32831	3.30628	1.18724
1	310	2	different	3	3.46274	1.19139	1.80941	0.98666	1.83994	1.08753	1.62922	1.1641
1	310	2	different	5	3.18535	1.06603	1.92779	1.18751	1.94205	1.17759	3.95828	1.25266
1	310	2	different	7	3.4545	1.17779	1.83948	1.07647	1.88721	1.20762	3.1149	1.31526
1	310	2	different	9	3.04339	1.20511	1.81738	1.14443	1.78178	1.19762	2.92927	1.18195
1	310	3	same	3	3.20101	1.53085	2.31314	1.7042	2.06352	1.31437	3.066	1.4553
1	310	3	same	5	3.28377	1.58501	2.42763	1.74816	2.05949	1.28295	3.45952	1.44309
1	310	3	same	7	3.38048	1.57794	2.43504	1.80958	2.13328	1.50052	3.41146	1.64719
1	310	3	same	9	3.03552	1.58931	2.33402	1.49058	2.22755	1.46991	1.98566	1.68081
1	310	3	same	3	3.57556	1.40508	2.09111	1.32606	2.01249	1.24126	1.7359	1.38124
1	310	3	same	5	2.42108	1.34494	2.09322	1.38743	2.15651	1.41456	3.48398	1.5141
1	310	3	same	7	2.88722	1.51802	2.01378	1.29859	2.3093	1.53955	3.27781	1.51084
1	310	3	same	9	3.38394	1.28828	2.10306	1.40858	2.09206	1.37745	3.27472	1.51775
1	310	3	same	3	3.11054	1.30075	2.06265	1.37243	2.07064	1.41877	3.51978	1.35484
1	310	3	same	5	2.95909	1.64325	1.99858	1.32233	2.00254	1.28544	3.26462	1.41243
1	310	3	same	7	3.16526	1.41748	1.89722	1.15854	2.07551	1.38771	3.35793	1.56258
1	310	3	same	9	2.97635	1.26273	2.10394	1.40769	2.1542	1.37879	3.00164	1.5269
1	310	3	different	3	3.20729	1.4305	2.02724	1.32997	1.99129	1.29949	3.35228	1.23225
1	310	3	different	5	3.54015	1.23087	2.03817	1.25658	2.05763	1.3521	3.96076	1.26083
1	310	3	different	7	3.49834	1.30385	2.02229	1.33055	1.99702	1.26368	3.3969	1.27066
1	310	3	different	9	2.97654	1.43047	1.91975	1.15177	1.96028	1.28769	3.29685	1.27325
1	310	3	different	3	2.10884	1.23398	1.98427	1.31326	1.97926	1.34455	3.35519	1.09973
1	310	3	different	5	2.71698	1.30177	1.78501	0.973533	1.76165	1.1297	3.16837	1.17551
1	310	3	different	7	2.98326	1.12723	1.74629	0.955489	1.84223	1.2101	3.18122	1.12026
1	310	3	different	9	2.81718	1.16856	1.8884	1.21304	1.73361	1.12615	2.75596	1.24049
1	310	3	different	3	2.89478	1.23571	2.09625	1.43019	1.93806	1.214	3.37068	1.27583
1	310	3	different	5	3.59996	1.32846	1.96337	1.2664	2.02476	1.34177	3.40336	1.20169
1	310	3	different	7	3.54062	1.07646	1.92709	1.24632	1.99188	1.21263	1.77067	1.11202
1	310	3	different	9	2.97166	1.3123	1.78312	1.07893	2.05384	1.38323	3.38251	1.12621
1	310	4	same	3	3.54064	1.49095	2.47888	1.69459	2.55861	1.77789	3.7159	1.43883
1	310	4	same	5	2.78593	1.38628	2.25414	1.3279	2.27924	1.50691	3.78314	1.42418
1	310	4	same	7	3.54683	1.56605	2.43234	1.61163	2.45711	1.75963	3.6273	1.53291
1	310	4	same	9	3.3352	1.56367	2.37287	1.58067	2.26913	1.42615	4.01164	1.69797
1	310	4	same	3	3.19715	1.4138	2.03698	1.27719	2.11232	1.33983	3.7699	1.29599
1	310	4	same	5	3.41472	1.69433	2.04848	1.33567	2.14012	1.41195	3.58817	1.45541
1	310	4	same	7	3.14654	1.61333	1.84983	1.2377	2.0753	1.44873	3.11274	1.49493
1	310	4	same	9	2.78953	1.34084	2.20077	1.43169	2.10707	1.38248	3.81478	1.60315
1	310	4	same	3	3.59472	1.45041	2.17153	1.44423	2.18389	1.42784	3.42659	1.39975
1	310	4	same	5	3.56783	1.56192	2.02352	1.33381	2.30711	1.5894	3.33571	1.43884
1	310	4	same	7	2.98432	1.64226	2.15606	1.49967	2.23634	1.56689	3.96676	1.82696
1	310	4	same	9	2.74926	1.5525	2.45278	1.65289	2.4722	1.6069	2.52763	1.51119
1	310	4	different	3	3.03841	1.26709	2.02131	1.30319	2.05298	1.27236	3.52474	1.26743
1	310	4	different	5	3.4877	1.32923	1.89367	1.16798	1.8996	1.14102	2.81283	1.19976
1	310	4	different	7	3.12425	1.17366	1.90867	1.23883	1.95921	1.24971	2.19373	1.13415
1	310	4	different	9	3.73092	1.23523	2.09021	1.31664	1.87363	1.19423	2.62871	1.16856
1	310	4	different	3	3.40593	1.22285	1.97724	1.19244	2.05828	1.28926	3.53374	1.2173
1	310	4	different	5	2.80748	1.25535	1.75528	1.05129	1.91782	1.13911	3.88916	1.22259
1	310	4	different	7	3.06134	1.39794	1.59035	0.712063	1.48996	0.607038	1.52623	1.2489
1	310	4	different	9	2.72519	1.24904	1.89268	1.16127	1.95997	1.23591	3.63332	1.14338
1	310	4	different	3	3.29301	1.46542	1.99611	1.2077	2.04352	1.23045	3.93369	1.23945
1	310	4	different	5	3.84045	1.41727	1.99623	1.26213	1.99331	1.29509	3.44733	1.27115
1	310	4	different	7	3.23128	1.26825	1.91646	1.23489	2.00009	1.21873	3.34006	1.33112
1	310	4	different	9	2.7245	1.30542	2.12515	1.42803	1.68964	1.07644	2.85294	1.40492
2	201	1	same	3	3.20281	1.71466	2.36529	1.67152	2.37223	1.58593	3.22298	1.31597
2	201	1	same	5	3.24708	1.40223	2.20105	1.53388	2.07675	1.41262	2.98168	1.51439
2	201	1	same	7	2.83899	1.54019	2.18716	1.53538	1.97259	1.29047	2.48312	1.18852
2	201	1	same	9	2.75706	1.43485	2.18649	1.44837	2.13156	1.35163	3.12362	1.55611
2	201	1	same	3	3.22754	1.62527	2.33384	1.51446	2.15172	1.39483	2.68272	1.33669
2	201	1	same	5	3.7742	1.40231	2.13266	1.368	2.26328	1.54507	3.30308	1.33302
2	201	1	same	7	3.0602	1.40636	2.19831	1.51955	2.19308	1.4244	3.55346	1.48306
2	201	1	same	9	2.43376	1.41581	2.18552	1.38493	2.44508	1.51494	2.89161	1.55799
2	201	1	same	3	2.8893	1.50411	2.02513	1.2057	2.15615	1.38807	2.7718	1.37672
2	201	1	same	5	3.2474	1.43958	1.98739	1.33171	2.3061	1.5884	3.47903	1.40207
2	201	1	same	7	2.90394	1.4894	2.15955	1.41698	2.11529	1.44468	2.45239	1.4138
2	201	1	same	9	3.03534	1.60412	2.16421	1.50762	2.41953	1.65813	3.67987	1.54772
2	201	1	different	3	4.29726	1.72061	2.06118	1.31805	2.22271	1.45279	3.98841	1.2237
2	201	1	different	5	2.67315	1.33544	1.82007	1.24382	2.05068	1.42307	2.98147	1.33595
2	201	1	different	7	2.66583	1.54952	1.95188	1.29377	2.10454	1.40796	3.1605	1.4361
2	201	1	different	9	2.87647	1.47844	2.08732	1.45524	2.13584	1.42713	2.97063	1.46543
2	201	1	different	3	3.71252	1.7003	2.43726	1.5266	2.48743	1.59451	3.86423	1.54522
2	201	1	different	5	3.00352	1.50169	2.26055	1.41111	2.37896	1.58015	2.75803	1.28733
2	201	1	different	7	3.44342	1.45666	2.07816	1.32019	2.32126	1.60843	3.2509	1.51005
2	201	1	different	9	2.31585	1.56127	2.04043	1.32039	1.97304	1.15995	3.54055	1.47477
2	201	1	different	3	3.41302	1.5599	2.15731	1.54269	2.31209	1.61228	3.23326	1.3858
2	201	1	different	5	2.68823	1.61141	2.03108	1.43251	2.11484	1.48761	2.83688	1.54074
2	201	1	different	7	3.12163	1.5983	2.2196	1.46098	2.29492	1.45638	3.49009	1.35877
2	201	1	different	9	2.6133	1.63135	2.12177	1.56035	2.157	1.50032	2.78312	1.37081
2	201	2	same	3	3.37286	1.80706	2.17065	1.55282	2.21296	1.43379	2.90483	1.46299
2	201	2	same	5	2.68299	1.4509	2.17184	1.42885	2.06218	1.50494	2.49124	1.56378
2	201	2	same	7	2.46857	1.62515	1.92418	1.38093	1.85738	1.35538	2.08354	1.27739
2	201	2	same	9	2.4339	1.49964	1.92966	1.28471	1.98813	1.38126	2.3818	1.26474
2	201	2	same	3	2.97402	1.93784	2.03426	1.34154	2.23551	1.67691	2.18734	1.4057
2	201	2	same	5	2.35393	1.48556	1.95444	1.34207	2.14026	1.56964	2.84009	1.46714
2	201	2	same	7	2.80169	1.45872	1.93034	1.4355	1.90439	1.32742	3.0466	1.50079
2	201	2	same	9	2.20031	1.49119	1.99168	1.27559	2.14345	1.4968	2.76285	1.43873
2	201	2	same	3	2.58346	1.53805	2.09162	1.48984	2.39822	1.77376	3.69192	1.50749
2	201	2	same	5	2.95253	1.44731	1.82156	1.20139	1.80443	1.26798	2.24291	1.23472
2	201	2	same	7	2.40408	1.2902	1.61441	1.11237	1.85983	1.4143	1.89134	1.24026
2	201	2	same	9	2.45809	1.33609	1.84387	1.19223	1.884	1.26962	2.35618	1.31353
2	201	2	different	3	3.0923	1.32565	1.99465	1.28784	2.07124	1.40142	3.06841	1.37029
2	201	2	different	5	2.74314	1.18979	1.89582	1.27542	1.7817	1.17581	2.49473	1.21863
2	201	2	different	7	2.29159	1.23738	1.87922	1.26576	1.80593	1.2623	2.31585	1.30821
2	201	2	different	9	2.70293	1.46435	1.87778	1.20028	2.10296	1.52257	2.8489	1.39629
2	201	2	different	3	3.37733	1.74713	2.07162	1.58248	2.08656	1.45547	3.30269	1.26161
2	201	2	different	5	2.61647	1.5834	2.01228	1.35768	1.91724	1.25961	2.26859	1.15366
2	201	2	different	7	2.38557	1.41192	1.97961	1.27381	2.33121	1.56134	3.38228	1.40505
2	201	2	different	9	3.094	1.45207	2.0923	1.45377	2.12659	1.51808	2.53796	1.36451
2	201	2	different	3	3.32467	1.66166	2.19605	1.55595	2.26867	1.66917	2.72581	1.43486
2	201	2	different	5	2.62115	1.32447	1.90942	1.32508	2.04085	1.38897	2.90369	1.40297
2	201	2	different	7	2.51267	1.40414	1.9886	1.46582	1.9935	1.19029	1.96686	1.40302
2	201	2	different	9	1.89671	1.57705	1.94109	1.33019	2.04149	1.41915	2.88127	1.39821
2	201	3	same	3	2.02482	1.20715	1.64616	1.26574	1.54151	1.06162	1.83969	1.26416
2	201	3	same	5	2.0095	1.19236	1.52629	1.10255	1.4986	1.02307	1.56053	1.05644
2	201	3	same	7	2.15572	1.04991	1.43071	1.01686	1.72711	1.36344	2.2521	1.05729
2	201	3	same	9	1.87147	1.31463	1.6349	1.15461	1.75007	1.22219	2.23709	1.04928
2	201	3	same	3	2.92701	1.48489	1.8918	1.29208	1.90359	1.27639	2.99095	1.32837
2	201	3	same	5	2.39257	1.40157	1.90948	1.39119	1.93465	1.41157	2.06627	1.22462
2	201	3	same	7	2.1755	1.33712	1.8175	1.29016	1.72273	1.17815	2.45188	1.18014
2	201	3	same	9	1.92121	1.33049	1.79619	1.33025	1.8316	1.35462	2.04557	1.16748
2	201	3	same	3	3.49673	1.35935	2.25697	1.58758	2.31001	1.52496	2.92698	1.40307
2	201	3	same	5	2.22222	1.50444	1.90176	1.38465	1.83247	1.33084	1.75232	1.2831
2	201	3	same	7	2.80478	1.15784	1.96177	1.3474	1.92732	1.22619	3.34909	1.29808
2	201	3	same	9	3.16822	1.32657	2.01745	1.31899	2.0997	1.32932	2.99835	1.59402
2	201	3	different	3	3.86466	1.29837	1.97936	1.33321	2.06526	1.52363	2.63657	1.33366
2	201	3	different	5	2.1797	1.39495	1.80856	1.26143	2.14111	1.52454	2.67561	1.34588
2	201	3	different	7	2.23824	1.29538	1.5499	1.17739	1.92584	1.62505	2.55679	1.10844
2	201	3	different	9	2.24969	1.27119	1.64141	1.21205	1.67439	1.30273	1.7027	1.23932
2	201	3	different	3	2.05226	1.21389	1.66165	1.06523	1.70918	1.18401	1.67492	1.13226
2	201	3	different	5	2.1024	1.12357	1.76227	1.29899	1.83945	1.25819	1.55389	1.10132
2	201	3	different	7	2.82717	1.28498	1.71395	1.26612	1.76225	1.36457	2.29188	1.12297
2	201	3	different	9	2.14998	1.29792	1.61893	1.03808	2.01471	1.36333	2.13829	1.31112
2	201	3	different	3	2.75561	1.20364	1.7018	1.09562	1.75096	1.28506	1.79291	1.06041
2	201	3	different	5	2.50241	1.30073	1.67002	1.12111	1.80968	1.29935	2.23182	1.23054
2	201	3	different	7	2.25553	1.44795	1.83696	1.1712	1.79576	1.17346	2.21033	1.19759
2	201	3	different	9	2.19797	1.46662	1.49085	1.02899	1.50942	1.11831	1.80213	1.46829
2	201	4	same	3	2.76455	1.43497	1.67422	1.16614	1.63342	1.26749	1.57436	1.1426
2	201	4	same	5	1.95056	1.20131	1.62442	1.0841	1.59293	0.98459	2.01348	1.15892
2	201	4	same	7	1.79526	1.19101	1.58894	1.06746	1.52631	1.10804	1.82532	1.29251
2	201	4	same	9	1.78821	1.09991	1.44559	0.933105	1.5681	0.883447	1.6571	1.05183
2	201	4	same	3	2.21793	1.23898	1.91284	1.36496	1.94372	1.41437	2.40301	1.25366
2	201	4	same	5	3.39429	1.25245	1.70579	1.10025	2.09184	1.56353	2.204	1.24506
2	201	4	same	7	1.99399	1.22957	1.79483	1.06097	1.90733	1.34414	2.23256	1.13023
2	201	4	same	9	2.05697	1.26801	1.60375	1.11962	1.66134	1.05161	3.10532	1.28028
2	201	4	same	3	1.71641	1.26715	1.66425	1.29613	1.95317	1.62582	2.44186	1.10793
2	201	4	same	5	2.05112	1.2598	1.43747	0.981021	1.64626	1.25633	2.01211	1.15994
2	201	4	same	7	1.62019	1.18533	1.36362	1.06523	1.62267	1.14253	1.82244	1.04051
2	201	4	same	9	1.92871	1.16788	1.66129	1.1532	1.52389	1.10319	2.20292	1.15919
2	201	4	different	3	2.26449	1.37917	1.75962	1.28293	1.8542	1.34196	2.27098	1.13167
2	201	4	different	5	1.86931	1.29848	1.714	1.29074	1.7768	1.23755	1.9611	1.0705
2	201	4	different	7	1.92041	1.23585	1.75433	1.36195	1.91623	1.48044	1.94574	1.09921
2	201	4	different	9	1.54967	1.23192	1.52526	1.00872	1.68554	0.986141	2.05754	1.02177
2	201	4	different	3	2.36585	1.40259	1.80808	1.30856	1.77976	1.16666	2.65192	1.02499
2	201	4	different	5	1.83437	1.31662	1.58858	1.21363	1.81014	1.31823	2.66995	1.3602
2	201	4	different	7	2.38369	1.12121	1.63963	1.0767	1.87515	1.11334	1.7592	1.11122
2	201	4	different	9	2.76398	1.10069	1.81961	1.15968	2.14164	1.49446	2.78314	1.14548
2	201	4	different	3	1.93937	1.35133	1.703	1.26433	1.76567	1.12668	1.75776	1.14919
2	201	4	different	5	1.79969	1.18521	1.67413	1.3044	1.59592	1.22846	1.89857	1.13603
2	201	4	different	7	1.87477	1.30156	1.61646	1.12	1.56292	1.0152	1.79777	1.14213
2	201	4	different	9	1.76927	1.07286	1.6537	1.2297	1.73618	1.34428	2.02066	1.1224
2	202	1	same	3	3.1846	1.54874	1.96088	1.38758	2.13819	1.41482	2.95214	1.39382
2	202	1	same	5	2.59205	1.60782	2.00987	1.40853	2.21442	1.60367	2.66289	1.42974
2	202	1	same	7	2.73996	1.45972	2.1647	1.56385	2.27316	1.56233	3.09156	1.56683
2	202	1	same	9	2.90311	1.45681	2.11894	1.52134	1.95517	1.22629	2.86191	1.77093
2	202	1	same	3	2.68795	1.57423	2.13801	1.38299	2.34661	1.69799	2.70782	1.51034
2	202	1	same	5	3.10724	1.57689	2.43316	1.7666	2.36737	1.76525	2.47986	1.7308
2	202	1	same	7	3.52468	1.61646	2.1498	1.43968	2.37329	1.69013	2.70361	1.49256
2	202	1	same	9	2.50679	1.55153	2.25373	1.53543	2.36196	1.84922	2.73584	1.68234
2	202	1	same	3	2.29005	1.61497	2.34627	1.58382	2.3506	1.62457	2.97945	1.44075
2	202	1	same	5	2.77075	1.62241	2.17268	1.57696	2.114	1.54769	2.81457	1.60357
2	202	1	same	7	3.20085	1.71059	2.38943	1.73148	2.36489	1.64723	3.27167	1.54056
2	202	1	same	9	3.19919	1.70387	2.40068	1.73075	2.46883	1.80148	2.70728	1.53798
2	202	1	different	3	2.36865	1.47058	2.0161	1.32331	2.12311	1.414	2.24999	1.19572
2	202	1	different	5	2.688	1.42752	2.20823	1.67391	2.22962	1.68088	2.89927	1.61435
2	202	1	different	7	2.26601	1.49866	2.07538	1.37803	2.05408	1.35814	2.6106	1.43322
2	202	1	different	9	2.79182	1.42378	2.15944	1.47703	2.2229	1.70385	2.15148	1.54089
2	202	1	different	3	2.63211	1.56538	2.05592	1.34345	2.0664	1.35199	2.90448	1.40236
2	202	1	different	5	2.78546	1.37966	2.08857	1.19993	2.18357	1.44869	3.02214	1.49574
2	202	1	different	7	2.27499	1.41474	2.16457	1.51629	2.07272	1.34999	2.52697	1.51312
2	202	1	different	9	3.10639	1.53217	2.13237	1.46696	2.15332	1.52399	2.93165	1.55859
2	202	1	different	3	2.20857	1.53446	2.08595	1.35187	2.51292	1.8479	2.39014	1.2779
2	202	1	different	5	2.7637	1.65283	2.21874	1.51247	2.33528	1.58837	2.62871	1.49225
2	202	1	different	7	3.12033	1.57016	2.10959	1.67933	2.23145	1.86972	2.26966	1.44289
2	202	1	different	9	2.98853	1.59429	2.22644	1.52748	2.26084	1.93983	1.76484	1.54464
2	202	2	same	3	2.40765	1.57121	2.21932	1.55221	2.21123	1.50171	2.94932	1.6861
2	202	2	same	5	2.4101	1.24325	2.37736	1.72877	2.34609	1.71912	3.09374	1.64512
2	202	2	same	7	2.486	1.37682	1.98091	1.3577	2.25646	1.98447	2.19451	1.64997
2	202	2	same	9	2.65272	1.53102	2.01244	1.29839	2.34095	1.79035	3.0451	1.65311
2	202	2	same	3	1.99964	1.64776	1.79379	1.24079	1.85121	1.29281	2.46771	1.29823
2	202	2	same	5	2.3799	1.36526	1.45043	1.05148	1.79725	1.42697	2.51135	1.42227
2	202	2	same	7	2.38265	1.4046	1.75972	1.2608	1.95083	1.51384	2.36116	1.67272
2	202	2	same	9	2.58638	1.55562	1.68963	1.06517	1.83635	1.24739	2.76576	1.65199
2	202	2	same	3	2.03768	1.31082	1.62641	1.03255	1.85057	1.25439	1.97754	1.29375
2	202	2	same	5	2.44608	1.46955	1.70494	1.34948	1.86108	1.36914	2.50913	1.38974
2	202	2	same	7	2.43748	1.33638	1.90619	1.38132	2.03784	1.48901	2.49953	1.53418
2	202	2	same	9	2.44642	1.4438	2.15506	1.61164	1.93199	1.27572	2.40283	1.39015
2	202	2	different	3	1.6767	1.11294	1.85599	1.31621	2.00468	1.42142	2.25815	1.41716
2	202	2	different	5	2.18174	1.43633	1.86966	1.41212	1.93123	1.41916	2.3186	1.46332
2	202	2	different	7	2.29919	1.00905	1.61584	1.08998	1.8146	1.20927	2.29449	1.57326
2	202	2	different	9	2.33989	1.54713	1.88083	1.36592	1.96234	1.48463	2.30694	1.64185
2	202	2	different	3	2.10754	1.21331	1.69108	1.17966	1.91218	1.43228	2.06499	1.35805
2	202	2	different	5	1.98617	1.30367	1.85315	1.28156	2.21151	1.74694	2.30508	1.38181
2	202	2	different	7	2.12093	1.68624	1.99374	1.47408	2.34218	1.76631	2.55076	1.40043
2	202	2	different	9	2.73604	1.46632	2.24111	1.62174	2.25862	1.68928	2.81856	1.54687
2	202	2	different	3	1.9356	1.14751	1.73024	1.0823	1.91	1.36596	1.99193	1.3953
2	202	2	different	5	1.98039	1.39194	1.74273	1.2571	1.8946	1.35665	2.12414	1.39253
2	202	2	different	7	2.04912	1.36239	1.76132	1.22718	1.83318	1.39856	2.02836	1.35802
2	202	2	different	9	2.77496	1.39306	1.9098	1.39875	2.12587	1.6656	2.43526	1.37581
2	202	3	same	3	2.65828	1.61305	2.047	1.45636	2.21328	1.59925	2.21804	1.32456
2	202	3	same	5	2.32126	1.41727	2.15108	1.53699	2.12207	1.50543	2.97513	1.60467
2	202	3	same	7	2.52353	1.38478	2.12776	1.52977	2.06785	1.56654	2.37552	1.40151
2	202	3	same	9	2.86417	1.50151	1.95417	1.30592	2.21819	1.64487	2.84502	1.52627
2	202	3	same	3	2.10827	1.43332	1.76697	1.23686	1.84579	1.37541	1.90156	1.22664
2	202	3	same	5	1.876	1.42232	1.75496	1.43827	1.73975	1.48448	1.7944	1.20725
2	202	3	same	7	1.96777	1.35398	1.90632	1.53478	1.78797	1.3068	2.21693	1.26241
2	202	3	same	9	2.39437	1.30733	1.90033	1.40054	1.87094	1.47702	1.81919	1.32581
2	202	3	same	3	2.29457	1.27405	1.95045	1.37304	2.06363	1.47109	2.30452	1.47989
2	202	3	same	5	2.10886	1.32642	1.7242	1.14352	1.99545	1.48579	2.14233	1.36116
2	202	3	same	7	2.46736	1.18772	1.7169	1.25806	1.8063	1.3095	2.63093	1.74867
2	202	3	same	9	1.83721	1.29991	1.67054	1.27543	1.71721	1.22145	2.10907	1.24195
2	202	3	different	3	2.4574	1.48127	1.65873	1.13294	1.8384	1.58911	1.75571	1.17276
2	202	3	different	5	2.13538	1.26343	1.89333	1.35852	1.97408	1.45156	2.29115	1.35894
2	202	3	different	7	2.41925	1.26705	1.81949	1.29761	2.11462	1.54996	2.75244	1.63983
2	202	3	different	9	2.01625	1.39387	1.74897	1.13592	2.03868	1.52681	2.52444	1.26017
2	202	3	different	3	2.12952	1.35622	1.88908	1.32812	1.96216	1.46198	1.52483	1.16578
2	202	3	different	5	2.63634	1.31217	1.77415	1.25213	1.77318	1.25093	2.13562	1.43764
2	202	3	different	7	1.91163	1.26836	1.86465	1.24599	1.93945	1.427	2.43855	1.19775
2	202	3	different	9	2.49209	1.3126	1.6383	1.05326	1.95505	1.44139	2.56947	1.48427
2	202	3	different	3	2.45168	1.24695	1.784	1.26908	1.99677	1.45441	2.23048	1.04268
2	202	3	different	5	2.21004	1.28525	1.92905	1.33543	1.82956	1.27369	2.18196	1.25972
2	202	3	different	7	2.68291	1.2312	1.82766	1.27953	2.0101	1.51181	2.14107	1.27082
2	202	3	different	9	2.5008	1.02332	1.78955	1.23944	1.91593	1.19417	2.07587	1.06337
2	202	4	same	3	2.81663	1.58137	2.08403	1.39726	2.18967	1.49261	2.96068	1.47619
2	202	4	same	5	2.44823	1.42336	2.05467	1.30869	2.19946	1.58818	1.99192	1.31034
2	202	4	same	7	3.11271	1.51076	2.20394	1.6546	2.47668	1.84582	2.98515	1.34903
2	202	4	same	9	2.92472	1.44693	1.91602	1.34787	1.93601	1.32709	2.35926	1.3089
2	202	4	same	3	2.59408	1.38016	2.09895	1.57477	1.80407	1.28853	1.9366	1.22055
2	202	4	same	5	2.00291	1.2983	1.91425	1.40556	2.07052	1.57165	2.21358	1.32842
2	202	4	same	7	1.88183	1.58854	1.7748	1.35057	1.96844	1.57676	2.23922	1.49952
2	202	4	same	9	2.271	1.5907	1.77808	1.34236	1.87967	1.42723	2.50574	1.648
2	202	4	same	3	2.57988	1.78652	1.99976	1.39389	2.02938	1.36581	2.02666	1.39453
2	202	4	same	5	2.75955	1.38253	2.04563	1.52968	2.10333	1.59577	2.71717	1.60627
2	202	4	same	7	2.85686	1.64125	1.76338	1.1662	2.14892	1.52212	2.8906	1.84215
2	202	4	same	9	2.32269	1.52344	1.80744	1.21093	1.99399	1.55579	2.83889	1.8573
2	202	4	different	3	2.99715	1.38824	2.07661	1.52925	2.14098	1.79416	2.13472	1.3465
2	202	4	different	5	2.45826	1.40193	1.80002	1.2368	2.14293	1.65248	2.52195	1.37968
2	202	4	different	7	2.02351	1.43402	1.99006	1.39223	2.16627	1.59768	2.54922	1.47409
2	202	4	different	9	2.34014	1.54014	1.89977	1.32074	2.06772	1.57069	2.15046	1.37575
2	202	4	different	3	2.82174	1.5206	1.96846	1.34504	2.10438	1.37575	3.61319	1.55094
2	202	4	different	5	2.29139	1.4151	1.87133	1.32624	1.78809	1.18365	1.86858	1.34813
2	202	4	different	7	2.61114	1.61946	2.1391	1.52181	2.00444	1.38367	3.0808	1.6944
2	202	4	different	9	2.47364	1.47511	1.85812	1.16422	1.99554	1.31686	2.59599	1.5077
2	202	4	different	3	2.46897	1.56999	1.78645	1.18246	1.91842	1.31586	1.84678	1.07082
2	202	4	different	5	2.37181	1.28745	1.65405	0.998789	2.00312	1.48763	2.50592	1.36269
2	202	4	different	7	2.23833	1.34211	2.01847	1.46824	2.0566	1.48477	2.40299	1.61286
2	202	4	different	9	2.48507	1.55525	1.87594	1.19503	2.08131	1.51591	2.3276	1.44075
2	203	1	same	3	1.72376	1.32087	1.60951	1.26826	1.68325	1.34931	1.9397	1.24669
2	203	1	same	5	1.60186	1.35018	1.46118	1.13191	1.58727	1.20295	1.64918	1.09559
2	203	1	same	7	1.70919	1.32575	1.47429	1.31432	1.532	1.20333	1.65231	1.14942
2	203	1	same	9	1.58625	1.17466	1.38404	1.05276	1.35298	1.03219	1.51566	1.06
2	203	1	same	3	1.79597	1.07117	1.31963	1.03033	1.23847	1.05402	1.20214	0.921966
2	203	1	same	5	1.34577	1.01932	1.12417	0.851422	1.22543	1.02304	1.1591	0.956004
2	203	1	same	7	1.60722	0.931664	1.17135	0.827192	1.29567	1.01386	1.35423	1.03882
2	203	1	same	9	1.46409	0.985916	1.13667	0.826577	1.26784	1.01116	1.37812	0.958738
2	203	1	same	3	2.00705	1.21246	1.24463	0.941101	1.342	1.09176	1.57249	0.988363
2	203	1	same	5	1.63444	1.03202	1.28413	1.0587	1.18762	0.999894	1.24156	1.11014
2	203	1	same	7	1.58253	1.04451	1.16304	0.828422	1.34727	1.13278	1.3779	1.21249
2	203	1	same	9	1.66411	1.17538	1.27289	1.09789	1.20663	0.979869	1.31631	1.01836
2	203	1	different	3	2.1135	1.22654	1.44357	1.15194	1.35181	1.10641	1.24454	1.05962
2	203	1	different	5	1.80092	1.11282	1.40599	1.07786	1.38831	1.13469	1.46841	1.13776
2	203	1	different	7	1.60811	1.11494	1.31755	1.00504	1.44104	1.1846	1.34277	1.12496
2	203	1	different	9	1.64992	1.07578	1.20503	0.939227	1.23792	1.12287	1.04067	0.944066
2	203	1	different	3	1.71794	1.11583	1.1442	0.880745	1.21054	1.04376	1.16623	0.830982
2	203	1	different	5	1.39614	1.14487	1.34539	1.15432	1.30771	1.12169	1.38532	1.18967
2	203	1	different	7	1.44513	1.19136	1.4012	1.04012	1.48842	1.28798	1.34294	0.970942
2	203	1	different	9	1.81025	1.10452	1.27748	0.913395	1.46417	1.28582	1.3606	1.06463
2	203	1	different	3	1.89509	1.25917	1.32462	1.00017	1.44891	1.21104	1.3872	0.991462
2	203	1	different	5	1.75297	1.07969	1.27287	0.978135	1.2224	0.974101	1.28349	1.09134
2	203	1	different	7	1.48114	1.17792	1.18178	0.976939	1.3166	1.08262	1.44614	1.05621
2	203	1	different	9	1.31648	1.11151	1.36935	1.07281	1.30147	1.00454	1.42936	1.10888
2	203	2	same	3	1.87726	1.09339	1.1938	0.94429	1.33191	1.11828	1.39941	1.03156
2	203	2	same	5	1.90212	1.09119	1.24103	0.938493	1.38055	1.18299	1.33247	1.08571
2	203	2	same	7	1.47852	1.0719	1.17714	0.92378	1.27246	1.06913	1.26757	0.971741
2	203	2	same	9	1.55872	1.09447	1.22287	0.898377	1.25256	0.970415	1.20812	0.953875
2	203	2	same	3	2.02025	1.18626	1.26766	0.965557	1.33997	1.10762	1.15351	0.967344
2	203	2	same	5	1.73843	0.985397	1.28291	0.919881	1.34128	1.08573	1.3006	1.04185
2	203	2	same	7	1.45679	1.07772	1.24836	0.882014	1.41086	1.16386	1.46102	1.2366
2	203	2	same	9	1.86568	1.04497	1.34294	0.985987	1.44796	1.23855	1.70556	1.17949
2	203	2	same	3	1.51948	1.17851	1.26791	0.974407	1.4435	1.29496	1.54251	1.10676
2	203	2	same	5	1.42211	1.02805	1.31643	0.983383	1.20773	0.939668	1.28775	1.08716
2	203	2	same	7	1.43511	0.917867	1.22968	0.942957	1.30759	1.01685	1.56397	1.06243
2	203	2	same	9	1.56829	1.06888	1.27117	0.999462	1.32652	1.02213	1.43798	1.14917
2	203	2	different	3	1.76957	1.12705	1.11538	0.845965	1.23186	1.07651	1.16847	0.98301
2	203	2	different	5	1.55662	1.00043	1.08136	0.83503	1.32949	1.15092	1.55246	1.09084
2	203	2	different	7	1.42287	1.07874	1.2703	0.942823	1.3564	1.07447	1.30624	0.947298
2	203	2	different	9	1.29052	1.08403	1.14802	0.867529	1.18014	0.983738	1.36891	1.06416
2	203	2	different	3	1.41518	1.21279	1.20508	0.985351	1.33168	1.14414	1.4066	0.995065
2	203	2	different	5	1.43343	1.08347	1.27929	0.995788	1.39814	1.11588	1.52255	0.973759
2	203	2	different	7	1.6161	1.2062	1.28256	1.00232	1.31516	1.04165	1.45581	1.00832
2	203	2	different	9	1.49934	0.968547	1.15776	0.812015	1.48045	1.25867	1.13904	0.901865
2	203	2	different	3	1.70096	1.17948	1.15747	0.961948	1.29456	1.07209	1.55455	0.958818
2	203	2	different	5	1.01515	0.933925	1.26589	1.00497	1.2711	1.09504	1.50353	0.98975
2	203	2	different	7	1.45011	1.10484	1.21567	0.981235	1.31859	1.14809	1.54206	1.13525
2	203	2	different	9	1.60034	1.20971	1.25739	0.936961	1.28218	1.05006	1.36874	1.02396
2	203	3	same	3	1.96983	1.11268	1.41119	1.09917	1.29275	1.0394	1.50076	1.01341
2	203	3	same	5	1.58758	0.951765	1.20168	0.866857	1.25137	0.980262	1.38342	1.01844
2	203	3	same	7	1.24846	1.03871	1.21374	0.883352	1.38971	1.06338	1.84752	1.05281
2	203	3	same	9	1.49472	1.12474	1.19934	0.931288	1.26706	1.05558	1.1631	0.894482
2	203	3	same	3	1.69983	1.29715	1.43695	1.07482	1.37705	1.08914	1.57494	1.03274
2	203	3	same	5	1.46666	1.13191	1.24969	0.971039	1.338	1.15473	1.24915	1.0084
2	203	3	same	7	1.42863	1.12101	1.15488	0.835078	1.29696	1.08774	1.29165	0.932231
2	203	3	same	9	1.70318	1.12916	1.10735	0.848434	1.28604	1.03339	1.3468	0.990241
2	203	3	same	3	1.3799	1.03264	1.26362	0.996716	1.18081	0.871184	1.26442	1.01223
2	203	3	same	5	1.45445	0.899351	1.00541	0.78155	0.978021	0.862915	1.06758	0.901017
2	203	3	same	7	1.21152	0.905432	1.08081	0.83307	1.05757	0.794345	1.23885	0.899357
2	203	3	same	9	1.19443	0.941182	1.02506	0.891686	1.03994	0.860057	1.07221	0.923111
2	203	3	different	3	1.44753	1.13992	1.29652	0.984792	1.36934	1.25487	1.25547	0.966347
2	203	3	different	5	1.27934	0.959909	1.21588	1.00963	1.24704	1.06542	1.29101	1.03752
2	203	3	different	7	1.5002	1.0947	1.15778	0.928292	1.33823	1.17642	1.28885	1.02975
2	203	3	different	9	1.74171	1.11384	1.36578	0.945235	1.51464	1.13077	1.28435	1.01221
2	203	3	different	3	1.57441	1.13869	1.22241	0.9822	1.09023	0.935513	0.97282	0.887659
2	203	3	different	5	1.23438	0.988635	1.11916	0.865381	1.11089	0.955128	1.03437	0.915196
2	203	3	different	7	1.40454	1.0559	1.15715	0.986742	1.17919	1.05304	1.25624	1.03625
2	203	3	different	9	1.37081	1.0238	1.19379	0.959887	1.29631	1.12167	1.28002	0.925663
2	203	3	different	3	1.70772	1.23537	1.18031	0.865369	1.15863	0.966052	1.09738	0.794632
2	203	3	different	5	1.37367	1.03064	1.13595	0.909091	1.31009	1.12506	1.46621	1.11482
2	203	3	different	7	1.94704	0.963806	1.16729	0.850111	1.39867	1.15881	1.29949	0.947091
2	203	3	different	9	1.90017	0.98902	1.16757	0.930047	1.20673	0.992388	1.29975	0.928629
2	203	4	same	3	1.6174	1.09166	1.26448	1.0448	1.18685	0.921808	1.33818	0.879043
2	203	4	same	5	1.3479	0.975687	1.05653	0.811538	1.07919	0.93309	1.39585	0.916978
2	203	4	same	7	1.31157	0.963268	1.2092	0.863282	1.18867	0.921955	1.34428	0.926995
2	203	4	same	9	1.70703	0.842128	1.05136	0.873693	1.20228	1.15607	1.25813	0.792723
2	203	4	same	3	1.53427	1.10354	1.20016	0.938819	1.18726	0.911822	1.71484	0.912337
2	203	4	same	5	1.34016	1.05425	0.939884	0.693103	1.01221	0.77728	1.28804	0.877099
2	203	4	same	7	1.37556	0.886123	0.90533	0.645124	1.10069	0.948285	1.21119	0.854724
2	203	4	same	9	1.10094	0.77425	0.987401	0.748734	0.988939	0.759717	1.21089	0.757849
2	203	4	same	3	1.59804	1.09168	1.22706	1.03858	1.1627	0.879303	1.38622	0.969893
2	203	4	same	5	1.67751	0.946251	1.15362	1.07338	1.11349	0.886355	1.2358	0.996788
2	203	4	same	7	1.37491	0.952839	1.13751	0.851089	1.3055	1.04875	1.52549	0.935169
2	203	4	same	9	1.33922	0.98447	1.24576	0.875912	1.15158	0.870829	1.0712	0.929156
2	203	4	different	3	1.27473	0.998469	1.06515	0.808965	1.18446	1.04906	1.29225	0.910323
2	203	4	different	5	1.1034	0.933455	1.03545	0.940446	1.04304	0.83126	1.18223	0.992414
2	203	4	different	7	1.44973	0.937981	1.14328	0.831136	1.22657	0.987046	1.26396	1.0197
2	203	4	different	9	1.94316	0.974196	1.11491	0.792685	1.20819	0.998888	1.31227	1.01714
2	203	4	different	3	1.84598	0.980355	1.13791	0.942806	1.19193	1.08203	1.30555	1.05982
2	203	4	different	5	1.60185	1.00908	1.09306	0.902015	1.10708	0.965167	1.27586	0.941914
2	203	4	different	7	1.59917	0.928535	1.02953	0.757032	1.1442	0.930827	1.11928	0.872806
2	203	4	different	9	1.38866	1.03891	1.19613	1.00601	1.22634	1.00223	1.29981	1.02574
2	203	4	different	3	1.45275	1.20642	1.2364	0.892144	1.40488	1.13005	1.41771	0.916344
2	203	4	different	5	1.34042	1.03804	1.27379	1.04254	1.32656	1.02452	1.2614	0.899154
2	203	4	different	7	1.68791	0.92489	1.22534	0.924478	1.33596	1.27548	1.48615	1.03986
2	203	4	different	9	1.63323	1.2349	1.16797	1.05446	1.1697	1.05551	1.37377	1.24836
2	205	1	same	3	1.63014	1.25052	1.43167	1.22872	1.47663	1.26635	1.49671	1.18654
2	205	1	same	5	1.59712	1.17388	1.47856	1.31208	1.43493	1.17087	1.62516	1.20886
2	205	1	same	7	1.55359	1.21315	1.50737	1.16318	1.38646	1.09109	1.63468	1.39258
2	205	1	same	9	2.01546	1.19895	1.5987	1.28236	1.58037	1.23563	1.87832	1.25116
2	205	1	same	3	1.59316	1.11631	1.48716	1.13712	1.56496	1.31353	1.54441	1.12733
2	205	1	same	5	1.56149	1.04768	1.44256	1.05961	1.63094	1.41517	1.92292	1.26244
2	205	1	same	7	1.80236	1.3167	1.55695	1.24154	1.60915	1.29961	1.87575	1.30657
2	205	1	same	9	1.70708	1.18005	1.6417	1.35615	1.65705	1.36633	1.94026	1.43288
2	205	1	same	3	1.75301	1.30206	1.5732	1.33859	1.49287	1.21737	1.56802	1.18718
2	205	1	same	5	1.68394	1.10698	1.43186	1.10754	1.47559	1.16153	1.74516	1.0864
2	205	1	same	7	1.74694	1.23432	1.44499	1.12342	1.53953	1.31019	1.62209	1.28708
2	205	1	same	9	1.5951	1.29404	1.56457	1.29737	1.47014	1.25341	1.49579	1.11479
2	205	1	different	3	1.6291	1.06244	1.39856	1.10697	1.35692	1.05463	1.40006	1.04628
2	205	1	different	5	1.56522	1.03262	1.401	1.10142	1.48288	1.11887	1.68182	1.06708
2	205	1	different	7	1.49455	1.11668	1.34238	0.998422	1.39792	1.09086	1.55787	1.17146
2	205	1	different	9	1.63881	1.15468	1.29441	0.912123	1.54532	1.21114	2.08452	1.13209
2	205	1	different	3	1.53146	1.04127	1.45231	1.12239	1.62153	1.3654	1.76372	1.28808
2	205	1	different	5	1.75353	1.10515	1.44179	1.14199	1.5613	1.22755	1.80436	1.11574
2	205	1	different	7	1.62864	1.11069	1.4034	1.02671	1.48169	1.18442	1.82003	1.1909
2	205	1	different	9	1.727	1.09577	1.44742	1.12706	1.50167	1.19395	1.4225	1.02277
2	205	1	different	3	1.98442	1.22395	1.55166	1.35147	1.32133	1.00998	2.021	1.32308
2	205	1	different	5	1.91335	1.25224	1.50959	1.16751	1.54996	1.22691	1.86374	1.18251
2	205	1	different	7	1.87897	1.19969	1.46846	1.0784	1.50772	1.23376	1.67994	1.13518
2	205	1	different	9	1.7122	1.18977	1.4188	1.00505	1.56639	1.29029	1.71016	1.11566
2	205	2	same	3	1.69432	1.22559	1.52392	1.23922	1.4599	1.11778	1.76581	1.30479
2	205	2	same	5	1.44581	1.26033	1.37693	1.12663	1.38339	1.09544	1.52963	1.06434
2	205	2	same	7	1.66737	1.06656	1.46296	1.287	1.47319	1.22493	1.54861	1.13516
2	205	2	same	9	1.56095	1.22895	1.45192	1.05768	1.47842	1.18352	1.74345	1.19805
2	205	2	same	3	1.83665	1.27863	1.56151	1.28156	1.52574	1.26205	1.5471	1.18811
2	205	2	same	5	1.56999	1.19495	1.59919	1.37299	1.5498	1.22867	1.61812	1.12979
2	205	2	same	7	2.07717	1.20912	1.59902	1.35439	1.54538	1.20447	1.99346	1.27227
2	205	2	same	9	1.90489	1.25602	1.72103	1.46271	1.64562	1.31048	1.86438	1.14489
2	205	2	same	3	1.93966	1.31176	1.7753	1.38238	1.72073	1.32615	1.76027	1.33284
2	205	2	same	5	1.90859	1.31199	1.82084	1.43639	1.68946	1.29192	1.92521	1.37674
2	205	2	same	7	1.92543	1.33118	1.82183	1.38509	1.79957	1.45314	1.92968	1.28537
2	205	2	same	9	1.95396	1.32988	1.7596	1.2213	1.69055	1.32581	1.79081	1.35071
2	205	2	different	3	1.73312	1.24277	1.5744	1.31677	1.61774	1.30927	1.86944	1.13491
2	205	2	different	5	1.46731	1.17566	1.45013	1.13291	1.40656	1.13161	1.54882	1.02679
2	205	2	different	7	1.50533	1.18549	1.47409	1.32539	1.4621	1.20822	1.69554	1.26423
2	205	2	different	9	1.46991	1.14265	1.49966	1.29573	1.4094	1.11621	1.72233	1.27353
2	205	2	different	3	1.66681	1.30432	1.55916	1.27435	1.64535	1.39829	1.91388	1.20502
2	205	2	different	5	1.59873	1.23845	1.55026	1.16453	1.61114	1.27609	1.64832	1.21701
2	205	2	different	7	1.68714	1.20741	1.526	1.26891	1.53486	1.31268	1.68935	1.18417
2	205	2	different	9	1.77689	1.25667	1.5728	1.18586	1.60841	1.40061	1.5691	1.26873
2	205	2	different	3	1.93197	1.23568	1.5332	1.20914	1.58766	1.23682	1.77014	1.37741
2	205	2	different	5	1.56446	1.16614	1.55892	1.15203	1.73187	1.37161	1.80652	1.08686
2	205	2	different	7	1.58967	1.1823	1.4866	1.06813	1.57198	1.18915	1.80898	1.1882
2	205	2	different	9	1.75974	1.25216	1.69202	1.23597	1.56123	1.24962	1.62217	1.30227
2	205	3	same	3	1.87481	1.34686	1.66459	1.28363	1.6241	1.25613	1.72017	1.28431
2	205	3	same	5	1.81398	1.25211	1.56379	1.21269	1.49219	1.15599	1.64357	1.39817
2	205	3	same	7	1.66092	1.3479	1.58724	1.19968	1.57971	1.22046	1.72017	1.23902
2	205	3	same	9	1.91153	1.27676	1.54487	1.23602	1.45182	1.07641	1.73933	1.37855
2	205	3	same	3	1.95891	1.29256	1.66966	1.23379	1.59394	1.29398	1.6913	1.42482
2	205	3	same	5	1.84792	1.25413	1.78079	1.37939	1.66729	1.2898	1.64729	1.20593
2	205	3	same	7	1.65709	1.39911	1.62263	1.21464	1.7304	1.41101	1.79734	1.32086
2	205	3	same	9	1.773	1.33799	1.82027	1.43316	1.57386	1.16067	1.62791	1.23537
2	205	3	same	3	1.82028	1.42121	1.58651	1.22609	1.63458	1.2828	1.71291	1.26141
2	205	3	same	5	1.63728	1.29558	1.55935	1.0872	1.6616	1.2866	1.73473	1.25516
2	205	3	same	7	1.8764	1.27207	1.62676	1.16837	1.61059	1.27745	1.8704	1.35506
2	205	3	same	9	1.90478	1.26007	1.63988	1.27795	1.73656	1.41051	1.83742	1.19007
2	205	3	different	3	2.12616	1.39122	1.85703	1.38286	1.75868	1.26656	2.03325	1.39088
2	205	3	different	5	1.65645	1.31984	1.66678	1.33492	1.61089	1.19557	2.02738	1.38987
2	205	3	different	7	1.79654	1.34282	1.64278	1.31403	1.49486	1.09742	1.80765	1.31608
2	205	3	different	9	1.77745	1.37856	1.71818	1.42086	1.57334	1.22813	1.51052	1.27497
2	205	3	different	3	1.70006	1.36833	1.66043	1.3912	1.6576	1.38928	1.61224	1.20851
2	205	3	different	5	1.78133	1.21726	1.44798	1.02727	1.57327	1.29419	1.55385	1.15429
2	205	3	different	7	1.52836	1.35035	1.53017	1.15578	1.53201	1.26649	1.6243	1.16143
2	205	3	different	9	1.98402	1.34763	1.50356	1.16544	1.5754	1.30532	1.78685	1.27728
2	205	3	different	3	1.9914	1.19605	1.55328	1.11509	1.81897	1.41987	2.04479	1.42134
2	205	3	different	5	1.70865	1.32979	1.53004	1.11172	1.5125	1.17298	1.67905	1.1508
2	205	3	different	7	1.4304	1.24505	1.53931	1.15883	1.55021	1.21315	1.69477	1.17659
2	205	3	different	9	1.70026	1.19202	1.55829	1.18663	1.69335	1.36663	1.96026	1.23086
2	205	4	same	3	2.06933	1.2516	1.68598	1.35278	1.62462	1.2841	1.70236	1.31821
2	205	4	same	5	1.68383	1.28181	1.71278	1.49768	1.58112	1.31072	1.56577	1.28157
2	205	4	same	7	1.85548	1.2279	1.6688	1.35907	1.58135	1.23578	1.82113	1.41134
2	205	4	same	9	1.97889	1.35981	1.67002	1.25841	1.69478	1.42354	1.73138	1.18356
2	205	4	same	3	2.05556	1.28603	1.57588	1.18845	1.61883	1.32646	1.96879	1.35728
2	205	4	same	5	1.89665	1.12306	1.77884	1.38977	1.59696	1.27302	1.70535	1.33374
2	205	4	same	7	1.80891	1.34261	1.65206	1.21603	1.69189	1.38265	1.95372	1.33065
2	205	4	same	9	1.79058	1.39536	1.7074	1.25902	1.79517	1.36295	1.6579	1.2116
2	205	4	same	3	1.82682	1.33811	1.75839	1.42061	1.51857	1.18651	1.61826	1.35017
2	205	4	same	5	1.70014	1.32701	1.64643	1.30375	1.56472	1.24952	1.66526	1.33056
2	205	4	same	7	1.91644	1.26285	1.70519	1.33212	1.54946	1.17448	1.69377	1.33152
2	205	4	same	9	1.76658	1.31818	1.6213	1.18796	1.61934	1.24031	1.67877	1.31627
2	205	4	different	3	1.97423	1.26316	1.49402	1.17504	1.44403	1.17561	1.37702	1.10366
2	205	4	different	5	1.61338	1.26549	1.55611	1.23638	1.59575	1.25829	1.74561	1.29421
2	205	4	different	7	1.66484	1.24674	1.62288	1.29206	1.59437	1.24624	1.62322	1.21846
2	205	4	different	9	1.70011	1.20475	1.57963	1.29497	1.54141	1.32827	1.66449	1.34185
2	205	4	different	3	1.97465	1.3591	1.65764	1.21686	1.70177	1.36738	1.70698	1.23161
2	205	4	different	5	1.78045	1.33361	1.66113	1.26091	1.75911	1.39713	1.83285	1.39662
2	205	4	different	7	1.86893	1.32567	1.65092	1.30909	1.68939	1.34445	1.9879	1.46713
2	205	4	different	9	1.83066	1.42035	1.75104	1.40221	1.67308	1.35422	1.63489	1.25199
2	205	4	different	3	1.96887	1.36511	1.67736	1.31077	1.70608	1.45002	1.5633	1.23069
2	205	4	different	5	1.69413	1.38913	1.69618	1.24339	1.69174	1.32964	1.68207	1.35169
2	205	4	different	7	1.76304	1.34313	1.79575	1.37088	1.58734	1.14941	1.86546	1.45804
2	205	4	different	9	1.76828	1.35937	1.658	1.2118	1.65195	1.20626	1.70852	1.28966
2	206	1	same	3	2.1807	1.86962	2.05911	1.66579	2.24655	1.44128	3.28088	1.51953
2	206	1	same	5	3.11431	1.78261	2.17105	1.50949	2.51476	1.8179	3.04884	1.54197
2	206	1	same	7	2.89517	1.55793	2.38958	1.61847	2.42001	1.71124	3.01445	1.42896
2	206	1	same	9	3.01314	1.56252	2.09644	1.32946	2.34244	1.6769	2.70759	1.54525
2	206	1	same	3	2.78358	2.07772	2.435	1.78599	2.6765	1.9006	3.71653	1.78343
2	206	1	same	5	2.93297	1.71394	2.59967	1.74711	2.41203	1.46594	3.54433	1.73501
2	206	1	same	7	2.92716	1.65881	2.32644	1.60986	2.43369	1.62277	3.7441	1.87974
2	206	1	same	9	3.02989	1.8044	2.2146	1.55047	2.70441	1.82935	4.57019	1.79774
2	206	1	same	3	3.29424	1.8534	2.24749	1.57221	2.41053	1.74664	3.27476	1.74486
2	206	1	same	5	2.65557	1.84394	2.37063	1.68042	2.34245	1.70377	2.4317	1.48934
2	206	1	same	7	2.75755	1.91548	2.15149	1.62336	2.26222	1.68221	2.88981	1.59752
2	206	1	same	9	3.15877	1.53605	2.3923	1.71232	2.36805	1.54109	2.569	1.26366
2	206	1	different	3	3.02598	1.96657	2.43194	1.69091	2.27552	1.53223	2.36233	1.41946
2	206	1	different	5	2.44233	1.87199	2.20099	1.71972	2.06825	1.45591	2.26713	1.4747
2	206	1	different	7	2.76938	1.76254	2.18607	1.61232	2.3244	1.77169	3.22079	1.59641
2	206	1	different	9	2.88267	1.78435	2.17221	1.64752	2.2267	1.59084	2.77263	1.39629
2	206	1	different	3	2.62163	1.81917	2.14848	1.32465	2.39178	1.59636	1.83723	1.20077
2	206	1	different	5	2.9764	1.79254	2.06211	1.66375	2.19152	1.75635	3.02247	1.57935
2	206	1	different	7	2.72174	1.58641	2.19726	1.39508	2.76096	1.89407	4.05915	1.54508
2	206	1	different	9	2.82344	1.42198	2.42789	1.67653	2.47591	1.74586	3.11928	1.58076
2	206	1	different	3	2.71795	1.51343	2.38582	1.55437	2.52949	1.6342	3.61631	1.43897
2	206	1	different	5	3.09442	1.65912	2.28094	1.5265	2.41391	1.65463	3.19162	1.61862
2	206	1	different	7	2.66446	1.705	2.20368	1.45207	2.37794	1.66807	3.34523	1.64392
2	206	1	different	9	2.67001	1.59405	2.2709	1.4509	2.41937	1.65184	2.59991	1.15592
2	206	2	same	3	3.29865	1.87694	2.58246	1.69244	2.65436	1.76329	3.54671	1.65782
2	206	2	same	5	3.37076	1.54473	2.5286	1.61706	2.85502	1.94223	4.45694	1.67163
2	206	2	same	7	3.2647	1.69845	2.65594	1.81178	2.57478	1.82738	3.96818	1.59381
2	206	2	same	9	3.1707	1.80613	2.50458	1.65384	2.72632	1.90893	3.80833	1.57124
2	206	2	same	3	2.48129	1.87575	2.17369	1.58482	2.52544	1.69688	3.4048	1.4866
2	206	2	same	5	2.4606	1.67501	2.36018	1.49228	2.5317	1.79878	3.31459	1.57549
2	206	2	same	7	2.62975	1.71791	2.2699	1.53094	2.38696	1.50593	3.108	1.6093
2	206	2	same	9	3.4398	1.65663	2.70702	1.71552	2.52901	1.59895	2.8406	1.58978
2	206	2	same	3	3.14148	1.98129	2.58347	1.76457	2.64455	1.75976	2.5487	1.55191
2	206	2	same	5	2.94546	1.64902	2.38872	1.50362	2.55211	1.73598	2.35616	1.57228
2	206	2	same	7	4.01638	1.52214	2.52878	1.78749	2.50705	1.67728	3.35157	1.50223
2	206	2	same	9	2.74249	1.68926	2.5657	1.80537	2.69121	1.75617	3.81345	1.44133
2	206	2	different	3	2.75044	1.94099	2.65429	1.85929	2.52285	1.83793	3.56532	1.52974
2	206	2	different	5	3.17435	1.66905	2.56106	1.69231	2.48614	1.75889	3.71521	1.67922
2	206	2	different	7	3.20332	1.69101	2.49939	1.64184	2.45804	1.4481	3.34293	1.44818
2	206	2	different	9	3.08769	1.47463	2.28355	1.39159	2.44833	1.53795	3.34226	1.61302
2	206	2	different	3	3.88803	2.10941	2.6578	1.69954	2.74812	1.87985	3.33859	1.46742
2	206	2	different	5	3.17549	1.63709	2.54092	1.72254	2.55133	1.68581	3.91401	1.61846
2	206	2	different	7	3.06331	1.51398	2.25874	1.36229	2.54936	1.74663	3.59386	1.40101
2	206	2	different	9	3.96905	2.18201	2.26166	1.38254	2.61976	1.79894	2.41152	1.61646
2	206	2	different	3	2.90917	1.54822	2.45288	1.84727	2.33501	1.538	2.98523	1.57195
2	206	2	different	5	2.92071	1.74936	2.29909	1.61933	2.37014	1.7322	3.19989	1.63057
2	206	2	different	7	2.74544	1.82369	2.20718	1.66288	2.33249	1.7297	2.28297	1.40305
2	206	2	different	9	3.17065	2.06537	2.13767	1.26468	2.26875	1.49232	3.4122	1.85901
2	206	3	same	3	2.73235	1.72354	2.33884	1.88647	2.33848	1.71825	3.24165	1.53069
2	206	3	same	5	3.04666	1.64329	2.26382	1.52924	2.21446	1.39045	3.62125	1.38031
2	206	3	same	7	2.86188	1.56102	2.28285	1.48597	2.15885	1.53974	2.80563	1.55075
2	206	3	same	9	2.47273	1.85951	2.1632	1.48424	2.37283	1.58714	3.73196	1.51147
2	206	3	same	3	2.80083	1.71804	2.16691	1.42268	2.14594	1.59656	2.92817	1.42861
2	206	3	same	5	2.53516	1.49545	2.40476	1.54015	2.36727	1.55041	3.47891	1.28607
2	206	3	same	7	3.11265	1.5095	2.20577	1.59141	2.31047	1.62233	3.72802	1.40116
2	206	3	same	9	3.09295	1.64983	2.19094	1.39264	2.1681	1.45578	3.30141	1.83595
2	206	3	same	3	3.04191	1.58142	2.72215	1.98356	2.57523	1.82154	3.52654	1.5164
2	206	3	same	5	3.46261	1.50834	2.49788	1.69216	2.69897	1.91236	3.69792	1.50046
2	206	3	same	7	3.41923	1.78524	2.43367	1.67552	2.60815	1.76351	2.63868	1.55093
2	206	3	same	9	3.043	1.822	2.38604	1.5227	2.35105	1.36991	1.94378	1.34326
2	206	3	different	3	2.49506	1.30461	2.2144	1.54337	2.27978	1.65968	3.04733	1.45357
2	206	3	different	5	2.36077	1.68325	1.90445	1.37775	2.07475	1.57944	2.48811	1.34238
2	206	3	different	7	2.32617	1.49852	2.08068	1.4956	2.22241	1.59493	2.19653	1.30041
2	206	3	different	9	3.24534	1.54625	2.03183	1.46567	2.12377	1.55855	2.56026	1.31491
2	206	3	different	3	2.71948	1.66388	1.99714	1.42255	2.12631	1.58476	2.16851	1.24447
2	206	3	different	5	2.4522	1.43008	1.97793	1.45652	2.09383	1.46946	2.60708	1.26969
2	206	3	different	7	2.6693	1.58544	1.96194	1.3057	2.05036	1.40249	3.00848	1.36327
2	206	3	different	9	2.50203	1.48343	1.92863	1.39663	2.02022	1.4423	2.18533	1.27995
2	206	3	different	3	2.61036	1.73342	2.37646	1.65657	2.53312	1.8042	2.889	1.24794
2	206	3	different	5	3.14299	1.72916	2.23762	1.54746	2.43208	1.72685	3.7877	1.50991
2	206	3	different	7	3.44423	1.54163	2.32785	1.504	2.3564	1.61408	2.92064	1.42068
2	206	3	different	9	3.16546	1.43936	2.26742	1.6598	2.53693	1.66324	4.44236	1.54475
2	206	4	same	3	3.21577	1.69445	2.38895	1.4091	2.30233	1.49981	2.68062	1.51639
2	206	4	same	5	2.80558	1.72154	2.24867	1.51542	2.14231	1.43996	2.36561	1.51218
2	206	4	same	7	3.151	1.6424	2.44172	1.56865	2.24053	1.37298	4.25335	1.48961
2	206	4	same	9	3.24673	1.56789	2.38654	1.5499	2.3278	1.45802	4.45385	1.57011
2	206	4	same	3	2.88181	1.75336	2.51815	1.66643	2.52255	1.59013	2.10941	1.43399
2	206	4	same	5	3.28639	1.52478	2.58971	1.81583	2.33412	1.40692	3.50459	1.61754
2	206	4	same	7	3.43113	1.57686	2.4568	1.59133	2.52099	1.65832	3.82986	1.61837
2	206	4	same	9	3.36375	1.39728	2.48482	1.76964	2.52559	1.70104	4.58911	1.74612
2	206	4	same	3	3.05705	1.78689	2.47653	1.79417	2.6701	1.83966	4.19975	1.6718
2	206	4	same	5	3.42869	1.59881	2.28315	1.50268	2.55054	1.67238	3.25623	1.5803
2	206	4	same	7	3.36845	1.92926	2.55708	1.75856	2.71187	1.96608	4.00598	1.70607
2	206	4	same	9	3.64399	1.84675	2.53794	1.5941	2.73772	1.86398	2.76488	1.50993
2	206	4	different	3	2.74387	1.5316	2.21985	1.40561	1.98234	1.26062	3.10892	1.32282
2	206	4	different	5	2.25854	1.27301	2.04919	1.47641	2.0421	1.37163	2.87428	1.26684
2	206	4	different	7	2.4904	1.36023	2.07558	1.35698	2.19087	1.40939	4.08296	1.31215
2	206	4	different	9	2.51464	1.45014	2.00888	1.31664	2.24446	1.45479	3.52823	1.27654
2	206	4	different	3	2.79927	1.62743	2.18129	1.3967	2.33836	1.52791	3.05381	1.28705
2	206	4	different	5	3.42083	1.58409	2.24829	1.34967	2.23926	1.42253	3.20635	1.3521
2	206	4	different	7	3.06929	1.43251	2.47559	1.57812	2.47285	1.60075	3.93587	1.32815
2	206	4	different	9	3.50311	1.57902	2.24997	1.30283	1.92735	1.07557	1.8433	1.33319
2	206	4	different	3	2.93915	1.5353	2.05559	1.38445	2.18225	1.44453	1.86188	1.37224
2	206	4	different	5	3.06622	1.70355	2.15872	1.38708	2.20033	1.5475	2.95639	1.53343
2	206	4	different	7	2.862	1.82146	2.19372	1.53415	2.2014	1.54918	3.02755	1.57399
2	206	4	different	9	3.37442	1.61826	2.08172	1.37236	2.17108	1.40413	2.61356	1.3894
2	207	1	same	3	1.79975	1.28089	1.66903	1.26467	1.54009	1.13979	1.97617	1.27995
2	207	1	same	5	1.78599	1.45918	1.74391	1.29314	1.74657	1.13389	2.06042	1.12417
2	207	1	same	7	2.08287	1.44627	1.88764	1.43692	1.81424	1.32453	1.88676	1.10931
2	207	1	same	9	2.04691	1.51422	1.82752	1.40948	1.87385	1.47815	1.99201	1.22523
2	207	1	same	3	2.54701	1.49176	1.85514	1.52065	1.80069	1.42395	2.06507	1.32832
2	207	1	same	5	2.24003	1.74439	1.85695	1.28991	1.93529	1.49771	1.93434	1.18625
2	207	1	same	7	2.13906	1.50987	1.90333	1.41764	1.9786	1.44704	2.33205	1.39209
2	207	1	same	9	2.10131	1.75045	1.8593	1.25971	1.93523	1.45587	1.98159	1.15474
2	207	1	same	3	2.06769	1.53772	1.92143	1.5164	1.78154	1.34931	2.01899	1.19119
2	207	1	same	5	2.05807	1.52937	1.84435	1.39185	2.04113	1.60428	2.51659	1.3273
2	207	1	same	7	2.03206	1.45004	1.87024	1.40842	1.84139	1.34173	2.26785	1.42428
2	207	1	same	9	2.28159	1.54069	1.78633	1.34967	1.85468	1.41857	2.22767	1.25669
2	207	1	different	3	2.13173	1.47519	1.44859	1.22808	1.40023	1.14575	1.52161	1.3229
2	207	1	different	5	1.56523	1.43989	1.45297	1.13193	1.5846	1.45562	1.58079	1.10828
2	207	1	different	7	1.65536	1.36209	1.33804	1.03177	1.52598	1.29401	1.79282	1.30037
2	207	1	different	9	1.25842	1.24046	1.26632	0.998206	1.61609	1.36662	1.77352	1.08627
2	207	1	different	3	2.50882	1.43626	1.77589	1.3631	1.80879	1.37448	2.07486	1.2679
2	207	1	different	5	1.93585	1.48417	1.55004	1.09753	1.90473	1.486	2.09779	1.32057
2	207	1	different	7	2.42449	1.58986	1.61317	1.21837	1.84352	1.4489	2.28817	1.30396
2	207	1	different	9	2.05249	1.48316	1.59425	1.17661	1.79552	1.34217	2.1011	1.17175
2	207	1	different	3	2.30976	1.3887	1.86052	1.39477	1.83838	1.33361	2.09109	1.33303
2	207	1	different	5	1.9436	1.56744	1.60508	1.14228	1.82516	1.31808	2.33341	1.23954
2	207	1	different	7	2.23208	1.58438	1.79136	1.24779	1.74899	1.15957	2.11603	1.2497
2	207	1	different	9	2.55843	1.42784	1.68512	1.20582	1.82747	1.37274	2.49961	1.40541
2	207	2	same	3	2.93921	1.39611	1.85251	1.42727	1.88736	1.408	2.21246	1.16943
2	207	2	same	5	2.22645	1.45438	1.76611	1.33411	1.94193	1.45879	2.20044	1.2141
2	207	2	same	7	2.08694	1.37933	1.75025	1.24768	1.86714	1.37357	1.85298	1.19388
2	207	2	same	9	2.34415	1.45218	1.72751	1.20605	1.90795	1.30372	1.94692	1.08805
2	207	2	same	3	2.38192	1.54938	1.86013	1.4428	2.00807	1.57097	2.25623	1.47502
2	207	2	same	5	1.89554	1.58513	1.97411	1.61113	2.05807	1.56806	2.39191	1.36186
2	207	2	same	7	2.24571	1.52013	1.92313	1.40609	1.95281	1.48843	2.09318	1.27203
2	207	2	same	9	2.04781	1.48895	1.74715	1.33599	1.94274	1.5429	2.2381	1.4012
2	207	2	same	3	2.38837	1.4183	1.86174	1.43065	1.96766	1.42594	2.42956	1.37376
2	207	2	same	5	2.31126	1.54515	1.86548	1.38751	1.95041	1.48793	2.20343	1.42546
2	207	2	same	7	1.98121	1.44913	1.8237	1.29176	1.91426	1.54154	2.1961	1.34117
2	207	2	same	9	1.86323	1.42349	1.96674	1.56782	1.88367	1.60163	1.97193	1.3006
2	207	2	different	3	3.078	1.37926	1.77495	1.32002	1.80447	1.43518	1.83915	1.30528
2	207	2	different	5	2.09838	1.47489	1.62261	1.1694	1.79737	1.43664	1.68918	1.23297
2	207	2	different	7	2.29713	1.51046	1.63693	1.14184	1.86384	1.44923	2.01023	1.14397
2	207	2	different	9	2.13316	1.43496	1.63435	1.21848	1.77149	1.33944	2.09681	1.15688
2	207	2	different	3	2.19715	1.63836	1.83455	1.50125	1.67988	1.31273	1.96822	1.16653
2	207	2	different	5	1.81104	1.43097	1.62838	1.288	1.91044	1.57307	2.30483	1.34612
2	207	2	different	7	2.1088	1.53424	1.70602	1.33278	1.80398	1.43469	2.12821	1.28352
2	207	2	different	9	1.68162	1.47405	1.89802	1.41301	1.95434	1.53032	1.9574	1.2371
2	207	2	different	3	1.97822	1.4816	1.98928	1.3495	1.78264	1.23495	2.37825	1.30133
2	207	2	different	5	2.40214	1.57668	1.95787	1.45106	1.95168	1.35713	2.3814	1.18323
2	207	2	different	7	2.57581	1.52374	1.72048	1.1675	1.85611	1.42023	2.37326	1.22856
2	207	2	different	9	2.4217	1.37357	1.77186	1.29308	1.98091	1.51747	2.09528	1.38179
2	207	3	same	3	2.50413	1.5354	1.8629	1.41358	1.85114	1.37381	2.27569	1.28987
2	207	3	same	5	2.34261	1.50733	1.77651	1.38713	1.87392	1.54124	2.29166	1.39694
2	207	3	same	7	2.29045	1.51162	1.97076	1.51769	1.67989	1.19667	2.34057	1.3973
2	207	3	same	9	2.19216	1.4887	1.59175	1.27121	1.82503	1.51452	2.25281	1.41411
2	207	3	same	3	2.29002	1.49957	1.73409	1.2885	1.69044	1.21214	1.97147	1.2245
2	207	3	same	5	1.95575	1.37211	1.8223	1.34605	1.77279	1.26424	2.33115	1.51414
2	207	3	same	7	2.15374	1.48029	1.88806	1.48537	1.75412	1.32621	1.94053	1.53599
2	207	3	same	9	1.90587	1.72113	1.85479	1.31865	1.85546	1.31406	2.03148	1.30256
2	207	3	same	3	2.28555	1.48449	1.8775	1.43756	1.74712	1.20616	1.94371	1.23285
2	207	3	same	5	2.10869	1.57824	1.73615	1.31177	1.93076	1.41791	2.64235	1.54959
2	207	3	same	7	2.28336	1.57468	1.83535	1.51909	1.78499	1.33882	2.19294	1.54704
2	207	3	same	9	2.06843	1.82395	1.86914	1.50479	1.8176	1.44047	1.68387	1.09565
2	207	3	different	3	1.63297	1.41558	1.81931	1.33593	1.82716	1.32662	2.6291	1.18175
2	207	3	different	5	2.44963	1.36012	1.91187	1.41605	1.89562	1.35678	2.43738	1.11361
2	207	3	different	7	2.51355	1.26317	1.69488	1.27684	1.80946	1.3751	2.013	1.23213
2	207	3	different	9	2.18164	1.31012	1.83579	1.28742	1.83264	1.32208	2.35444	1.20011
2	207	3	different	3	2.28485	1.66955	1.85914	1.46177	1.63326	1.24222	1.86748	1.301
2	207	3	different	5	2.27706	1.43507	1.84198	1.40664	1.93643	1.55563	2.15468	1.40177
2	207	3	different	7	1.70376	1.50192	1.79267	1.51226	1.82719	1.4768	2.50062	1.40337
2	207	3	different	9	2.03884	1.46233	1.73276	1.28697	1.86615	1.32257	2.43338	1.35208
2	207	3	different	3	2.4323	1.74531	1.87521	1.40499	1.8764	1.31919	2.24834	1.1917
2	207	3	different	5	2.12614	1.67528	1.91145	1.44149	1.90602	1.39034	2.40868	1.48902
2	207	3	different	7	2.23787	1.7154	1.81275	1.44229	1.89623	1.55117	2.10916	1.45286
2	207	3	different	9	2.1617	1.74146	1.78303	1.35177	1.7525	1.33963	2.28229	1.48817
2	207	4	same	3	2.25431	1.48933	1.96198	1.51475	1.87733	1.41826	2.12913	1.43973
2	207	4	same	5	2.30247	1.54118	1.72172	1.32489	1.71897	1.29754	2.15387	1.23819
2	207	4	same	7	2.15862	1.57469	1.76295	1.40359	1.75233	1.45079	2.17832	1.37311
2	207	4	same	9	2.16249	1.56693	1.75118	1.28376	1.8204	1.32571	2.2724	1.34616
2	207	4	same	3	2.22342	1.32545	1.80053	1.40712	1.76715	1.31276	2.31828	1.18672
2	207	4	same	5	2.48043	0.834308	1.69273	1.20736	1.62221	1.11943	1.9232	1.32713
2	207	4	same	7	2.51153	1.24552	1.70208	1.19043	1.6689	1.15745	2.03499	1.29418
2	207	4	same	9	2.22403	1.42959	1.88959	1.41709	1.77915	1.37115	1.93825	1.35545
2	207	4	same	3	2.43566	1.34678	1.79972	1.34545	1.59999	1.1702	1.72373	1.29031
2	207	4	same	5	2.82471	1.50756	1.92387	1.58915	1.89455	1.57098	2.15587	1.36568
2	207	4	same	7	1.99637	1.31393	1.7103	1.35602	1.7653	1.40652	2.22996	1.25318
2	207	4	same	9	2.15816	1.37098	1.70994	1.28359	1.89088	1.47002	2.26527	1.32036
2	207	4	different	3	2.13006	1.42324	1.70559	1.28439	1.84288	1.52313	2.14034	1.35114
2	207	4	different	5	1.88553	1.47252	1.8043	1.4333	1.77463	1.54562	1.92948	1.32413
2	207	4	different	7	2.34255	1.50025	1.71981	1.25814	1.81682	1.21802	2.46195	1.38479
2	207	4	different	9	2.34631	1.74669	1.70964	1.32371	1.50719	1.16385	1.9702	1.46211
2	207	4	different	3	2.49049	1.39647	1.89173	1.46406	1.91941	1.43915	2.25681	1.35633
2	207	4	different	5	2.43985	1.39091	1.9137	1.40929	1.87784	1.37145	2.28563	1.34263
2	207	4	different	7	2.00058	1.48207	1.66112	1.19998	1.79507	1.31168	2.29561	1.46118
2	207	4	different	9	2.30318	1.31045	1.79966	1.48911	1.81882	1.39066	2.07994	1.18584
2	207	4	different	3	2.51489	1.28934	1.77522	1.26135	1.90657	1.43055	2.14938	1.35251
2	207	4	different	5	2.50248	1.40171	1.82167	1.36348	1.74013	1.24742	2.47973	1.38781
2	207	4	different	7	2.32642	1.46963	1.77327	1.27646	1.75538	1.2382	2.2478	1.43319
2	207	4	different	9	2.09836	1.24577	1.79107	1.36319	1.86578	1.45618	2.21303	1.43592
2	208	1	same	3	2.87109	1.4429	1.93252	1.36178	2.0278	1.41421	3.08302	1.23116
2	208	1	same	5	2.73312	1.31087	1.83553	1.21661	1.94972	1.3626	2.78429	1.25977
2	208	1	same	7	3.20344	1.33637	1.9359	1.23329	2.06363	1.36822	3.20619	1.18588
2	208	1	same	9	2.65476	1.33961	2.03667	1.31509	2.01188	1.36867	2.94744	1.15706
2	208	1	same	3	2.80394	1.22041	1.891	1.18286	1.96629	1.36167	2.85843	1.19355
2	208	1	same	5	2.95949	1.31693	1.94493	1.29326	1.88497	1.18398	2.96545	1.24897
2	208	1	same	7	2.7957	1.37536	1.74659	1.15335	1.88618	1.20368	2.24121	1.3348
2	208	1	same	9	3.0024	1.29442	1.84772	1.12519	1.93625	1.27832	2.91687	1.2567
2	208	1	same	3	2.998	1.25689	1.91357	1.2539	1.99525	1.32005	3.28106	1.27648
2	208	1	same	5	2.81746	1.4377	1.82481	1.22658	1.97307	1.39857	3.13643	1.27175
2	208	1	same	7	2.55531	1.23632	1.89758	1.27155	1.90894	1.33415	2.32704	1.21814
2	208	1	same	9	2.79343	1.43894	2.05444	1.36172	2.16104	1.46092	3.70769	1.3067
2	208	1	different	3	2.6437	1.27362	1.7511	1.16929	1.74973	1.1691	2.41289	1.04586
2	208	1	different	5	2.59518	1.12331	1.5533	1.01725	1.72682	1.23671	2.39087	1.16245
2	208	1	different	7	2.642	1.18078	1.55078	1.02618	1.67176	1.17009	2.40132	1.07064
2	208	1	different	9	2.47504	1.1085	1.69407	1.12492	1.80075	1.25364	2.46934	1.13038
2	208	1	different	3	2.84087	1.08695	1.56764	0.976395	1.63911	1.14557	2.6254	1.21193
2	208	1	different	5	2.62375	1.1829	1.67262	1.10301	1.71192	1.14502	2.53477	1.19369
2	208	1	different	7	2.46836	1.26207	1.65466	1.05591	1.76868	1.20543	2.19005	1.14941
2	208	1	different	9	2.86563	1.24168	1.76371	1.14719	1.76627	1.18885	2.35088	1.22381
2	208	1	different	3	2.71235	1.2171	1.52668	1.05905	1.58947	1.1278	2.40455	1.03651
2	208	1	different	5	2.54088	1.25821	1.57296	0.997367	1.67489	1.13257	2.58004	1.24065
2	208	1	different	7	2.73217	1.27405	1.7589	1.14745	1.98187	1.32312	3.08345	1.18975
2	208	1	different	9	3.02575	1.29704	1.77632	1.17206	1.95036	1.24856	2.94195	1.20012
2	208	2	same	3	2.9163	1.34479	1.82172	1.13601	1.84588	1.21264	3.26743	1.22123
2	208	2	same	5	3.01785	1.26738	1.86671	1.16312	1.95734	1.26792	3.28587	1.26836
2	208	2	same	7	3.35267	1.2902	1.93686	1.23805	1.9984	1.32406	3.31504	1.23244
2	208	2	same	9	3.18316	1.26987	2.0024	1.24835	1.91966	1.21168	3.20564	1.32791
2	208	2	same	3	3.04199	1.37058	1.99638	1.30802	1.98977	1.33107	3.63543	1.24054
2	208	2	same	5	3.34868	1.24124	1.89348	1.20801	1.93205	1.25312	1.61819	1.17081
2	208	2	same	7	3.59191	1.47821	1.84879	1.11754	1.81112	1.09756	2.80016	1.35566
2	208	2	same	9	3.07441	1.27244	1.8569	1.16584	1.96872	1.36781	3.16323	1.29191
2	208	2	same	3	2.97834	1.30607	1.84812	1.08787	2.06293	1.36081	3.58124	1.19227
2	208	2	same	5	3.13529	1.32741	1.93921	1.2286	1.92727	1.20201	2.89794	1.46243
2	208	2	same	7	3.43374	1.50612	2.11904	1.38366	2.13797	1.42798	3.47982	1.38434
2	208	2	same	9	3.55546	1.44152	2.27971	1.45832	2.09673	1.34583	3.4123	1.29885
2	208	2	different	3	2.70926	1.40169	1.80399	1.08607	1.7254	1.00924	1.5373	1.14313
2	208	2	different	5	2.75597	1.25609	1.85336	1.16868	1.81047	1.16979	3.30993	1.21761
2	208	2	different	7	3.3221	1.2835	1.69152	0.974755	1.79202	1.06314	3.40877	1.32207
2	208	2	different	9	2.96564	1.37241	1.85937	1.09655	1.99871	1.27856	2.43258	1.31462
2	208	2	different	3	3.15375	1.50665	1.86152	1.1399	1.95709	1.20776	3.4451	1.32208
2	208	2	different	5	3.40253	1.44973	1.85796	1.13886	2.0015	1.24317	3.32508	1.33883
2	208	2	different	7	3.15961	1.4651	2.01416	1.27642	2.02483	1.31753	1.75783	1.21485
2	208	2	different	9	3.65672	1.52171	1.96036	1.1586	2.1299	1.36515	3.80292	1.32244
2	208	2	different	3	3.1178	1.46493	1.89682	1.22213	1.92766	1.16179	3.07247	1.30917
2	208	2	different	5	3.14622	1.35203	1.79768	1.0347	1.72261	0.88334	1.59813	1.2125
2	208	2	different	7	2.98412	1.34496	1.94333	1.22586	1.81251	1.10255	3.46935	1.38961
2	208	2	different	9	3.21569	1.46173	2.10935	1.33052	1.99983	1.22554	3.59074	1.41753
2	208	3	same	3	3.10064	1.39199	1.86076	1.17166	1.89944	1.19007	3.33401	1.3312
2	208	3	same	5	3.28245	1.21579	1.80549	1.20529	1.92231	1.24589	3.15792	1.3029
2	208	3	same	7	3.25181	1.17027	1.83301	1.15259	1.88874	1.18568	3.18919	1.24951
2	208	3	same	9	3.03621	1.15794	1.83308	1.1672	1.84205	1.19736	3.4355	1.30836
2	208	3	same	3	2.91108	1.277	1.84528	1.16153	1.82245	1.18303	2.78839	1.1342
2	208	3	same	5	2.85246	1.14401	1.81663	1.16363	1.87701	1.21384	3.13063	1.23484
2	208	3	same	7	3.16477	1.32414	1.87323	1.15162	1.82086	1.20263	3.07771	1.28456
2	208	3	same	9	3.11443	1.23524	1.75233	1.04617	1.9982	1.35372	3.50148	1.26848
2	208	3	same	3	3.57636	1.33582	1.89111	1.21731	2.05124	1.33903	3.75339	1.21761
2	208	3	same	5	3.0267	1.20675	1.75523	1.07401	1.80988	1.1019	2.50798	1.21252
2	208	3	same	7	3.05601	1.23203	1.92511	1.2319	2.03623	1.33689	3.56304	1.29208
2	208	3	same	9	3.23869	1.33508	1.94917	1.29235	1.79944	1.14062	2.85146	1.34395
2	208	3	different	3	2.8366	1.32585	1.86353	1.33585	1.79239	1.15732	2.71526	1.2411
2	208	3	different	5	3.14408	1.30161	1.88506	1.24323	1.83015	1.16122	1.78224	1.34087
2	208	3	different	7	3.13008	1.23961	1.90694	1.17227	1.81247	1.16009	1.85202	1.34578
2	208	3	different	9	3.48662	1.32325	1.84663	1.07891	1.88577	1.26489	1.58925	1.13809
2	208	3	different	3	2.97559	1.35213	1.77041	1.15496	1.9975	1.41196	3.15943	1.08097
2	208	3	different	5	3.01796	1.20784	1.72806	1.0805	1.87607	1.17487	3.28778	1.1335
2	208	3	different	7	2.90834	1.24197	1.83276	1.16192	2.06836	1.40334	3.18508	1.05579
2	208	3	different	9	3.20884	1.33572	1.68577	1.01353	2.02337	1.34367	3.14136	1.15457
2	208	3	different	3	2.86152	1.38574	1.67515	1.03145	1.88501	1.25762	1.53774	1.13283
2	208	3	different	5	3.11194	1.14681	1.69717	1.05224	1.92596	1.28101	2.68801	1.08971
2	208	3	different	7	3.09473	1.27664	1.80917	1.1317	1.763	1.11789	2.40907	1.14234
2	208	3	different	9	3.32867	1.29254	1.67636	1.0229	1.90682	1.29747	2.90538	1.18673
2	208	4	same	3	2.99549	1.38374	1.79333	1.04898	1.8874	1.15413	3.21263	1.27252
2	208	4	same	5	3.28337	1.10506	1.97045	1.27019	1.93549	1.24186	3.48281	1.31833
2	208	4	same	7	3.23663	1.20843	2.02226	1.33637	1.97169	1.33034	2.99955	1.25006
2	208	4	same	9	2.96691	1.13456	2.06187	1.2291	1.87796	1.18067	2.68029	1.2268
2	208	4	same	3	2.88307	1.28608	2.00556	1.35439	1.78455	1.15653	2.89186	1.20147
2	208	4	same	5	2.86412	1.3392	1.69885	1.05475	1.77621	1.15626	2.88852	1.34152
2	208	4	same	7	3.30472	1.25263	1.76239	1.09244	1.64566	1.12414	1.60391	1.28895
2	208	4	same	9	3.68395	1.15017	1.72345	1.03436	1.60159	1.00355	2.76891	1.39795
2	208	4	same	3	2.9874	1.38151	1.65923	1.00599	1.77303	1.24886	2.73068	1.23935
2	208	4	same	5	2.87008	1.16507	1.7607	1.13912	1.66977	1.135	2.60082	1.07181
2	208	4	same	7	2.47094	1.2201	1.71902	1.11289	1.74875	1.22112	2.61273	1.16907
2	208	4	same	9	2.94223	1.27539	1.8129	1.16578	1.55319	0.993402	2.53673	1.23726
2	208	4	different	3	2.54115	1.35834	1.81107	1.13667	1.75515	1.08433	2.6401	1.18424
2	208	4	different	5	2.90949	1.21195	1.63205	1.07116	1.62841	1.02124	2.63636	1.22736
2	208	4	different	7	3.25713	1.20837	1.80326	1.1244	1.77429	1.15127	2.69273	1.16468
2	208	4	different	9	2.92339	1.19162	1.79771	1.273	1.79515	1.19496	2.7971	1.20498
2	208	4	different	3	2.85797	1.30637	1.8326	1.1672	1.85374	1.18671	3.30718	1.38268
2	208	4	different	5	3.10387	1.25169	1.87636	1.17485	1.99521	1.29985	2.69356	1.15495
2	208	4	different	7	3.02522	1.27016	1.69173	1.02853	1.83461	1.14401	3.34557	1.21691
2	208	4	different	9	3.01956	1.35002	1.90659	1.20506	1.85663	1.20511	3.28624	1.22159
2	208	4	different	3	3.05769	1.28336	1.81713	1.15478	1.98435	1.37092	3.42037	1.23582
2	208	4	different	5	3.09857	1.32139	1.87954	1.23459	1.90816	1.25439	3.49355	1.28514
2	208	4	different	7	2.9808	1.38183	1.84372	1.27137	1.82388	1.14944	3.20195	1.2719
2	208	4	different	9	2.98556	1.40459	1.81973	1.11714	2.10318	1.42471	3.65279	1.33187
2	209	1	same	3	1.9461	1.0155	1.73172	1.285	1.62115	1.11012	2.55742	1.21223
2	209	1	same	5	2.53764	1.2486	1.71313	1.22627	1.68557	1.1892	2.47523	1.29436
2	209	1	same	7	2.07012	1.19455	1.83492	1.27409	1.80007	1.24103	2.18962	1.23125
2	209	1	same	9	2.79777	1.30866	1.66369	1.0702	1.68994	1.22189	1.52083	1.08757
2	209	1	same	3	1.84647	1.13046	1.76811	1.23664	1.66478	1.15803	2.22735	1.09313
2	209	1	same	5	2.49313	1.19413	1.54862	1.07353	1.74779	1.15467	2.76183	1.17818
2	209	1	same	7	2.47822	1.28247	1.79233	1.26393	1.79917	1.34252	2.27637	1.1572
2	209	1	same	9	2.41422	1.35474	1.64228	1.1785	1.73065	1.27646	2.38856	1.16567
2	209	1	same	3	1.9626	1.22167	1.25009	0.957696	1.47862	1.14525	1.76367	1.21146
2	209	1	same	5	2.24864	1.34643	1.46936	1.06033	1.59188	1.05102	1.5127	1.05661
2	209	1	same	7	2.2118	1.18771	1.55127	1.11277	1.6042	1.20189	2.25828	1.11195
2	209	1	same	9	2.65323	1.2767	1.65087	1.27177	1.61472	1.21958	2.22045	1.11753
2	209	1	different	3	2.44212	1.15686	1.52051	1.07784	1.71197	1.56734	1.49356	1.00759
2	209	1	different	5	2.24261	1.17216	1.28636	1.0403	1.44914	1.15406	2.05801	1.17143
2	209	1	different	7	2.16605	1.16759	1.46516	1.0088	1.69977	1.31919	2.14062	1.07636
2	209	1	different	9	2.16322	1.4049	1.74199	1.25785	1.73243	1.31154	1.91839	1.19598
2	209	1	different	3	2.32916	1.1938	1.68891	1.25018	1.55077	1.09828	1.62342	1.12003
2	209	1	different	5	2.60663	1.21291	1.6651	1.30467	1.45461	1.10438	1.45736	1.02136
2	209	1	different	7	1.90136	1.2339	1.51181	1.05592	1.5547	1.11719	1.92626	1.09708
2	209	1	different	9	2.27658	1.1718	1.65865	1.19353	1.72068	1.24821	1.91647	1.10791
2	209	1	different	3	2.11023	1.44066	1.71836	1.2539	1.76587	1.28194	1.99246	1.00366
2	209	1	different	5	2.01572	1.16606	1.7106	1.22532	1.65202	1.17611	1.93161	1.15131
2	209	1	different	7	2.24606	1.25774	1.77034	1.21586	1.66488	1.15627	1.96024	1.21295
2	209	1	different	9	1.95977	1.28381	1.5768	1.26883	1.46466	1.18575	1.86357	1.19029
2	209	2	same	3	2.30283	1.40624	1.70836	1.26507	1.8909	1.40868	1.80167	1.20663
2	209	2	same	5	2.20136	1.32052	1.5388	1.15209	1.50505	1.15796	1.69501	1.28414
2	209	2	same	7	2.16203	1.23567	1.64971	1.23684	1.53922	1.13107	1.84485	1.06155
2	209	2	same	9	2.3455	1.29539	1.68876	1.17202	1.83001	1.35324	2.22497	1.04393
2	209	2	same	3	2.47857	1.52275	1.80728	1.23757	1.81298	1.22481	2.29042	1.2312
2	209	2	same	5	2.4575	1.4467	1.92083	1.3724	1.94435	1.3531	1.70536	1.14947
2	209	2	same	7	2.31852	1.53441	1.72748	1.21518	1.75447	1.24727	1.93065	1.15862
2	209	2	same	9	2.22995	1.17694	1.66014	1.21821	1.61454	1.13217	2.16047	1.11546
2	209	2	same	3	2.24924	1.32608	1.71848	1.19933	1.78514	1.26784	1.99382	1.11365
2	209	2	same	5	1.89911	1.2449	1.59259	1.12435	1.73117	1.18983	2.23491	1.03427
2	209	2	same	7	2.00568	1.2468	1.6081	1.10434	1.66046	1.15568	2.17634	1.15995
2	209	2	same	9	2.13754	1.295	1.61519	1.08624	1.72458	1.11953	2.18897	1.21972
2	209	2	different	3	2.2247	1.44139	1.69766	1.26872	1.54948	1.12	2.19687	1.18059
2	209	2	different	5	2.06822	1.11058	1.69755	1.31999	1.61887	1.21006	1.93112	1.11855
2	209	2	different	7	1.97491	1.36996	1.62151	1.17975	1.70346	1.29967	1.97776	1.22918
2	209	2	different	9	2.23694	1.20563	1.70204	1.25329	1.65919	1.18731	2.01274	1.21155
2	209	2	different	3	2.17734	1.3952	1.83779	1.34236	1.68086	1.12991	2.24441	1.17695
2	209	2	different	5	2.71578	1.19075	1.70907	1.23534	1.71153	1.22791	2.30323	1.17508
2	209	2	different	7	2.5726	1.32075	1.79343	1.25548	1.85546	1.41651	2.25312	1.24764
2	209	2	different	9	2.51616	1.38179	1.80198	1.31259	1.64848	1.1431	1.84114	1.11025
2	209	2	different	3	2.41579	1.16872	1.93584	1.33082	1.69677	1.1821	2.50761	1.09082
2	209	2	different	5	2.31003	1.24396	1.75826	1.18942	1.82443	1.33975	1.93798	1.06005
2	209	2	different	7	2.18491	1.30061	1.81536	1.27511	1.77648	1.26597	1.83194	1.00924
2	209	2	different	9	2.14234	1.23865	1.69429	1.25409	1.66406	1.18243	2.04693	1.16696
2	209	3	same	3	2.43182	1.73266	1.63901	1.12898	1.78562	1.43546	2.62481	1.15695
2	209	3	same	5	2.82288	1.30168	1.6336	1.10334	1.7866	1.34278	2.36141	1.1851
2	209	3	same	7	2.338	1.29484	1.60838	1.1044	1.73273	1.36264	1.83264	1.08205
2	209	3	same	9	2.303	1.43515	1.73045	1.19041	1.75325	1.25004	2.24627	1.20465
2	209	3	same	3	2.19097	1.29988	1.66434	1.3037	1.84233	1.39743	2.58122	1.2445
2	209	3	same	5	2.37739	1.31013	1.66114	1.11396	1.82176	1.23292	2.53313	1.29131
2	209	3	same	7	2.30791	1.03846	1.70372	1.23988	1.6965	1.15704	2.1352	1.24194
2	209	3	same	9	2.57783	1.17152	1.59513	1.1034	1.50123	1.04815	1.94895	1.13591
2	209	3	same	3	2.48472	1.55171	1.88975	1.32641	1.9807	1.39645	2.56134	1.27264
2	209	3	same	5	2.57803	1.16605	1.83108	1.28893	1.79852	1.31276	2.47565	1.3345
2	209	3	same	7	2.35105	1.32741	2.02655	1.35943	1.72082	1.14182	2.24413	1.39495
2	209	3	same	9	2.32169	1.27401	1.59296	1.13106	1.66428	1.26041	1.83747	1.18032
2	209	3	different	3	2.11285	1.31108	1.74446	1.26097	1.6441	1.16427	1.98879	1.14773
2	209	3	different	5	2.51888	1.30424	1.59409	1.20487	1.59657	1.24029	1.40124	1.1927
2	209	3	different	7	3.04391	1.41293	1.81546	1.17286	1.71777	1.25465	1.9102	1.19705
2	209	3	different	9	2.55401	1.40773	1.70331	1.1426	1.72237	1.20052	2.35819	1.29635
2	209	3	different	3	1.98221	1.18001	1.7414	1.23202	1.68927	1.21772	1.98894	1.0419
2	209	3	different	5	2.34707	1.21042	1.757	1.22426	1.62464	1.10032	2.19123	1.0975
2	209	3	different	7	2.58338	1.40332	1.6006	1.19588	1.71901	1.29	1.56832	1.29044
2	209	3	different	9	2.27853	1.33799	1.83903	1.24694	1.88337	1.34831	2.04625	1.25913
2	209	3	different	3	2.7492	1.48944	1.7902	1.3055	1.92287	1.40988	2.2963	1.09029
2	209	3	different	5	3.13006	1.14133	1.6179	1.16451	1.83691	1.30286	2.84372	1.19868
2	209	3	different	7	2.55762	1.51781	1.66068	1.18394	1.80703	1.26982	2.54525	1.22177
2	209	3	different	9	2.58425	1.28559	1.60524	1.08083	1.89726	1.351	2.46428	1.21237
2	209	4	same	3	2.35259	1.47729	1.7563	1.23129	1.74262	1.18834	2.32046	1.42342
2	209	4	same	5	2.59323	1.35245	1.77583	1.19225	1.86034	1.20666	2.62365	1.42059
2	209	4	same	7	2.63162	1.42442	1.82028	1.1439	1.86897	1.24529	2.54538	1.36295
2	209	4	same	9	2.46862	1.41976	1.80869	1.22594	1.99827	1.40119	2.91812	1.23533
2	209	4	same	3	2.53345	1.42969	2.11524	1.51613	1.93599	1.32673	2.72499	1.26311
2	209	4	same	5	2.46737	1.39086	1.9293	1.26671	1.939	1.30157	2.74586	1.35316
2	209	4	same	7	2.77995	1.32592	1.97368	1.44571	1.8571	1.3232	2.20163	1.44859
2	209	4	same	9	2.64581	1.49592	1.84973	1.10505	1.95175	1.34524	2.33373	1.36325
2	209	4	same	3	2.43156	1.44749	1.81438	1.29661	1.68542	1.15518	1.55524	1.20505
2	209	4	same	5	2.52741	1.35192	1.65588	1.09197	2.04353	1.58106	2.68427	1.14774
2	209	4	same	7	2.18897	1.30209	1.66711	1.20528	1.61911	1.15489	2.39987	1.22439
2	209	4	same	9	2.24893	1.23601	1.59702	1.18758	1.69174	1.24016	2.34915	1.29187
2	209	4	different	3	2.40447	1.23782	1.65222	1.18286	1.78446	1.25741	2.94221	1.22726
2	209	4	different	5	2.80591	1.34873	1.75386	1.20132	1.82404	1.24492	2.54284	1.20551
2	209	4	different	7	2.53736	1.19873	1.93092	1.37976	1.54932	1.02079	2.28746	1.37551
2	209	4	different	9	2.67057	1.41745	1.76437	1.10791	1.81163	1.23993	2.26228	1.29312
2	209	4	different	3	3.12293	1.42644	1.63392	1.07598	1.95765	1.50042	2.46071	1.19051
2	209	4	different	5	2.27064	1.41219	1.74343	1.23617	1.76969	1.35492	2.27474	1.30983
2	209	4	different	7	2.43569	1.31832	1.58471	1.01047	1.68028	1.22365	1.59036	1.24783
2	209	4	different	9	2.21288	1.45334	1.6386	1.10359	1.58195	1.04958	1.61661	1.31457
2	209	4	different	3	3.03688	1.27865	1.5872	1.03244	1.85286	1.38172	2.61019	1.1207
2	209	4	different	5	2.34552	1.34503	1.7881	1.28537	1.92457	1.37451	2.13371	1.18214
2	209	4	different	7	2.24074	1.37601	1.75325	1.27584	1.66935	1.27617	1.55953	1.176
2	209	4	different	9	2.29152	1.50847	1.66881	1.25746	1.58757	1.19606	2.06938	1.37084
2	210	1	same	3	1.62558	1.05695	1.41206	0.968785	1.38325	0.976352	1.24042	0.900104
2	210	1	same	5	1.62834	0.808478	1.42735	1.02775	1.3422	0.979375	1.56545	0.865986
2	210	1	same	7	1.93647	1.03323	1.54442	1.03916	1.37594	1.00262	1.71851	1.07616
2	210	1	same	9	1.70742	1.0481	1.47916	1.08389	1.69574	1.40456	1.80926	0.98085
2	210	1	same	3	1.62301	0.983064	1.43758	0.951595	1.37957	0.990502	1.53181	0.999387
2	210	1	same	5	1.40991	0.786307	1.35783	1.03138	1.26019	0.880551	1.40626	0.98025
2	210	1	same	7	1.5863	1.00444	1.27649	0.881767	1.4161	0.929162	1.36422	0.828503
2	210	1	same	9	1.3825	1.00924	1.26435	0.923181	1.20938	0.78155	1.57887	0.944492
2	210	1	same	3	1.05699	0.768068	1.2813	0.946114	1.14688	0.874071	1.3002	0.88233
2	210	1	same	5	1.18136	0.895485	1.0793	0.813333	1.1276	0.825049	1.56018	0.78206
2	210	1	same	7	1.16235	0.697336	1.12311	0.927977	1.05746	0.797991	1.05415	0.778116
2	210	1	same	9	1.2397	1.09749	1.21521	1.12423	1.1439	0.987908	1.34873	0.977227
2	210	1	different	3	1.45753	0.751792	1.07658	0.704673	1.27162	0.898742	1.77807	0.832403
2	210	1	different	5	1.49394	0.873819	1.2709	0.946806	1.23318	0.818232	1.72947	0.952754
2	210	1	different	7	1.79999	0.942055	1.13801	0.837926	1.12091	0.842248	1.10552	0.984236
2	210	1	different	9	1.05141	0.831076	1.29131	0.980745	1.31911	1.03631	1.45018	0.907551
2	210	1	different	3	1.93405	0.878651	1.3493	1.0383	1.35161	1.14954	0.98091	0.972942
2	210	1	different	5	2.40867	0.994373	1.44622	1.22995	1.24858	0.973646	1.45825	0.921876
2	210	1	different	7	1.64452	1.02861	1.25296	0.866844	1.27758	1.02004	1.33993	1.01204
2	210	1	different	9	1.34992	0.966464	1.20184	0.91108	1.20379	1.07279	1.00556	0.809214
2	210	1	different	3	1.2359	0.888786	1.27001	1.03381	1.27943	1.00798	1.53827	0.960794
2	210	1	different	5	1.49672	1.03946	1.34711	1.00645	1.32745	1.0346	1.40253	0.9557
2	210	1	different	7	1.85867	0.896289	1.28875	1.05452	1.38017	1.01066	1.83022	1.07359
2	210	1	different	9	1.59059	1.03198	1.46708	1.15011	1.23576	0.81417	1.69913	0.881518
2	210	2	same	3	1.70033	0.930768	1.50911	1.16269	1.44461	1.06511	1.54065	1.03165
2	210	2	same	5	1.51827	0.972057	1.38687	0.963635	1.53084	1.08666	2.25305	1.14759
2	210	2	same	7	1.91866	0.951975	1.51372	1.03502	1.49345	1.05197	2.21048	1.09109
2	210	2	same	9	1.91575	1.15907	1.24678	1.00079	1.30606	1.04612	1.34541	0.891612
2	210	2	same	3	1.50361	1.06666	1.61794	1.26687	1.54743	1.01779	1.85011	0.926091
2	210	2	same	5	1.91813	0.743196	1.49303	1.10724	1.39577	0.968218	1.70167	0.950155
2	210	2	same	7	1.74334	1.09313	1.41339	1.04182	1.40399	1.07913	1.10172	0.885165
2	210	2	same	9	1.7351	0.941341	1.53498	1.08918	1.60349	1.20186	1.91047	1.05165
2	210	2	same	3	1.30867	0.845081	1.48268	1.12446	1.43868	1.00633	2.03895	0.935715
2	210	2	same	5	1.85236	0.964829	1.43177	0.995857	1.12715	0.81537	1.05043	0.847403
2	210	2	same	7	1.56827	0.799051	1.25739	0.955119	1.18575	0.867421	1.85466	0.876559
2	210	2	same	9	1.78871	0.84479	1.28248	0.840712	1.25157	0.840681	1.52151	0.853423
2	210	2	different	3	1.53536	0.998391	1.37399	1.02558	1.42396	0.990243	1.04667	0.885309
2	210	2	different	5	1.98783	0.928592	1.36463	1.1796	1.31233	0.999279	1.19548	0.775535
2	210	2	different	7	1.51087	0.942377	1.19376	0.857216	1.33274	0.979799	1.66172	0.776543
2	210	2	different	9	1.8637	0.954534	1.34712	1.03164	1.31615	0.958035	1.66301	0.817233
2	210	2	different	3	1.55428	0.887955	1.23506	0.9944	1.26964	1.00214	1.65652	0.961848
2	210	2	different	5	1.37863	0.782894	1.43336	1.1008	1.21283	0.811784	1.58592	0.879602
2	210	2	different	7	1.48562	1.02099	1.3168	1.02111	1.28918	0.898236	1.75618	0.979318
2	210	2	different	9	1.44241	0.944823	1.20808	0.819059	1.32581	1.05095	1.11543	0.787604
2	210	2	different	3	1.46917	1.08658	1.4293	1.05902	1.27423	0.9101	1.74984	1.0255
2	210	2	different	5	2.18905	0.984551	1.32729	0.975459	1.36826	1.05837	1.5335	0.983636
2	210	2	different	7	1.60878	0.911471	1.29565	0.923687	1.21206	0.869246	1.39552	0.967657
2	210	2	different	9	1.90104	0.887988	1.42885	0.972396	2.01592	1.51483	2.87927	0.919604
2	210	3	same	3	1.06914	0.884266	1.24692	0.894568	1.40818	0.956217	1.98927	0.942581
2	210	3	same	5	1.79475	0.84958	1.47024	0.987141	1.33921	0.767886	1.77686	0.975472
2	210	3	same	7	1.69696	1.02288	1.53338	1.14174	1.52271	1.00628	1.66927	1.03396
2	210	3	same	9	1.54838	0.857119	1.34866	1.09426	1.41819	1.03902	2.0311	0.98149
2	210	3	same	3	1.38136	0.962373	1.55842	1.16235	1.36737	0.999601	1.72959	0.953232
2	210	3	same	5	1.54807	0.917405	1.46448	1.08155	1.48951	0.969141	1.96789	0.972299
2	210	3	same	7	1.57125	0.996157	1.59011	1.17418	1.61156	1.20174	2.30704	0.936071
2	210	3	same	9	1.76521	0.939581	1.31261	0.999853	1.19925	0.932065	1.24029	0.96603
2	210	3	same	3	1.75184	1.11805	1.48624	1.07699	1.63257	1.24428	1.76762	0.942015
2	210	3	same	5	1.93384	0.764389	1.01471	0.722549	0.93565	0.694382	1.05877	0.854879
2	210	3	same	7	1.13677	0.814202	1.43251	1.18278	1.19175	0.916095	1.20721	1.05293
2	210	3	same	9	1.37348	0.931605	1.41523	1.22802	1.33835	1.0409	1.60283	1.06175
2	210	3	different	3	1.33801	0.724187	1.309	0.913562	1.18916	0.815761	1.76842	0.983463
2	210	3	different	5	1.61725	0.869226	1.12441	0.847931	1.15691	0.886027	1.11459	0.850495
2	210	3	different	7	1.32988	0.956245	1.07679	0.748705	1.13785	0.83629	1.33653	0.874422
2	210	3	different	9	1.44916	0.874493	1.08378	0.804139	1.11069	0.844296	1.38015	0.800277
2	210	3	different	3	1.40899	1.10365	1.34598	0.952364	1.25385	0.884575	1.26365	0.992529
2	210	3	different	5	1.97497	0.999952	1.36833	1.02137	1.21344	0.953873	1.14321	0.935607
2	210	3	different	7	1.36022	0.967941	1.25281	0.972977	1.25623	1.00314	1.27614	0.918435
2	210	3	different	9	1.3087	0.883152	1.13194	0.89823	0.997624	0.702983	1.4216	0.930599
2	210	3	different	3	1.64952	0.96358	1.32508	1.03366	1.26244	1.04462	1.46835	0.815037
2	210	3	different	5	1.46833	0.846109	1.14287	0.822858	1.10266	0.724348	1.84529	0.971656
2	210	3	different	7	1.52746	0.809153	1.24041	0.978869	1.05594	0.746445	1.36768	0.812365
2	210	3	different	9	1.18606	0.754488	1.04319	0.802254	0.907112	0.698917	1.06244	0.868782
2	210	4	same	3	1.47567	1.08115	1.23743	0.895108	1.23911	0.882468	1.30627	0.884012
2	210	4	same	5	1.29697	0.891849	1.29603	1.02202	1.11966	0.842367	1.23773	0.994922
2	210	4	same	7	1.31451	0.96207	1.29389	1.02144	1.27084	1.0825	1.26695	0.987749
2	210	4	same	9	1.30428	0.985567	1.16774	0.922509	1.01304	0.741694	1.2743	1.09718
2	210	4	same	3	1.03894	0.798266	1.1606	0.964697	1.03183	0.852081	1.11237	1.00237
2	210	4	same	5	1.59271	1.16247	1.48367	1.27301	1.34892	0.944268	1.4714	0.960958
2	210	4	same	7	2.15827	1.09529	1.55195	1.15226	1.65687	1.11224	2.16769	1.14058
2	210	4	same	9	2.13891	1.04294	1.62141	1.28704	1.47015	0.983971	1.50725	1.10887
2	210	4	same	3	1.07352	1.02206	1.51022	1.33042	1.37119	0.965442	1.80747	1.0535
2	210	4	same	5	2.17325	1.15246	1.39484	1.0625	1.2986	1.05708	1.32668	1.06611
2	210	4	same	7	1.3279	0.907488	1.46188	1.15409	1.61694	1.30125	2.50326	0.917428
2	210	4	same	9	1.52805	1.02343	1.22852	1.01144	1.15329	0.816422	1.37655	0.821161
2	210	4	different	3	1.25103	0.799505	1.26984	0.889311	1.28438	0.902255	1.61141	0.962485
2	210	4	different	5	1.82669	1.02792	1.51901	1.15296	1.30916	0.882729	1.48159	0.908838
2	210	4	different	7	1.64849	0.976094	1.33169	0.967169	1.34067	1.00358	1.73578	1.06513
2	210	4	different	9	1.22989	0.901582	1.3275	1.06812	1.45418	1.06601	2.02067	0.947959
2	210	4	different	3	1.41492	1.05259	1.46669	1.07823	1.64937	1.20893	2.82987	0.986057
2	210	4	different	5	1.6994	0.9884	1.10062	0.676895	1.60555	1.19193	2.01758	1.02234
2	210	4	different	7	1.56038	0.973489	1.44521	1.13982	1.44297	1.06026	2.2239	1.07909
2	210	4	different	9	1.49149	1.19604	1.46763	1.16792	1.20687	0.849021	1.70217	1.17482
2	210	4	different	3	1.2061	1.13214	1.50797	1.13322	1.48031	1.12976	1.65392	1.02775
2	210	4	different	5	1.62708	1.05026	1.59069	1.15641	1.44373	0.997239	1.66215	0.900278
2	210	4	different	7	1.67682	0.950193	1.31279	0.949945	1.39501	0.969152	1.67881	0.949336
2	210	4	different	9	1.36164	0.910941	1.15099	0.86909	1.04332	0.818718	1.14214	0.841769
2	211	1	same	3	2.00222	1.36082	1.95188	1.49404	1.93111	1.45486	2.31406	1.48265
2	211	1	same	5	2.16925	1.42709	1.81175	1.27432	1.88455	1.27778	2.11156	1.43653
2	211	1	same	7	2.32816	1.45662	1.94453	1.37025	1.76332	1.32116	2.04756	1.39474
2	211	1	same	9	2.45539	1.532	1.79725	1.3435	1.90002	1.42686	2.38777	1.33142
2	211	1	same	3	2.06303	1.34751	1.85983	1.50808	1.77143	1.32569	2.01331	1.50413
2	211	1	same	5	2.36883	1.32525	1.8895	1.33427	1.839	1.3808	1.85156	1.42685
2	211	1	same	7	2.25766	1.4002	1.80617	1.35931	1.76454	1.2561	2.22304	1.49465
2	211	1	same	9	1.73395	1.3087	1.83648	1.41303	1.74684	1.2255	2.221	1.60596
2	211	1	same	3	1.61302	1.43046	1.76853	1.28722	1.83606	1.38259	2.06107	1.36607
2	211	1	same	5	2.20564	1.18532	1.87248	1.46737	1.78057	1.29446	2.38109	1.44593
2	211	1	same	7	2.18063	1.38007	1.80849	1.43591	1.78841	1.26129	2.08115	1.35892
2	211	1	same	9	2.05919	1.44428	1.64076	1.22099	1.58031	1.16781	2.02632	1.3546
2	211	1	different	3	2.10354	1.20531	1.67144	1.19693	1.84067	1.38815	2.21891	1.38526
2	211	1	different	5	2.42706	1.23727	1.74832	1.36984	1.59839	1.16812	1.83913	1.2984
2	211	1	different	7	1.89513	1.33215	1.68877	1.16379	1.84301	1.29796	2.12742	1.40376
2	211	1	different	9	2.33124	1.24856	1.8143	1.33071	2.03775	1.47534	2.42486	1.29951
2	211	1	different	3	1.95811	1.44652	1.7857	1.46108	1.74528	1.32583	1.95091	1.22974
2	211	1	different	5	1.94314	1.26316	1.7049	1.28121	1.68703	1.31377	1.71204	1.30475
2	211	1	different	7	2.46389	1.31309	1.65167	1.30004	1.6056	1.30505	1.63232	1.29657
2	211	1	different	9	2.1034	1.29578	1.86449	1.40918	1.72866	1.19076	1.91664	1.24815
2	211	1	different	3	1.81973	1.39412	1.79733	1.44948	1.66692	1.27015	1.71223	1.22051
2	211	1	different	5	1.99535	1.43474	1.71241	1.24219	1.71291	1.33249	1.45563	1.18311
2	211	1	different	7	2.40641	1.27765	1.85622	1.3929	1.82838	1.41808	2.11303	1.32717
2	211	1	different	9	2.12855	1.1509	1.84355	1.28862	2.00079	1.44842	2.56297	1.49155
2	211	2	same	3	2.13989	1.6017	1.92677	1.57355	1.7718	1.38692	2.05813	1.27611
2	211	2	same	5	2.24454	1.32709	1.81687	1.28667	1.81345	1.34497	2.2469	1.49092
2	211	2	same	7	2.06184	1.27375	2.03586	1.49851	1.82078	1.2561	2.18845	1.34449
2	211	2	same	9	2.59419	1.38748	1.80744	1.36546	1.81748	1.31372	2.2742	1.44415
2	211	2	same	3	2.32841	1.33303	1.87525	1.33838	1.8735	1.37697	2.00662	1.49348
2	211	2	same	5	2.24504	1.45565	1.95327	1.48292	1.81471	1.35277	1.76182	1.3858
2	211	2	same	7	3.02185	1.33897	1.8762	1.33304	1.92663	1.37051	2.29393	1.53783
2	211	2	same	9	2.694	1.34641	1.8644	1.2894	2.11346	1.54264	2.53687	1.40002
2	211	2	same	3	2.04093	1.54882	1.70445	1.20295	1.8652	1.41781	1.6052	1.23975
2	211	2	same	5	1.92956	1.37323	1.86192	1.36323	1.79899	1.36091	2.62958	1.41203
2	211	2	same	7	1.89671	1.19426	1.98649	1.47219	1.76493	1.14691	2.70192	1.30081
2	211	2	same	9	2.67727	1.30558	1.7301	1.1463	1.85052	0.970855	3.02848	1.34079
2	211	2	different	3	2.20279	1.41008	1.78587	1.32062	1.72838	1.25842	2.45924	1.35552
2	211	2	different	5	2.32428	1.31577	1.91893	1.43413	1.93708	1.38127	2.76541	1.44708
2	211	2	different	7	2.51539	1.28628	1.85232	1.32503	1.79371	1.3822	2.39523	1.66079
2	211	2	different	9	2.56082	1.46548	1.96228	1.48079	1.96575	1.4264	1.99839	1.6635
2	211	2	different	3	1.79466	1.41105	2.00383	1.44855	1.84117	1.26787	2.42307	1.49991
2	211	2	different	5	2.34244	1.34832	1.97563	1.56835	1.91027	1.41691	2.53931	1.40761
2	211	2	different	7	2.56424	1.49252	2.09889	1.5575	2.16406	1.60545	2.37483	1.43762
2	211	2	different	9	2.53743	1.25741	1.92874	1.41335	2.11058	1.49361	2.56681	1.45825
2	211	2	different	3	2.23462	1.40115	2.08853	1.6598	2.20351	1.68838	2.64894	1.4708
2	211	2	different	5	2.40809	1.37015	2.3156	1.67495	2.3432	1.74189	2.73261	1.63231
2	211	2	different	7	2.51733	1.35884	1.93838	1.62447	2.24497	1.74336	3.00109	1.8445
2	211	2	different	9	3.30691	1.55934	2.14596	1.46312	2.43869	1.72742	2.22021	1.59835
2	211	3	same	3	2.0789	1.30446	1.77247	1.31206	1.785	1.36246	2.10451	1.22024
2	211	3	same	5	1.8582	1.27382	1.52778	1.13469	1.51061	1.16163	2.00173	1.23471
2	211	3	same	7	1.76747	1.13946	1.73208	1.28845	1.71173	1.27452	1.92115	1.25134
2	211	3	same	9	1.90765	1.15523	1.69357	1.21973	1.64363	1.1563	2.07712	1.30689
2	211	3	same	3	1.89995	1.47842	1.75913	1.35165	1.51973	1.06517	2.04549	1.19845
2	211	3	same	5	2.09937	1.01623	1.61421	1.20782	1.56808	1.15838	1.72464	1.12968
2	211	3	same	7	1.83571	1.21232	1.57303	1.26385	1.51554	1.15008	1.83238	1.29996
2	211	3	same	9	1.98532	1.09436	1.46039	1.19575	1.69504	1.39998	2.06621	1.36325
2	211	3	same	3	2.13399	1.39419	1.45849	1.05129	1.71352	1.25937	2.06247	1.42666
2	211	3	same	5	2.24605	1.36109	1.60731	1.18021	1.75548	1.26242	2.16254	1.32114
2	211	3	same	7	1.75776	1.20067	1.70801	1.33458	1.55443	1.02058	2.19062	1.44031
2	211	3	same	9	1.89235	1.15514	1.75664	1.38168	1.73209	1.26716	2.04269	1.29081
2	211	3	different	3	1.60903	1.11168	1.68343	1.20152	1.50681	0.995591	2.23368	1.19556
2	211	3	different	5	1.57207	1.18833	1.49124	1.05318	1.34005	0.975517	1.49788	1.19453
2	211	3	different	7	2.18652	1.15409	1.51216	1.15998	1.47931	1.10332	1.56534	1.12757
2	211	3	different	9	1.95414	1.07499	1.50131	1.02853	1.44738	1.08119	1.69009	1.11493
2	211	3	different	3	1.93554	1.18705	1.72326	1.23375	1.78925	1.34881	2.19573	1.20438
2	211	3	different	5	2.08458	1.27138	1.58249	1.23981	1.50324	1.097	2.09164	1.33049
2	211	3	different	7	1.91981	1.07106	1.51826	1.17724	1.51474	1.19815	1.86397	1.1809
2	211	3	different	9	1.86205	1.20347	1.66142	1.18849	1.57154	1.14239	1.59041	1.24218
2	211	3	different	3	1.92917	1.30451	1.81423	1.38728	1.67811	1.22275	1.87795	1.30179
2	211	3	different	5	1.93143	1.12172	1.8746	1.52837	1.80467	1.29462	2.33516	1.46871
2	211	3	different	7	1.8913	1.05854	1.67027	1.28177	1.48117	1.05734	1.69022	1.21069
2	211	3	different	9	1.87842	1.22797	1.59437	1.28922	1.52964	1.07626	1.92449	1.43432
2	211	4	same	3	1.89618	1.19328	1.71688	1.43174	1.49523	1.15101	1.62849	1.22614
2	211	4	same	5	2.05382	1.28312	1.57768	1.35709	1.51377	1.19553	1.88004	1.20869
2	211	4	same	7	1.81345	1.18717	1.48103	1.08552	1.5269	1.06448	2.18035	1.40593
2	211	4	same	9	1.69684	1.06987	1.72541	1.41501	1.40613	1.10418	1.39485	1.0608
2	211	4	same	3	2.1107	1.36122	1.79196	1.52743	1.59191	1.20474	1.48343	1.11298
2	211	4	same	5	1.63972	1.11618	1.40096	1.06416	1.41331	1.14043	1.55893	1.02327
2	211	4	same	7	1.33892	1.09333	1.37396	1.01645	1.34512	1.02787	1.63755	1.07641
2	211	4	same	9	1.55883	1.09097	1.50123	1.11829	1.46914	1.08564	1.56506	1.13179
2	211	4	same	3	1.81053	1.18444	1.59183	1.18911	1.51131	1.08984	1.55761	1.10001
2	211	4	same	5	1.63551	1.10615	1.55646	1.16095	1.38616	0.932466	1.5906	1.24545
2	211	4	same	7	2.20362	1.05783	1.71414	1.41925	1.43883	1.01102	1.91303	1.27944
2	211	4	same	9	1.9288	1.13515	1.547	1.0054	1.65154	1.17826	1.81373	1.14823
2	211	4	different	3	2.02601	1.11723	1.83949	1.56286	1.64117	1.18658	1.88062	1.11391
2	211	4	different	5	1.74877	1.17841	1.70835	1.28527	1.66637	1.23592	2.19185	1.31091
2	211	4	different	7	1.98976	1.23553	1.86243	1.55893	1.62333	1.14201	2.40852	1.45461
2	211	4	different	9	2.0436	1.2141	1.47478	1.18236	1.47848	1.11747	1.76949	1.23049
2	211	4	different	3	1.77967	1.06084	1.56983	1.23516	1.61868	1.20582	1.6024	1.12174
2	211	4	different	5	1.57209	1.18428	1.59613	1.40706	1.53776	1.22844	1.61613	1.13919
2	211	4	different	7	1.68841	1.20677	1.53966	1.14282	1.50381	1.01222	1.75103	1.17691
2	211	4	different	9	1.49539	1.12797	1.5005	1.20384	1.29789	0.905993	1.86613	1.23524
2	211	4	different	3	2.01741	1.09022	1.61046	1.31491	1.45325	1.02217	1.91252	1.19411
2	211	4	different	5	1.62155	1.01674	1.35696	1.21164	1.3209	1.10091	1.94622	1.27795
2	211	4	different	7	1.92505	1.07469	1.60905	1.38397	1.41492	1.09009	1.61598	1.32459
2	211	4	different	9	2.16902	1.21567	1.41718	1.02683	1.41369	0.972074	1.73144	1.21263
3	105	1	same	3	1.34347	0.920919	1.10656	1.03589	1.33235	1.24644	1.42208	1.00949
3	105	1	same	5	1.3002	0.979542	1.18865	1.09105	1.13112	0.901727	1.44464	0.966003
3	105	1	same	7	1.3981	0.963067	1.12424	0.960213	1.30794	1.19498	1.25737	1.01115
3	105	1	same	9	1.26536	1.07416	1.25085	1.25643	1.28749	1.14017	1.25209	1.07111
3	105	1	same	3	1.05218	0.973039	1.11059	1.07045	1.24974	1.3049	1.35247	0.942805
3	105	1	same	5	1.53349	1.24903	1.31583	1.04089	1.53539	1.37857	1.59803	1.26657
3	105	1	same	7	1.74585	1.11994	1.19381	0.947356	1.41972	1.19817	1.37751	1.0232
3	105	1	same	9	1.47905	0.9778	1.37929	1.1702	1.50092	1.35288	1.51023	1.18291
3	105	1	same	3	1.45563	1.15505	1.47127	1.24463	1.79022	1.58961	2.15141	1.39619
3	105	1	same	5	1.47	1.14486	1.51391	1.31001	1.57801	1.40486	1.53612	1.1276
3	105	1	same	7	1.51324	1.16309	1.59864	1.41551	1.49243	1.27544	1.55246	1.27305
3	105	1	same	9	1.65873	1.28035	1.50825	1.17175	1.6589	1.47606	1.67505	1.17482
3	105	1	different	3	1.13952	0.867826	1.25302	1.02536	1.2992	1.2682	1.04785	0.895415
3	105	1	different	5	0.970719	0.956335	1.07427	0.943095	1.16917	1.01128	1.23323	0.922646
3	105	1	different	7	1.37428	0.939354	1.0564	0.91374	1.02727	0.850268	1.16121	0.966932
3	105	1	different	9	1.11665	0.961098	1.02365	0.944895	1.07566	1.03884	1.11425	0.957337
3	105	1	different	3	1.4588	1.0033	1.50227	1.30392	1.66683	1.4324	1.53646	1.01035
3	105	1	different	5	1.53206	1.16729	1.3686	1.12415	1.4924	1.32753	1.38739	1.11298
3	105	1	different	7	1.39617	0.998648	1.42892	1.24924	1.37362	1.14595	1.40516	0.984727
3	105	1	different	9	1.36682	1.00264	1.34443	1.19674	1.40984	1.15213	1.42241	1.01307
3	105	1	different	3	1.49637	0.990336	1.43234	1.16474	1.44698	1.20666	1.59414	1.31267
3	105	1	different	5	1.8493	1.23453	1.42573	1.31975	1.5833	1.35366	1.99761	1.53258
3	105	1	different	7	1.67965	1.35125	1.45882	1.14001	1.615	1.30372	1.77098	1.42125
3	105	1	different	9	1.7139	1.34104	1.32978	1.08976	1.48823	1.28406	1.6615	1.25512
3	105	2	same	3	1.19742	0.963089	1.03152	0.910814	1.11839	0.982967	1.02078	0.802767
3	105	2	same	5	1.05116	0.967336	0.942578	0.82726	1.0848	1.00031	1.1293	0.87887
3	105	2	same	7	1.20737	0.968971	1.17556	0.993728	1.28101	1.05173	1.262	0.916279
3	105	2	same	9	1.31678	1.00506	1.11136	1.03346	1.1349	1.12219	1.10476	0.858296
3	105	2	same	3	1.09528	0.990974	1.13499	1.00003	1.14856	1.04397	1.16746	0.972196
3	105	2	same	5	1.16325	1.03541	1.11667	1.01212	1.10709	0.973247	1.06212	1.01427
3	105	2	same	7	1.45627	0.990108	1.09287	0.96913	1.27019	1.17471	1.37879	0.990426
3	105	2	same	9	1.27675	1.01394	1.32683	1.2031	1.37117	1.185	1.3428	0.839529
3	105	2	same	3	1.19271	1.16337	1.3445	1.10402	1.3037	1.01105	1.30059	0.921065
3	105	2	same	5	1.38894	1.03435	1.27917	0.956326	1.3558	1.11972	1.29713	1.0152
3	105	2	same	7	1.38112	1.0209	1.23794	1.04282	1.23406	0.985083	1.43071	1.10875
3	105	2	same	9	1.17095	1.05819	1.20579	1.04347	1.21733	1.0668	1.16622	0.957385
3	105	2	different	3	1.19057	1.11814	1.21306	0.990552	1.21961	1.03864	1.42764	1.12503
3	105	2	different	5	1.36966	0.948914	1.13444	1.07077	1.14577	1.07527	1.28506	1.06848
3	105	2	different	7	1.48538	1.06226	1.28471	1.17632	1.41648	1.24311	1.51098	0.895645
3	105	2	different	9	1.24836	0.948072	1.25577	1.0855	1.18779	1.03312	1.26032	1.02084
3	105	2	different	3	1.08267	1.04897	1.24201	1.08102	1.42901	1.35219	1.35349	0.929035
3	105	2	different	5	1.19698	0.994557	1.13655	1.06383	1.09335	0.933051	1.24414	1.02989
3	105	2	different	7	1.41494	1.11394	1.23055	1.21839	1.25862	1.11954	1.33728	1.01092
3	105	2	different	9	1.46306	0.929964	1.22231	1.15365	1.22242	1.22516	1.19473	0.975989
3	105	2	different	3	1.3733	0.912954	1.2915	1.01373	1.44848	1.2525	1.27619	0.917375
3	105	2	different	5	1.39413	1.11597	1.42108	1.1652	1.4153	1.25955	1.34587	1.17093
3	105	2	different	7	1.46945	1.09067	1.25898	0.933642	1.40749	1.16067	1.48605	1.15524
3	105	2	different	9	1.51559	1.08516	1.40269	1.14167	1.33175	1.00609	1.47264	1.08459
3	105	3	same	3	1.33875	1.04428	1.08073	0.983307	1.24151	1.14384	1.42651	0.957021
3	105	3	same	5	1.28982	1.02358	1.16948	1.00788	1.35434	1.18887	1.45147	1.09069
3	105	3	same	7	1.34437	1.23005	1.17695	1.06073	1.26522	1.01143	1.5457	1.15626
3	105	3	same	9	1.46042	1.0741	1.20129	0.978102	1.4006	1.19984	1.41652	1.12976
3	105	3	same	3	1.3883	1.1241	1.26601	1.00642	1.4303	1.24081	1.31356	0.987232
3	105	3	same	5	1.23436	1.13484	1.1693	1.06864	1.18073	1.06228	1.06476	0.868649
3	105	3	same	7	1.07566	1.07923	0.947566	0.905482	1.07177	0.964986	1.12345	0.973358
3	105	3	same	9	0.94614	0.954351	1.00887	0.946111	1.03446	0.963455	1.02695	0.87522
3	105	3	same	3	1.19668	1.05301	1.20573	1.05992	1.3072	1.27163	1.20824	1.05335
3	105	3	same	5	1.16516	0.893112	1.15269	0.961383	1.19696	1.00407	1.17691	0.958981
3	105	3	same	7	1.10118	0.877515	1.0635	0.822944	1.16296	0.962492	1.16653	0.92581
3	105	3	same	9	1.24652	0.959584	1.16312	0.958655	1.227	1.00894	1.34223	1.08115
3	105	3	different	3	1.35829	0.952299	1.06255	0.908064	1.1509	1.10433	1.15078	0.984585
3	105	3	different	5	1.02291	0.893139	1.04344	0.990608	1.19833	1.12836	1.08779	0.89483
3	105	3	different	7	0.948355	0.850109	1.25669	1.05669	1.41958	1.21939	1.30624	1.10682
3	105	3	different	9	1.47904	1.17315	1.19559	1.08386	1.32324	1.16921	1.25985	0.978728
3	105	3	different	3	1.21401	1.18518	1.34792	1.26198	1.29926	1.07988	1.26785	1.0023
3	105	3	different	5	1.30037	0.99395	1.20926	1.1193	1.28269	1.16177	1.36144	1.03489
3	105	3	different	7	0.956381	0.86316	1.19673	1.14138	1.17761	1.04065	1.17464	1.01557
3	105	3	different	9	1.08695	0.999418	1.19308	0.982957	1.32396	1.08009	1.36234	1.08993
3	105	3	different	3	1.12944	1.12206	1.18328	0.980063	1.25304	1.13419	1.20095	0.978491
3	105	3	different	5	1.21458	0.964042	1.1663	0.971889	1.13194	0.990279	1.21959	1.05205
3	105	3	different	7	1.31134	1.07293	1.1376	0.979467	1.22669	1.11127	1.39163	1.1201
3	105	3	different	9	1.08671	0.890644	1.08762	0.927092	1.14096	1.05128	1.09066	0.999507
3	105	4	same	3	1.38233	1.036	1.25914	1.09306	1.26618	1.1058	1.34309	1.08741
3	105	4	same	5	1.29196	1.0708	1.13025	0.990559	1.27781	1.06708	1.18864	1.00261
3	105	4	same	7	1.23286	1.03262	1.26585	1.12573	1.32636	1.06953	1.48489	1.12127
3	105	4	same	9	1.3861	1.13675	1.34607	1.2305	1.23101	1.01134	1.44372	1.16258
3	105	4	same	3	1.04122	1.02801	1.1641	0.954594	1.29924	1.16321	1.3283	0.978422
3	105	4	same	5	1.14796	1.04487	1.3279	1.14266	1.39442	1.30102	1.39378	1.09413
3	105	4	same	7	1.29936	1.13503	1.47165	1.23318	1.3427	1.11241	1.36288	1.04482
3	105	4	same	9	1.32662	1.2796	1.24323	1.07225	1.22846	0.95555	1.41589	1.20341
3	105	4	same	3	1.13317	1.38202	1.20977	1.1327	1.36731	1.25852	1.44647	1.09803
3	105	4	same	5	1.28564	1.04044	1.26037	1.13485	1.27632	1.07211	1.25757	1.12322
3	105	4	same	7	1.47192	1.21975	1.31035	1.03532	1.36753	1.11444	1.42542	1.1138
[truncated: 877 more rows]

## Sheet: Followers
Experiment	pair num	block	condition	round	1-Line	1-Corner	2-Line	2-Corner	3-Line	3-Corner	4-Line	4-Corner
1	301	1	same	3	3.47576	1.41058	2.15216	1.65707	1.92001	1.37557	2.31996	1.56496
1	301	1	same	5	3.1535	1.39175	2.28628	1.94379	2.02267	1.31248	2.76251	1.70461
1	301	1	same	7	2.38846	1.61888	2.4716	2.02631	2.3431	1.59613	2.5138	1.49883
1	301	1	same	9	2.78842	1.46839	2.45145	1.8581	2.18643	1.45289	2.21628	1.61203
1	301	1	same	3	1.98677	1.36016	1.90814	1.54184	1.74947	1.0984	2.62371	1.35284
1	301	1	same	5	1.99951	1.31517	1.97261	1.38955	1.86318	1.14502	2.99383	1.49055
1	301	1	same	7	2.28724	1.47041	2.2132	1.60312	1.64282	0.922298	2.42594	1.43466
1	301	1	same	9	2.02543	1.6843	1.72319	1.34768	1.81604	1.37254	2.17724	1.45877
1	301	1	same	3	2.0325	1.7926	1.90549	1.41801	1.99978	1.41572	2.32901	1.33496
1	301	1	same	5	2.27801	1.50783	2.01528	1.57399	1.89807	1.28089	2.20936	1.44971
1	301	1	same	7	2.96373	1.14286	2.03483	1.44521	1.59183	0.929495	2.88396	1.63741
1	301	1	same	9	3.28617	1.43539	2.02341	1.5385	1.74538	1.3983	1.74654	1.5045
1	301	1	different	3	3.07762	1.59776	2.03035	1.4161	1.97777	1.44956	2.09641	1.20174
1	301	1	different	5	3.72495	1.37479	2.00667	1.33816	2.15388	1.5125	2.43065	1.56972
1	301	1	different	7	3.29035	1.15286	1.84565	1.30713	1.5814	1.14488	2.16808	1.62466
1	301	1	different	9	2.74398	1.51678	2.07667	1.50607	1.72554	1.31217	2.09697	2.02725
1	301	1	different	3	3.07832	1.67231	2.09831	1.5298	1.73083	1.14481	2.59331	1.45282
1	301	1	different	5	2.90486	1.41858	1.97573	1.31813	1.91634	1.18434	2.97735	1.5728
1	301	1	different	7	2.72039	1.47911	2.10663	1.38142	1.91275	1.16595	3.00253	1.40988
1	301	1	different	9	2.72125	1.49503	2.05361	1.43506	1.79566	1.18591	1.71603	1.46214
1	301	1	different	3	2.76127	1.47623	1.86625	1.2839	1.79052	1.21994	1.95169	1.3961
1	301	1	different	5	3.45375	1.59357	2.14286	1.40964	2.02185	1.31242	1.73445	1.44592
1	301	1	different	7	2.49311	1.58539	2.0937	1.42163	1.95144	1.30884	2.40623	1.47765
1	301	1	different	9	2.79708	1.47507	1.97692	1.4377	1.94457	1.33002	2.54141	1.26255
1	301	2	same	3	3.83759	1.82405	2.57546	1.72365	2.66721	1.61235	3.56904	1.8389
1	301	2	same	5	3.92208	1.86777	2.85958	1.73754	2.98459	1.93989	2.15902	1.74692
1	301	2	same	7	4.90783	2.09279	2.77204	1.50194	2.86236	1.64182	2.52306	2.0266
1	301	2	same	9	4.49313	2.20917	3.09166	2.05612	2.79207	1.68623	3.50688	1.98112
1	301	2	same	3	4.15571	1.90072	3.34788	2.34812	2.89701	1.82197	2.69308	1.9634
1	301	2	same	5	4.98568	2.00125	3.11394	2.00413	3.22892	1.81439	4.24858	2.20063
1	301	2	same	7	5.8341	2.06051	3.03189	2.0418	3.07816	1.80792	2.55046	2.00252
1	301	2	same	9	5.00369	2.1863	3.3753	2.42324	3.09492	2.03547	4.44372	1.86899
1	301	2	same	3	3.12121	2.19917	3.1659	2.1419	3.07697	1.98686	2.61538	1.96334
1	301	2	same	5	5.33823	2.35326	3.44145	2.26556	3.13019	1.90615	2.56945	1.89921
1	301	2	same	7	5.19613	2.3896	2.76681	1.85836	2.59464	1.67164	3.59398	2.1183
1	301	2	same	9	4.27863	1.80445	2.45685	1.95815	2.30198	1.4542	3.55684	1.85463
1	301	2	different	3	2.89391	1.54224	2.13057	1.81744	1.97198	1.66456	1.95133	1.64174
1	301	2	different	5	2.70724	1.39684	2.30492	1.80316	2.17163	1.51007	2.71202	1.64119
1	301	2	different	7	2.93289	1.5612	2.42997	1.65714	2.12888	1.3539	2.83269	1.89363
1	301	2	different	9	2.9575	1.34785	2.299	1.8897	2.11482	1.60241	2.42168	1.69298
1	301	2	different	3	2.75081	1.57019	2.15268	1.48192	2.07441	1.43306	2.18089	1.56668
1	301	2	different	5	2.16753	1.77837	2.20965	1.76139	2.02054	1.40919	2.26725	1.39708
1	301	2	different	7	2.91251	1.72242	2.22783	1.76751	2.35277	1.62386	2.80266	1.70747
1	301	2	different	9	3.49247	1.48246	2.32967	1.74028	2.36875	1.55328	2.94714	1.65443
1	301	2	different	3	2.62651	1.57146	2.34711	1.70944	2.00815	1.27107	2.78203	1.39144
1	301	2	different	5	3.27496	1.46256	2.20333	1.46721	2.32066	1.57102	2.8206	1.52914
1	301	2	different	7	2.99057	1.71507	2.3961	1.67027	2.43711	1.63091	2.98465	1.83327
1	301	2	different	9	2.32039	1.70141	2.38054	1.65655	2.43334	1.60041	2.58809	1.72081
1	301	3	same	3	3.50945	1.61527	2.26332	1.82326	2.2049	1.43603	2.43784	1.40086
1	301	3	same	5	3.80096	1.41568	2.28265	1.72963	2.15773	1.51015	3.4389	1.80436
1	301	3	same	7	3.29512	1.38213	2.20999	1.58629	2.05842	1.35155	2.96707	1.60617
1	301	3	same	9	3.37141	1.52563	2.2517	1.59182	2.0184	1.27704	3.23283	1.77612
1	301	3	same	3	2.74231	1.6374	2.31916	1.7452	2.10731	1.58073	2.24691	1.46803
1	301	3	same	5	3.41549	1.52708	2.17385	1.49617	2.20981	1.48885	2.6378	1.5156
1	301	3	same	7	3.95713	1.54886	2.09456	1.43078	2.22351	1.41972	2.87253	1.5688
1	301	3	same	9	4.1307	1.56555	2.14522	1.43338	2.33993	1.5088	2.63701	1.66871
1	301	3	same	3	3.07513	1.49284	2.28853	1.63521	2.02061	1.30122	2.55719	1.47538
1	301	3	same	5	2.96764	1.5088	2.05973	1.38058	2.24364	1.44761	3.05502	1.4825
1	301	3	same	7	2.97838	1.54721	2.1968	1.46056	2.17284	1.38376	3.59695	1.59774
1	301	3	same	9	3.0498	1.51331	2.26232	1.552	2.1818	1.44446	2.7339	1.52564
1	301	3	different	3	3.05852	1.39139	2.2617	1.50088	2.13957	1.58953	2.27318	1.61018
1	301	3	different	5	2.23941	1.5878	2.06441	1.76555	1.77533	1.37015	2.11588	1.62658
1	301	3	different	7	2.18789	1.62905	1.92491	1.57655	1.85732	1.2672	2.57223	1.47006
1	301	3	different	9	2.20505	1.70141	1.90187	1.5843	1.83005	1.40932	2.29917	1.48853
1	301	3	different	3	2.0503	1.5603	1.97901	1.53925	2.03812	1.52759	2.63189	1.6017
1	301	3	different	5	2.75587	1.74744	2.31377	1.9836	1.95569	1.57082	2.03892	1.45091
1	301	3	different	7	2.57021	1.6042	2.07864	1.59251	2.18271	1.59598	2.6931	1.70823
1	301	3	different	9	2.82942	1.6011	2.29345	1.73364	2.23424	1.58279	2.31618	1.80066
1	301	3	different	3	2.88212	1.8759	2.33294	1.75808	2.05137	1.37315	2.75376	1.94383
1	301	3	different	5	2.59186	1.89499	2.23517	1.89792	1.99674	1.57345	2.43597	2.0251
1	301	3	different	7	2.44647	1.76715	2.15038	1.75297	2.0203	1.46527	2.7506	2.28952
1	301	3	different	9	2.72955	1.66204	1.64497	1.28925	1.81092	1.63748	2.16322	2.0996
1	301	4	same	3	4.27354	1.72385	2.60234	1.77587	2.55856	1.63883	3.39776	1.83429
1	301	4	same	5	3.84273	1.72063	2.67612	1.76201	2.51253	1.56294	3.57264	1.84963
1	301	4	same	7	4.94253	1.75443	2.62301	1.80224	2.58359	1.85689	3.05993	1.82541
1	301	4	same	9	4.71091	2.00096	2.73076	1.72708	2.53139	1.56285	2.99283	1.98087
1	301	4	same	3	2.55597	1.8456	2.47099	1.80667	2.26151	1.3412	3.12499	1.67464
1	301	4	same	5	3.50219	1.48596	2.2102	1.60244	2.19607	1.51792	3.36344	1.67302
1	301	4	same	7	3.85816	1.64802	2.47344	1.82753	2.30794	1.53955	2.82724	1.65728
1	301	4	same	9	3.27104	1.74652	2.55964	1.56468	2.19504	1.32584	3.41578	1.70657
1	301	4	same	3	3.78006	1.91001	2.71051	1.89787	2.80442	1.7925	3.91005	1.67964
1	301	4	same	5	3.42095	1.91215	2.75095	1.83509	2.78436	1.76684	3.71538	1.99155
1	301	4	same	7	4.16548	1.9948	2.73653	1.76678	2.54167	1.59852	2.91221	2.11256
1	301	4	same	9	4.59299	1.9662	2.62297	1.65047	2.71461	1.78982	3.37675	2.03564
1	301	4	different	3	2.81089	1.75982	2.43885	2.14599	2.27257	1.87674	2.37564	1.96125
1	301	4	different	5	2.61886	1.97737	2.17692	1.72613	2.05176	1.72717	2.25018	2.04078
1	301	4	different	7	2.72602	1.46221	2.62781	2.014	2.66981	1.99107	2.65507	1.87664
1	301	4	different	9	3.22578	1.52483	2.48769	1.92084	1.85084	1.48553	1.68473	1.68017
1	301	4	different	3	2.64884	1.89699	2.46691	1.89191	2.0543	1.43005	2.69871	1.92521
1	301	4	different	5	3.35957	2.16309	2.18277	1.61424	2.14344	1.66627	2.62143	2.07634
1	301	4	different	7	3.30121	2.02532	2.3322	1.71094	2.31974	1.59414	2.24405	1.93906
1	301	4	different	9	2.88132	1.56823	2.37339	1.80948	2.21688	1.48728	2.87939	1.73031
1	301	4	different	3	2.55393	1.71232	2.52671	1.9182	2.22491	1.54062	2.74456	1.7316
1	301	4	different	5	3.22775	1.75234	2.72522	2.04435	2.26858	1.59741	2.94699	1.87703
1	301	4	different	7	3.3897	1.77732	2.63589	2.45353	2.46926	1.70061	2.51683	1.53825
1	301	4	different	9	3.87633	1.80423	2.44141	1.66491	2.29912	1.61139	3.21283	1.82302
1	302	1	same	3	2.30478	1.38968	1.6908	1.07482	1.87629	1.25797	2.40341	1.29777
1	302	1	same	5	2.50141	1.40057	1.71654	1.0652	1.77546	1.14655	2.50421	1.23049
1	302	1	same	7	2.63152	1.33269	1.72913	1.06866	1.82807	1.15134	2.34677	1.33959
1	302	1	same	9	2.63254	1.50515	1.80669	1.1916	1.76959	1.10741	2.41136	1.50068
1	302	1	same	3	2.99602	1.44365	1.89267	1.16735	1.85829	1.2434	2.30479	1.50172
1	302	1	same	5	2.4221	1.34781	2.02124	1.29748	2.02189	1.39614	2.95467	1.45765
1	302	1	same	7	2.82116	1.33685	1.84386	1.24909	1.8461	1.21692	2.89654	1.27461
1	302	1	same	9	2.68734	1.4889	1.95231	1.30346	1.85035	1.23822	2.16895	1.214
1	302	1	same	3	3.13415	1.38786	2.10453	1.42788	2.1549	1.37775	2.80844	1.50893
1	302	1	same	5	3.18623	1.49815	1.99817	1.26601	1.99673	1.21834	2.68984	1.53112
1	302	1	same	7	3.19959	1.56424	2.07186	1.24627	2.0462	1.25629	3.1543	1.51309
1	302	1	same	9	2.74981	1.54644	2.03894	1.32672	1.87049	1.13301	3.085	1.56078
1	302	1	different	3	1.93931	1.40824	1.65208	1.22329	1.77624	1.32553	2.61903	1.43083
1	302	1	different	5	2.18907	1.48598	1.75478	1.19573	2.00159	1.44451	2.47225	1.22417
1	302	1	different	7	2.77395	1.41808	1.49029	1.00977	2.03271	1.62944	1.84768	1.58245
1	302	1	different	9	2.59084	1.27016	1.74095	1.26218	2.10416	1.73253	2.35455	1.66695
1	302	1	different	3	2.30292	1.23071	1.49267	1.10062	1.93255	1.4109	2.45028	1.58425
1	302	1	different	5	2.04812	1.44882	1.67192	1.06929	2.20969	1.59806	2.3521	1.59347
1	302	1	different	7	2.44139	1.50512	1.87739	1.28175	2.04111	1.48745	2.70391	1.66117
1	302	1	different	9	2.94504	1.48606	1.91972	1.33089	1.72438	1.33689	1.97395	1.54166
1	302	1	different	3	2.2406	1.14208	1.68261	1.20062	1.71519	1.24648	2.3129	1.42157
1	302	1	different	5	2.58141	1.27374	1.73179	1.19225	1.7339	1.26311	2.5779	1.16513
1	302	1	different	7	2.96187	1.41336	1.73563	1.03932	1.54139	1.00522	2.09058	1.30716
1	302	1	different	9	3.0775	1.46634	1.77344	1.03028	1.77082	1.09534	2.61462	1.21275
1	302	2	same	3	3.84861	1.35069	2.11304	1.28513	2.15542	1.38042	2.82108	1.26042
1	302	2	same	5	3.45998	1.4678	2.31432	1.64359	2.21249	1.46102	2.78084	1.2689
1	302	2	same	7	3.15543	1.39021	2.17245	1.42683	2.24184	1.53493	2.8635	1.36844
1	302	2	same	9	3.33412	1.45244	2.16576	1.4215	2.00749	1.28367	2.03079	1.24679
1	302	2	same	3	3.5284	1.11273	1.96389	1.24982	2.05514	1.38127	2.47443	1.36713
1	302	2	same	5	3.45773	1.37099	1.87537	1.24174	1.97668	1.35069	2.49554	1.26493
1	302	2	same	7	3.54099	1.44446	1.88766	1.14594	1.99406	1.39785	2.68908	1.43344
1	302	2	same	9	3.18832	1.42061	2.02372	1.2848	2.15158	1.4965	2.30462	1.41924
1	302	2	same	3	2.92629	1.32079	1.91759	1.32193	1.98042	1.29205	2.36839	1.29547
1	302	2	same	5	2.80716	1.31218	1.88087	1.10751	2.03359	1.246	2.20878	1.3285
1	302	2	same	7	3.48304	1.39682	1.81288	1.05964	1.97333	1.1908	2.77239	1.45612
1	302	2	same	9	2.77043	1.49844	2.00904	1.3741	2.07272	1.43351	2.5842	1.33924
1	302	2	different	3	2.77726	1.43789	1.71819	1.00247	1.97614	1.4048	2.23748	1.40232
1	302	2	different	5	2.75443	1.54941	1.94553	1.32593	2.10882	1.51553	2.46543	1.51629
1	302	2	different	7	3.2901	1.58178	2.00075	1.28831	2.01499	1.45505	2.42617	1.35893
1	302	2	different	9	3.12907	1.503	1.80094	1.16676	1.51444	1.01655	2.10472	1.58198
1	302	3	same	3	2.39922	1.3978	1.91724	1.34423	1.97371	1.43218	2.08091	1.22495
1	302	3	same	5	2.46712	1.30772	1.66134	1.06592	1.8499	1.26939	2.50686	1.30276
1	302	3	same	7	2.57059	1.28721	1.7729	1.14265	1.74649	1.18472	2.21716	1.30587
1	302	3	same	9	2.65911	1.02147	1.61696	1.12743	1.90393	1.37397	2.30073	1.29628
1	302	3	same	3	2.25502	1.25909	1.84761	1.31792	2.0139	1.43084	2.59071	1.13627
1	302	3	same	5	2.4859	1.2713	2.06766	1.39856	1.87051	1.31331	2.11402	1.20581
1	302	3	same	7	2.78625	1.40593	1.77086	1.12564	1.91701	1.33085	2.51593	1.44178
1	302	3	same	9	2.55356	1.18934	1.74507	1.13939	1.85749	1.28723	2.4548	1.3398
1	302	3	same	3	2.35982	1.46425	1.93418	1.38666	1.59002	1.06944	2.04842	1.08261
1	302	3	same	5	2.43686	1.32665	1.66064	1.01164	1.82421	1.2016	2.28315	1.29679
1	302	3	same	7	2.40518	1.49675	1.8583	1.28709	1.78954	1.20518	2.61608	1.36061
1	302	3	same	9	2.59715	1.43806	1.93754	1.24586	1.71255	1.17598	2.14565	1.36644
1	302	3	different	3	3.08946	1.45825	1.95235	1.25765	2.13583	1.49348	2.35912	1.44111
1	302	3	different	5	3.02674	1.32677	1.99108	1.30077	1.88606	1.27194	2.74255	1.38289
1	302	3	different	7	2.31522	1.31739	1.88014	1.16169	1.90929	1.25339	2.40498	1.37786
1	302	3	different	9	2.8621	1.5004	1.67295	1.11685	1.66102	1.11391	1.74293	1.36424
1	302	3	different	3	2.14124	1.58906	1.87443	1.3102	2.10988	1.61519	2.0657	1.38126
1	302	3	different	5	2.26444	1.4941	1.87387	1.49465	1.6588	1.24329	1.98842	1.43826
1	302	3	different	7	1.92635	1.38181	1.60898	1.16436	1.6496	1.1965	1.94806	1.34196
1	302	3	different	9	1.88773	1.37714	1.56656	1.19253	1.75244	1.42586	1.69557	1.24474
1	302	4	same	3	2.62119	1.35199	1.98809	1.34447	2.05575	1.50513	2.015	1.27052
1	302	4	same	5	2.30472	1.20582	1.88853	1.35375	1.86041	1.28564	2.58195	1.52917
1	302	4	same	7	2.78084	1.32579	1.90546	1.31941	1.8406	1.12912	2.31424	1.33785
1	302	4	same	9	2.55438	1.40171	1.8909	1.2566	1.85175	1.24373	2.55665	1.38715
1	302	4	same	3	2.86848	1.60319	2.08854	1.3914	2.23495	1.64051	2.28722	1.40433
1	302	4	same	5	2.70836	1.69868	2.04365	1.32394	1.84251	1.34798	2.08192	1.41707
1	302	4	same	7	2.80357	1.30641	1.94002	1.24833	2.06755	1.40237	2.90549	1.80745
1	302	4	same	9	3.42022	1.55474	2.18545	1.52941	2.23532	1.47252	3.0721	1.63387
1	302	4	same	3	2.46731	1.22539	2.03055	1.55075	2.09768	1.50421	2.51957	1.45532
1	302	4	same	5	2.84361	1.33346	2.08954	1.45444	2.02308	1.42861	2.56475	1.49044
1	302	4	same	7	2.46034	1.27181	1.90955	1.35805	1.96669	1.37044	2.5355	1.46456
1	302	4	same	9	2.43175	1.30777	2.29478	1.65006	1.98036	1.36787	2.17408	1.58735
1	302	4	different	3	2.15528	1.24506	1.55779	1.11241	1.77187	1.43487	1.63952	1.37079
1	302	4	different	5	2.14396	1.19157	1.60523	1.14297	1.75919	1.37779	2.09651	1.29668
1	302	4	different	7	2.16484	1.38269	1.60594	1.24105	1.70587	1.35667	1.92105	1.34759
1	302	4	different	9	1.8604	1.29057	1.55984	1.03414	1.91141	1.53427	1.74815	1.39641
1	302	4	different	3	2.37728	1.55828	2.1326	1.62917	2.12611	1.73185	1.98997	1.48277
1	302	4	different	5	2.3963	1.50482	1.90256	1.41837	1.42846	0.882756	2.41218	1.43474
1	302	4	different	7	2.24769	1.54345	1.86494	1.39357	1.80155	1.30174	1.99213	1.35984
1	302	4	different	9	2.51807	1.4429	1.67338	1.18483	1.87712	1.53263	2.15812	1.56331
1	302	4	different	3	2.44879	1.54986	1.92624	1.40935	1.85147	1.41662	1.94816	1.54021
1	302	4	different	5	2.24511	1.55498	1.88893	1.45849	1.76832	1.32797	2.13678	1.54578
1	302	4	different	7	2.40647	1.69288	1.82766	1.45552	1.63	1.3013	1.72041	1.25051
1	302	4	different	9	2.38372	1.77816	1.8565	1.43935	1.97486	1.50874	2.22326	1.4052
1	303	1	same	3	1.6747	1.16809	1.39971	0.950358	1.61904	1.11145	2.16482	1.13623
1	303	1	same	5	2.65177	1.05221	1.69047	1.13075	1.54376	0.91597	2.05309	1.26538
1	303	1	same	7	2.75769	1.25041	1.71381	1.19404	1.57389	1.11231	1.86131	1.39926
1	303	1	same	9	3.33914	1.43609	1.41577	1.0325	1.69434	1.16048	1.73026	1.07178
1	303	1	same	3	2.77399	1.31516	1.7797	1.30514	1.79934	1.22407	1.97369	1.35049
1	303	1	same	5	2.44061	1.12196	1.73224	1.21068	1.62405	0.901869	1.93129	1.34176
1	303	1	same	7	2.69793	1.13957	1.69881	1.18771	1.6782	1.08965	1.97401	1.42242
1	303	1	same	9	3.37114	1.31164	1.9414	1.19081	1.87071	1.21619	1.5853	1.30748
1	303	1	same	3	3.40532	1.11907	1.9769	1.28382	1.71874	1.01762	2.07238	1.38719
1	303	1	same	5	3.13114	1.11054	1.93922	1.3372	1.91639	1.26137	2.10896	1.24483
1	303	1	same	7	2.44539	1.21986	1.93399	1.23602	1.96139	1.1609	1.52892	1.24147
1	303	1	same	9	2.84158	1.39889	1.72047	1.2048	1.88346	1.24574	2.00626	1.2896
1	303	1	different	3	0.863626	1.10543	1.31189	1.00698	1.30939	1.00639	1.65267	1.17186
1	303	1	different	5	1.4157	1.02764	1.47771	1.0743	1.38742	1.01282	1.44198	1.11296
1	303	1	different	7	1.45773	0.973395	1.12408	0.962332	0.952517	0.814826	1.15563	1.03645
1	303	1	different	9	1.0504	1.04135	1.31848	1.04453	1.27631	1.04659	1.25008	1.09573
1	303	1	different	3	1.09805	0.982791	1.59162	1.29401	1.36645	1.09169	1.53552	1.18983
1	303	1	different	5	1.6625	1.11239	1.26384	1.20821	1.24158	1.16079	1.53115	1.28153
1	303	1	different	7	1.28437	1.05404	1.42236	1.27532	1.19362	0.952221	1.49323	1.23087
1	303	1	different	9	1.94409	0.941264	1.36265	1.16342	1.35274	1.01394	1.52488	1.24807
1	303	1	different	3	1.10489	1.15714	1.52863	1.13237	1.5456	1.28526	1.41163	1.16432
1	303	1	different	5	1.04463	0.895225	1.45716	1.12589	1.22453	0.914439	1.49791	0.992309
1	303	1	different	7	1.49219	0.861336	1.53376	1.11346	1.15792	0.74471	1.36804	1.052
1	303	1	different	9	1.3852	1.11095	1.27076	1.10523	1.28388	1.15267	1.29312	1.15264
1	303	2	same	3	1.8675	1.30488	2.11575	1.31534	2.09095	1.27251	2.57272	1.38326
1	303	2	same	5	2.76242	1.20228	1.83343	1.14386	2.15309	1.35064	2.31909	1.36699
1	303	2	same	7	2.76825	1.27089	1.75657	1.04037	1.95454	1.20324	2.35756	1.4498
1	303	2	same	9	2.79435	1.38172	2.07773	1.17042	1.84378	1.08427	2.5534	1.47768
1	303	2	same	3	3.95071	1.45156	2.1851	1.50226	2.08499	1.36713	1.66029	1.24802
1	303	2	same	5	3.7792	1.87659	2.00121	1.18874	2.04045	1.16784	2.39215	1.80921
1	303	2	same	7	4.28428	1.74066	2.26027	1.32571	2.19481	1.17634	2.00994	1.44957
1	303	2	same	9	3.99246	1.62224	2.28366	1.51487	2.33349	1.38821	3.56141	1.99112
1	303	2	same	3	3.20092	1.43363	2.32438	1.39453	1.82406	0.959484	3.01764	1.69591
1	303	2	same	5	3.18213	1.36759	2.01095	1.26361	1.83008	1.0526	2.5583	1.46318
1	303	2	same	7	3.74987	1.26191	2.06422	1.35598	1.74566	0.939819	3.52162	1.71489
1	303	2	same	9	3.31979	1.88598	2.51564	1.61454	1.75029	0.867598	3.11095	1.69324
1	303	2	different	3	2.17237	1.26842	2.24057	1.52567	2.2069	1.46964	2.2146	1.2307
1	303	2	different	5	1.46426	1.2242	2.13355	1.60723	1.60191	1.1019	1.47601	1.22035
1	303	2	different	7	3.03709	1.14446	1.74788	1.22975	1.49229	0.976084	1.97824	1.65005
1	303	2	different	9	2.56673	0.878701	1.77862	1.24316	1.98559	1.45919	2.93847	1.53902
1	303	2	different	3	1.87702	1.11296	1.59004	0.986953	1.46062	1.03883	2.0416	1.36616
1	303	2	different	5	2.07891	1.38458	2.19408	1.60989	1.71006	1.08009	1.98296	1.22413
1	303	2	different	7	1.5776	1.25305	1.87839	1.23858	1.53815	0.919774	1.95591	1.33359
1	303	2	different	9	2.4885	1.18907	1.75532	1.36574	1.61746	1.21598	1.61302	1.22399
1	303	2	different	3	2.75194	1.42367	1.65663	1.19026	1.77031	1.21748	2.17567	1.63448
1	303	2	different	5	3.18218	1.67712	2.11548	1.41829	2.07743	1.27282	1.94698	1.51901
1	303	2	different	7	2.93901	1.54223	2.37511	1.47875	2.25949	1.33042	1.85183	1.41797
1	303	2	different	9	3.39973	1.51427	2.18117	1.47747	1.88206	1.12146	2.40286	1.49207
1	303	3	same	3	2.59685	1.0799	1.79241	1.3461	1.70453	1.03693	2.5383	1.3028
1	303	3	same	5	2.22912	1.16682	1.72361	1.16002	1.61341	0.919128	2.84691	1.46926
1	303	3	same	7	2.70034	1.2704	1.77567	1.23055	1.47711	0.801174	2.1622	1.28826
1	303	3	same	9	2.92396	1.04031	1.61857	1.0293	1.61604	1.05575	1.73702	1.08232
1	303	3	same	3	2.44927	1.25315	1.71724	1.15327	1.47713	1.00777	1.65607	1.3065
1	303	3	same	5	2.24661	1.33366	1.46075	1.02977	1.72832	1.14989	1.62114	1.42295
1	303	3	same	7	3.04261	0.949395	1.79876	1.18223	1.6069	0.848556	2.24373	1.42387
1	303	3	same	9	2.50229	1.26998	1.71558	1.00355	1.58949	1.0599	1.84651	1.51397
1	303	3	same	3	2.62333	1.19783	1.71906	1.2776	1.49534	0.936305	1.8758	1.18929
1	303	3	same	5	2.09037	1.18996	1.89031	1.16555	1.51471	0.879103	1.37789	1.04731
1	303	3	same	7	2.29041	1.35925	1.61892	1.11067	1.60452	0.969197	1.72499	1.43728
1	303	3	same	9	2.0614	1.07627	1.80237	1.06908	1.60075	0.811063	1.87532	1.27979
1	303	3	different	3	1.09522	1.01963	1.11355	1.0495	1.02597	0.934124	0.919695	0.950888
1	303	3	different	5	1.02619	0.958009	1.37769	1.02865	1.2506	0.989203	1.4939	1.22516
1	303	3	different	7	1.59378	0.906059	1.31986	1.16042	1.12224	1.01793	1.34105	1.26324
1	303	3	different	9	1.0879	1.32103	1.83312	1.3895	1.52315	1.30289	1.19889	0.963871
1	303	3	different	3	1.14785	0.926327	1.25819	1.18821	1.02933	0.964261	1.02874	1.01839
1	303	3	different	5	1.26744	1.08116	1.38343	1.13599	1.21503	1.09801	1.35374	1.11631
1	303	3	different	7	1.02105	1.15359	1.37794	1.32522	1.40569	1.29938	1.47349	1.15675
1	303	3	different	9	1.06922	1.2987	1.74904	1.30805	1.57472	1.08927	1.75861	1.21065
1	303	3	different	3	0.838259	1.15997	1.2774	1.17667	1.15692	1.27391	0.797242	0.90667
1	303	3	different	5	0.993552	1.20707	1.04008	1.18764	1.04629	0.972005	1.25026	1.07866
1	303	3	different	7	1.44194	1.17612	1.26457	1.15963	1.13501	0.932983	1.29435	1.16962
1	303	3	different	9	0.924431	1.13716	1.29185	1.22308	1.08	0.90596	1.29829	0.950716
1	303	4	same	3	1.99997	1.22288	1.7456	1.26051	1.5957	1.07325	1.898	1.11253
1	303	4	same	5	1.58417	0.988457	1.90353	1.25222	1.68022	1.08739	2.02102	1.23888
1	303	4	same	7	2.46627	1.27618	1.72875	1.10615	1.8902	1.23931	2.09175	1.2796
1	303	4	same	9	2.53735	1.22174	1.62318	1.13885	1.86104	1.14344	2.1848	1.32373
1	303	4	same	3	2.05994	1.21319	1.75351	1.24066	1.64996	1.14189	1.56016	1.10145
1	303	4	same	5	2.56074	1.30711	1.74045	1.23442	1.87104	1.21538	1.9578	1.12886
1	303	4	same	7	1.83061	1.24716	1.81909	1.1573	1.63948	0.874723	1.86675	1.41614
1	303	4	same	9	2.74785	1.11014	1.79163	1.21736	1.73188	1.05921	1.45379	1.19287
1	303	4	same	3	2.27193	1.23173	1.97242	1.25422	1.74842	1.07083	2.2044	1.38559
1	303	4	same	5	2.94112	1.22028	1.90371	1.3733	1.62106	0.979589	1.73205	1.32668
1	303	4	same	7	2.99719	1.2746	1.87446	1.28375	1.85161	1.07016	1.43326	1.24083
1	303	4	same	9	2.90828	1.32832	1.79217	1.3381	1.85892	1.12642	2.25072	1.39415
1	303	4	different	3	1.19668	0.993652	1.35971	1.18206	1.31375	0.993697	1.58204	1.2261
1	303	4	different	5	2.06596	0.937409	0.951307	0.919585	0.95468	0.918121	1.20436	1.08585
1	303	4	different	7	1.03224	1.10264	1.19694	1.13146	1.19895	1.01042	1.25497	1.08759
1	303	4	different	9	0.902565	0.892037	1.19529	1.0023	1.01339	0.663718	1.27735	0.984534
1	303	4	different	3	0.986576	0.984706	1.04582	1.02722	0.993261	0.932896	1.24247	0.967891
1	303	4	different	5	1.3419	0.965797	0.97277	0.849661	0.899797	0.844793	1.1725	1.0892
1	303	4	different	7	1.40477	1.00202	1.18643	1.04482	1.17009	0.972789	1.35786	0.96811
1	303	4	different	9	1.13231	0.955373	1.05883	0.89515	1.00688	0.863611	1.07234	0.971335
1	303	4	different	3	1.26836	1.02542	1.44169	1.2184	1.2904	0.964886	1.37422	0.968471
1	303	4	different	5	1.74836	1.13307	1.36832	0.969641	1.36351	1.05038	1.27853	0.941235
1	303	4	different	7	2.05983	1.23506	1.71543	1.19553	1.62371	1.03395	1.81033	1.21978
1	303	4	different	9	2.20011	1.2862	1.25041	0.843314	1.47439	1.24708	1.5996	1.30265
1	304	1	same	3	2.31566	1.25875	1.73956	1.29637	1.90408	1.36346	2.7168	1.3878
1	304	1	same	5	2.32219	1.41405	1.92282	1.3665	1.89401	1.28144	2.47083	1.48311
1	304	1	same	7	2.82124	1.37509	1.98453	1.48637	2.03024	1.41755	2.37001	1.60763
1	304	1	same	9	3.17928	1.17291	1.77486	1.21487	1.94638	1.31566	2.33132	1.62661
1	304	1	same	3	2.63352	1.20032	1.73372	1.21602	2.07111	1.47012	2.49341	1.70125
1	304	1	same	5	3.36224	1.30659	1.86098	1.37627	1.93131	1.53908	2.37741	1.49872
1	304	1	same	7	3.77946	1.39245	2.01131	1.47268	2.03226	1.34477	2.86189	1.84948
1	304	1	same	9	3.76918	1.47769	2.26868	1.54985	2.33424	1.62305	2.87198	1.80248
1	304	1	same	3	3.0801	1.05498	1.83476	1.35654	1.99541	1.41154	2.33595	1.48937
1	304	1	same	5	2.92733	1.33735	1.96284	1.41124	1.97792	1.25298	2.96298	1.79212
1	304	1	same	7	3.74102	1.426	2.1668	1.69483	2.04128	1.37186	2.30721	1.60125
1	304	1	same	9	4.56766	1.26953	2.21709	1.60728	2.24305	1.49156	2.87247	1.93204
1	304	1	different	3	2.45443	1.14721	1.76531	1.3896	1.74922	1.29846	1.86204	1.29333
1	304	1	different	5	3.05552	1.08523	1.40642	1.0665	1.45655	1.04505	1.66403	1.1424
1	304	1	different	7	2.50273	1.15872	1.55636	1.1439	1.56969	1.14069	1.75432	1.2398
1	304	1	different	9	2.16247	0.957631	1.53772	1.12263	1.41711	0.934455	1.34892	1.14571
1	304	1	different	3	2.64396	1.26502	1.92118	1.46966	1.87488	1.32286	2.34572	1.49606
1	304	1	different	5	2.72269	1.20651	1.98453	1.54007	1.84415	1.33693	2.05727	1.27672
1	304	1	different	7	3.06573	1.25648	1.80631	1.36386	1.8257	1.27998	2.68175	1.43762
1	304	1	different	9	2.69102	1.23464	1.89899	1.39891	1.96887	1.33586	2.33664	1.41969
1	304	1	different	3	2.82837	1.37114	1.95145	1.43573	2.00248	1.34541	1.82882	1.44035
1	304	1	different	5	3.45493	1.41257	1.90605	1.28974	1.99453	1.36171	1.95165	1.54267
1	304	1	different	7	2.97164	1.54427	2.05778	1.42245	1.91289	1.36756	1.87549	1.43962
1	304	1	different	9	3.14413	1.27117	1.94941	1.36969	2.01916	1.35469	2.14524	1.56219
1	304	2	same	3	2.05146	1.5068	2.11925	1.45134	2.08062	1.44017	2.54585	1.66815
1	304	2	same	5	3.83873	1.3311	2.40394	1.87992	1.97942	1.40464	2.56772	1.55935
1	304	2	same	7	3.98908	1.38474	2.26435	1.56077	2.40045	1.5458	3.60698	1.73678
1	304	2	same	9	3.52123	1.30125	2.08074	1.57693	2.40384	1.63962	3.20803	1.87834
1	304	2	same	3	3.14176	0.949163	2.161	1.53001	2.13823	1.41414	3.14781	1.64366
1	304	2	same	5	3.15684	1.45011	2.33997	1.70206	2.31298	1.56785	2.47984	1.45919
1	304	2	same	7	3.91416	1.48031	2.41186	1.73897	2.2562	1.46903	1.89256	1.50923
1	304	2	same	9	3.64606	1.54216	2.56995	1.886	2.49046	1.67662	3.1392	1.93639
1	304	2	same	3	2.52155	1.60755	2.3942	1.82455	2.25501	1.45246	2.87946	1.75019
1	304	2	same	5	4.06257	1.53766	2.40465	1.68486	2.41768	1.45333	2.92993	1.85426
1	304	2	same	7	3.39815	1.29717	2.28863	1.47973	2.65791	1.8177	2.64346	1.83277
1	304	2	same	9	4.55946	1.71771	2.4461	1.6426	2.43575	1.53409	2.31801	1.78964
1	304	2	different	3	4.28049	1.88235	2.90198	2.10566	2.61039	2.1235	2.61299	1.90163
1	304	2	different	5	3.77129	1.43429	2.21891	1.61069	2.20344	1.52164	2.93992	1.90219
1	304	2	different	7	3.41196	1.4908	2.06787	1.40164	2.31251	1.45456	4.54632	2.00951
1	304	2	different	9	4.21454	1.57289	2.36165	1.66494	2.37158	1.57488	2.73036	1.63263
1	304	2	different	3	3.58798	1.53833	1.90319	1.39555	1.97922	1.44919	2.77998	1.76244
1	304	2	different	5	4.05429	1.60121	2.30922	1.60544	2.35693	1.55768	2.77099	1.91504
1	304	2	different	7	4.30852	1.61657	2.52273	1.81475	2.40001	1.67101	2.49398	1.98365
1	304	2	different	9	4.3813	1.81161	2.56218	1.66295	2.52229	1.58324	3.14387	1.8289
1	304	2	different	3	3.73289	1.62058	2.47503	1.72259	2.49639	1.60445	3.86369	1.67322
1	304	2	different	5	4.04175	1.52153	2.28777	1.67857	2.1189	1.32753	3.0729	1.60434
1	304	2	different	7	3.86818	1.41756	2.04086	1.36938	2.34708	1.67612	2.6113	1.47219
1	304	2	different	9	3.64528	1.26042	1.88614	1.33789	2.13475	1.4458	2.59439	1.57717
1	304	3	same	3	2.88016	1.52868	2.36053	1.78218	2.05578	1.30908	3.12918	1.86518
1	304	3	same	5	3.77346	1.66897	2.55418	1.85925	2.44543	1.59015	3.752	1.9773
1	304	3	same	7	4.5903	1.86031	2.48743	1.72006	2.62673	1.78143	2.50201	1.81045
1	304	3	same	9	4.29531	1.83345	2.56726	1.81043	2.61651	1.74173	3.13278	2.32089
1	304	3	same	3	4.7924	1.847	2.68686	2.0772	2.63911	1.6499	2.54187	1.99844
1	304	3	same	5	4.59767	1.70232	3.01136	2.10747	2.76272	1.81201	3.78195	1.93414
1	304	3	same	7	4.60026	1.95322	2.8739	1.9813	2.83288	1.89209	2.60983	1.99701
1	304	3	same	9	4.34875	1.79332	2.67335	1.92474	2.82267	1.93629	3.66493	1.65287
1	304	3	same	3	3.58791	1.83422	2.6478	1.84556	2.65592	1.65055	3.81114	2.18714
1	304	3	same	5	4.48401	2.00618	3.12396	2.21119	2.83266	1.86901	3.77042	2.26727
1	304	3	same	7	4.72729	2.20612	3.07918	2.27507	2.9165	2.07082	3.1244	2.34356
1	304	3	same	9	4.72343	1.95727	3.24009	2.28955	3.09723	2.15666	3.88651	2.16071
1	304	3	different	3	3.32023	1.8988	2.45419	1.92946	2.46282	2.03929	2.56673	1.93566
1	304	3	different	5	3.64695	2.01931	2.63905	1.91769	2.52741	1.76367	2.43834	1.99783
1	304	3	different	7	4.01333	2.03743	2.50901	1.75784	2.61578	2.00553	3.14503	2.06417
1	304	3	different	9	3.5094	2.01815	2.89596	2.16489	2.57557	1.69701	3.48933	1.94873
1	304	3	different	3	2.65607	1.53048	2.30135	1.77771	2.1601	1.5396	2.60489	1.89029
1	304	3	different	5	3.02499	1.53777	2.2121	1.73484	2.00435	1.51442	2.32912	1.89569
1	304	3	different	7	2.75904	1.34372	2.21662	1.74983	2.04242	1.45544	2.54597	1.82155
1	304	3	different	9	3.80124	1.63809	1.94059	1.37309	2.15692	1.5226	1.83971	1.42608
1	304	3	different	3	4.04392	1.63412	2.54293	1.75858	2.41295	1.55331	3.38204	1.76634
1	304	3	different	5	4.50001	1.65058	2.34622	1.62632	2.40873	1.62163	3.34042	1.93796
1	304	3	different	7	4.23485	1.76509	2.34191	1.55683	2.4949	1.68492	3.49009	1.83742
1	304	3	different	9	3.97221	1.65066	2.42634	1.6635	2.50483	1.66939	2.89397	1.71219
1	304	4	same	3	2.04628	1.3977	1.95389	1.59646	1.92842	1.28229	1.83472	1.55657
1	304	4	same	5	3.91053	1.45077	2.19118	1.61718	2.26506	1.48465	2.13722	1.69078
1	304	4	same	7	3.80052	1.60123	2.21764	1.48815	2.43481	1.61361	2.89528	1.60221
1	304	4	same	9	3.61401	1.74849	2.38822	1.67604	2.58113	1.68486	3.38949	1.85856
1	304	4	same	3	3.44121	1.31154	2.2888	1.62613	2.13361	1.2748	2.98637	1.80411
1	304	4	same	5	4.06237	1.50898	2.44817	1.67303	2.40592	1.44796	3.53124	1.91083
1	304	4	same	7	3.96739	1.6619	2.39132	1.71424	2.56719	1.73475	3.59815	2.30452
1	304	4	same	9	3.76489	1.70004	2.51638	1.71033	2.52328	1.62942	4.27287	1.93508
1	304	4	same	3	1.81919	1.32375	2.01151	1.4979	2.0213	1.40397	2.15112	1.36761
1	304	4	same	5	3.63304	1.30825	2.10099	1.53434	1.9233	1.29896	2.52354	1.52648
1	304	4	same	7	3.57731	1.33317	2.03038	1.57639	1.87156	1.36027	1.75979	1.30246
1	304	4	same	9	3.02902	1.4444	2.01664	1.44559	2.17143	1.48856	2.71128	1.6529
1	304	4	different	3	1.97385	1.2479	1.92699	1.63755	1.70206	1.27136	2.03117	1.47584
1	304	4	different	5	2.51486	1.07175	1.87647	1.56079	1.61552	1.42049	1.49205	1.28872
1	304	4	different	7	2.13973	1.17869	1.79189	1.55597	1.53139	1.172	1.6642	1.5224
1	304	4	different	9	2.01395	0.956506	1.42311	1.1005	1.35616	1.07499	1.44685	1.19814
1	304	4	different	3	2.39353	1.03793	1.4551	1.26762	1.28673	1.10286	1.32819	1.43212
1	304	4	different	5	1.15871	1.11055	1.45729	1.53673	1.15622	1.05535	1.1689	1.20762
1	304	4	different	7	0.996253	0.919024	1.50914	1.47431	1.24806	1.18849	1.17956	1.43783
1	304	4	different	9	1.0528	1.05022	1.36357	1.21475	1.21376	1.01419	1.28345	1.20658
1	304	4	different	3	2.45329	1.11489	1.62021	1.28223	1.58194	1.16552	1.76443	1.47682
1	304	4	different	5	2.86963	1.14567	1.61683	1.41659	1.35965	1.02087	1.49401	1.32739
1	304	4	different	7	2.07094	1.09669	1.89063	1.59616	1.50607	1.25823	1.36477	1.35851
1	304	4	different	9	2.14291	1.14293	1.80802	1.38006	1.68764	1.26406	2.12411	1.42355
1	305	1	same	3	1.72641	1.17114	1.77697	1.11382	1.60083	0.99606	1.56228	1.38734
1	305	1	same	5	2.35383	1.01547	1.54845	1.21306	1.38769	0.992137	2.25154	1.23915
1	305	1	same	7	2.87546	0.981751	1.80836	1.17908	1.51273	0.924588	1.85334	1.2105
1	305	1	same	9	1.9983	0.94196	1.64243	1.19753	1.44011	0.930583	1.92028	1.29658
1	305	1	same	3	2.32927	1.12561	1.73943	1.00304	1.65474	1.09454	2.16369	1.17847
1	305	1	same	5	2.84308	1.07423	1.65717	1.2839	1.3922	0.973377	2.04627	1.2906
1	305	1	same	7	2.6083	1.13218	2.06746	1.45805	1.76279	1.09945	2.38064	1.18518
1	305	1	same	9	2.68154	1.22353	2.07839	1.395	1.57327	1.0489	1.61053	1.35088
1	305	1	same	3	4.58395	1.21534	2.11154	1.45985	1.47165	0.883101	1.33622	1.2537
1	305	1	same	5	2.71237	0.9796	1.8728	1.44866	1.32523	0.835198	2.03898	1.33532
1	305	1	same	7	2.08612	1.22856	1.57497	1.59233	1.32778	1.18142	1.4752	1.15522
1	305	1	same	9	2.21322	1.07694	1.66605	1.25371	1.39404	0.823432	2.04392	1.28577
1	305	1	different	3	2.81955	0.870975	1.58549	0.900552	1.36998	0.813936	2.87371	0.835711
1	305	1	different	5	3.4799	1.28902	2.13753	1.531	1.55092	0.950845	1.67116	1.48768
1	305	1	different	7	2.77965	1.0666	1.84478	1.16165	1.96875	1.21741	3.02123	1.25617
1	305	1	different	9	3.95233	1.14938	1.83843	1.19291	1.6243	0.972717	1.60763	1.45282
1	305	1	different	3	1.71799	0.839242	1.11756	0.730322	0.975521	0.833793	0.996015	1.60912
1	305	1	different	5	3.25483	1.04289	1.62049	1.0512	1.49882	0.961117	2.30655	1.07668
1	305	1	different	7	2.43122	1.07246	1.5266	1.04602	1.29009	0.918601	1.48051	1.50536
1	305	1	different	9	2.10334	1.1033	1.47416	1.1875	1.35916	1.11347	1.54854	1.1833
1	305	1	different	3	2.29048	1.02049	1.47911	1.05301	1.59008	1.10846	2.0422	1.23333
1	305	1	different	5	2.20748	0.986087	1.63352	1.17265	1.50644	1.11529	1.91888	1.38654
1	305	1	different	7	2.07855	0.961062	1.65407	1.02976	1.63266	1.09783	2.01938	1.36
1	305	1	different	9	2.49619	0.998638	1.90746	1.20739	1.62906	1.01366	3.12437	1.31796
1	305	2	same	3	2.19255	1.06245	1.80488	1.22962	1.67225	1.06813	1.90968	1.24956
1	305	2	same	5	2.45608	1.19183	1.94887	1.50763	1.76586	1.1794	2.80577	1.50256
1	305	2	same	7	2.67857	1.20726	2.03598	1.34047	1.86292	1.18898	2.76264	1.63513
1	305	2	same	9	2.48072	1.5096	2.12767	1.6057	1.72219	1.0874	1.80054	1.62271
1	305	2	same	3	2.15813	1.04663	2.23207	1.70501	1.80049	0.988706	2.44206	1.76954
1	305	2	same	5	2.65884	1.405	2.29392	1.716	2.03184	1.18945	2.1187	1.72804
1	305	2	same	7	3.32287	1.70932	2.30894	1.65362	2.37549	1.54323	1.94151	1.77832
1	305	2	same	9	3.58538	1.56331	2.51139	2.07604	2.55289	1.71378	2.37322	2.16932
1	305	2	same	3	4.08629	1.62088	2.67179	1.89393	2.54587	1.5843	2.40007	1.98243
1	305	2	same	5	3.53403	1.64865	2.53794	1.78983	2.48231	1.71371	1.92106	1.71507
1	305	2	same	7	3.93015	1.57092	2.66834	1.91169	2.55504	1.62666	2.863	1.30777
1	305	2	same	9	5.47409	1.57559	2.50196	1.49296	2.07147	1.08977	2.18124	1.51223
1	305	2	different	3	1.64437	1.0496	1.18073	1.21698	1.07807	1.06972	1.11538	1.12492
1	305	2	different	5	2.23362	1.30251	1.46541	1.53008	1.10589	1.01187	1.16848	1.22681
1	305	2	different	7	1.98193	1.31739	1.5029	1.14811	1.4133	1.07374	1.29522	1.2919
1	305	2	different	9	1.76285	1.32174	1.67192	1.5512	1.35131	1.02442	1.73738	1.62674
1	305	2	different	3	1.74625	1.25248	1.15598	0.927886	1.1434	0.991635	1.26331	1.32412
1	305	2	different	5	1.08756	1.36125	1.35554	1.51555	1.24389	1.26911	1.35714	1.55116
1	305	2	different	7	1.05842	1.39768	1.66013	1.68902	1.37386	1.25213	1.42057	1.46513
1	305	2	different	9	2.0553	1.35101	1.59222	1.58303	1.41537	1.14938	1.67651	1.74784
1	305	2	different	3	1.30692	1.19135	1.32325	1.30312	1.4583	1.45732	1.54638	1.61828
1	305	2	different	5	1.29439	1.15813	1.4897	1.39497	1.2927	1.14197	1.40554	1.75252
1	305	2	different	7	1.50044	1.14671	1.32472	1.29463	1.03448	1.03262	1.14022	1.35332
1	305	2	different	9	2.37089	0.994783	1.76443	1.55276	1.29695	0.982971	1.4962	1.80534
1	305	3	same	3	2.31032	1.1219	1.78634	1.32873	1.72352	1.1854	1.44587	1.18739
1	305	3	same	5	2.3038	1.11087	1.52228	1.22328	1.35723	0.976541	1.91424	1.27182
1	305	3	same	7	2.00013	1.17699	1.71573	1.28585	1.40843	1.00166	1.63378	1.43729
1	305	3	same	9	2.62069	1.07697	1.72959	1.33414	1.63482	1.10613	2.54792	1.15092
1	305	3	same	3	1.15649	1.12335	1.84801	1.345	1.53517	1.14162	1.85584	1.36109
1	305	3	same	5	2.1332	1.11672	1.6673	1.32527	1.51775	1.02284	2.30376	1.23955
1	305	3	same	7	2.42329	0.865471	1.69621	1.10568	1.65247	1.06139	2.22547	1.19632
1	305	3	same	9	1.6784	0.984367	1.62963	1.37949	1.38119	0.967661	1.80989	1.16096
1	305	3	same	3	2.89705	0.957611	1.47697	1.42095	1.12748	0.987745	1.06489	0.95811
1	305	3	same	5	1.6428	1.15304	1.22301	1.2073	1.16079	1.11631	1.30616	1.00273
1	305	3	same	7	1.92081	0.910873	1.50372	1.07893	1.46535	1.11666	1.73782	1.20713
1	305	3	same	9	1.68727	0.98401	1.384	1.12523	1.23997	1.11725	1.11871	1.02575
1	305	3	different	3	1.60584	0.980562	1.13645	1.03291	1.07743	1.21267	1.12716	1.31152
1	305	3	different	5	1.14311	1.23022	1.41727	1.32826	1.34705	1.23868	1.43122	1.45827
1	305	3	different	7	1.27258	1.26282	1.69692	1.41711	1.41478	1.25957	1.48348	1.5783
1	305	3	different	9	1.24382	1.54679	1.65737	1.47639	1.29506	0.966894	1.61478	1.44503
1	305	3	different	3	1.20736	1.20069	1.1249	1.20755	1.02923	1.15166	1.20878	1.78522
1	305	3	different	5	1.32253	1.07883	1.17958	1.12409	1.00108	0.942505	1.24798	1.48208
1	305	3	different	7	1.56521	1.36708	1.59325	1.30297	1.48037	1.3863	1.73196	1.89017
1	305	3	different	9	1.59776	1.37456	1.51227	1.52215	1.23958	0.933981	1.94645	1.69497
1	305	3	different	3	1.35365	1.19153	1.20107	1.35908	1.27151	1.35154	1.74689	1.38908
1	305	3	different	5	1.58876	1.29068	1.3665	1.12155	1.47455	1.22084	1.92487	1.40699
1	305	3	different	7	1.93799	1.39233	1.42418	1.20271	1.39086	1.33996	1.25426	1.33367
1	305	3	different	9	2.7195	1.27338	1.20289	0.782563	1.5673	1.30842	1.63046	1.10762
1	305	4	same	3	1.86763	1.14488	2.32416	1.7523	1.68823	1.06336	2.14062	1.41732
1	305	4	same	5	2.47465	1.13054	2.10085	1.47905	1.88769	1.36821	2.30494	1.4265
1	305	4	same	7	2.69697	1.33941	2.15089	1.46783	1.85133	1.20542	2.16909	1.38953
1	305	4	same	9	2.2611	0.930878	1.76008	1.31416	1.53114	0.85965	1.75249	1.20106
1	305	4	same	3	1.97585	0.935202	2.10774	1.48631	1.86871	1.34182	2.07408	1.33881
1	305	4	same	5	2.17184	1.09831	1.88183	1.42789	1.72767	1.21444	2.2678	1.24208
1	305	4	same	7	2.14315	1.23591	1.67448	1.26811	1.95934	1.47237	1.32129	1.1481
1	305	4	same	9	2.2916	1.26327	1.95102	1.40669	1.81771	1.34537	1.361	1.2345
1	305	4	same	3	1.70988	1.28299	1.8868	1.21276	1.88953	1.24145	1.92828	1.284
1	305	4	same	5	2.10798	1.2761	2.0961	1.33402	1.83236	1.25203	1.46544	1.23984
1	305	4	same	7	3.08928	1.16908	2.02418	1.28616	2.01581	1.31113	2.92621	1.26507
1	305	4	same	9	2.39651	0.901136	1.86647	1.17468	1.93955	1.18564	2.85396	1.34082
1	305	4	different	3	1.31915	1.36759	1.37801	1.28201	1.33449	1.09973	1.76079	1.39314
1	305	4	different	5	1.79136	1.38464	1.46326	1.29505	1.63094	1.52704	1.63998	1.39261
1	305	4	different	7	1.73071	1.3031	1.6307	1.54283	1.62599	1.50088	2.1366	1.57654
1	305	4	different	9	1.89042	1.3747	1.6005	1.43258	1.63439	1.46847	2.05053	1.49641
1	305	4	different	3	2.14496	1.41923	1.99938	1.52745	1.59015	1.21969	1.3671	1.30824
1	305	4	different	5	2.07406	1.48107	1.86708	1.63637	1.80473	1.53521	2.03819	1.56084
1	305	4	different	7	1.97048	1.24335	1.70869	1.70846	1.4661	1.32917	1.80284	1.43847
1	305	4	different	9	1.88844	1.37391	1.91421	1.43945	1.97953	1.55514	2.40223	1.34957
1	305	4	different	3	2.17232	1.33289	1.46676	1.43315	1.54639	1.5022	1.41576	1.31272
1	305	4	different	5	1.6414	1.39612	1.30022	1.13036	1.36147	1.08369	1.32777	1.19424
1	305	4	different	7	2.20234	1.2202	1.65922	1.11209	1.37255	0.823761	2.64665	1.53
1	305	4	different	9	2.93388	1.55289	2.04186	1.46078	1.90789	1.40003	2.27695	1.27347
1	307	1	same	3	2.91712	1.71826	2.07072	1.48748	2.31727	1.46807	2.66295	1.89991
1	307	1	same	5	3.27904	1.81025	2.44535	2.00522	2.35652	1.70317	2.36152	1.92507
1	307	1	same	7	4.76997	1.7353	2.24964	1.61442	2.39736	1.54874	2.8227	2.04792
1	307	1	same	9	3.44333	1.85569	2.38093	1.75106	2.3717	1.61937	3.19477	2.98241
1	307	1	same	3	2.96351	1.62353	2.53252	1.90302	2.08892	1.31547	2.7273	1.8783
1	307	1	same	5	4.36645	1.52753	2.51067	2.05864	2.49641	1.979	2.36724	1.94238
1	307	1	same	7	3.85989	2.00683	2.72248	2.1662	2.24024	1.56187	2.77349	2.15419
1	307	1	same	9	3.82504	1.76207	2.3202	2.03641	2.27238	1.58909	2.83679	2.0624
1	307	1	same	3	3.04963	2.28743	2.73281	1.92447	2.69209	1.7859	2.93932	2.00607
1	307	1	same	5	3.36334	1.41295	2.21269	1.61915	2.38852	1.66951	2.68605	2.05516
1	307	1	same	7	3.26324	1.61734	2.4484	1.8693	2.37364	1.71697	2.4451	1.94655
1	307	1	same	9	4.40353	1.84468	2.54926	1.74263	2.80665	1.83565	3.57024	1.99018
1	307	1	different	3	1.28799	0.862408	0.980001	1.47182	0.961652	1.71089	0.896287	1.36896
1	307	1	different	5	0.729374	1.27731	1.05413	1.32789	1.1515	1.4754	1.0483	1.52905
1	307	1	different	7	0.804595	1.16651	1.06592	1.3857	1.15697	1.42061	1.19156	1.32083
1	307	1	different	9	1.12965	1.12274	1.18438	1.20612	1.33556	1.26982	1.00436	0.884734
1	307	1	different	3	1.20893	1.10501	1.0995	1.14731	0.990599	1.31649	0.802149	1.01141
1	307	1	different	5	1.66491	1.18172	1.21622	1.06217	1.53016	1.4267	1.69855	1.60323
1	307	1	different	7	0.741883	1.06502	1.25729	1.29287	1.31867	1.39357	1.10765	1.04624
1	307	1	different	9	1.24238	1.54122	1.12259	1.00261	1.10311	1.57806	0.955061	1.91178
1	307	1	different	3	1.38425	1.31617	1.44865	1.62375	1.57207	1.92823	1.2223	1.23992
1	307	1	different	5	1.71501	1.41194	1.2521	1.26448	1.29689	1.61367	1.17753	1.25886
1	307	1	different	7	1.23565	1.06928	1.51277	1.56241	1.44924	1.62255	1.18001	1.30018
1	307	1	different	9	1.47168	1.53711	1.13141	1.53164	1.26783	1.77838	1.26198	1.33951
1	307	2	same	3	2.47194	1.78453	2.31795	1.83203	1.90582	1.32361	2.14988	1.66041
1	307	2	same	5	3.93374	1.26469	2.22266	1.73499	1.93371	1.3675	2.52904	1.64958
1	307	2	same	7	3.7207	1.32711	2.02704	1.32019	2.031	1.29233	2.47014	1.68297
1	307	2	same	9	3.49257	1.39942	2.01747	1.43857	1.87054	1.13457	2.35446	1.65728
1	307	2	same	3	2.27411	1.63005	2.07408	1.60643	2.04948	1.47627	2.68106	1.62603
1	307	2	same	5	3.42985	1.48976	2.03839	1.40877	2.29947	1.76871	2.73712	1.59728
1	307	2	same	7	3.38101	1.38632	2.02583	1.3582	2.24781	1.4954	2.70977	1.52324
1	307	2	same	9	3.68484	1.17748	2.1232	1.41474	1.55586	0.820456	2.98766	1.9179
1	307	2	same	3	2.09231	1.45265	2.18077	1.58478	2.23586	1.56519	2.79936	1.5718
1	307	2	same	5	2.72424	1.49833	1.96786	1.28398	2.05552	1.40844	2.48867	1.84536
1	307	2	same	7	3.04515	1.43275	2.19935	1.56231	2.00036	1.28171	3.27038	1.65738
1	307	2	same	9	3.15596	1.52548	2.03144	1.25728	1.85628	1.12942	2.7368	1.67547
1	307	2	different	3	0.987549	1.16859	1.4802	1.60219	1.30958	1.45114	1.17317	1.18833
1	307	2	different	5	1.26543	1.00297	1.60245	1.52795	1.70134	1.55842	1.48737	1.32711
1	307	2	different	7	1.78794	1.36684	1.55143	1.39342	1.69173	1.49832	1.73777	1.36255
1	307	2	different	9	1.92132	1.28944	1.39181	1.32569	1.43513	1.41022	1.49004	1.36807
1	307	2	different	3	1.39256	1.16028	1.74075	2.08584	1.42683	1.28525	1.49709	1.4156
1	307	2	different	5	1.74126	1.09775	1.69045	1.62382	1.55296	1.62881	1.34435	1.39914
1	307	2	different	7	1.7881	1.32404	1.76845	1.58357	1.64676	1.49414	1.45027	1.45657
1	307	2	different	9	2.15842	1.0667	1.63817	1.80305	1.62329	1.57653	1.63122	1.51895
1	307	2	different	3	1.1859	1.59244	1.38019	1.67347	1.38854	1.36573	1.36974	1.59526
1	307	2	different	5	1.22527	1.70747	1.45834	1.80109	1.76367	1.83054	1.71756	1.71853
1	307	2	different	7	1.49016	1.71194	1.5323	1.62166	1.63847	1.83308	1.61582	1.92791
1	307	2	different	9	2.00159	1.37889	1.57864	1.69996	1.59104	1.70073	1.63187	2.06517
1	307	3	same	3	2.93676	1.86501	2.31812	1.64886	2.23308	1.56987	2.19547	1.4954
1	307	3	same	5	2.89147	1.88923	2.18267	1.76938	2.27986	1.78426	2.50443	1.97648
1	307	3	same	7	3.05993	1.83993	2.27135	1.78732	2.09534	1.55538	2.17977	1.86767
1	307	3	same	9	4.05365	1.99292	1.91357	1.41788	1.85983	1.21223	2.51585	1.77486
1	307	3	same	3	2.87014	1.99202	2.55977	2.05453	2.31969	1.70404	2.60216	1.83445
1	307	3	same	5	3.66787	1.52834	2.59571	1.92044	2.31282	1.73453	2.18537	1.65512
1	307	3	same	7	3.60762	1.87463	2.32184	1.68589	2.35088	1.78465	2.27221	1.89324
1	307	3	same	9	4.37691	1.68908	2.29598	1.65243	2.27922	1.6273	2.51533	1.921
1	307	3	same	3	2.29968	1.98868	2.40317	1.88254	2.1984	1.6045	2.7199	1.97192
1	307	3	same	5	3.21097	1.64829	2.09665	1.56654	2.14774	1.49879	2.44046	1.71987
1	307	3	same	7	3.40622	1.67318	2.14609	1.60868	2.20479	1.65718	3.00228	2.11597
1	307	3	same	9	3.112	1.74111	2.23067	1.6065	2.41864	1.79113	3.25155	1.87223
1	307	3	different	3	2.05476	1.48284	2.13495	1.8484	2.09871	2.17326	1.78492	1.85318
1	307	3	different	5	2.87204	1.62093	2.36035	2.06936	2.58906	2.15288	2.54227	1.66693
1	307	3	different	7	2.41568	1.41988	2.21454	2.01832	1.75515	1.61268	1.36468	1.34364
1	307	3	different	9	1.58356	1.4961	2.05673	2.33746	1.71613	1.52045	1.54156	1.54835
1	307	3	different	3	2.15802	1.57688	2.1862	2.25223	1.66799	1.43485	1.72957	1.85919
1	307	3	different	5	2.37472	1.52407	1.95145	1.77124	2.10307	1.94468	1.82229	1.5505
1	307	3	different	7	2.22701	1.62059	2.21756	2.17049	1.8367	1.96608	1.50155	1.61528
1	307	3	different	9	1.56141	1.42901	1.97759	2.03982	1.53462	1.60495	1.29809	1.4884
1	307	3	different	3	1.50578	1.35235	1.78681	1.90692	1.77799	1.67253	1.27517	1.18228
1	307	3	different	5	1.80778	1.44735	1.73404	1.73213	1.67383	1.7856	1.5063	1.49138
1	307	3	different	7	1.91977	1.34931	1.86263	2.20976	1.80828	1.70815	1.99058	1.62398
1	307	3	different	9	1.85427	1.25113	1.92484	1.78097	1.76481	1.48381	2.01512	1.59335
1	307	4	same	3	2.79261	1.80573	2.33617	1.80471	2.04811	1.24606	3.18001	1.52732
1	307	4	same	5	3.19376	1.6382	2.05181	1.57367	2.05704	1.45111	2.84366	2.03623
1	307	4	same	7	3.05946	1.62867	1.85415	1.86242	1.93058	1.49259	3.04239	1.543
1	307	4	same	9	3.58726	1.52252	1.87199	1.6733	1.99497	1.41681	2.77011	1.79376
1	307	4	same	3	2.31043	1.6757	2.23758	1.6338	2.21522	1.61246	2.54536	1.81989
1	307	4	same	5	3.47941	1.9507	2.1296	1.58811	2.1098	1.38427	3.40228	1.75615
1	307	4	same	7	3.64574	1.81348	2.02223	1.52955	2.20424	1.59644	2.7441	1.7641
1	307	4	same	9	3.17213	1.42338	2.1772	1.72958	2.0569	1.59561	2.34948	1.95909
1	307	4	same	3	3.25111	1.90475	2.31805	1.97393	2.35759	1.86891	2.23157	1.74194
1	307	4	same	5	2.6895	1.79298	2.05921	1.66847	2.48298	1.87597	2.64675	1.88051
1	307	4	same	7	3.19369	1.62475	2.10021	1.50941	2.27559	1.73769	2.59349	2.00279
1	307	4	same	9	3.60028	1.8679	2.75274	2.08655	2.42928	1.88235	2.55029	1.87797
1	307	4	different	3	1.26806	1.58056	1.54476	1.68287	1.50704	1.67386	1.48145	1.4866
1	307	4	different	5	1.19569	1.49327	1.57973	1.58325	1.4402	1.36527	1.50929	1.4029
1	307	4	different	7	1.29262	1.46162	1.73793	1.89737	1.5364	1.63837	1.59539	1.73972
1	307	4	different	9	1.69425	1.83824	1.47113	1.39766	1.51117	1.48425	1.62027	1.44872
1	307	4	different	3	1.18189	1.32514	1.64298	1.62968	1.68939	1.67588	1.56619	1.38967
1	307	4	different	5	1.74796	1.26822	1.45386	1.32168	1.30069	1.68197	1.20911	1.69338
1	307	4	different	7	1.21094	1.83216	1.76937	2.04679	1.73077	1.64243	1.5732	1.68952
1	307	4	different	9	1.39307	1.59727	1.57517	2.08292	1.44265	1.80433	1.22354	1.75629
1	307	4	different	3	1.56629	1.15344	1.68296	1.73503	1.82944	1.77609	1.36852	1.26982
1	307	4	different	5	1.35718	1.22176	1.63872	1.64955	1.48295	1.77921	1.23022	1.62679
1	307	4	different	7	1.09761	1.50659	1.78253	1.87568	1.6448	1.62687	1.76156	1.6373
1	307	4	different	9	1.41928	1.88428	1.78582	1.68708	1.77052	1.88683	1.45871	1.58547
1	308	1	same	3	1.99526	1.17823	1.60415	1.04044	1.5887	1.16436	2.32511	1.17638
1	308	1	same	5	2.34438	1.44098	1.76292	1.18212	1.78716	1.16082	1.55164	1.3322
1	308	1	same	7	2.48243	1.14321	1.8062	1.14118	1.76382	1.20977	1.67496	1.44468
1	308	1	same	9	2.75244	1.01756	1.58469	0.954136	1.5965	1.20933	1.82055	1.37441
1	308	1	same	3	2.94462	1.40815	2.11231	1.49352	1.9825	1.32354	2.58882	1.59207
1	308	1	same	5	2.0212	1.30282	2.27804	1.68056	1.92825	1.31851	2.94712	1.61157
1	308	1	same	7	3.04473	1.46865	2.4233	1.89448	2.31348	1.75895	3.17841	1.5621
1	308	1	same	9	3.18125	1.40919	2.3568	1.702	2.09129	1.40929	3.45646	1.73127
1	308	1	same	3	1.78679	1.63348	2.03941	1.35412	2.03409	1.41989	2.31734	1.46199
1	308	1	same	5	3.64215	1.434	2.19173	1.57381	2.36594	1.69362	2.54474	1.57105
1	308	1	same	7	3.77634	1.54003	2.46013	1.76075	2.12978	1.48562	2.58556	1.59334
1	308	1	same	9	2.73108	1.44825	2.19898	1.81773	2.07812	1.70866	2.32288	1.56853
1	308	1	different	3	0.722686	0.96711	0.769415	1.02877	0.869717	1.09366	0.923279	1.06212
1	308	1	different	5	0.993868	0.894929	0.911933	0.968523	0.912139	0.92165	0.901012	0.943707
1	308	1	different	7	1.12881	0.785077	0.913512	0.831372	0.912286	0.883074	1.02886	0.933247
1	308	1	different	9	0.909657	0.946177	0.896188	0.728262	0.897609	1.0562	0.823175	0.848259
1	308	1	different	3	0.854682	1.38803	1.05794	1.24994	1.07793	1.29923	1.099	1.2381
1	308	1	different	5	1.09236	0.921278	1.18657	1.118	1.09958	1.02321	1.03347	1.40975
1	308	1	different	7	0.948136	1.22677	0.953196	1.06123	1.13137	1.3594	1.43142	1.31941
1	308	1	different	9	1.04244	0.963798	1.23841	0.889674	1.35633	0.949958	1.41236	0.937756
1	308	1	different	3	1.02031	1.1699	0.931134	0.77552	0.940874	0.930115	0.988113	0.92759
1	308	1	different	5	0.844164	1.03871	0.932508	0.809469	1.06608	1.15748	1.06684	1.15076
1	308	1	different	7	1.02858	0.789983	0.900739	0.800677	1.14344	1.03496	1.0005	0.892086
1	308	1	different	9	1.0889	0.824687	0.862198	0.722862	1.00391	1.07148	1.04726	0.985379
1	308	2	same	3	3.46576	1.44354	2.21392	1.44085	2.30129	1.54938	2.4048	1.44746
1	308	2	same	5	4.36805	1.48954	2.51507	1.82093	2.41653	1.59249	2.69551	1.79809
1	308	2	same	7	3.99576	1.6299	2.29659	1.76216	2.14823	1.48862	2.7553	1.6504
1	308	2	same	9	4.1819	1.65439	2.51209	1.75829	2.25283	1.34549	2.73366	1.4108
1	308	2	same	3	4.13543	1.63671	2.51904	1.63511	2.52923	1.57346	2.68134	1.80233
1	308	2	same	5	3.9296	1.56036	2.79412	1.87996	2.62013	1.86463	2.65446	1.69322
1	308	2	same	7	4.10384	1.69686	2.66768	1.94381	2.61069	1.95581	2.84786	1.87478
1	308	2	same	9	4.26011	1.52105	2.5036	1.5153	2.47033	1.62767	2.38401	1.62094
1	308	2	same	3	3.39968	1.7511	2.72002	1.59624	2.89251	1.82756	4.0212	2.00779
1	308	2	same	5	4.96805	1.91116	2.95238	1.78494	2.96995	1.92492	2.88185	1.85107
1	308	2	same	7	5.62258	1.92691	2.9795	1.84664	2.66712	1.65084	3.12184	1.94501
1	308	2	same	9	5.07939	1.98446	3.10857	2.14882	2.64034	1.70607	2.47133	1.98803
1	308	2	different	3	0.743013	1.23634	1.16224	1.31009	1.38113	1.36018	1.64722	1.43649
1	308	2	different	5	1.26506	1.00007	1.20301	1.25794	1.48417	1.54893	1.53317	1.6911
1	308	2	different	7	1.144	1.76373	1.73139	1.57775	1.59529	1.20758	1.68017	1.40693
1	308	2	different	9	1.65304	1.16471	1.16459	0.930074	1.31364	1.53839	1.25788	1.42189
1	308	2	different	3	1.5055	1.326	1.13922	0.833743	1.39905	1.77248	1.28676	1.52195
1	308	2	different	5	1.31397	1.19486	1.06977	0.966886	1.2027	1.44214	1.64586	1.75301
1	308	2	different	7	1.12935	1.35604	1.3655	1.31955	1.66781	1.69366	1.442	1.09813
1	308	2	different	9	1.72873	1.05791	1.18039	1.09891	1.41181	1.37611	1.33893	1.25538
1	308	2	different	3	1.48403	1.01525	1.04244	0.942861	1.22236	1.31734	1.02955	0.965031
1	308	2	different	5	0.91873	1.15083	1.13337	0.993591	1.07111	1.09169	0.976191	1.21356
1	308	2	different	7	1.32323	1.12366	1.11365	1.12638	1.09897	1.01575	1.10325	1.1823
1	308	2	different	9	1.15195	1.01538	0.94643	0.849888	1.17427	1.21645	1.23659	1.26304
1	308	3	same	3	3.23665	1.30804	1.68047	1.18494	1.66115	1.15796	1.5619	1.18386
1	308	3	same	5	2.43004	1.28743	1.67842	1.09864	1.80792	1.30018	1.45464	1.28032
1	308	3	same	7	2.42105	1.42921	1.87912	1.3021	2.14565	1.4804	1.99326	1.3152
1	308	3	same	9	2.707	1.41608	1.99962	1.29636	2.1502	1.59057	1.44179	1.02108
1	308	3	same	3	2.40579	1.30718	1.79019	1.20031	1.52432	0.961967	1.84898	1.23233
1	308	3	same	5	2.34948	1.15854	1.2715	0.861581	1.44846	1.1062	1.49054	0.971013
1	308	3	same	7	1.86633	1.09438	1.63993	1.17727	1.59555	1.11523	1.55927	1.08954
1	308	3	same	9	1.79194	1.24547	1.52147	0.890191	1.61714	1.01508	1.81055	1.22934
1	308	3	same	3	2.3148	1.27352	1.46635	0.975763	1.34487	0.873764	1.3811	1.11445
1	308	3	same	5	2.33425	0.992778	1.44016	1.04271	1.47884	1.10283	1.70583	1.05369
1	308	3	same	7	2.45442	1.10974	1.31647	0.925225	1.41831	1.02353	1.62916	1.05171
1	308	3	same	9	2.54105	1.17124	1.59306	1.0726	1.49685	1.11648	1.31074	1.12411
1	308	3	different	3	1.15507	1.25355	1.70601	1.56959	1.47349	1.26746	1.45067	1.4307
1	308	3	different	5	1.57924	1.41066	1.52071	1.56595	1.46765	1.3253	1.54526	1.57052
1	308	3	different	7	1.21836	1.56702	1.39236	1.23566	1.75406	1.83105	1.78321	1.50689
1	308	3	different	9	1.87223	1.19697	1.24279	1.24134	1.1062	1.10168	1.1269	1.35944
1	308	3	different	3	2.22728	0.943205	1.42837	1.50134	1.37815	1.13535	1.39842	1.36718
1	308	3	different	5	1.52201	1.17954	1.55895	1.44684	1.44238	1.21914	1.42167	1.4104
1	308	3	different	7	0.943871	1.5693	1.54677	1.57768	1.42778	1.34457	1.30538	1.2653
1	308	3	different	9	1.27661	1.35021	1.59587	1.3623	1.53881	1.11004	1.57966	1.26218
1	308	3	different	3	1.15678	1.04615	1.57696	1.62583	1.3279	1.03043	1.1915	1.06355
1	308	3	different	5	1.17693	1.08254	1.38655	1.25496	1.22379	1.11918	1.29709	1.24905
1	308	3	different	7	1.32068	0.858268	1.07841	0.960022	1.11286	1.28985	1.12033	1.46776
1	308	3	different	9	1.099	0.935001	1.37937	0.959073	1.39582	1.1787	1.37811	1.27281
1	308	4	same	3	2.91919	1.20688	1.95561	1.26267	1.99586	1.28215	2.84468	1.496
1	308	4	same	5	3.31372	1.32497	1.83317	1.16296	1.96408	1.25374	2.38683	1.37127
1	308	4	same	7	2.47111	1.23788	1.81299	1.20745	1.8153	1.49209	1.58329	1.12194
1	308	4	same	9	1.98162	1.23104	1.54843	1.02616	1.67199	1.09692	1.81648	1.04835
1	308	4	same	3	2.29096	1.22664	2.12593	1.45456	1.92069	1.30615	1.95278	1.38407
1	308	4	same	5	2.67309	1.39799	1.7678	1.25239	1.78213	1.28411	1.77561	1.24007
1	308	4	same	7	3.11751	1.31158	2.03638	1.34692	1.79674	1.07996	2.83728	1.57412
1	308	4	same	9	2.81071	1.23096	2.03867	1.21584	2.02838	1.58645	2.01518	1.42316
1	308	4	same	3	2.11979	1.26968	2.00173	1.38347	1.72267	1.30655	1.50074	1.15588
1	308	4	same	5	2.91647	1.4074	1.9069	1.20936	1.94311	1.23869	1.75612	1.22451
1	308	4	same	7	2.82334	1.48253	1.75985	1.05535	1.86479	1.2132	1.58319	1.28176
1	308	4	same	9	2.46587	1.07176	1.59609	1.33825	1.3079	1.09076	1.38912	1.2097
1	308	4	different	3	1.03319	1.01132	1.19092	1.0291	1.07184	1.1995	1.02388	1.1233
1	308	4	different	5	1.14532	1.06094	1.12349	0.935588	1.18307	1.11174	1.20372	1.14736
1	308	4	different	7	1.05675	0.948005	0.931908	1.11865	1.0085	1.24656	0.852453	0.873006
1	308	4	different	9	1.25247	1.049	1.072	1.01332	1.10706	1.0879	1.12041	1.23684
1	308	4	different	3	1.01518	1.62478	1.3611	1.51665	1.37936	1.29666	1.50256	1.5279
1	308	4	different	5	1.31641	1.48817	1.51625	1.31754	1.43648	1.13733	1.5073	1.32241
1	308	4	different	7	1.14915	1.70371	1.26161	1.26252	1.36228	1.58186	1.34903	1.51225
1	308	4	different	9	1.26648	1.31155	1.27337	1.34738	1.37534	1.665	1.38473	1.15195
1	308	4	different	3	1.44126	1.35222	1.35497	1.39534	1.52814	1.49779	1.53275	1.24179
1	308	4	different	5	1.57797	1.1635	1.24644	1.02683	1.4536	1.61148	1.61246	1.44512
1	308	4	different	7	1.3152	1.54038	1.57558	1.3354	1.64887	1.37239	2.10874	1.31052
1	308	4	different	9	1.04198	1.75612	1.47929	1.37272	1.60408	1.31846	1.75546	1.25601
1	309	1	same	3	2.25546	1.48231	1.54457	1.08373	1.89398	1.33134	1.76336	1.44348
1	309	1	same	5	2.63984	1.27681	1.98313	1.25586	1.73207	1.07177	2.10988	1.41163
1	309	1	same	7	2.64934	1.25522	1.64478	1.13455	1.65935	1.1348	1.79139	1.61083
1	309	1	same	9	2.88924	1.06271	1.78389	1.22588	1.86456	1.32288	2.5618	1.55269
1	309	1	same	3	1.80474	1.57165	1.80652	1.19223	1.91987	1.48241	2.196	1.47383
1	309	1	same	5	2.97763	1.37074	1.8156	1.12533	1.90315	1.21743	2.57716	1.55371
1	309	1	same	7	3.97554	1.36282	1.85418	1.08293	2.04788	1.22809	2.17081	1.52802
1	309	1	same	9	3.31323	1.33054	1.9341	1.0738	1.74371	0.903888	3.29265	1.49525
1	309	1	same	3	1.6605	1.22759	1.71345	1.0303	1.82713	1.16409	2.15881	1.49871
1	309	1	same	5	2.76997	1.23888	1.95727	1.15976	1.96083	1.14081	2.58886	1.55814
1	309	1	same	7	3.52112	1.49585	1.94916	1.16647	1.99653	1.05977	3.81321	1.53153
1	309	1	same	9	3.14077	1.53141	2.25833	1.36279	2.41397	1.43896	4.69434	1.48083
1	309	1	different	3	0.922987	1.79923	1.277	2.02737	1.34097	1.88852	1.47865	1.90648
1	309	1	different	5	0.855527	1.80428	1.28379	1.57062	1.22124	1.42815	1.33614	1.60759
1	309	1	different	7	1.05007	1.3388	1.29089	2.14753	1.25396	1.56021	1.32619	1.62351
1	309	1	different	9	1.13806	1.57284	1.50457	1.81255	1.33138	1.9106	1.37425	2.45961
1	309	1	different	3	1.08322	2.2736	1.19771	2.3116	1.23475	1.90326	1.49636	2.3314
1	309	1	different	5	0.87672	2.10687	1.35223	1.7196	1.34435	1.71633	1.58023	2.46889
1	309	1	different	7	0.888807	2.32448	1.29606	1.60994	1.29118	1.52261	1.42505	1.9338
1	309	1	different	9	1.00276	2.08145	1.41373	1.67723	1.33446	1.36937	1.60685	2.10116
1	309	1	different	3	0.889461	1.59808	1.36668	1.4057	1.19474	1.18549	1.49431	1.64823
1	309	1	different	5	1.2125	1.27633	1.28459	1.73608	1.3058	1.49079	1.34997	1.63164
1	309	1	different	7	0.931259	1.7951	1.33422	1.6639	1.30941	1.53644	1.52415	1.5415
1	309	1	different	9	1.00643	1.80151	1.27104	1.97822	1.33113	1.74903	1.61417	1.91528
1	309	2	same	3	2.2377	1.37726	1.89008	1.11011	1.78433	1.09989	2.65047	1.46958
1	309	2	same	5	3.67103	1.33794	1.90949	1.16246	1.77483	0.956409	1.46752	1.39661
1	309	2	same	7	3.18746	1.21319	1.75925	1.0643	1.7602	1.09283	2.66046	1.34988
1	309	2	same	9	3.20304	1.3945	1.93334	1.23863	1.92056	1.1822	2.65819	1.46299
1	309	2	same	3	2.54583	1.55763	1.82732	1.10202	2.0312	1.31726	2.51883	1.57802
1	309	2	same	5	3.71137	1.35506	2.02207	1.22092	1.93721	0.967953	1.63093	1.47309
1	309	2	same	7	3.71499	1.20887	2.00632	1.13445	1.73619	0.883256	1.68857	1.56755
1	309	2	same	9	2.73183	1.32359	1.75853	0.913679	1.68184	0.879864	2.47991	1.42666
1	309	2	same	3	3.21742	1.38162	1.92584	1.13983	1.66935	0.845358	1.61535	1.35547
1	309	2	same	5	3.56911	1.10567	1.725	0.978414	1.61976	0.946042	2.15145	1.46941
1	309	2	same	7	3.26187	1.38312	1.9238	1.10153	1.95076	1.09416	4.03439	1.45711
1	309	2	same	9	4.24693	1.1884	1.89117	0.999661	1.77064	0.889412	3.05268	1.28837
1	309	2	different	3	0.907213	2.44307	1.29051	1.71774	1.2418	1.55916	1.3154	2.13598
1	309	2	different	5	1.02532	2.33532	1.45656	2.38141	1.40752	1.65592	1.70088	2.16505
1	309	2	different	7	1.06322	2.0933	1.53468	2.66727	1.45289	1.80203	1.63746	2.15549
1	309	2	different	9	0.948122	2.01666	1.36525	1.83224	1.45536	1.98329	1.62277	2.81313
1	309	2	different	3	1.05815	2.85935	1.30855	2.79238	1.2961	2.23295	1.50485	2.56763
1	309	2	different	5	1.00462	2.56248	1.33683	2.50974	1.30106	2.18224	1.42355	2.48568
1	309	2	different	7	1.09666	2.9421	1.39192	2.27446	1.49731	2.16464	1.82082	3.08662
1	309	2	different	9	0.985967	3.70423	1.33914	2.12223	1.48886	2.04878	1.79132	2.58049
1	309	2	different	3	0.946459	3.31348	1.46663	3.11746	1.41831	2.65167	1.50766	2.81063
1	309	2	different	5	0.929957	2.884	1.5003	3.17415	1.47495	2.87788	1.54398	3.17259
1	309	2	different	7	0.793855	2.54534	1.63129	2.75637	1.44978	1.81941	1.5879	2.73089
1	309	2	different	9	1.14708	2.88328	1.38842	2.63719	1.39659	2.16937	1.78132	2.77283
1	309	3	same	3	2.77457	1.7212	1.94341	1.19756	1.88002	1.10005	2.26133	1.33583
1	309	3	same	5	2.99957	1.1151	1.9273	1.15417	1.78538	1.00585	2.71649	1.46296
1	309	3	same	7	3.58846	1.35171	1.99884	1.18631	1.81532	1.0804	3.60744	1.69915
1	309	3	same	9	3.46127	1.27566	1.75579	0.988966	1.76269	1.00868	2.47437	1.48716
1	309	3	same	3	3.74851	1.61862	2.32122	1.28666	2.29304	1.31552	1.49409	1.27233
1	309	3	same	5	3.56067	1.33006	1.91041	1.09071	1.85854	1.04954	3.61469	1.58949
1	309	3	same	7	4.21304	1.54239	2.07006	1.0214	2.09771	1.13495	1.91076	1.62213
1	309	3	same	9	3.42716	1.32566	1.95301	1.14498	1.93858	1.13067	3.03203	1.57236
1	309	3	same	3	2.82012	1.45222	2.09196	1.08273	2.08196	1.24016	1.44121	1.27841
1	309	3	same	5	4.4099	1.34282	2.31559	1.24468	2.15265	1.11128	3.23803	1.5993
1	309	3	same	7	4.9174	1.4611	1.9775	0.921996	2.12819	1.0611	1.90685	1.67468
1	309	3	same	9	3.51332	1.40815	2.02167	1.00372	2.09853	1.19507	3.6572	1.85218
1	309	3	different	3	0.994434	2.7129	1.48392	3.03752	1.59401	2.64917	1.66657	3.27947
1	309	3	different	5	1.08512	2.86055	1.54898	3.22971	1.43395	2.74688	1.43545	3.19816
1	309	3	different	7	0.918565	3.17084	1.51585	3.45267	1.49428	3.06148	1.62307	2.93835
1	309	3	different	9	1.12242	3.49083	1.32572	2.58856	1.49864	2.65306	1.73942	3.19873
1	309	3	different	3	0.909445	2.65357	1.4285	2.57335	1.47056	2.30674	1.6505	2.87886
1	309	3	different	5	1.08448	2.36815	1.51279	2.94608	1.59735	2.60647	1.82278	2.6748
1	309	3	different	7	0.988692	2.51433	1.39523	1.97478	1.50088	2.51641	1.5021	2.86582
1	309	3	different	9	1.20474	2.48303	1.47032	2.4715	1.55054	2.39983	1.65336	2.72304
1	309	3	different	3	0.923337	2.38976	1.41063	3.02892	1.36057	2.6432	1.44828	2.87788
1	309	3	different	5	0.885336	2.59695	1.39514	2.8707	1.40156	2.18162	1.53309	3.12337
1	309	3	different	7	1.0695	2.76437	1.4708	3.14734	1.48643	2.45639	1.56791	2.73992
1	309	3	different	9	0.998969	2.51877	1.61859	3.15325	1.56656	2.25428	1.60346	2.59754
1	309	4	same	3	2.89863	1.32149	1.7304	0.906547	1.87758	1.17452	2.23572	1.36473
1	309	4	same	5	3.05355	1.30123	2.06854	1.26648	1.87355	1.00779	3.52779	1.51547
1	309	4	same	7	3.3428	1.18898	1.97615	1.05046	2.07909	1.15939	3.28885	1.64781
1	309	4	same	9	4.17945	1.26682	2.00673	1.24144	2.10071	1.22732	3.24412	1.53601
1	309	4	same	3	4.02825	1.40092	2.00402	1.13371	2.08006	1.34373	2.84421	1.49955
1	309	4	same	5	3.86852	1.18319	1.92591	1.04192	1.98583	1.20477	3.09082	1.58613
1	309	4	same	7	3.71836	1.30175	1.80585	0.862232	2.10828	1.29785	3.24813	1.51834
1	309	4	same	9	3.81859	1.31593	1.97638	1.17779	2.11302	1.32141	1.9059	1.33254
1	309	4	same	3	2.59399	1.37227	2.17069	1.08762	1.92279	1.07936	2.50597	1.29815
1	309	4	same	5	3.78225	1.20491	1.96125	0.881093	1.78658	0.864583	2.89673	1.55016
1	309	4	same	7	3.99469	1.51004	2.12213	1.19924	2.12337	1.22393	3.23853	1.5147
1	309	4	same	9	3.37373	1.5465	2.0825	1.12392	2.1398	1.29001	3.1578	1.60193
1	309	4	different	3	0.89885	2.7993	1.36901	2.81688	1.34918	2.58206	1.33883	2.60383
1	309	4	different	5	0.967496	2.80157	1.50138	3.06815	1.42795	2.71422	1.42286	2.72284
1	309	4	different	7	1.03974	2.7571	1.4214	2.19685	1.49211	2.7086	1.51069	3.59689
1	309	4	different	9	1.06456	2.61999	1.56767	2.60559	1.52024	2.4442	1.4911	3.056
1	309	4	different	3	0.947525	2.06974	1.29203	2.66939	1.28385	2.08831	1.41538	3.32263
1	309	4	different	5	0.90978	2.35737	1.29616	2.85346	1.31029	2.14792	1.53623	3.45954
1	309	4	different	7	0.915215	2.5322	1.39934	3.25115	1.34835	2.04997	1.40869	2.55114
1	309	4	different	9	0.859424	2.7527	1.30051	2.19263	1.24575	1.95952	1.41452	3.10468
1	309	4	different	3	0.973902	2.30554	1.31545	3.11065	1.22351	2.53832	1.4364	3.23739
1	309	4	different	5	0.777746	3.08209	1.28072	3.5569	1.33699	2.38234	1.58596	3.13583
1	309	4	different	7	0.813108	2.70355	1.3658	2.21697	1.3945	2.37928	1.37953	2.66627
1	309	4	different	9	1.01005	2.73776	1.39036	3.04537	1.35226	2.53759	1.33712	2.99507
2	201	1	same	3	2.53646	1.22232	2.37905	1.46804	1.93897	1.09094	2.16853	1.54887
2	201	1	same	5	2.6455	1.4828	2.35568	1.54751	2.17571	1.28496	2.9247	1.49725
2	201	1	same	7	2.36333	1.25472	2.32949	1.43036	2.23424	1.46771	2.87217	1.69588
2	201	1	same	9	2.95394	1.51712	2.23135	1.4784	2.24381	1.48751	3.08299	1.55738
2	201	1	same	3	2.12603	1.43465	2.18883	1.69662	1.907	1.45385	2.50741	1.65518
2	201	1	same	5	2.02727	1.53081	2.03696	1.58999	2.13911	1.62317	2.19581	1.68326
2	201	1	same	7	2.78731	1.4042	2.15181	1.6403	2.13406	1.43009	2.59695	1.35058
2	201	1	same	9	4.89043	1.1822	2.15983	1.2245	2.28136	1.44367	2.89346	1.68992
2	201	1	same	3	2.89816	1.53571	1.95777	1.39673	1.84645	1.19812	2.77652	1.53499
2	201	1	same	5	3.3094	1.24752	2.0029	1.32521	1.98151	1.12271	2.65777	1.6881
2	201	1	same	7	2.34274	1.1791	2.03891	1.10934	2.01521	1.16273	2.27498	1.79834
2	201	1	same	9	3.37732	1.48232	2.20264	1.44929	1.93586	1.24784	2.60696	1.53868
2	201	1	different	3	0.964037	1.3742	1.40715	2.5054	1.36638	1.66785	2.2591	1.88724
2	201	1	different	5	1.4178	1.30373	1.75523	1.35194	1.3892	0.958725	2.28238	1.54037
2	201	1	different	7	1.79993	1.87694	1.74548	1.56377	1.52315	1.36891	1.37	1.73029
2	201	1	different	9	2.2121	1.25226	1.62774	1.14409	1.8469	1.36743	2.48479	1.92385
2	201	1	different	3	2.45131	1.17084	2.29519	1.8492	1.29409	0.813778	2.29463	1.99915
2	201	1	different	5	1.77941	1.61494	1.50934	1.10818	1.84552	1.88981	2.05763	2.58081
2	201	1	different	7	1.84436	1.34368	1.86763	1.85471	1.77018	1.5584	2.59134	1.58756
2	201	1	different	9	2.08277	1.50961	2.30299	1.75837	1.52715	1.199	1.99041	1.85481
2	201	1	different	3	2.47254	1.57031	1.88666	1.63469	1.72444	1.37361	2.74034	1.67592
2	201	1	different	5	2.50063	1.48228	2.04634	1.5743	1.58401	1.25673	2.92968	2.15057
2	201	1	different	7	1.45375	1.8404	1.72103	1.335	1.43714	0.964815	1.9331	1.85177
2	201	1	different	9	1.81445	1.69021	1.82792	1.74484	1.4507	1.46027	1.95477	1.96851
2	201	2	same	3	3.2186	1.38951	2.06847	1.51011	1.98978	1.38908	1.96977	1.27938
2	201	2	same	5	3.27725	1.12004	2.09478	1.52026	1.8927	1.17683	2.38278	1.25369
2	201	2	same	7	1.68362	1.0118	1.87893	1.282	2.01174	1.44044	2.45156	1.25183
2	201	2	same	9	2.28335	1.64733	1.62405	0.899315	2.19747	1.40051	1.66197	1.43092
2	201	2	same	3	2.36666	1.35463	1.8146	1.36434	1.88343	1.52103	2.44389	1.51798
2	201	2	same	5	3.30489	1.32204	1.91432	1.21819	1.85175	1.19774	2.0483	1.48286
2	201	2	same	7	2.8989	1.13659	2.13962	1.41858	2.20375	1.60233	2.42238	1.67684
2	201	2	same	9	3.08227	1.29563	2.03284	1.34347	2.24592	1.60144	1.91912	1.73286
2	201	2	same	3	3.17147	1.25222	1.76971	1.11065	1.66192	0.986161	1.75051	1.30812
2	201	2	same	5	1.80398	1.2917	1.42127	1.00025	1.8255	1.17678	1.8245	1.42994
2	201	2	same	7	2.04137	1.27262	1.88656	1.31447	1.85582	1.19279	1.7454	1.4774
2	201	2	same	9	2.12538	1.13426	1.84892	1.24292	1.97294	1.39028	2.09864	1.57995
2	201	2	different	3	2.55323	1.33777	1.39159	1.49065	1.96973	1.53921	2.17459	1.57124
2	201	2	different	5	1.83156	2.01734	1.67072	1.49671	1.567	1.53424	1.5362	1.69379
2	201	2	different	7	1.84315	1.39095	1.48249	0.936725	1.92601	1.74003	1.71194	1.882
2	201	2	different	9	1.88756	1.63109	2.21356	1.94433	2.17208	1.82602	2.71408	1.49523
2	201	2	different	3	1.94611	1.23536	1.87591	1.91133	1.83493	1.74828	2.08132	1.75242
2	201	2	different	5	1.76306	1.47491	1.67071	1.27281	2.05847	1.63237	1.77455	1.45573
2	201	2	different	7	1.80641	1.8134	2.08204	1.63191	2.08137	1.87737	2.06666	1.51023
2	201	2	different	9	2.03261	1.76505	1.83088	1.30188	2.32136	1.90969	2.63162	1.673
2	201	2	different	3	0.902737	1.63195	1.81255	1.80533	1.67516	1.37132	2.21208	1.66196
2	201	2	different	5	1.46509	1.71446	1.67754	1.64052	1.14946	0.999122	1.34034	2.15472
2	201	2	different	7	1.6263	1.30735	1.58134	1.6772	1.38236	1.39387	1.35236	1.72511
2	201	2	different	9	1.83183	2.03533	1.51152	1.45003	1.81543	1.54277	1.91115	1.7996
2	201	3	same	3	2.43787	1.06253	1.57311	1.23527	1.53295	1.08038	1.76625	1.07972
2	201	3	same	5	1.79754	1.15296	1.4184	1.12497	1.4598	1.03458	2.41266	1.0686
2	201	3	same	7	1.55217	1.10055	1.6518	1.20664	1.76411	1.17084	2.39492	1.38303
2	201	3	same	9	1.31131	1.35925	1.4894	1.14769	1.6748	1.3636	1.38586	1.31516
2	201	3	same	3	2.47049	1.19179	1.87177	1.35859	2.07688	1.54794	2.24464	1.55794
2	201	3	same	5	2.1061	1.14681	1.87983	1.28846	1.68226	1.19896	2.09343	1.42282
2	201	3	same	7	1.80531	1.12892	1.71072	1.23306	2.01278	1.51384	2.42353	1.21369
2	201	3	same	9	1.47819	1.27128	1.73297	1.35136	1.90127	1.30199	2.26553	1.53351
2	201	3	same	3	2.703	1.1114	1.95693	1.3788	1.6959	1.21482	1.45559	1.29126
2	201	3	same	5	2.21926	1.10439	1.83442	1.19796	1.82708	1.27576	2.21237	1.30153
2	201	3	same	7	2.0623	1.13893	2.11213	1.47134	1.84528	1.26918	2.50241	1.74355
2	201	3	same	9	3.39274	1.26852	1.6355	1.16701	1.67222	1.29439	1.9516	1.46555
2	201	3	different	3	1.54682	1.17904	1.64623	1.49101	1.43847	1.10555	1.75929	1.66085
2	201	3	different	5	0.984602	1.34994	1.66668	1.73871	1.53178	1.40188	1.78838	1.2282
2	201	3	different	7	1.64227	1.51018	1.63376	1.28434	1.48717	1.14374	1.67494	1.49079
2	201	3	different	9	1.53866	1.66997	1.96539	1.66617	1.53301	1.25915	1.55907	1.32659
2	201	3	different	3	1.24926	1.57322	1.33022	1.31414	1.64456	1.62738	2.3643	1.43222
2	201	3	different	5	1.48295	1.7356	1.75326	1.39801	1.62511	1.41932	1.4541	1.37698
2	201	3	different	7	1.11699	1.46133	2.00971	1.95008	1.61543	1.35631	2.04021	1.57402
2	201	3	different	9	1.90825	1.27645	2.05572	1.78718	1.78272	1.35016	2.61695	1.69886
2	201	4	same	3	1.88224	1.08075	1.60399	1.20272	1.5327	1.15981	1.26815	1.26776
2	201	4	same	5	1.88784	1.01473	1.62192	1.12718	1.5797	1.13249	1.48626	1.21282
2	201	4	same	7	1.74858	1.28451	1.24243	0.932758	1.46674	1.21898	1.34969	1.20777
2	201	4	same	9	1.23209	1.09459	1.50363	1.0911	1.85266	1.37071	1.87806	1.11629
2	201	4	same	3	2.14132	1.01542	1.6238	1.23541	1.68471	1.27908	2.87778	1.58533
2	201	4	same	5	2.23263	1.12278	1.79307	1.2258	1.81124	1.28289	2.26439	1.40958
2	201	4	same	7	1.71969	1.17303	1.55845	1.09445	1.55805	1.02439	2.39587	1.49515
2	201	4	same	9	2.03802	1.18546	1.61159	1.30208	1.39929	1.25847	1.5681	1.25113
2	201	4	same	3	1.8822	1.22875	1.50986	0.956264	1.58014	1.15703	1.4085	1.15422
2	201	4	same	5	1.92615	1.11531	1.37602	1.01861	1.45182	1.20481	1.26242	1.05664
2	201	4	same	7	1.96666	1.2487	1.46907	1.05359	1.60441	1.22342	1.86376	1.35268
2	201	4	same	9	1.32157	1.01037	1.46218	1.08109	1.57245	1.23413	1.37265	1.06443
2	201	4	different	3	1.15989	1.11602	1.28998	1.49255	1.48625	1.70758	1.49852	1.32367
2	201	4	different	5	1.12941	1.45478	1.71628	1.67577	1.44073	1.25219	1.61208	1.97152
2	201	4	different	7	1.46185	1.42266	1.66366	1.60654	1.53578	1.3054	1.83357	1.42588
2	201	4	different	9	1.4335	1.34982	1.52391	1.53719	1.61788	1.17254	1.4478	1.28376
2	201	4	different	3	1.62184	1.39236	1.38403	1.25584	1.25603	1.24957	1.52977	0.996838
2	201	4	different	5	0.986985	1.02607	1.12907	1.06412	1.32745	1.28913	1.57043	1.62741
2	201	4	different	7	1.29819	1.33781	1.47586	1.19435	1.62493	1.42117	1.72245	1.65726
2	201	4	different	9	1.63838	1.00255	1.34895	1.29648	1.65765	1.81584	1.35121	1.19714
2	201	4	different	3	1.7156	1.15069	1.55289	1.35816	1.40447	1.05332	1.75806	1.64976
2	201	4	different	5	1.19505	1.10058	1.13922	0.836163	1.62227	1.52747	1.91772	1.44278
2	201	4	different	7	1.36566	1.40377	1.45869	1.16466	1.41712	1.13562	1.79248	1.29242
2	201	4	different	9	1.43975	1.12126	1.61497	1.54224	1.81305	1.58626	1.85915	1.65067
2	202	1	same	3	2.87314	1.40481	2.46123	1.73014	1.8396	0.952363	2.40907	1.90381
2	202	1	same	5	3.14337	1.57236	2.05723	1.34025	2.36642	1.49896	2.98489	1.84525
2	202	1	same	7	3.04244	1.56609	2.13893	1.4102	2.15986	1.43783	2.78282	1.68255
2	202	1	same	9	3.47873	1.62516	2.49455	1.54448	2.46984	1.57383	2.64319	1.81818
2	202	1	same	3	3.02908	1.52251	2.41402	1.71359	2.50698	1.64426	3.28257	1.73824
2	202	1	same	5	2.86295	1.6462	2.46492	1.67281	2.18208	1.56784	2.36077	1.63395
2	202	1	same	7	2.82776	1.48836	2.54561	1.74396	2.17034	1.34468	2.03805	1.5
2	202	1	same	9	3.42161	1.81224	2.45748	1.81142	2.44252	1.657	3.09186	1.69528
2	202	1	same	3	3.00749	1.54049	2.13441	1.48884	2.19702	1.40938	2.70823	1.87146
2	202	1	same	5	3.12543	1.70376	2.57932	1.82249	2.26227	1.55156	2.93371	1.60003
2	202	1	same	7	2.64801	1.716	2.47478	1.73069	2.08305	1.35757	3.1024	1.90395
2	202	1	same	9	3.36822	1.77144	2.24416	1.64732	2.1233	1.47771	3.109	1.82427
2	202	1	different	3	2.83517	1.39052	1.97741	1.31393	1.72652	1.25318	1.82582	1.19878
2	202	1	different	5	4.18659	1.31525	1.84525	1.25716	1.61244	1.05774	2.57778	1.69878
2	202	1	different	7	3.35595	1.23215	1.92296	1.22466	1.67312	1.05361	1.78771	1.66483
2	202	1	different	9	3.46839	1.44766	2.01265	1.23284	1.81109	1.01455	2.2845	1.67163
2	202	1	different	3	2.92138	1.56382	2.49306	1.64099	2.23131	1.6328	2.30043	1.55067
2	202	1	different	5	2.51886	1.52873	2.78425	1.68309	2.21854	1.23144	3.42558	1.54962
2	202	1	different	7	3.95887	1.69436	2.38975	1.46152	2.27462	1.65895	2.34263	1.4916
2	202	1	different	9	3.88464	1.42644	2.28279	1.29873	2.34596	1.52788	3.24857	1.59802
2	202	2	same	3	4.34963	1.31851	2.57485	1.86718	2.54239	1.77081	3.06836	1.61708
2	202	2	same	5	3.60329	1.28193	2.2511	1.51579	1.96318	1.25507	3.0126	1.64683
2	202	2	same	7	2.70031	1.56043	2.22497	1.37817	2.27706	1.43355	3.66188	1.86441
2	202	2	same	9	4.22146	1.55656	2.20418	1.37489	2.11403	1.20586	3.08536	1.76111
2	202	2	same	3	1.70893	1.1686	1.56407	1.27794	1.63987	1.19908	2.30931	1.51535
2	202	2	same	5	1.86063	1.30513	1.80208	1.40059	1.80958	1.49561	2.40362	1.96332
2	202	2	same	7	2.46801	1.44954	1.76391	1.18208	1.63637	1.29082	1.61724	1.83077
2	202	2	same	9	2.07578	1.4624	2.10528	1.89244	1.88057	1.53004	2.17298	1.84255
2	202	2	same	3	2.22405	1.52478	1.60469	1.34807	1.49192	1.22664	2.05374	1.55489
2	202	2	same	5	2.33224	1.46142	1.81811	1.39888	1.98956	1.68426	2.06001	1.56759
2	202	2	same	7	2.64109	1.41487	2.01524	1.54289	1.84613	1.35811	2.76611	1.66277
2	202	2	same	9	2.45271	1.62371	1.96373	1.61629	1.83599	1.54063	2.08552	1.60592
2	202	2	different	3	2.61414	2.37044	1.522	2.5199	2.77441	1.56999	3.64404	1.4121
2	202	2	different	5	4.31998	1.28813	2.09175	1.13678	2.17342	1.2309	3.54346	1.67369
2	202	2	different	7	3.72144	1.4489	2.11949	1.32493	2.07164	1.11464	2.89032	1.60566
2	202	2	different	9	4.34056	1.27279	2.34326	1.16446	1.99801	1.06437	3.4664	1.42514
2	202	2	different	3	2.00274	1.48953	1.42224	1.07856	1.29791	1.24897	1.42254	1.92062
2	202	2	different	5	2.00775	1.74735	1.50014	0.981672	1.49751	1.16901	1.44586	1.76993
2	202	2	different	7	1.64059	1.29157	1.36867	1.11229	1.25057	1.27117	1.21095	1.37935
2	202	2	different	9	1.93613	1.29064	1.55297	1.249	1.71933	1.52113	2.11639	1.6654
2	202	3	same	3	2.00894	1.25091	2.22897	1.68333	2.1021	1.55498	2.48333	1.84228
2	202	3	same	5	2.95436	1.44268	2.08247	1.50866	2.03491	1.33381	2.49037	1.42759
2	202	3	same	7	2.64494	1.42849	1.89684	1.34344	1.94271	1.4303	2.88847	1.94164
2	202	3	same	9	2.45507	1.43174	1.56026	1.20332	1.84432	1.56555	2.27467	1.46423
2	202	3	same	3	2.52376	1.11848	1.7579	1.46143	1.6595	1.32895	1.99185	1.29734
2	202	3	same	5	2.17335	1.16439	1.74615	1.26805	1.75098	1.28399	2.12939	1.49288
2	202	3	same	7	2.03964	1.36382	1.71267	1.1287	1.97772	1.42827	1.91558	1.21484
2	202	3	same	9	2.16622	1.40081	1.6972	1.27032	1.74795	1.33505	1.70729	1.39993
2	202	3	same	3	2.3928	1.3219	1.78909	1.27103	1.90226	1.30839	2.62524	1.35159
2	202	3	same	5	2.33775	1.29239	1.68707	1.22313	1.82704	1.22335	1.77554	1.44432
2	202	3	same	7	2.50075	1.26278	1.74095	1.23734	1.74022	1.22656	2.73509	1.29895
2	202	3	same	9	2.64357	1.49687	1.84626	1.37342	1.73199	1.21565	2.86398	1.55634
2	202	3	different	3	1.82499	1.37073	1.74821	1.04677	1.92373	1.53379	2.03471	1.37373
2	202	3	different	5	2.66605	1.1891	1.75137	1.0279	1.89584	1.22991	2.02845	1.56932
2	202	3	different	7	2.95002	1.47849	1.71158	1.2692	1.83064	1.34487	1.62744	1.21491
2	202	3	different	9	3.07194	1.4281	1.6929	0.818774	1.97287	1.13161	2.75321	1.4211
2	202	3	different	3	2.79115	1.23549	2.46211	1.92257	1.73287	0.986426	3.08784	1.13862
2	202	3	different	5	3.45584	1.30192	1.87429	1.18902	1.60916	0.898677	2.0003	1.20008
2	202	3	different	7	3.80035	1.36463	1.69168	1.02706	1.84513	1.10591	2.68192	1.23617
2	202	3	different	9	3.22747	1.32494	1.72966	0.988542	1.70712	1.01613	2.62384	1.19301
2	202	3	different	3	2.95284	1.41773	1.72381	1.15222	1.79666	1.17822	2.01429	1.49678
2	202	3	different	5	4.02348	1.47873	2.13983	1.35697	1.71403	0.909403	2.98842	1.20833
2	202	3	different	7	3.18169	1.306	2.0815	1.34714	1.7587	1.16594	2.71478	1.3443
2	202	3	different	9	3.71604	1.24799	1.6788	1.24066	1.8587	1.37256	2.84575	1.634
2	202	4	same	3	3.13836	1.24956	2.09119	1.46694	2.14023	1.4058	1.92847	1.31066
2	202	4	same	5	2.50627	1.60164	2.03044	1.33935	2.38503	1.69183	3.13895	1.61575
2	202	4	same	7	2.53791	1.34282	1.98281	1.43575	1.84915	1.43232	2.35057	1.42219
2	202	4	same	9	2.4156	1.37482	1.73101	1.19863	1.78033	1.48127	1.99553	1.76536
2	202	4	same	3	2.21151	1.15252	1.79745	1.30249	1.99455	1.28653	2.6508	1.53641
2	202	4	same	5	1.93419	1.21303	1.81391	1.27931	1.90992	1.33729	2.60777	1.62906
2	202	4	same	7	2.90976	1.22576	1.8971	1.33418	1.84954	1.37276	2.63437	1.77186
2	202	4	same	9	2.92883	1.46964	1.86504	1.53783	1.96896	1.45198	3.10791	2.05786
2	202	4	same	3	3.32443	1.48545	1.92235	1.44634	1.98704	1.49042	2.4883	1.75349
2	202	4	same	5	2.66175	1.70025	1.83219	1.55015	1.66047	1.05177	3.74251	2.00871
2	202	4	same	7	3.44831	1.67199	2.02023	1.64877	1.5546	0.909345	3.42554	1.95135
2	202	4	same	9	2.84063	1.41857	1.75253	1.15562	1.7628	1.25993	2.22896	1.26567
2	202	4	different	3	3.19379	1.28572	1.8638	0.985126	1.9346	1.11858	3.70463	1.26959
2	202	4	different	5	2.61965	1.21805	1.84552	1.24325	1.64261	1.03806	1.70923	1.45978
2	202	4	different	7	3.0936	1.28116	2.00828	1.32616	1.91644	1.29241	1.78564	1.57388
2	202	4	different	9	3.19298	1.55862	1.82341	1.1843	1.89907	1.23725	3.15256	1.63611
2	202	4	different	3	4.55283	1.83531	1.91367	1.08558	1.9455	1.146	1.89502	1.48593
2	202	4	different	5	2.54619	1.51464	1.91544	1.07012	2.05227	1.4652	1.85124	1.41444
2	202	4	different	7	2.93548	1.15534	2.05785	1.12544	1.76465	0.959628	2.00666	1.62869
2	202	4	different	9	2.73353	1.42911	1.86536	0.992859	1.89891	0.971384	1.99778	1.65793
2	202	4	different	3	2.36985	1.60504	2.03652	1.34022	1.9837	1.19514	2.06422	1.41028
2	202	4	different	5	3.14737	1.19815	1.79199	1.05076	1.57809	0.978557	1.60391	1.3664
2	202	4	different	7	2.57741	1.29731	1.81848	1.20329	1.82993	1.34894	2.09921	1.54338
2	202	4	different	9	2.42366	1.41442	1.82973	1.16059	1.89602	1.22011	2.03177	1.57091
2	205	1	same	3	2.66115	1.00203	1.47212	1.06073	1.54288	1.18955	1.59961	1.21067
2	205	1	same	5	1.99377	1.12885	1.54744	1.30783	1.39581	1.01291	1.61716	1.17323
2	205	1	same	7	1.81929	1.25308	1.62317	1.1763	1.75109	1.2834	1.76661	1.20493
2	205	1	same	9	1.96848	1.33295	1.69555	1.2471	1.66958	1.1789	1.59989	1.26772
2	205	1	same	3	2.27791	1.00693	1.53608	1.18638	1.611	1.10019	2.65103	1.38216
2	205	1	same	5	2.73028	1.13577	1.76425	1.21466	1.72225	1.15916	2.19842	1.35671
2	205	1	same	7	2.74479	1.10838	1.86937	1.33784	1.70054	1.15147	2.21846	1.6522
2	205	1	same	9	2.12779	1.1207	1.96421	1.37733	1.74883	1.09565	2.78193	1.45025
2	205	1	same	3	2.12875	1.26306	1.71769	1.24484	1.49533	0.931521	1.53047	1.23993
2	205	1	same	5	1.85839	1.20668	1.89012	1.4368	1.56454	1.03505	2.13416	1.21742
2	205	1	same	7	2.51256	1.2202	1.92427	1.49575	1.50548	0.945204	1.55357	1.18853
2	205	1	same	9	2.24848	1.2975	1.8369	1.2076	1.65629	1.09744	2.20905	1.35189
2	205	1	different	3	1.88127	1.33194	1.53427	1.2837	1.2087	0.943217	1.13549	0.933108
2	205	1	different	5	1.9473	1.22625	1.50777	1.29224	1.08153	0.814272	1.08847	1.06034
2	205	1	different	7	1.80721	0.954623	1.45563	1.26407	1.12959	0.813105	1.28753	1.1217
2	205	1	different	9	2.13106	1.34161	1.57397	1.21816	1.34105	0.926509	1.45426	0.995674
2	205	1	different	3	1.50196	1.13937	1.64526	1.41456	1.53243	1.19472	1.5026	1.24076
2	205	1	different	5	2.14245	1.24782	1.39521	1.0182	1.57921	1.16461	1.85137	1.40151
2	205	1	different	7	1.64298	1.27154	1.48049	1.28923	1.17248	0.837471	1.70236	1.35075
2	205	1	different	9	1.62794	1.48123	1.49441	1.14812	1.51377	1.03193	1.92641	1.25117
2	205	1	different	3	1.24394	1.17792	1.39041	1.05807	1.49167	1.14053	1.61031	1.32395
2	205	1	different	5	1.72974	1.36486	1.65801	1.35229	1.59149	1.25469	1.65068	1.24686
2	205	1	different	7	2.10567	1.32201	1.52391	1.15291	1.60005	1.12406	1.89237	1.39399
2	205	1	different	9	1.67643	1.14175	1.53297	1.08836	1.20843	0.993487	1.3935	1.9072
2	205	2	same	3	2.5518	1.15135	1.9188	1.46068	1.29241	0.797418	1.74685	1.22024
2	205	2	same	5	1.99948	1.11617	1.47657	1.02292	1.5503	1.02642	1.54494	1.16117
2	205	2	same	7	2.2016	1.0567	1.76403	1.34789	1.36374	0.859	1.71884	1.2585
2	205	2	same	9	2.1246	1.07737	1.5637	1.04586	1.70276	1.16685	2.02716	1.2597
2	205	2	same	3	2.48817	1.14016	1.67761	1.23474	1.60015	0.995712	2.13149	1.16898
2	205	2	same	5	2.46746	1.27272	1.74982	1.2451	1.59926	0.98621	2.20075	1.2522
2	205	2	same	7	2.05164	1.2389	1.95983	1.32707	1.7152	1.14503	1.97221	1.42163
2	205	2	same	9	2.19185	1.02426	1.85836	1.4275	1.67961	1.10508	2.62968	1.58122
2	205	2	same	3	2.48138	1.33027	1.79757	1.1656	1.92985	1.2151	2.3144	1.34334
2	205	2	same	5	2.96866	1.19553	2.01005	1.39636	1.82901	1.14921	2.33061	1.49995
2	205	2	same	7	2.6084	1.27558	2.0822	1.59124	1.66271	1.04818	2.32829	1.43963
2	205	2	same	9	2.53513	1.44454	1.97327	1.4229	1.78832	1.13723	3.07749	1.64467
2	205	2	different	3	1.60497	1.19738	1.56282	1.18104	1.59264	1.05379	2.3047	1.35399
2	205	2	different	5	2.7564	1.30112	1.6155	1.10529	1.56259	0.962731	2.50931	1.5237
2	205	2	different	7	2.31919	1.39632	1.66081	1.11453	1.49132	0.972651	2.10665	1.30982
2	205	2	different	9	2.18887	1.36643	1.54967	1.1388	1.52029	1.15391	1.8904	1.29671
2	205	2	different	3	1.46801	1.2351	1.77092	1.28026	1.46482	1.04852	1.76892	1.41233
2	205	2	different	5	2.35244	1.21273	1.60415	1.1477	1.54129	1.088	2.13378	1.2857
2	205	2	different	7	1.84454	1.25151	1.6467	1.05823	1.55165	0.977337	1.94152	1.38382
2	205	2	different	9	1.88144	1.28029	1.89268	1.34995	1.69195	1.14813	1.45932	1.04584
2	205	2	different	3	1.7633	1.22314	2.033	1.63838	1.65633	1.09992	2.18511	1.41236
2	205	2	different	5	2.58148	1.37115	1.68844	1.17117	1.65486	1.04635	1.71883	1.19659
2	205	2	different	7	2.79592	1.45292	2.06253	1.49435	1.7823	1.17209	2.74362	1.34485
2	205	2	different	9	1.92467	1.53347	1.89055	1.35827	1.59726	1.06898	1.95191	1.06539
2	205	3	same	3	3.06259	1.20488	1.66571	1.27744	1.58456	1.04629	1.66351	1.30611
2	205	3	same	5	2.86151	1.37306	1.6951	1.21774	1.69844	1.20266	2.12116	1.2248
2	205	3	same	7	2.49207	1.2653	1.74112	1.14642	1.51962	0.93745	1.97802	1.32569
2	205	3	same	9	2.62052	1.32522	1.83473	1.13692	1.71627	1.11872	2.15086	1.46126
2	205	3	same	3	2.54371	1.40168	1.69306	1.17685	1.88893	1.2199	2.55115	1.28585
2	205	3	same	5	2.36075	1.13054	1.73068	1.33323	1.71188	1.08023	2.05991	1.38073
2	205	3	same	7	2.58118	1.39522	1.78695	1.18102	1.86107	1.22244	1.67801	1.24878
2	205	3	same	9	2.28155	1.42702	1.74229	1.21172	1.70269	1.21485	2.11371	1.50991
2	205	3	same	3	2.9205	1.13036	1.76976	1.334	1.63864	1.2674	1.96309	1.34495
2	205	3	same	5	2.8388	1.26657	1.70557	1.15841	1.77401	1.23122	2.38329	1.32572
2	205	3	same	7	2.25671	1.35422	1.7944	1.20624	1.83199	1.21733	2.64791	1.54121
2	205	3	same	9	2.32632	1.47735	1.77558	1.31038	1.68776	1.17831	1.52776	1.27217
2	205	3	different	3	1.64514	1.41419	2.04234	1.54066	1.65139	1.14347	1.38394	1.24651
2	205	3	different	5	2.53814	1.14617	1.70654	1.1936	1.62749	1.09607	1.23652	0.978839
2	205	3	different	7	1.14917	1.22921	1.57883	1.12653	1.65549	1.17118	1.96265	1.20534
2	205	3	different	9	2.21746	1.28111	1.86223	1.49171	1.66751	1.26043	1.50091	1.15281
2	205	3	different	3	1.73702	1.22542	1.43148	0.996523	1.53139	1.09927	1.37643	1.20651
2	205	3	different	5	2.20959	1.32052	1.64264	1.2011	1.58789	1.14727	1.33158	1.27062
2	205	3	different	7	2.07896	1.75649	1.55295	1.09368	1.68492	1.21036	1.75449	1.20657
2	205	3	different	9	2.28425	1.24774	1.60344	1.2671	1.73419	1.21684	1.85813	1.28328
2	205	3	different	3	2.71689	1.04227	1.19338	0.790545	1.50734	0.949258	1.49416	1.21413
2	205	3	different	5	2.20587	1.37917	1.48471	0.877501	1.46667	0.887919	1.38814	1.09197
2	205	3	different	7	2.22859	1.2599	1.62175	1.14814	1.51447	0.899951	1.54427	1.19507
2	205	3	different	9	2.56382	1.35963	1.59008	1.10328	1.57472	0.940571	1.36848	1.20407
2	205	4	same	3	2.74073	1.24879	1.84568	1.26921	1.80057	1.12855	2.35907	1.26771
2	205	4	same	5	2.41423	1.41662	1.92484	1.32672	1.65923	1.04	2.37165	1.44759
2	205	4	same	7	2.81646	1.61019	1.82627	1.30509	1.76159	1.17186	2.27054	1.33552
2	205	4	same	9	2.94769	1.32962	2.17675	1.62935	1.64839	1.07185	1.80852	1.4759
2	205	4	same	3	2.59315	1.37036	1.68164	1.1603	1.81154	1.14161	2.5465	1.22103
2	205	4	same	5	2.46848	1.23282	2.01898	1.40111	1.60339	0.950844	2.06927	1.41036
2	205	4	same	7	2.76681	1.31029	1.85429	1.47253	1.70306	1.0919	3.20476	1.52444
2	205	4	same	9	2.80595	1.45515	1.82446	1.3792	1.68299	1.13869	2.31008	1.43991
2	205	4	same	3	3.01117	1.00802	1.97619	1.32246	1.70946	1.12663	1.3582	1.23786
2	205	4	same	5	2.0491	1.34712	1.90337	1.22468	1.85774	1.15004	2.30844	1.52476
2	205	4	same	7	1.95608	1.33725	1.67395	1.23601	1.76594	1.27787	1.49779	1.19154
2	205	4	same	9	3.52337	1.49746	1.87795	1.30413	1.78979	1.13409	2.22654	1.39161
2	205	4	different	3	2.01788	1.33827	1.5729	1.13486	1.70161	1.20022	2.21732	1.28701
2	205	4	different	5	2.0637	1.21016	1.73555	1.38712	1.49939	0.996143	1.94915	1.22196
2	205	4	different	7	2.43854	1.11775	1.73847	1.10337	1.49721	0.979301	1.31218	1.16263
2	205	4	different	9	2.39835	1.51671	1.99615	1.28388	1.8335	1.27831	1.52098	1.16761
2	205	4	different	3	1.52323	1.62521	1.93254	1.65043	1.09785	0.590113	2.1224	1.30211
2	205	4	different	5	2.47332	1.34832	1.70275	1.18257	1.75545	1.19239	2.10362	1.52766
2	205	4	different	7	1.84563	1.24967	1.69075	1.20758	1.6222	1.21084	1.70183	1.5055
2	205	4	different	9	2.09541	1.26269	1.72904	1.19648	1.49407	0.977744	1.52925	1.25663
2	205	4	different	3	2.02736	1.15114	1.777	1.37437	1.89226	1.3242	2.18734	1.30262
2	205	4	different	5	2.30225	1.27297	1.85946	1.2534	1.65634	0.989267	2.28188	1.43862
2	205	4	different	7	3.14301	1.52007	1.87559	1.32999	1.8262	1.1349	2.86341	1.69651
2	205	4	different	9	2.5499	1.5679	1.94874	1.31439	1.56537	0.912033	2.28797	1.58288
2	206	1	same	3	3.73607	1.28741	2.40581	1.57554	2.36109	1.5196	3.02471	1.93152
2	206	1	same	5	3.88578	1.54379	2.41494	1.70683	2.27102	1.42937	3.24755	1.9747
2	206	1	same	7	4.08932	1.18563	2.42726	1.71203	2.14071	1.29697	3.39667	1.86243
2	206	1	same	9	4.13421	1.41764	2.24181	1.52824	2.44708	1.44495	3.018	1.82089
2	206	1	same	3	4.83111	1.50888	2.44636	1.70163	2.66666	1.61345	3.37035	1.85152
2	206	1	same	5	4.0914	1.62602	2.5504	1.75603	2.45987	1.50875	2.87098	1.83393
2	206	1	same	7	3.6946	1.5208	2.4683	1.6644	2.38122	1.53658	2.5119	1.91011
2	206	1	same	9	5.12386	1.19552	3.17665	2.29281	2.44275	1.52485	2.91397	1.82196
2	206	1	same	3	3.99772	1.48701	2.31044	1.5606	2.46073	1.50475	2.69963	1.79684
2	206	1	same	5	3.3625	1.25824	2.43155	1.60478	2.1582	1.15798	2.81053	1.74358
2	206	1	same	7	3.25353	1.64447	2.36787	1.62712	2.17044	1.27027	2.17832	1.77616
2	206	1	same	9	3.27063	1.41283	2.22001	1.36327	2.25858	1.36039	3.14851	1.76221
2	206	1	different	3	1.01479	1.7666	1.98769	1.65639	2.13744	1.50067	2.49962	1.67011
2	206	1	different	5	2.31468	1.71435	2.03933	1.64656	2.14218	1.58751	2.65455	1.85612
2	206	1	different	7	2.58605	1.50374	2.34271	1.74386	2.3514	1.64202	2.31516	1.40025
2	206	1	different	9	2.82836	1.50263	2.47667	2.02554	2.25871	1.50173	2.92427	1.79885
2	206	1	different	3	2.16971	1.26513	2.29243	1.54886	2.24744	1.49718	2.69529	1.74847
2	206	1	different	5	3.03828	1.38746	2.46985	1.64076	1.95317	1.2531	2.03202	1.38894
2	206	1	different	7	3.0329	1.40868	2.3521	1.5262	2.18622	1.35345	2.5354	1.46813
2	206	1	different	9	2.87065	1.83968	2.17046	2.00239	1.66023	1.65092	0.991776	1.14022
2	206	1	different	3	1.91105	1.95726	2.24848	1.8048	2.21413	1.87271	2.28086	1.37562
2	206	1	different	5	3.19318	1.65877	2.54697	2.02825	1.84168	1.44634	1.82849	1.60921
2	206	1	different	7	2.97564	1.45397	2.29116	1.55641	2.20418	1.37963	2.60418	1.54485
2	206	1	different	9	3.4151	1.44071	2.56777	2.11565	1.82915	1.17742	2.9142	2.33162
2	206	2	same	3	4.0294	1.73305	2.58569	1.78486	2.43265	1.48465	2.11848	1.77464
2	206	2	same	5	3.49902	1.66375	2.66166	1.5974	2.42469	1.38769	3.33679	1.88146
2	206	2	same	7	3.70083	1.67559	2.80355	1.8632	2.69976	1.62559	2.21979	1.93048
2	206	2	same	9	4.01567	1.75338	2.73048	1.87623	2.66242	1.61504	3.31137	1.73713
2	206	2	same	3	3.63494	1.34968	2.4088	1.58458	2.4385	1.42702	3.29282	1.77635
2	206	2	same	5	4.06018	1.47029	2.35317	1.53786	2.24671	1.37353	2.56125	1.76185
2	206	2	same	7	5.17247	1.58773	2.61317	1.73549	2.52588	1.51536	3.24378	1.99866
2	206	2	same	9	4.71663	1.51686	2.40291	1.53995	2.48334	1.45662	3.13605	1.67591
2	206	2	same	3	4.25845	1.44006	2.55436	1.7004	2.41956	1.47037	3.11008	1.76204
2	206	2	same	5	3.21466	1.70792	2.554	1.64576	2.52318	1.61971	3.58169	1.77083
2	206	2	same	7	3.49151	1.55064	2.47553	1.58667	2.73445	1.71753	3.30864	1.7381
2	206	2	same	9	3.70275	1.54976	2.38582	1.58375	2.35209	1.41197	3.59231	1.71659
2	206	2	different	3	2.1723	1.76227	2.56212	1.63187	2.27832	2.28529	1.63325	1.34062
2	206	2	different	5	4.59011	2.13098	2.94132	1.92875	2.16556	1.19766	1.79125	1.57174
2	206	2	different	7	2.75037	1.10049	2.63685	1.95857	2.41499	1.53547	3.07351	1.19721
2	206	2	different	9	4.17881	1.65364	2.48059	1.65424	2.09513	1.23445	1.88045	1.63078
2	206	2	different	3	4.40878	1.55327	2.182	1.66111	1.93166	1.25135	3.2236	1.75103
2	206	2	different	5	2.84727	1.73076	2.56049	1.8083	2.12176	1.26188	2.54054	1.72218
2	206	2	different	7	2.57756	1.72764	2.47672	1.75474	2.23321	1.52498	3.11009	2.19021
2	206	2	different	9	3.70171	1.57893	1.67959	1.58323	1.80807	1.76603	2.2887	1.83928
2	206	2	different	3	2.64272	2.09174	2.0752	1.39852	2.11707	1.56507	1.65367	1.36434
2	206	2	different	5	4.13055	2.24825	2.12989	1.49054	2.25347	1.6977	2.48786	1.70208
2	206	2	different	7	2.36428	1.47045	2.52429	1.79752	2.78218	2.37542	2.04775	1.5615
2	206	2	different	9	2.09722	1.78321	2.71332	2.02909	2.0911	1.39374	2.86199	1.9313
2	206	3	same	3	3.56915	1.50444	2.21054	1.46063	2.23357	1.48508	2.51343	1.55391
2	206	3	same	5	3.392	1.55365	2.3495	1.53801	2.24957	1.43656	2.93171	1.72244
2	206	3	same	7	3.90403	1.38528	2.10455	1.45164	2.25994	1.5346	2.80377	1.61518
2	206	3	same	9	4.17927	1.40702	2.2172	1.54866	2.10359	1.26487	2.82366	1.64919
2	206	3	same	3	3.67089	1.35172	2.30864	1.55017	2.33976	1.36632	2.91807	1.75198
2	206	3	same	5	4.45697	1.04626	2.90509	1.97548	2.32617	1.36251	2.33772	1.6785
2	206	3	same	7	3.30429	1.40404	2.52875	1.73335	2.33369	1.45224	3.26255	1.45579
2	206	3	same	9	4.23697	1.46645	2.53166	1.75798	2.27289	1.4081	2.7841	1.76777
2	206	3	same	3	3.75824	1.16411	2.56719	1.71295	2.28252	1.40673	3.03876	1.52827
2	206	3	same	5	3.82665	1.54806	2.79259	1.95019	2.56601	1.71926	3.31856	1.7403
2	206	3	same	7	4.34819	1.50055	2.53267	1.67757	2.4704	1.53704	2.77862	1.60737
2	206	3	same	9	3.01715	1.56195	2.62508	1.76987	2.31924	1.33527	3.28309	1.87335
2	206	3	different	3	2.13076	1.47089	2.13204	1.63591	2.19983	1.86406	1.75974	1.48326
2	206	3	different	5	1.77892	1.58209	2.22403	1.76218	1.5922	1.4848	1.38285	1.95182
2	206	3	different	7	2.35148	2.02306	2.06913	1.67859	1.87906	1.59212	1.7774	1.3515
2	206	3	different	9	3.61207	1.89427	2.20986	1.85116	2.08004	1.64563	2.45494	1.80806
2	206	3	different	3	2.58468	1.5354	2.12078	1.70422	2.05699	1.80001	1.89882	1.37739
2	206	3	different	5	2.188	1.52203	1.92298	1.53887	1.86601	1.64593	1.5645	1.26675
2	206	3	different	7	2.99286	1.90771	1.96318	1.52556	2.1233	1.75785	1.58368	1.3771
2	206	3	different	9	2.39922	1.39462	1.91402	1.89829	2.08018	2.02875	1.58056	1.50045
2	206	3	different	3	1.75367	1.51013	2.08937	1.47276	2.31656	1.72849	2.04854	1.2322
2	206	3	different	5	3.12576	2.08295	2.16496	1.42994	1.91468	1.59929	1.46096	1.432
2	206	3	different	7	1.74087	1.56746	2.42858	1.89911	1.91413	1.22731	2.03131	1.90473
2	206	3	different	9	2.39974	1.23885	1.59444	1.13736	1.99738	1.59824	1.84529	1.49752
2	206	4	same	3	3.96318	1.58343	2.21563	1.4724	2.34594	1.40379	1.59749	1.39089
2	206	4	same	5	2.82366	1.54724	2.35456	1.58642	2.48545	1.59276	3.10953	1.73294
2	206	4	same	7	3.42694	1.39619	2.3683	1.61601	2.23617	1.22805	1.72555	1.53531
2	206	4	same	9	4.01643	1.53473	2.32724	1.58595	2.22823	1.35021	2.62661	1.71509
2	206	4	same	3	3.42069	1.44933	2.40733	1.62403	2.33641	1.54268	2.67713	1.60787
2	206	4	same	5	2.97307	1.6429	2.43426	1.65971	2.34598	1.31276	2.08398	1.7295
2	206	4	same	7	3.72042	1.4848	2.30705	1.66286	2.16737	1.26101	2.68579	1.82198
2	206	4	same	9	3.79858	1.61231	2.19709	1.47055	2.23312	1.31193	2.4699	1.72485
2	206	4	same	3	3.3268	1.50339	2.23964	1.33255	2.4693	1.46927	3.97963	2.11241
2	206	4	same	5	2.85646	1.40272	2.67358	1.7783	2.56047	1.52914	3.381	1.90339
2	206	4	same	7	3.38587	1.67714	2.55247	1.6669	2.73208	1.64908	3.61078	1.88503
2	206	4	same	9	3.80436	1.64052	2.67159	1.88912	2.63959	1.53564	3.63189	2.06569
2	206	4	different	3	1.87191	1.53651	2.10222	1.77454	1.7995	1.22718	2.20516	1.56917
2	206	4	different	5	2.80885	2.10136	1.97163	1.60291	1.81827	1.57232	1.85397	1.50634
2	206	4	different	7	2.62682	2.00635	1.98711	1.49585	1.93677	1.40656	2.2603	1.83673
2	206	4	different	9	2.29704	2.02269	2.15995	2.02548	1.94779	1.21614	2.80663	1.80134
2	206	4	different	3	2.71137	1.53387	2.28723	1.77812	1.68017	1.5129	1.30958	1.66219
2	206	4	different	5	2.00117	1.7459	2.24333	1.6964	1.86394	1.42	1.65525	1.50296
2	206	4	different	7	2.82889	1.94013	1.99643	2.21287	1.92905	1.85024	1.71606	1.77263
2	206	4	different	9	1.84336	1.93195	2.24739	1.70958	1.82786	1.38996	1.85614	1.73545
2	206	4	different	3	2.16904	1.34911	2.12322	1.69009	1.86293	1.46457	1.93164	1.55888
2	206	4	different	5	2.29976	1.53365	2.27555	1.70754	2.06624	1.34138	2.51606	1.5597
2	206	4	different	7	3.46611	2.14447	2.29575	1.8168	1.70908	1.29314	1.74447	1.76407
2	206	4	different	9	2.4759	1.77983	2.07766	1.51652	2.07443	1.59214	2.03161	1.65615
2	207	1	same	3	3.40763	1.22576	1.75991	1.27287	1.62581	1.23472	2.0351	1.53989
2	207	1	same	5	2.96886	1.25486	2.04144	1.45543	1.80026	1.33429	1.58208	1.40874
2	207	1	same	7	2.55413	1.21507	1.95002	1.3479	1.732	1.26872	1.89513	1.42028
2	207	1	same	9	2.68648	1.47743	1.87864	1.40243	1.67146	1.20417	1.45417	1.40729
2	207	1	same	3	3.2135	1.27275	1.99519	1.31692	1.80339	1.19208	1.6572	1.53541
2	207	1	same	5	3.07262	1.27341	2.19113	1.52321	1.79391	1.19566	1.47309	1.40489
2	207	1	same	7	3.97987	1.42828	2.27171	1.48233	1.98652	1.38117	2.13469	1.53346
2	207	1	same	9	2.48101	1.20736	2.27048	1.79232	1.79715	1.24411	1.55947	1.51165
2	207	1	same	3	2.51137	1.20486	1.84034	1.24656	1.87686	1.2756	2.43243	1.74039
2	207	1	same	5	4.13953	1.50213	1.86449	1.29832	1.7826	1.18353	1.95517	1.53101
2	207	1	same	7	2.81718	1.24664	2.15718	1.51899	1.7562	1.29243	2.06539	1.66983
2	207	1	same	9	3.78763	1.07581	1.77512	1.13496	1.87175	1.19957	2.03759	1.57302
2	207	1	different	3	0.930081	1.07724	1.19507	0.977626	1.33378	1.10976	1.51358	1.30456
2	207	1	different	5	2.38977	1.33539	1.39417	1.20449	1.50676	1.11803	2.11757	1.54341
2	207	1	different	7	3.01552	1.4058	1.50974	1.05982	1.60752	1.21999	1.91981	1.3273
2	207	1	different	9	2.22265	1.23617	1.45167	1.04294	1.64031	1.28585	1.88931	1.32637
2	207	1	different	3	0.915422	1.54993	1.2181	1.20583	1.41028	1.0889	1.95072	1.30089
2	207	1	different	5	2.18571	1.32722	1.76767	1.23917	1.83814	1.34974	1.43524	1.33858
2	207	1	different	7	2.81889	1.55566	1.79145	1.08421	1.77999	1.16419	1.81389	1.58447
2	207	1	different	9	2.84812	1.44331	2.0411	1.5015	1.69664	1.21617	2.0955	1.55637
2	207	1	different	3	1.11914	1.6172	1.53905	1.20675	1.56599	1.15777	2.57924	1.36158
2	207	1	different	5	2.4511	1.3649	1.96838	1.33232	1.76943	1.10847	2.59725	1.41981
2	207	1	different	7	3.33675	1.3271	1.59577	1.05484	1.68369	1.17294	2.22005	1.38274
2	207	1	different	9	2.83049	1.42761	2.04911	1.45559	2.0603	1.48516	2.52725	1.46939
2	207	2	same	3	2.16099	1.35372	1.86988	1.2858	1.69812	1.10061	1.68767	1.39848
2	207	2	same	5	2.4513	1.49698	2.02372	1.50652	1.83445	1.30858	1.46951	1.2947
2	207	2	same	7	3.27085	1.33225	2.01285	1.40619	1.81613	1.24062	1.66167	1.45537
2	207	2	same	9	2.30578	1.12742	2.01165	1.36178	1.79292	1.0753	1.5584	1.38731
2	207	2	same	3	2.97376	1.53792	1.88542	1.3765	2.05014	1.39896	2.48682	1.56809
2	207	2	same	5	3.20958	1.54437	2.22556	1.58695	2.0847	1.45882	1.57466	1.4643
2	207	2	same	7	2.90886	1.39198	1.85765	1.29611	1.78955	1.2394	1.85281	1.40477
2	207	2	same	9	4.00448	1.57528	1.94243	1.37674	1.85405	1.24464	1.67599	1.44972
2	207	2	same	3	2.86912	1.34453	2.23278	1.61384	1.98504	1.30895	1.64516	1.4919
2	207	2	same	5	3.70688	1.19269	2.0212	1.3742	1.93804	1.22827	1.62994	1.37149
2	207	2	same	7	3.52841	1.27783	2.05404	1.45969	1.88182	1.32848	1.88213	1.60357
2	207	2	same	9	3.11271	1.36903	1.96946	1.51106	1.6791	1.09697	2.25686	1.57064
2	207	2	different	3	0.684824	1.48146	1.55077	0.998892	1.77269	1.25112	3.041	1.87455
2	207	2	different	5	3.5832	1.35148	1.7157	1.19318	2.02824	1.4058	2.52742	1.69356
2	207	2	different	7	2.99078	1.36455	1.73056	1.19618	1.87242	1.27392	2.62604	1.77156
2	207	2	different	9	3.34405	1.1769	1.90664	1.18211	1.86083	1.0637	1.48969	1.25097
2	207	2	different	3	2.70237	1.02722	1.4	1.29892	1.66619	1.38155	1.64463	1.27159
2	207	2	different	5	2.63439	1.31141	1.82239	1.31642	1.82038	1.21038	2.51717	1.31928
2	207	2	different	7	2.93438	1.20368	1.76122	1.10812	1.93022	1.38645	2.4479	1.41271
2	207	2	different	9	2.90194	1.38598	1.92732	1.25722	2.02715	1.35614	1.83003	1.27959
2	207	2	different	3	3.49614	1.45359	1.59901	1.03091	1.60308	1.17086	1.574	1.64784
2	207	2	different	5	2.9913	1.46939	1.72354	1.33379	1.71077	1.20042	1.45147	1.26791
2	207	2	different	7	2.23889	1.39044	1.54403	1.12409	1.6047	1.08063	1.89291	1.2293
2	207	2	different	9	2.8936	1.13777	1.75145	1.10789	1.8476	1.34356	1.71574	1.49924
2	207	3	same	3	2.94267	1.4625	1.87276	1.22608	1.91737	1.2493	1.77846	1.63353
2	207	3	same	5	3.27809	1.49285	1.99194	1.41181	2.07902	1.46638	2.07046	1.44278
2	207	3	same	7	2.52963	1.0106	1.79851	0.97784	1.67222	0.989458	2.32774	1.9739
2	207	3	same	9	2.6703	1.16451	1.94219	1.49657	1.70826	1.18313	1.7046	1.61839
2	207	3	same	3	2.52525	1.30296	1.81068	1.43318	1.5993	1.12047	1.71853	1.6398
2	207	3	same	5	2.72004	1.56247	1.9743	1.35848	1.94209	1.40686	2.28833	1.47691
2	207	3	same	7	3.10035	1.07009	2.29775	1.76191	1.984	1.32245	2.12862	1.63572
2	207	3	same	9	3.18493	1.05485	1.90718	1.22271	1.86926	1.35358	2.12993	1.36487
2	207	3	same	3	2.12562	1.19713	1.93615	1.33249	1.90125	1.33512	2.25371	1.51895
2	207	3	same	5	3.28697	1.63158	1.94471	1.43605	1.70963	1.06266	1.83591	1.53045
2	207	3	same	7	2.73818	1.42934	2.45076	1.82566	2.00561	1.33893	2.44597	1.22097
2	207	3	same	9	2.64494	1.09908	2.1645	1.34593	1.86929	1.32992	1.5404	1.37508
2	207	3	different	3	2.49775	1.45651	1.80992	1.42832	1.79266	1.37272	1.93412	1.27276
2	207	3	different	5	3.18717	1.50263	1.78343	1.35927	1.55852	1.16057	1.34861	1.28826
2	207	3	different	7	2.75655	1.27688	1.72871	1.17961	1.88583	1.34292	2.5655	1.46461
2	207	3	different	9	3.17967	1.37147	1.89853	1.37466	1.9675	1.36448	2.43949	1.35715
2	207	3	different	3	2.16068	1.49482	1.76413	1.30828	1.77845	1.25885	2.70542	1.37634
2	207	3	different	5	2.44777	1.23954	2.05505	1.39216	1.94817	1.3919	2.39863	1.39778
2	207	3	different	7	3.32212	1.44654	1.75554	1.18492	1.6706	1.13218	1.97536	1.41148
2	207	3	different	9	2.29021	1.38912	2.00297	1.37464	2.01283	1.38954	1.5484	1.22372
2	207	3	different	3	4.15524	1.73076	2.27131	1.67254	1.99561	1.43762	1.43926	1.23905
2	207	3	different	5	2.15276	1.31302	1.65447	1.25474	1.96032	1.56817	1.54473	1.34948
2	207	3	different	7	2.62678	1.34349	1.98617	1.34522	2.10837	1.44366	1.50778	1.04313
2	207	3	different	9	3.85803	1.44811	1.65263	1.27778	1.44905	1.43013	2.70187	1.815
2	207	4	same	3	2.91469	1.60808	2.05405	1.65764	1.55448	0.998304	2.23229	1.50824
2	207	4	same	5	2.30356	1.15586	2.02538	1.57746	1.688	1.24464	1.76559	1.38983
2	207	4	same	7	2.64717	1.48124	1.81467	1.41551	1.85742	1.26813	2.53372	1.49823
2	207	4	same	9	2.30655	1.51002	1.66393	1.43363	1.57122	1.20244	0.877346	0.825457
2	207	4	same	3	2.21195	1.22452	1.09915	0.769524	1.89703	1.36249	1.48622	1.13478
2	207	4	same	5	2.45235	1.27414	1.62084	1.05907	1.93363	1.56532	2.09996	1.44574
2	207	4	same	7	2.88492	1.35247	2.01145	1.39796	2.07688	1.34074	2.82461	1.50101
2	207	4	same	9	2.71695	1.18237	2.03896	1.44102	1.78032	1.11055	1.8298	1.30283
2	207	4	same	3	2.03342	1.4138	2.2805	1.69925	2.12008	1.52312	2.17214	1.49242
2	207	4	same	5	2.59773	1.43039	2.0162	1.40045	1.49342	0.960722	1.90651	1.51345
2	207	4	same	7	2.4965	1.48376	1.98719	1.34237	1.58344	0.957853	1.65709	1.33135
2	207	4	same	9	2.68374	1.37001	1.92928	1.88095	1.66306	1.26562	2.01076	1.41293
2	207	4	different	3	0.75804	1.68858	1.21434	0.787962	1.53499	1.08867	1.10238	0.896943
2	207	4	different	5	2.62569	1.20575	2.05849	1.33509	2.23841	1.47533	2.67035	1.57401
2	207	4	different	7	3.37572	1.40336	1.79664	1.50195	1.70239	1.29407	1.98805	1.548
2	207	4	different	9	2.67213	1.18051	1.53215	1.053	1.86758	1.33434	1.68468	1.36176
2	207	4	different	3	4.33002	1.52767	1.76833	1.20833	1.55119	1.21318	1.44994	1.42127
2	207	4	different	5	2.49198	1.26766	1.84487	1.27691	1.72268	1.18254	1.54551	1.2357
2	207	4	different	7	3.02327	1.10603	1.94547	1.2025	1.86866	1.26454	2.65314	1.57146
2	207	4	different	9	3.90436	1.28113	1.87593	1.15987	1.83979	1.26139	2.02159	1.35258
2	207	4	different	3	1.71782	1.32852	1.72005	1.35239	1.74188	1.12051	2.32687	1.47061
2	207	4	different	5	2.25125	1.32097	1.92121	1.24465	1.89357	1.17724	3.37698	1.70191
2	207	4	different	7	3.04417	1.42366	1.76553	1.10993	1.65561	1.02136	2.81796	1.66653
2	207	4	different	9	2.38212	1.16672	2.08171	1.24377	2	1.33432	1.90423	1.34878
2	208	1	same	3	3.17691	1.2051	1.96217	1.22385	1.83358	1.1298	2.62764	1.39739
2	208	1	same	5	3.12616	1.28974	2.03322	1.07657	1.88212	1.13194	2.61977	1.47519
2	208	1	same	7	3.39773	1.12778	1.92845	1.13309	2.05068	1.25142	3.50454	1.22885
2	208	1	same	9	3.2282	1.27217	1.81127	1.17561	1.90909	1.07364	1.93714	1.50512
2	208	1	same	3	2.62654	1.31193	1.99616	1.14626	1.97223	1.26728	2.70361	1.27623
2	208	1	same	5	3.77091	1.34241	1.75201	1.05687	2.02742	1.21989	2.75176	1.27247
2	208	1	same	7	3.27053	1.48979	1.92466	1.2134	1.89536	1.15274	3.34102	1.47427
2	208	1	same	9	3.65773	1.21407	2.07789	1.19556	1.74563	0.973133	2.89301	1.44287
2	208	1	same	3	2.78759	1.20847	2.03081	1.25153	1.81106	1.12352	2.79261	1.33268
2	208	1	same	5	3.26814	1.20316	2.1258	1.17196	1.7004	0.913024	3.31916	1.61462
2	208	1	same	7	2.92477	1.35902	2.01598	1.14433	2.04042	1.25041	3.48228	1.50939
2	208	1	same	9	3.8434	1.429	2.00684	1.20863	2.08847	1.23314	2.97832	1.47808
2	208	1	different	3	1.02634	0.854124	2.95928	2.41329	2.11803	1.12209	3.5475	0.908801
2	208	1	different	5	3.37623	1.56733	3.06807	1.72181	1.85044	1.4403	1.04467	0.761013
2	208	1	different	7	1.49144	1.30945	1.97187	1.50823	1.75978	1.369	2.4542	1.31231
2	208	1	different	9	1.72433	1.63747	1.76577	1.35217	1.6842	1.26849	2.64736	1.76706
2	208	1	different	3	1.0694	2.20111	1.44191	1.05451	2.15051	1.78812	2.0246	1.20407
2	208	1	different	5	2.30183	1.44208	1.92704	1.73705	1.51328	0.813881	1.93314	0.953752
2	208	1	different	7	2.18633	1.70799	1.53244	1.30653	1.79516	1.37736	2.30611	1.23448
2	208	1	different	9	2.59051	2.09142	2.33381	1.72305	1.68661	0.926002	1.23687	0.99297
2	208	1	different	3	0.974802	1.07549	1.57685	1.21423	1.52278	1.48991	1.6411	1.97235
2	208	1	different	5	0.968194	1.70676	1.28656	0.935838	1.75422	1.58352	1.83075	1.09888
2	208	1	different	7	2.45504	1.58956	1.45356	1.65999	1.69618	1.86254	1.74081	1.55097
2	208	1	different	9	1.52172	1.628	1.60092	1.23767	1.42453	1.43033	1.47531	1.85665
2	208	2	same	3	2.44473	1.27122	1.86984	1.1015	2.07824	1.28266	4.06605	1.35493
2	208	2	same	5	2.8204	1.37305	1.77958	1.00789	1.95107	1.20218	2.81764	1.29551
2	208	2	same	7	2.73705	1.30317	1.92897	1.13543	1.90065	1.14545	3.72884	1.45084
2	208	2	same	9	3.22491	1.25386	2.13896	1.33265	2.07523	1.3285	2.42312	1.28961
2	208	2	same	3	2.29421	1.36399	1.84905	1.11009	1.86765	1.09822	3.10907	1.42398
2	208	2	same	5	2.92556	1.25871	2.0169	1.28871	1.98344	1.30016	2.64257	1.41082
2	208	2	same	7	3.55496	1.34964	1.90178	1.21579	1.88264	1.14743	3.00541	1.36892
2	208	2	same	9	2.89131	1.38658	1.99211	1.14885	2.031	1.14615	4.43218	1.58957
2	208	2	same	3	2.61004	1.4734	1.99301	1.29551	1.84625	1.06065	3.34494	1.34264
2	208	2	same	5	4.13114	1.33675	2.1182	1.31158	2.16755	1.27755	4.27697	1.49364
2	208	2	same	7	3.5865	1.39252	1.7622	0.9732	2.08713	1.19097	3.72428	1.62439
2	208	2	same	9	3.8282	1.29879	2.0008	1.156	1.90454	1.09402	3.51963	1.4203
2	208	2	different	3	1.44036	0.977083	1.76534	1.06286	1.83083	1.11368	3.7401	1.39205
2	208	2	different	5	3.66967	1.25272	1.75003	0.965246	2.08418	1.28172	3.40897	1.37168
2	208	2	different	7	1.65071	1.67155	1.70799	1.93742	1.48656	1.62269	1.7749	1.9507
2	208	2	different	9	1.27277	1.65621	1.69356	2.33001	1.47174	1.88684	1.46226	2.08358
2	208	2	different	3	1.07822	1.96997	1.5422	2.35422	1.47247	2.05321	1.535	2.20271
2	208	2	different	5	1.10012	2.30876	1.41507	2.19701	1.458	2.40051	1.55252	2.30707
2	208	2	different	7	1.24373	2.12701	1.39919	2.52898	1.45316	2.25338	1.51603	2.37758
2	208	2	different	9	1.29426	1.99076	1.37163	2.02963	1.42009	2.17279	1.48835	2.62115
2	208	2	different	3	1.18477	2.22047	1.55298	2.68935	1.31609	2.27999	1.27017	2.82736
2	208	2	different	5	1.10181	2.68339	1.49723	2.82054	1.49165	2.96887	1.39662	2.98655
2	208	2	different	7	1.03313	3.15067	1.41996	2.44987	1.42684	2.70898	1.33921	3.16657
2	208	2	different	9	0.948824	2.79916	1.39496	2.68218	1.42819	2.49065	1.45571	3.04246
2	208	3	same	3	3.23455	1.25988	1.84177	1.0084	1.77929	0.934884	4.61324	1.47224
2	208	3	same	5	3.67948	1.25018	1.65205	1.07082	1.74846	1.07679	2.89017	1.59001
2	208	3	same	7	3.32739	1.20185	1.78712	1.09652	1.88185	1.17737	3.13495	1.37496
2	208	3	same	9	3.44533	1.35379	2.0005	1.20897	1.92616	1.11443	3.66928	1.36268
2	208	3	same	3	2.8238	1.18428	1.81099	1.01491	1.92676	1.18657	3.54312	1.19622
2	208	3	same	5	4.3852	1.30506	1.77992	1.03333	2.05411	1.21193	3.51606	1.27421
2	208	3	same	7	4.42463	1.11515	1.82211	1.0315	1.72187	0.994286	3.14587	1.30389
2	208	3	same	9	3.03096	1.04042	1.65729	0.947407	1.9893	1.17595	3.38869	1.44731
2	208	3	same	3	2.89616	0.973245	1.84552	1.04449	1.89969	1.0919	3.49703	1.20533
2	208	3	same	5	2.64532	1.25475	2.04507	1.26288	2.00202	1.10305	3.41889	1.38693
2	208	3	same	7	3.32438	1.35389	1.80279	0.958504	1.7998	0.952164	2.90512	1.28099
2	208	3	same	9	3.89873	1.15801	1.87029	1.00116	1.91965	1.1539	3.10064	1.32237
2	208	3	different	3	0.979008	2.55675	1.47414	2.70814	1.34383	2.08876	1.26	2.49768
2	208	3	different	5	1.04633	2.56648	1.47202	2.72606	1.29819	1.98052	1.37887	2.53491
2	208	3	different	7	1.07241	2.63238	1.39977	3.24353	1.26023	2.35113	1.44472	3.4182
2	208	3	different	9	0.931989	3.29936	1.36576	3.2418	1.3529	2.34322	1.62588	3.04493
2	208	3	different	3	0.687783	1.90508	1.77494	3.16077	1.33038	2.36633	1.30663	2.89639
2	208	3	different	5	0.823522	2.95904	1.31876	2.92032	1.13404	2.22791	1.17122	2.80088
2	208	3	different	7	0.963838	2.32927	1.17586	2.26439	1.23944	2.20393	1.32528	2.83151
2	208	3	different	9	0.953452	2.671	1.14906	2.16248	1.3283	3.2037	1.41788	2.58303
2	208	3	different	3	1.24241	2.45127	1.20414	2.58246	1.13577	2.17173	1.23471	2.15879
2	208	3	different	5	0.915181	2.80872	1.30148	2.91781	1.19874	2.22388	1.37725	2.88572
2	208	3	different	7	1.01544	2.79689	1.2812	2.91796	1.2644	2.80018	1.26346	2.77484
2	208	3	different	9	0.972578	2.66377	1.30091	2.60009	1.31947	2.59871	1.42779	3.02701
2	208	4	same	3	2.90561	1.34762	1.92053	1.07196	1.82981	1.05419	3.78394	1.4104
2	208	4	same	5	3.79562	1.22022	1.87767	1.06376	1.78903	0.993878	3.45897	1.5085
2	208	4	same	7	3.29611	1.30906	1.683	1.02457	2.01669	1.12974	4.28614	1.45287
2	208	4	same	9	2.14385	1.17334	1.92153	1.07193	1.99387	1.12541	3.3176	1.18
2	208	4	same	3	2.77263	1.15674	1.81338	1.03182	1.99577	1.25436	3.72907	1.30398
2	208	4	same	5	3.92011	1.29956	1.86889	1.26436	1.78255	1.1646	2.78282	1.20403
2	208	4	same	7	3.57872	1.21324	1.72953	1.02855	1.88898	1.05607	3.15679	1.21315
2	208	4	same	9	3.52546	1.28329	1.8062	1.06887	2.06718	1.236	2.85442	1.11401
2	208	4	same	3	3.24285	1.06066	1.66297	0.989598	1.76316	1.11712	2.21374	1.27015
2	208	4	same	5	2.83855	1.01501	1.68228	1.04861	1.7652	1.16521	2.75833	1.23229
2	208	4	same	7	2.54024	1.08052	1.58013	0.84015	1.89287	1.16984	2.37523	1.13733
2	208	4	same	9	3.39368	1.19989	1.78907	1.06676	1.69472	0.988314	2.99881	1.1959
2	208	4	different	3	1.10386	2.6758	1.32801	3.08341	1.16251	2.54054	1.22178	3.41462
2	208	4	different	5	0.975152	2.47178	1.26487	3.07684	1.2483	3.08295	1.29842	2.88526
2	208	4	different	7	0.879693	2.44566	1.25242	2.74499	1.24116	2.48463	1.47719	2.98742
2	208	4	different	9	0.848772	2.47317	1.26977	2.41802	1.28579	2.22641	1.35267	2.522
2	208	4	different	3	0.885371	2.30688	1.27791	2.78285	1.22935	2.39112	1.15823	2.86089
2	208	4	different	5	0.818508	2.60055	1.31695	2.42869	1.3815	2.94119	1.44306	2.84776
2	208	4	different	7	0.923868	2.41149	1.27879	2.76005	1.23754	2.264	1.38457	2.74329
2	208	4	different	9	0.890017	2.83331	1.22942	2.55966	1.28925	2.76471	1.37146	2.89781
2	208	4	different	3	0.807724	2.84844	1.25973	2.62863	1.26152	2.61902	1.37458	3.0459
2	208	4	different	5	0.907928	3.10543	1.32493	2.38418	1.37764	2.55863	1.34966	2.92274
2	208	4	different	7	0.93793	2.58217	1.24331	2.44618	1.36009	2.87173	1.44278	2.713
2	208	4	different	9	0.837369	2.58856	1.2464	2.61956	1.18693	2.81062	1.25886	2.83457
2	209	1	same	3	2.31952	1.00805	1.71557	0.822647	1.48035	0.737055	2.63371	1.76943
2	209	1	same	5	2.36118	1.02677	1.73068	1.13749	1.6634	1.13561	2.64722	1.28353
2	209	1	same	7	2.80447	1.19019	1.67067	1.13089	1.48605	0.960445	1.90495	1.2079
2	209	1	same	9	2.41276	0.807097	1.93574	1.01488	1.41644	0.717297	3.16547	1.50663
2	209	1	same	3	2.57588	1.04638	1.67769	0.945323	1.54854	0.953636	3.063	1.34909
2	209	1	same	5	2.37134	1.18753	1.84152	1.15377	1.46275	0.841539	2.54228	1.48981
2	209	1	same	7	1.40702	1.47665	1.58925	0.963094	1.59436	1.10935	1.82886	1.13582
2	209	1	same	9	2.47296	1.22406	1.79215	1.2597	1.37396	0.874078	1.9462	1.17478
2	209	1	same	3	2.235	1.38853	1.52943	1.05346	1.56248	0.996784	2.87479	1.26372
2	209	1	same	5	2.0432	1.09376	1.79438	1.15408	1.45742	1.03093	1.591	1.15902
2	209	1	same	7	2.19589	1.22258	1.88436	1.08062	1.46183	0.761647	2.30085	1.28165
2	209	1	same	9	2.79815	0.82076	1.73288	0.917098	1.42384	0.948738	1.33127	1.09335
2	209	1	different	3	1.39863	2.5212	0.670543	0.317454	2.52777	2.29909	3.1561	2.50898
2	209	1	different	5	4.09356	1.75517	1.45756	0.864533	1.4573	1.12917	2.23291	1.30635
2	209	1	different	7	2.61996	1.1718	1.67506	0.99252	1.64937	1.00193	2.91514	1.28076
2	209	1	different	9	2.41376	1.09796	1.60049	0.951251	1.53595	0.84405	1.07927	1.00047
2	209	1	different	3	0.785431	1.2439	1.24231	1.22416	1.3275	0.865417	1.49946	1.25037
2	209	1	different	5	2.74681	1.27213	1.78926	1.13212	1.73147	1.09355	1.4049	1.19231
2	209	1	different	7	2.03091	0.92468	2.04901	1.57313	1.56866	1.22734	1.54602	1.50821
2	209	1	different	9	0.684644	1.38833	1.8038	1.55751	1.43407	0.981876	1.92458	0.910073
2	209	1	different	3	2.44573	1.15868	1.6811	1.17227	1.29139	0.702794	2.01115	1.03912
2	209	1	different	5	1.27216	1.1888	1.85458	1.39117	1.33019	0.85613	2.10349	1.06089
2	209	1	different	7	2.15032	1.33967	2.12112	1.29531	1.4869	0.864213	2.52405	1.47447
2	209	1	different	9	2.01061	1.37514	1.721	1.21588	1.92194	1.34642	1.7877	0.731036
2	209	2	same	3	3.65468	1.32024	1.72383	1.00864	1.64032	1.02296	2.35887	1.19298
2	209	2	same	5	2.81646	1.1482	1.88317	1.15449	1.67739	1.09173	1.54181	1.25831
2	209	2	same	7	2.31954	1.1604	1.95957	1.21958	1.6744	1.05238	2.46234	1.29778
2	209	2	same	9	3.02818	1.10382	1.60374	0.92094	1.54255	0.920465	2.61982	1.50484
2	209	2	same	3	2.61957	1.14409	1.99931	1.1959	1.80321	1.06549	3.1052	1.54336
2	209	2	same	5	3.98536	0.918655	1.92857	1.18997	1.5239	0.846821	1.29407	1.16378
2	209	2	same	7	1.94166	1.03657	1.70811	1.07221	1.7258	1.19822	2.06589	1.27649
2	209	2	same	9	2.31438	0.961331	1.6618	0.974289	1.68991	1.25184	1.17375	0.973439
2	209	2	same	3	2.95146	0.988131	1.84491	1.11371	1.52845	0.95175	1.32128	1.07642
2	209	2	same	5	2.01171	1.08305	1.74696	1.09009	1.59814	0.981396	2.34824	1.37887
2	209	2	same	7	2.92181	1.10361	1.87032	1.21117	1.55746	1.08302	1.8336	1.19612
2	209	2	same	9	3.06672	1.16955	2.18919	1.42447	1.3024	0.754763	1.87618	1.02731
2	209	2	different	3	2.10305	0.923657	1.56043	0.945761	1.17602	0.657554	1.36931	0.814178
2	209	2	different	5	2.30533	1.11116	1.63195	1.19287	1.34245	0.984539	2.01075	1.2133
2	209	2	different	7	2.43645	1.31127	1.73367	1.19125	1.41514	0.909547	2.15928	1.31872
2	209	2	different	9	2.02607	1.38471	1.8414	1.14926	1.39216	0.860215	2.12363	1.22429
2	209	2	different	3	2.13628	1.2358	1.37606	1.51773	1.24499	1.15728	1.50325	1.07997
2	209	2	different	5	1.20837	1.14553	1.64453	1.25492	1.37442	1.19792	1.71715	1.21394
2	209	2	different	7	2.15913	1.28381	1.70904	1.16437	1.51662	1.01835	1.99668	1.1571
2	209	2	different	9	3.162	1.19116	1.52796	0.833503	1.50145	0.971926	1.47211	1.29957
2	209	2	different	3	1.61845	1.20985	1.59908	0.992152	1.09779	0.654486	2.03553	1.24727
2	209	2	different	5	1.95481	1.35895	1.90353	1.0984	1.44288	0.864472	1.93814	0.855827
2	209	2	different	7	2.84719	1.4054	1.78243	1.17814	1.48741	1.05749	2.1523	1.01263
2	209	2	different	9	2.37585	1.46514	1.76466	1.44772	1.21969	0.850609	1.78789	1.20844
2	209	3	same	3	2.45183	1.27982	1.80176	1.1032	1.70108	0.992226	1.98002	1.18575
2	209	3	same	5	3.01735	1.03942	1.92621	1.28851	1.64873	1.11168	2.189	1.19813
2	209	3	same	7	2.43503	1.22697	1.78297	1.13804	1.63017	1.14662	1.2907	1.34435
2	209	3	same	9	2.5001	1.22282	1.91104	1.22042	1.79653	1.09391	2.48356	1.2004
2	209	3	same	3	2.73139	1.15451	2.08638	1.2652	1.65727	1.05771	2.64478	1.40583
2	209	3	same	5	3.02853	1.29361	1.41336	0.701921	1.85356	1.17746	2.14983	1.18753
2	209	3	same	7	3.41133	1.04102	1.50132	0.835358	1.64973	0.966529	1.3776	1.13246
2	209	3	same	9	1.98008	1.15583	1.5197	0.897111	1.65928	1.04574	1.20501	1.08914
2	209	3	same	3	3.30475	1.38926	1.52799	0.983405	1.7131	1.07874	2.13456	1.37407
2	209	3	same	5	2.84806	1.23347	1.9643	1.36037	1.90588	1.43897	1.32273	1.19753
2	209	3	same	7	2.57838	1.36814	1.52051	0.8357	1.94652	1.37375	1.58253	1.10372
2	209	3	same	9	2.79161	1.20182	1.90141	1.35089	1.65452	1.04303	2.62927	1.32054
2	209	3	different	3	0.885683	1.38188	1.43035	0.815775	1.54303	0.948092	2.65178	1.20319
2	209	3	different	5	3.41	1.11653	1.76803	0.954303	1.63222	0.999634	2.95433	1.23651
2	209	3	different	7	3.75303	1.17726	2.01764	1.06182	1.55608	0.957957	2.12326	1.10413
2	209	3	different	9	3.31945	1.20423	1.86576	1.10819	1.57193	0.896199	2.97116	1.15679
2	209	3	different	3	2.26411	1.35149	1.10793	0.731341	1.30215	0.902322	2.66916	1.25434
2	209	3	different	5	3.80852	1.26744	1.70451	1.09863	1.48638	0.990056	2.0674	1.22012
2	209	3	different	7	2.58181	1.37348	2.03155	1.24096	1.35343	0.888591	1.66226	1.22919
2	209	3	different	9	2.4328	1.35804	1.78168	1.30024	1.49958	1.01563	2.38044	1.39627
2	209	3	different	3	2.75198	1.23866	1.9307	0.997663	1.89601	1.06975	2.68262	1.24351
2	209	3	different	5	2.95846	1.06445	1.06057	0.532631	1.62628	0.862515	2.95405	1.23915
2	209	3	different	7	2.83957	1.11945	1.92048	1.21788	1.55287	0.863903	1.8008	1.26221
2	209	3	different	9	4.45381	1.32642	1.92166	1.13896	1.80045	1.14804	2.95641	1.36047
2	209	4	same	3	3.8077	1.2419	1.88801	1.12758	1.75385	1.07938	2.77041	1.38835
2	209	4	same	5	3.97669	1.32515	2.11338	1.36285	1.78342	1.13466	2.80672	1.38541
2	209	4	same	7	3.87339	1.36461	2.05407	1.23654	1.82032	1.14837	3.50999	1.53915
2	209	4	same	9	3.39479	1.08911	1.90056	1.13875	1.80331	0.936881	2.69815	1.48482
2	209	4	same	3	2.73765	1.04322	2.45445	1.71605	1.82789	1.09315	3.03257	1.61638
2	209	4	same	5	4.35669	1.37105	2.15631	1.12071	2.07637	1.18852	2.76074	1.33926
2	209	4	same	7	5.02084	1.22039	2.04435	1.24858	1.91494	1.10335	2.58531	1.29106
2	209	4	same	9	3.40917	1.35862	2.10563	1.12965	1.78232	0.955708	2.71245	1.30191
2	209	4	same	3	2.42858	1.21002	1.88378	1.10373	1.6621	1.03135	2.42154	1.58242
2	209	4	same	5	2.61206	1.05583	1.79139	0.871315	1.76321	0.955201	1.63993	1.22244
2	209	4	same	7	2.37635	1.0745	1.78284	1.06229	1.53963	0.917706	1.37375	1.338
2	209	4	same	9	2.60225	1.28688	1.77051	1.10437	1.93771	1.37563	1.25246	0.889852
2	209	4	different	3	2.35558	1.32883	1.70265	0.991074	1.17477	0.759148	1.49495	1.33574
2	209	4	different	5	1.83138	1.26847	1.62553	1.13936	1.53898	1.05174	2.195	1.23538
2	209	4	different	7	3.23153	1.0868	1.7842	0.983668	1.53924	0.911304	2.87137	1.30654
2	209	4	different	9	3.15576	1.3267	1.78123	1.18069	1.95282	1.39106	3.16625	1.25645
2	209	4	different	3	1.9763	1.37303	1.76976	1.32537	1.77166	1.22446	1.19149	0.857896
2	209	4	different	5	0.713908	1.17725	1.89743	1.19728	1.58308	1.00519	2.50079	1.15517
2	209	4	different	7	3.55298	1.26482	1.89137	1.0496	1.86625	1.13285	2.73109	1.24287
2	209	4	different	9	3.66549	1.60075	1.79707	1.07967	1.43805	0.834695	1.34239	1.1794
2	209	4	different	3	3.31196	1.00101	1.69517	1.24386	1.18068	0.834572	1.54026	1.12369
2	209	4	different	5	2.00327	1.13208	1.86493	1.38788	1.66298	1.22668	1.99448	1.2018
2	209	4	different	7	2.31869	1.29518	1.78292	1.36118	1.83041	1.25912	2.77188	1.51197
2	209	4	different	9	2.48135	1.38237	1.88914	1.20401	1.86316	1.15188	2.57035	0.767864
2	210	1	same	3	2.19406	0.822616	1.22867	0.793489	1.32284	1.05723	1.69683	0.966115
2	210	1	same	5	1.97521	0.835007	1.51982	1.05492	1.34722	0.895745	1.02994	0.855643
2	210	1	same	7	2.67315	0.992232	1.39936	0.878515	1.448	1.02815	1.98375	1.03913
2	210	1	same	9	2.26936	0.95887	1.58086	1.07544	1.43433	0.961581	1.82825	0.941197
2	210	1	same	3	1.13157	0.969547	1.47519	0.886317	1.39345	1.06996	1.53849	0.849557
2	210	1	same	5	2.21852	0.818944	1.34284	0.881959	1.30694	1.03264	1.63747	0.983873
2	210	1	same	7	1.90809	0.899242	1.29657	1.01522	1.19641	0.920588	1.5789	0.924338
2	210	1	same	9	2.42246	0.982303	1.11694	0.851571	1.26936	1.16369	1.42854	0.915231
2	210	1	same	3	1.6265	0.738552	1.05692	0.696249	1.04982	0.74268	1.37267	0.9024
2	210	1	same	5	1.30733	0.717477	1.04641	1.17028	1.04665	0.84883	0.765073	0.695965
2	210	1	same	7	1.72119	0.863652	1.15159	0.810005	1.11932	0.865283	1.35475	0.979706
2	210	1	same	9	1.69957	0.838294	1.11795	0.742137	1.24967	0.889237	1.2279	0.973836
2	210	1	different	3	0.719964	1.09987	1.17334	1.13419	1.19127	1.1593	1.53938	1.05453
2	210	1	different	5	1.2627	1.26085	1.04907	1.22108	1.0174	0.976289	1.31893	1.05954
2	210	1	different	7	1.33915	0.994136	1.07997	1.31048	1.05573	1.10243	1.29115	0.883359
2	210	1	different	9	0.944963	1.35921	1.02166	1.30538	0.908941	0.821534	1.2095	0.874252
2	210	1	different	3	0.869807	1.19797	1.12206	1.15384	0.93789	0.752276	1.14681	0.919866
2	210	1	different	5	1.26579	1.23399	1.01697	1.14101	0.929213	0.870026	1.18647	1.10827
2	210	1	different	7	1.74485	1.37288	1.47007	1.36345	1.08187	0.8701	1.4157	1.22617
2	210	1	different	9	2.23559	1.071	1.30118	1.22796	1.04128	0.880264	1.20002	1.40208
2	210	1	different	3	1.28881	0.846794	1.02555	0.816135	0.904571	0.793008	0.812034	0.857023
2	210	1	different	5	0.745702	1.23524	0.861138	0.978742	0.885414	0.8253	1.08387	0.936084
2	210	1	different	7	1.9942	1.00529	1.08012	0.980592	1.11413	1.0018	1.53973	1.68274
2	210	1	different	9	1.02411	0.832541	1.32005	1.21105	1.17018	0.933905	1.37256	1.20051
2	210	2	same	3	2.16281	1.05986	1.28721	1.08213	1.2466	0.951362	1.48585	1.23797
2	210	2	same	5	1.89678	1.00121	1.2725	1.14339	1.34402	0.949888	1.32106	1.18023
2	210	2	same	7	1.99357	1.03775	1.35062	0.975755	1.11625	0.725716	1.13998	0.912194
2	210	2	same	9	2.0985	0.904932	1.30973	1.10114	1.37674	1.11172	1.43911	0.904025
2	210	2	same	3	2.55113	1.05486	1.50099	0.989185	1.41162	0.932138	1.74225	1.02662
2	210	2	same	5	2.16419	1.04147	1.43876	0.992426	1.34786	0.935035	1.0631	0.820633
2	210	2	same	7	2.65349	0.927977	1.35551	0.926312	1.50273	1.04476	1.5138	1.10286
2	210	2	same	9	2.01274	1.10607	1.29064	0.864002	1.35925	0.975014	1.19383	0.893892
2	210	2	same	3	1.89466	0.917035	1.39525	1.01546	1.12357	0.851254	0.939653	0.87638
2	210	2	same	5	1.43454	0.917708	1.14768	0.892047	1.08915	0.836062	1.31434	1.04539
2	210	2	same	7	1.77571	0.880835	1.24848	0.911511	1.15431	0.837232	1.76881	0.915049
2	210	2	same	9	2.00806	0.922947	1.26849	0.951852	1.20532	0.81786	1.19482	0.842907
2	210	2	different	3	1.47594	0.862077	1.24437	0.994639	1.20018	0.972972	1.50929	1.08048
2	210	2	different	5	1.7393	0.956861	1.29938	0.972517	1.24018	0.868078	1.66556	0.901834
2	210	2	different	7	1.485	0.786479	1.60797	1.28318	0.952572	0.709625	1.14485	0.962357
2	210	2	different	9	1.135	0.746946	1.07712	1.04923	1.07584	1.19998	1.14516	0.997789
2	210	2	different	3	0.868567	0.920186	1.40083	1.40071	1.10701	0.995241	1.19579	1.19363
2	210	2	different	5	1.23033	1.09075	1.37077	1.24563	1.09958	1.00004	1.26521	1.50726
2	210	2	different	7	1.38184	1.29338	1.30711	1.22584	1.04466	0.925571	0.981496	1.08705
2	210	2	different	9	1.09711	1.00681	1.18133	1.21674	1.10744	0.950063	1.02731	1.00366
2	210	2	different	3	0.866188	1.02793	0.909058	0.594249	1.05989	0.813742	1.13992	1.09353
2	210	2	different	5	0.82999	1.0749	1.05791	0.859107	0.972519	0.842433	1.05966	1.16003
2	210	2	different	7	0.898602	1.15475	1.15119	1.10698	1.19287	1.00569	1.17485	1.29537
2	210	2	different	9	0.989756	0.964405	1.08956	1.10909	1.13924	0.932674	1.24155	1.06916
2	210	3	same	3	1.78635	0.871282	1.4161	0.745603	1.43054	0.978963	1.74612	1.07402
2	210	3	same	5	2.21356	0.941537	1.54141	1.06603	1.37362	0.965059	1.35089	1.1822
2	210	3	same	7	1.87481	0.866782	1.28043	0.989024	1.34806	0.848182	1.39445	1.00986
2	210	3	same	9	1.70546	0.865356	1.45806	1.01325	1.19493	0.791267	1.80654	1.02755
2	210	3	same	3	2.19893	0.95049	1.46975	1.00806	1.43773	0.999983	1.84172	1.02451
2	210	3	same	5	2.19034	1.2181	1.45425	1.02355	1.39096	1.01848	2.01676	1.07851
2	210	3	same	7	2.00169	1.13657	1.27501	0.903418	1.16118	0.897042	1.14295	0.88503
2	210	3	same	9	2.15852	1.00545	1.28446	0.900222	1.02703	0.752751	1.10511	0.870636
2	210	3	same	3	1.30242	0.809267	1.04938	0.82141	0.882686	0.650895	0.993127	0.94408
2	210	3	same	5	1.31829	0.808834	1.13469	0.88098	1.31248	1.22717	1.19655	1.20584
2	210	3	same	7	1.76586	0.92699	1.33939	1.10982	1.46296	1.13222	1.17789	0.997066
2	210	3	same	9	1.93324	0.933822	1.35385	0.972549	1.14302	0.717936	1.89167	0.931672
2	210	3	different	3	0.975204	0.954106	0.728635	0.572225	0.994337	0.77548	1.4649	1.0826
2	210	3	different	5	1.2293	1.30529	1.06629	0.848574	1.06404	0.966848	1.36906	1.09994
2	210	3	different	7	1.06427	1.19977	1.36155	1.05511	1.05704	0.85807	1.34737	1.27227
2	210	3	different	9	1.40851	1.3022	1.1787	1.16026	1.07879	0.771319	1.59633	1.36227
2	210	3	different	3	1.27442	1.12233	1.08153	0.926353	1.22671	1.07181	1.87551	1.4736
2	210	3	different	5	1.29999	1.11726	0.975213	0.913446	1.08131	1.08222	1.27259	1.24863
2	210	3	different	7	0.978116	1.16911	0.961365	0.64167	1.29856	1.05949	1.51612	0.863483
2	210	3	different	9	1.0778	1.20215	1.15753	1.24668	0.935515	0.642779	2.24478	1.58734
2	210	3	different	3	0.748306	1.03741	0.947458	1.19295	0.826037	1.01671	1.27957	1.12369
2	210	3	different	5	1.46346	1.23732	1.30241	1.24069	1.49409	1.42177	1.42193	1.25076
2	210	3	different	7	1.252	1.17247	1.51214	1.22849	1.10586	1.06117	1.06238	1.16568
2	210	3	different	9	1.00428	1.35911	1.08144	0.934219	0.955335	0.831007	1.56916	1.37196
2	210	4	same	3	0.868214	0.914325	1.25822	0.950795	1.16005	0.868602	1.2681	0.911994
2	210	4	same	5	1.43238	0.928303	1.32922	0.774062	1.10988	0.854996	1.0005	0.879254
2	210	4	same	7	1.65732	0.771899	1.24125	0.936862	1.0906	0.839012	1.14513	0.952204
2	210	4	same	9	1.69547	0.944123	1.00681	0.755655	1.04567	0.831478	1.02093	0.790105
2	210	4	same	3	2.0493	1.12427	1.39683	1.0914	1.45503	1.1827	1.1799	0.927817
2	210	4	same	5	1.96678	1.23782	1.44131	1.11942	1.46938	1.19145	1.91153	1.08866
2	210	4	same	7	2.6812	1.22683	1.68046	1.20684	1.44812	1.00779	1.46635	1.23794
2	210	4	same	9	2.60697	1.25681	1.34019	1.06	1.24652	0.930748	1.24848	0.962934
2	210	4	same	3	1.76778	1.22125	1.30518	1.06664	1.30699	1.12765	1.0365	0.893874
2	210	4	same	5	1.93372	0.872621	1.47761	1.27548	1.49927	1.18486	1.54775	1.00342
2	210	4	same	7	2.08097	0.870608	1.28315	0.885133	1.17302	0.844375	1.15355	0.954975
2	210	4	same	9	1.95033	0.886991	1.38845	1.00056	1.24624	0.917618	1.10988	1.00343
2	210	4	different	3	1.04952	0.797841	1.23025	0.886799	1.28806	0.858755	1.67713	1.05007
2	210	4	different	5	0.94566	1.09049	1.10059	0.767397	1.14391	0.782189	1.8065	1.3496
2	210	4	different	7	1.43557	1.304	1.09227	1.30356	1.08197	1.12875	1.39645	0.769335
2	210	4	different	9	1.97905	0.860259	1.15171	0.889915	1.23977	1.02503	1.74914	1.00558
2	210	4	different	3	1.77935	0.937562	1.16791	0.710427	1.18064	0.784054	1.58427	0.813103
2	210	4	different	5	1.66147	1.06957	1.59343	1.71273	0.954201	0.56167	0.93418	0.885352
2	210	4	different	7	1.14591	1.00541	1.10756	0.83721	1.24497	1.14951	1.71945	0.970769
2	210	4	different	9	1.59939	1.16971	0.976365	0.902483	0.790288	0.787243	1.21516	1.10903
2	210	4	different	3	1.39896	0.904451	1.05324	1.41468	0.942564	0.831265	1.09938	1.01897
2	210	4	different	5	1.10584	0.851557	1.20191	1.35598	0.792543	0.668034	0.970956	1.12005
2	210	4	different	7	0.891526	1.29431	0.959591	1.06479	0.739815	0.632584	0.924127	0.953878
2	210	4	different	9	1.00367	0.833477	1.19106	1.41441	1.00348	1.11367	1.03809	1.17407
2	211	1	same	3	2.88234	1.00522	1.83459	1.19471	1.70984	0.961758	2.60855	1.54163
2	211	1	same	5	2.77248	1.2702	2.1029	1.35482	1.95228	1.19672	2.06423	1.34354
2	211	1	same	7	2.88779	1.2558	2.0147	1.30361	1.81958	1.19333	2.50073	1.43915
2	211	1	same	9	2.553	1.21458	1.75977	1.13698	2.02534	1.28769	2.38731	1.28503
2	211	1	same	3	2.93596	1.18054	2.02469	1.41488	1.84584	1.21345	1.67096	1.29413
2	211	1	same	5	3.13286	1.26451	1.78765	1.21735	1.70398	1.03038	1.46612	1.34146
2	211	1	same	7	3.46441	1.14048	1.83063	1.18388	1.97207	1.37186	2.18266	1.20229
2	211	1	same	9	3.5385	1.36632	1.9258	1.16038	1.93934	1.27331	2.2277	1.4211
2	211	1	same	3	1.79984	1.36837	1.7377	1.29746	1.88564	1.26427	2.01357	1.39051
2	211	1	same	5	3.05687	1.19573	1.85329	1.23025	1.83266	1.37598	1.89033	1.26874
2	211	1	same	7	2.44439	1.25513	1.85687	1.30364	1.3988	1.03119	1.69302	1.50301
2	211	1	same	9	2.59916	1.34399	1.43414	0.95235	1.60529	1.15613	1.94379	1.33665
2	211	1	different	3	1.0935	1.36172	3.2207	2.42318	3.26523	2.23733	2.12092	1.32028
2	211	1	different	5	1.35878	1.04734	1.7327	1.41087	1.89377	1.34061	2.44742	1.69287
2	211	1	different	7	2.69615	1.34783	1.39701	0.955327	2.06934	1.56073	1.61587	1.27733
2	211	1	different	9	2.2422	0.775368	1.62639	1.11852	2.00105	1.33153	2.22662	1.88099
2	211	1	different	3	1.11369	2.73678	1.67993	2.61118	1.80754	1.5769	2.17313	1.41114
2	211	1	different	5	1.95448	1.16652	1.82694	1.46964	1.95971	1.62137	2.25481	1.5743
2	211	1	different	7	2.26638	1.23089	1.61586	1.07614	1.28153	1.05596	1.14806	0.954097
2	211	1	different	9	2.75852	1.77156	1.60102	1.1397	1.53178	1.25477	1.87581	1.57737
2	211	1	different	3	1.73739	1.32844	1.60991	1.33286	1.69857	1.39864	1.81501	1.32813
2	211	1	different	5	1.78321	1.32039	1.73301	1.27598	1.77312	1.1304	2.32293	1.60435
2	211	1	different	7	2.14273	1.13645	1.84068	1.70789	1.94277	1.60565	1.91122	1.38765
2	211	1	different	9	1.75863	1.35561	1.44031	0.988834	1.54685	1.18542	2.12902	1.73209
2	211	2	same	3	2.21247	1.24595	1.70996	1.34932	1.77756	1.38721	1.6035	1.29176
2	211	2	same	5	2.74677	1.383	1.69985	1.35224	1.92266	1.30137	2.06422	1.28668
2	211	2	same	7	3.3365	1.23385	1.93283	1.30174	1.69089	0.885046	2.61082	1.6614
2	211	2	same	9	2.59009	1.2533	2.04672	1.44495	1.85532	1.18929	2.62255	1.34532
2	211	2	same	3	3.21962	1.17376	2.14398	1.45689	1.8618	1.1863	1.74141	1.46541
2	211	2	same	5	2.10199	1.49492	2.06542	1.53362	2.08863	1.50213	2.16033	1.4801
2	211	2	same	7	2.52425	1.51424	1.84396	1.23597	1.89982	1.31515	1.66636	1.40444
2	211	2	same	9	3.19385	1.35354	1.93158	1.29741	2.00245	1.25544	1.60999	1.31031
2	211	2	same	3	2.38333	1.02536	2.03311	1.50923	1.82754	1.24608	1.96168	1.3225
2	211	2	same	5	3.61832	1.00105	1.69179	1.19048	1.75547	1.15382	2.06155	1.6172
2	211	2	same	7	2.20947	1.27779	1.93334	1.39854	1.80114	1.25727	2.26742	1.41913
2	211	2	same	9	2.92915	0.987404	2.13346	1.4701	1.94006	1.36217	2.20696	1.16255
2	211	2	different	3	2.18162	1.17055	2.04418	1.61173	1.9948	1.3976	3.07143	1.45899
2	211	2	different	5	2.88407	1.40968	2.0417	1.46814	1.99083	1.47092	1.68064	1.40657
2	211	2	different	7	2.55872	1.47945	1.83566	1.26568	1.72545	1.31685	1.90978	1.5649
2	211	2	different	9	2.86317	1.62063	2.02495	1.38601	2.0573	1.42833	2.00004	1.6411
2	211	2	different	3	2.06	1.42431	1.62048	1.10373	1.34724	0.824277	2.36874	1.07934
2	211	2	different	5	2.97948	1.40723	1.62679	0.777858	1.92005	1.09963	3.24426	1.64612
2	211	2	different	7	3.18587	1.30367	1.95773	1.41445	1.4106	0.832896	2.17605	1.68113
2	211	2	different	9	2.45071	1.59702	2.28313	1.75244	2.22799	1.63586	1.90878	1.43678
2	211	2	different	3	1.53198	1.19231	2.07133	1.3385	1.85725	1.29519	1.31284	1.06223
2	211	2	different	5	2.12632	0.981762	1.90796	1.15639	1.81865	0.995074	3.30844	1.35181
2	211	2	different	7	3.13992	1.45637	1.7203	1.24174	2.0548	1.5213	2.62697	1.66241
2	211	2	different	9	3.07794	1.4128	1.4167	0.819802	1.62404	1.02958	1.6853	1.55623
2	211	3	same	3	1.49147	1.02803	1.45996	1.17743	1.41735	1.19864	1.89272	1.22917
2	211	3	same	5	2.33774	1.20757	1.57087	1.27051	1.77465	1.41928	2.16638	1.27267
2	211	3	same	7	2.05588	1.14645	1.65048	1.23847	1.72376	1.38538	1.2827	1.10176
2	211	3	same	9	2.38668	1.21572	1.25088	0.99	1.5764	1.1664	1.53442	1.23839
2	211	3	same	3	1.9373	0.989879	1.47078	1.16549	1.60759	1.25519	1.67771	1.04342
2	211	3	same	5	1.84536	1.18874	1.58152	1.26765	1.49277	1.12259	1.96143	1.26408
2	211	3	same	7	2.64227	1.19686	1.43556	1.04022	1.44107	1.05652	1.62497	1.43064
2	211	3	same	9	2.13161	1.17372	1.68748	1.30727	1.52036	1.16508	1.79901	1.33169
2	211	3	same	3	2.41159	1.33073	1.6995	1.16006	1.59747	1.03425	2.16648	1.50523
2	211	3	same	5	1.93526	1.18715	1.55948	1.22783	1.54577	1.36053	1.19316	1.14113
2	211	3	same	7	2.95983	1.27392	1.73915	1.20194	1.79528	1.46801	1.83716	1.25921
2	211	3	same	9	2.25907	1.06807	1.7718	1.32489	1.8133	1.27524	2.0835	1.29787
2	211	3	different	3	1.20481	1.43318	1.98032	1.61075	1.64791	1.18712	1.62209	1.38004
2	211	3	different	5	1.39656	1.17779	1.30468	1.24844	1.11359	0.875665	1.62103	1.99421
2	211	3	different	7	2.08872	1.56156	1.54202	0.944177	1.39174	1.00757	1.3137	1.56013
2	211	3	different	9	2.39183	1.26442	1.5906	1.14097	1.91259	1.58544	1.62768	1.27533
2	211	3	different	3	1.2074	1.4559	1.75109	1.80222	1.9013	1.62216	1.8293	1.45238
2	211	3	different	5	1.34073	1.208	1.61092	1.19621	1.64139	1.35601	1.62693	1.43747
2	211	3	different	7	2.0369	1.07276	1.42594	1.07755	1.65623	1.42084	1.53393	1.49999
2	211	3	different	9	1.96355	1.20847	1.5896	1.12896	1.67787	1.24108	1.39415	1.08504
2	211	3	different	3	0.910951	1.60225	1.70339	1.76267	1.25421	1.27406	1.04806	1.5835
2	211	3	different	5	1.21484	1.38012	1.61513	1.32207	2.34417	2.21133	1.32097	1.15161
2	211	3	different	7	1.81528	1.17687	1.2067	1.3109	1.92924	1.50678	1.44291	0.983272
2	211	3	different	9	1.76591	1.4197	1.29149	1.13532	1.58083	1.26845	1.85388	2.1414
2	211	4	same	3	1.8616	1.13817	1.74521	1.45867	1.50021	1.12004	1.63446	1.22371
2	211	4	same	5	1.92489	1.26079	1.38938	0.905724	1.55355	1.1146	1.62859	1.43763
2	211	4	same	7	1.93087	1.11457	1.66188	1.28415	1.65205	1.22647	1.63543	0.956927
2	211	4	same	9	1.59666	0.949408	1.49567	1.08473	1.48296	1.05458	1.52725	1.18305
2	211	4	same	3	1.98267	1.09593	1.47347	1.2413	1.35746	1.034	1.4854	1.10659
2	211	4	same	5	1.51404	1.00999	1.40059	1.2099	1.22379	0.950495	1.22013	1.06333
2	211	4	same	7	1.87523	1.03039	1.61195	1.22291	1.54248	1.14682	1.80548	1.09489
2	211	4	same	9	2.19839	1.03433	1.44101	1.07197	1.33149	0.893937	1.3093	1.17923
2	211	4	same	3	1.97406	1.07025	1.34478	0.959192	1.44514	1.09227	1.31328	1.19042
2	211	4	same	5	2.07861	1.12055	1.58835	1.23269	1.69008	1.17218	1.75153	1.18959
2	211	4	same	7	2.44564	0.950016	1.70263	1.01845	1.61326	1.06974	1.88338	1.06834
2	211	4	same	9	2.06026	1.16947	1.61084	0.86926	1.68559	1.21861	2.10957	1.49558
2	211	4	different	3	2.75297	1.19573	1.7141	1.1987	1.70419	1.34029	1.36313	1.03137
2	211	4	different	5	2.56103	1.34626	1.64442	0.977677	1.74777	1.2436	1.3339	1.14051
2	211	4	different	7	2.18021	1.85635	1.50362	1.20179	1.39063	1.21134	1.64405	1.0517
2	211	4	different	9	1.79297	1.9269	1.43252	1.01212	1.72054	1.46863	1.65153	1.06617
2	211	4	different	3	1.56896	1.29175	2.03341	2.00163	1.85203	1.75084	1.81452	1.28846
2	211	4	different	5	1.7535	1.23142	1.33035	0.988455	1.68403	1.36111	1.51982	1.0374
2	211	4	different	7	2.16767	1.65068	1.39972	1.0381	1.23014	1.00652	1.08342	1.20936
2	211	4	different	9	1.47039	1.06755	1.58224	1.33777	1.04402	0.880942	0.9674	1.13206
2	211	4	different	3	1.36185	1.33961	1.65563	1.44704	1.24306	1.10324	1.26221	0.939971
2	211	4	different	5	1.97557	1.59324	1.22292	0.933903	1.459	1.50575	1.20956	1.11283
2	211	4	different	7	1.86505	0.993389	1.3488	1.62682	1.46484	1.31013	1.61367	1.4413
2	211	4	different	9	1.33931	1.26061	1.49693	1.5701	1.52301	1.2626	1.49037	0.971279
3	105	1	same	3	1.36525	1.05521	1.46432	1.22905	1.11489	0.885408	1.18272	1.10485
3	105	1	same	5	1.51551	1.15642	1.03833	0.912227	1.11891	0.966411	1.57711	1.28507
3	105	1	same	7	1.21841	1.23609	1.23044	0.833317	1.44171	1.22432	1.34645	1.1178
3	105	1	same	9	1.58148	1.05782	1.17809	0.840759	1.30785	1.0765	1.29833	1.27258
3	105	1	same	3	2.50507	1.07148	1.45594	1.08885	1.33338	0.894742	2.04965	1.49425
3	105	1	same	5	2.63043	1.33116	1.13735	0.742062	1.39468	1.11599	2.00681	1.08231
3	105	1	same	7	2.01528	1.04116	1.5764	1.16961	1.52834	1.33735	1.36057	1.24344
3	105	1	same	9	1.92426	1.08977	1.49957	1.1812	1.58755	1.3004	1.5862	1.25643
3	105	1	same	3	1.96357	1.21282	1.50878	1.25393	1.47445	1.26148	2.07875	1.30914
3	105	1	same	5	1.47507	1.10471	1.58167	1.21259	1.8461	1.47124	1.92956	1.12397
3	105	1	same	7	1.6491	1.26541	1.67288	1.4467	1.37628	1.11625	1.31635	1.24583
3	105	1	same	9	2.48948	0.9208	1.29738	0.92948	1.2105	0.985193	1.37786	1.13781
3	105	1	different	3	1.05301	1.25876	0.877175	0.980863	0.877636	0.999087	1.04574	1.03614
3	105	1	different	5	1.25132	1.27202	1.28634	1.26345	1.23431	1.34584	1.09662	1.23757
3	105	1	different	7	1.93202	1.28427	1.27602	1.07683	1.35703	1.2541	1.19368	1.20757
3	105	1	different	9	1.59357	1.21177	1.44098	1.23785	1.24792	1.10336	1.05553	1.17993
3	105	1	different	3	1.26032	1.17918	1.26951	0.994336	1.33117	1.05052	1.57332	1.24098
3	105	1	different	5	1.5832	1.1674	1.31023	1.11164	1.32076	1.2618	1.53508	1.44138
3	105	1	different	7	2.31448	1.28613	1.40804	1.09393	1.19328	0.932617	1.5967	1.28575
3	105	1	different	9	1.52165	1.11395	1.41437	1.17274	1.2986	1.11947	1.10694	1.01955
3	105	1	different	3	1.64732	1.31979	1.57475	1.49351	1.45776	1.31295	1.58708	1.95602
3	105	1	different	5	1.88252	1.75691	1.37594	1.105	1.34546	1.11413	1.46709	1.57327
3	105	1	different	7	1.62349	1.27707	1.4252	1.3185	1.43673	1.28272	1.55579	1.50888
3	105	1	different	9	2.11704	1.61982	1.73194	1.66794	1.45111	1.35382	1.36878	1.46049
3	105	2	same	3	1.3527	0.837179	0.961665	0.696277	1.04208	0.877947	1.213	1.05622
3	105	2	same	5	1.43394	0.998714	1.15514	0.934332	1.14639	1.044	1.33775	1.10214
3	105	2	same	7	2.42539	0.924721	1.23997	0.914313	1.0547	0.842936	1.04887	0.986818
3	105	2	same	9	1.51163	0.805154	1.23929	0.981443	1.00321	0.817873	1.17794	0.990613
3	105	2	same	3	1.71261	0.910692	1.155	0.965249	1.13337	1.01411	1.10626	0.885525
3	105	2	same	5	1.64116	0.919797	1.37279	0.949861	1.20941	0.905437	1.48012	1.09681
3	105	2	same	7	1.24635	0.966419	1.31262	1.10969	1.41047	1.13389	1.59661	0.963935
3	105	2	same	9	1.32583	0.98798	1.0435	0.902935	1.08807	0.937248	1.14589	0.882364
3	105	2	same	3	1.5094	1.17114	1.2657	1.05415	1.23396	0.951082	1.80768	1.35218
3	105	2	same	5	1.44432	0.971359	1.25315	0.912879	1.19784	0.895734	1.74954	1.13073
3	105	2	same	7	1.59414	0.98277	1.44889	0.943269	1.32208	0.939287	1.11571	1.01503
3	105	2	same	9	1.30385	0.631669	1.11463	0.833979	1.09293	0.837915	1.20044	0.957851
3	105	2	different	3	1.23413	1.55282	1.26302	1.15402	1.24449	1.14809	1.12034	1.05434
3	105	2	different	5	1.37633	1.1866	1.28541	1.30385	1.3187	1.30648	1.27799	1.16135
3	105	2	different	7	1.69175	1.27563	1.25136	1.39414	1.10228	1.13914	1.0456	1.26347
3	105	2	different	9	1.90706	1.19076	1.2969	1.1248	1.04212	0.918851	1.22224	1.22923
3	105	2	different	3	1.30365	1.58382	1.03473	0.969339	0.889438	0.788467	0.893707	1.09427
3	105	2	different	5	1.76529	1.54105	1.19605	0.926464	1.44815	1.37832	1.55088	1.15645
3	105	2	different	7	1.32473	1.13368	1.14005	1.16321	0.995148	1.09686	0.872224	1.23263
3	105	2	different	9	1.27873	1.16406	0.978181	0.635395	0.911914	0.803265	0.975545	1.32872
3	105	2	different	3	0.83908	1.21767	1.11543	1.02136	0.98142	0.87085	1.03252	0.945286
3	105	2	different	5	1.18401	1.49257	1.20916	1.00213	1.22865	1.03622	1.08234	1.0877
3	105	2	different	7	0.889764	1.24091	1.16964	0.874013	1.11545	0.852176	1.30549	1.27421
3	105	2	different	9	2.09665	1.12436	1.22585	0.975511	1.31511	1.23219	1.23241	1.22535
3	105	3	same	3	1.88454	0.961799	1.22418	0.843826	1.1721	0.938523	1.37335	1.2903
3	105	3	same	5	1.47165	1.23368	1.37782	1.123	1.29273	0.981771	1.36376	1.19868
3	105	3	same	7	1.75225	1.15765	1.35739	0.973629	1.38791	1.02544	1.80282	1.42911
3	105	3	same	9	1.45645	1.31872	1.26371	0.821772	1.31793	1.10523	1.53221	1.25594
3	105	3	same	3	1.13532	1.04796	1.29973	1.05716	1.14959	0.996426	1.20363	0.897844
3	105	3	same	5	1.27226	1.06128	0.961923	0.72	0.988796	0.871269	1.14351	0.97473
3	105	3	same	7	1.12641	0.881516	1.1305	0.806755	1.05484	0.857428	0.990199	0.883623
3	105	3	same	9	1.18013	0.993551	1.20856	1.15745	1.31619	1.20204	1.35131	1.18977
3	105	3	same	3	1.54413	0.905039	1.16814	1.00788	1.26758	1.16056	1.11906	1.24639
3	105	3	same	5	0.943226	1.00318	1.04766	0.858313	1.07883	1.0339	1.16973	1.1411
3	105	3	same	7	1.37074	0.953811	1.41225	1.08051	1.20537	0.980253	1.08494	0.975632
3	105	3	same	9	1.1456	1.00694	1.19863	0.973824	1.1761	0.94715	1.28192	0.952045
3	105	3	different	3	0.987463	1.34706	1.25087	0.978658	1.1631	0.851609	1.5844	1.0404
3	105	3	different	5	1.21089	1.1841	1.13873	0.981104	1.03052	0.862968	1.2642	1.21343
3	105	3	different	7	0.956667	1.18812	1.18995	1.14979	1.05079	0.8582	1.19394	1.0648
3	105	3	different	9	1.17606	1.08542	1.20142	1.04784	1.19821	1.13255	1.15348	1.01084
3	105	3	different	3	1.39391	1.71655	1.08039	0.967232	1.0432	1.16325	0.99852	1.05621
3	105	3	different	5	1.59981	1.32839	1.05878	0.929768	1.08207	1.02959	1.31121	1.2177
3	105	3	different	7	1.32401	1.37848	1.32698	1.04116	1.12383	0.847953	1.17164	1.23053
3	105	3	different	9	1.45383	1.40812	1.34901	1.1335	1.24314	1.08243	1.36132	1.34334
3	105	3	different	3	1.02325	1.28319	1.21482	1.40657	1.13815	1.0683	1.14708	1.31928
3	105	3	different	5	1.24001	1.26983	0.914207	0.947926	1.0346	0.940942	1.15063	1.06141
3	105	3	different	7	1.13986	1.29304	1.23424	1.29412	1.33177	0.980638	1.42035	0.952653
3	105	3	different	9	0.873195	1.41608	1.12952	0.810435	1.26912	1.30295	1.29507	1.48377
3	105	4	same	3	1.58107	0.9343	1.05635	0.679791	1.25026	1.16079	1.36461	1.06642
3	105	4	same	5	1.32115	1.00588	1.21729	1.01254	1.35958	1.22807	1.31323	1.20034
3	105	4	same	7	1.22813	1.0985	1.33108	0.940938	1.41931	1.17171	1.16999	1.1518
3	105	4	same	9	1.08449	1.09745	1.42122	1.28851	0.970882	0.719095	1.08902	1.15967
3	105	4	same	3	1.37225	0.90933	1.38419	1.13056	1.63207	1.42188	1.50107	1.04039
3	105	4	same	5	1.24902	1.36545	1.58565	1.16195	1.50894	1.30763	1.40422	1.05027
3	105	4	same	7	1.53172	1.21201	1.57637	1.2104	1.29825	0.885961	1.58729	1.20763
3	105	4	same	9	1.33278	1.24741	1.59953	1.12521	1.30099	0.970676	1.46758	1.22404
3	105	4	same	3	1.76514	1.01487	1.21995	0.871659	1.3301	1.16087	1.30645	1.11008
3	105	4	same	5	1.55519	1.22681	1.5371	1.17608	1.30455	1.12866	1.34391	1.11162
3	105	4	same	7	1.73436	1.27338	1.31245	0.990429	1.25035	1.02321	1.71612	1.23643
3	105	4	same	9	1.99324	1.12429	1.27813	0.892641	1.30059	1.10199	1.45372	1.11667
3	105	4	different	3	1.46798	1.49222	1.154	1.05279	1.00504	0.899651	1.21097	1.62599
3	105	4	different	5	1.45434	1.70776	1.38425	1.66475	1.22771	1.14092	1.05667	1.54612
3	105	4	different	7	1.53605	1.51687	1.36754	1.34159	1.49975	1.30366	1.43854	1.53851
3	105	4	different	9	1.1855	1.85043	1.54702	1.52026	1.28369	1.01743	1.92334	1.5541
3	105	4	different	3	1.43124	1.95669	1.22813	1.11248	1.1903	1.03026	1.28345	1.19773
3	105	4	different	5	1.1842	1.25369	1.0557	1.17691	1.36707	1.18928	1.31061	1.11373
3	105	4	different	7	1.23697	1.25941	1.01525	1.13306	1.30155	1.25667	1.326	1.4579
3	105	4	different	9	1.24207	1.49707	1.53563	1.69357	1.28787	1.23151	1.36994	1.47575
3	105	4	different	3	1.399	1.20352	1.09651	1.08318	1.22051	1.12172	1.411	1.26601
3	105	4	different	5	0.816846	1.35131	1.26629	1.61441	1.18743	1.39356	0.945633	1.60645
3	105	4	different	7	0.918033	1.72309	1.1418	1.70524	1.17797	1.13833	1.13049	1.50451
3	105	4	different	9	1.21062	1.57952	1.19593	1.28069	1.40881	1.32394	1.09328	1.01041
3	106	1	same	3	1.21451	1.00611	1.0261	0.643429	1.17158	0.768918	1.47289	1.04085
3	106	1	same	5	1.70422	1.0745	1.13118	0.891041	1.12604	0.82831	1.80409	1.22208
3	106	1	same	7	1.58496	1.0471	1.17068	0.96537	1.17393	0.876792	1.39938	1.17506
3	106	1	same	9	1.58831	1.0564	1.27412	0.943944	1.32464	0.982068	1.32815	1.12005
3	106	1	same	3	1.88713	0.972418	1.37424	0.953077	1.18286	0.805608	1.1964	0.989233
3	106	1	same	5	1.46635	1.09567	1.40138	1.02593	1.27658	1.01071	0.899466	0.816053
3	106	1	same	7	1.68553	1.04514	1.36576	1.07934	1.13509	0.772642	1.39173	0.993695
3	106	1	same	9	1.75348	1.08486	1.28184	1.00911	1.08683	0.705996	1.3822	0.986921
3	106	1	same	3	1.79616	1.00785	1.29498	0.810926	1.36849	0.865007	1.3847	0.998443
3	106	1	same	5	1.778	1.08511	1.49006	1.05398	1.29007	0.883614	1.38912	0.998896
3	106	1	same	7	2.34221	1.23527	1.37698	0.967327	1.15421	0.79542	1.93929	0.972255
3	106	1	same	9	1.99399	1.05538	1.36943	0.910002	1.21349	0.770253	1.22227	0.942955
3	106	1	different	3	0.967573	1.51287	1.22097	1.34543	1.05702	1.08641	1.15106	1.30822
3	106	1	different	5	1.38743	1.2712	1.27548	1.23257	0.938893	0.828552	0.936404	0.935974
3	106	1	different	7	1.47489	1.20575	1.59645	1.62853	0.974822	1.25918	0.770037	1.15192
3	106	1	different	9	1.7881	1.40989	1.23239	1.00771	1.10186	0.675237	2.07137	1.36552
3	106	1	different	3	1.13996	1.60992	1.15444	1.36751	0.912584	1.10995	0.817832	1.18536
3	106	1	different	5	0.912977	0.935633	1.15066	1.2165	1.17299	1.28016	1.1996	1.12451
3	106	1	different	7	1.10992	1.69692	1.06939	0.863274	1.02905	0.976346	1.33865	1.23973
3	106	1	different	9	1.3369	1.05707	1.22511	1.09027	1.13396	1.13581	1.18511	1.51215
3	106	1	different	3	1.06993	1.08438	1.05976	1.3146	0.966051	0.969087	1.25095	1.32625
3	106	1	different	5	1.66635	1.0238	1.32803	1.14634	1.27407	1.24074	1.39527	1.51039
3	106	1	different	7	1.11335	1.4471	1.19219	0.902981	0.924779	0.784961	0.933504	1.17799
3	106	1	different	9	1.3869	1.81575	1.25212	1.2152	1.02868	0.944426	1.02898	1.18215
3	106	2	same	3	1.57755	1.07424	1.17014	0.913233	1.1053	0.802964	1.2038	0.984284
3	106	2	same	5	1.78619	1.0243	1.12131	0.764196	1.30047	0.895585	1.25028	0.945587
3	106	2	same	7	1.62667	0.950551	1.32946	0.862067	1.23383	0.790877	1.48371	1.07715
3	106	2	same	9	1.58412	0.962221	1.23886	0.931149	1.14404	0.742953	1.42773	0.899806
3	106	2	same	3	1.54328	1.17514	1.26666	0.853993	1.34572	0.896284	1.50491	1.01343
3	106	2	same	5	1.76214	1.07636	1.23272	0.808741	1.31131	0.927555	1.09669	0.900674
3	106	2	same	7	2.06732	1.33393	1.11094	0.815127	1.21513	0.852156	1.24782	1.00315
3	106	2	same	9	1.75751	0.98374	1.14148	0.890676	1.36292	1.09023	1.42976	1.06341
3	106	2	same	3	1.7626	1.156	1.2943	0.970711	1.10285	0.778075	1.19513	1.0913
3	106	2	same	5	1.77114	1.10734	1.24458	0.966363	1.40261	1.16125	1.22591	1.13714
3	106	2	same	7	1.88624	1.08043	1.15679	0.883569	1.45902	0.986337	1.66289	1.11822
3	106	2	same	9	2.27878	1.04675	1.15071	0.705528	1.59031	1.01524	1.27574	0.986224
3	106	2	different	3	1.42736	0.708058	1.27472	1.06297	0.912257	1.1758	0.946771	1.57071
3	106	2	different	5	1.71617	1.09692	1.21616	0.865295	1.18248	0.728697	1.95581	1.20324
3	106	2	different	7	3.48736	0.800219	1.85301	1.62827	1.1611	1.32846	0.925563	1.28737
3	106	2	different	9	1.38842	1.35153	1.21536	0.715868	0.869044	0.683321	0.857003	0.969277
3	106	2	different	3	1.52899	1.00398	1.34453	1.34746	0.943612	1.04775	0.766213	0.8787
3	106	2	different	5	1.88544	0.830696	1.28406	0.868124	1.32449	1.01761	1.4248	1.00741
3	106	2	different	7	1.93125	0.951114	1.28779	0.939836	1.08569	0.706677	1.31683	1.01062
3	106	2	different	9	2.07006	1.00472	1.31196	0.957581	1.30729	0.897064	1.35234	1.01896
3	106	2	different	3	1.60114	1.3177	1.35768	1.00947	1.09972	0.928309	1.03951	1.16252
3	106	2	different	5	2.08971	1.12604	1.46964	1.03728	1.30657	0.960988	0.98934	0.862687
3	106	2	different	7	2.41341	1.18074	1.18154	1.43325	1.03206	0.964039	0.656671	0.62877
3	106	2	different	9	1.86537	0.883672	1.30624	0.842228	1.39276	0.969271	1.80181	1.4252
3	106	3	same	3	1.56196	1.0902	1.1702	0.811218	1.34067	0.959084	1.21861	0.984096
3	106	3	same	5	2.19174	1.0638	1.27548	0.96218	1.25249	0.891228	1.32435	1.09442
3	106	3	same	7	1.37691	1.26081	1.43481	1.08208	1.55108	1.03823	1.50168	1.0886
3	106	3	same	9	1.97249	1.13096	1.13008	0.705802	1.36062	1.09815	1.19377	1.05748
3	106	3	same	3	1.25563	0.889456	1.21206	0.902116	1.31274	0.988284	1.24127	0.994717
3	106	3	same	5	1.84406	0.974386	1.50288	1.03504	1.54402	1.02067	1.43777	1.04184
3	106	3	same	7	1.69876	1.09782	1.3019	0.928625	1.17945	0.747636	1.23314	0.960315
3	106	3	same	9	1.99146	1.18876	1.39632	1.02359	1.10845	0.697896	1.2042	0.987479
3	106	3	same	3	1.8138	0.841096	1.28061	0.868085	1.42042	1.01269	1.20023	0.986489
3	106	3	same	5	1.76268	1.15128	1.06537	0.76188	1.26391	0.900702	1.34436	0.952325
3	106	3	same	7	1.8774	0.967056	1.28184	1.03292	1.07989	0.917173	0.938627	0.881162
3	106	3	same	9	2.12264	1.22225	1.29118	0.94332	1.33854	0.890097	1.76831	1.12325
3	106	3	different	3	1.55548	0.92573	1.05863	1.43488	0.916507	0.729989	2.1542	0.911914
3	106	3	different	5	1.80107	0.877081	1.25905	0.880234	1.15253	0.751458	1.63832	0.887802
3	106	3	different	7	1.55043	1.05628	1.33022	0.957498	1.2309	0.807028	2.37531	1.31389
3	106	3	different	9	2.21485	0.878788	1.19347	0.800932	1.31956	0.817395	1.39034	0.982069
3	106	3	different	3	2.04113	1.23475	1.17761	0.935056	0.909852	0.819403	0.89502	0.863893
3	106	3	different	5	1.7304	0.940711	1.38598	0.958018	1.12704	0.713811	1.72326	1.12973
3	106	3	different	7	1.98217	0.701095	1.17898	0.771593	1.4021	1.19695	1.12689	1.01834
3	106	3	different	9	1.90101	0.878927	1.35236	0.92921	1.30344	0.931541	1.93037	1.0929
3	106	3	different	3	1.73947	0.994848	1.11778	1.09716	0.877638	0.778012	1.1277	0.784497
3	106	3	different	5	2.14173	0.896148	1.08382	0.769796	1.25478	0.816045	2.20545	1.05401
3	106	3	different	7	1.72828	0.687717	1.41509	0.941582	1.67665	1.43909	0.973953	0.831754
3	106	3	different	9	1.34874	0.903998	1.11038	1.05837	0.857324	0.814304	0.941745	1.28023
3	106	4	same	3	1.40652	0.978011	1.24837	0.889034	1.32779	0.907733	1.29448	0.870532
3	106	4	same	5	1.78792	1.06423	1.32866	0.96663	1.22704	0.797522	1.55763	0.935054
3	106	4	same	7	2.38421	1.25575	1.07409	0.810529	1.37182	0.969551	1.17472	0.889393
3	106	4	same	9	2.16856	1.16458	1.25025	0.922733	1.40231	1.02271	1.34383	1.09118
3	106	4	same	3	1.33884	1.03594	1.26383	0.861443	1.21818	0.797628	1.28284	1.01004
3	106	4	same	5	2.09237	1.00125	1.29922	0.811197	1.46645	0.980682	1.39914	1.09062
3	106	4	same	7	1.54202	0.96061	1.26335	0.967407	1.20651	0.9047	1.32681	1.07917
3	106	4	same	9	1.27379	1.07697	1.33612	0.995713	1.22762	0.853323	1.1497	0.89098
3	106	4	same	3	1.7479	1.13136	1.35589	0.924898	1.36734	0.99237	1.75763	1.14865
3	106	4	same	5	1.70105	0.963111	1.2896	0.971541	1.26956	0.958364	1.75552	1.15915
3	106	4	same	7	2.22243	1.25785	1.12164	0.672568	1.28404	0.933207	1.04001	0.927687
3	106	4	same	9	1.6499	1.05836	1.16276	0.713939	1.47203	0.875503	1.12994	0.855923
3	106	4	different	3	1.64744	0.879789	1.42625	1.42518	1.0438	1.19321	1.02305	1.03275
3	106	4	different	5	1.36237	0.863297	1.19869	0.894613	1.03069	0.631308	1.90718	1.02138
3	106	4	different	7	1.53485	0.78318	1.23388	0.807025	1.23258	1.12392	1.12213	0.969926
3	106	4	different	9	1.41366	0.844733	0.990117	0.649187	1.25127	1.10436	1.39832	0.929312
3	106	4	different	3	1.52471	0.804242	1.89823	1.42648	1.04308	0.63191	1.5269	0.931854
3	106	4	different	5	1.54588	0.910436	1.34751	1.0849	1.02771	1.05591	0.753616	0.753729
3	106	4	different	7	1.38204	0.903791	1.27585	0.876738	1.27589	0.867147	1.59985	1.29816
3	106	4	different	9	1.49595	1.15518	1.04017	1.10287	0.901585	1.02318	1.18593	1.27337
3	106	4	different	3	1.7917	0.958281	1.26162	1.02861	0.979346	0.949656	0.980367	0.811161
3	106	4	different	5	2.61229	1.00775	1.53541	1.20857	1.27621	1.45627	0.791579	0.753966
3	106	4	different	7	1.62228	0.909385	1.29093	0.934617	1.39334	1.07874	1.17316	0.816148
3	106	4	different	9	2.2544	0.974041	1.39066	1.04816	1.49155	1.38829	1.12705	1.19679
3	107	1	same	3	1.1906	0.933059	1.26942	0.942203	1.46924	1.08706	1.70255	1.41568
3	107	1	same	5	2.28672	0.844454	1.48067	1.11084	1.34374	1.05573	1.57639	1.22202
3	107	1	same	7	1.92146	1.10711	1.30752	1.03278	1.54453	1.22006	1.60174	0.98892
3	107	1	same	9	1.42782	1.22957	1.40461	1.11686	1.49206	1.05646	1.44426	1.31594
3	107	1	same	3	1.70183	1.17079	1.37192	1.11677	1.49177	1.28092	1.49054	1.40102
3	107	1	same	5	2.62966	1.11223	1.36951	1.1816	1.47238	1.21064	1.50312	1.31607
3	107	1	same	7	2.30698	1.32858	1.39108	1.0229	1.5671	1.13725	1.28633	1.15846
3	107	1	same	9	2.59335	1.06137	1.60763	1.17668	1.87834	1.49439	1.58973	1.31376
3	107	1	same	3	1.97132	1.51978	1.3228	1.00128	1.6234	1.17307	1.69638	1.41268
3	107	1	same	5	2.96201	1.40642	1.81165	1.44398	1.32256	0.805011	1.67639	1.58974
3	107	1	same	7	2.13512	1.30123	1.57804	1.12723	1.6356	1.13957	1.68857	1.31905
3	107	1	same	9	2.17315	1.2686	1.46256	1.16777	1.60942	1.34368	1.86951	1.4549
3	107	1	different	3	1.7329	1.15943	1.2632	1.12328	1.51316	1.72937	1.14439	0.99249
3	107	1	different	5	1.31666	1.54098	1.4568	1.52259	1.17012	0.924772	1.54838	1.55229
3	107	1	different	7	1.81902	1.30808	1.64773	1.52493	1.26998	1.08606	1.42012	1.53452
3	107	1	different	9	1.89854	1.60901	1.69739	1.6349	1.13038	0.863466	1.71829	1.9444
3	107	1	different	3	1.19289	1.42368	1.38317	1.44859	1.22202	1.17671	1.21807	1.45974
3	107	1	different	5	1.20275	1.05083	1.57274	1.68086	1.1688	1.54109	0.879291	1.55749
3	107	1	different	7	1.1743	1.54675	1.40156	1.54954	1.28059	1.29345	1.37459	1.48048
3	107	1	different	9	1.61348	1.06665	1.20379	1.13371	1.31872	1.68093	1.13136	1.31222
3	107	1	different	3	1.17276	1.24406	1.40601	1.51687	1.15665	1.30459	1.18318	1.46146
3	107	1	different	5	1.14939	1.36381	1.25487	1.58417	1.2397	1.49538	1.32782	1.50156
3	107	1	different	7	0.927971	1.59341	1.45833	1.38625	1.19318	1.14181	1.33452	1.60443
3	107	1	different	9	1.00553	1.69759	1.35407	1.63958	1.37121	1.24386	1.7076	1.62511
3	107	2	same	3	1.50295	1.2115	1.20784	0.878489	1.36254	0.912646	2.79101	1.42509
3	107	2	same	5	2.18784	1.28877	1.54221	0.986714	1.73989	1.27636	1.67743	1.2243
3	107	2	same	7	3.10854	1.41493	1.49913	1.26316	1.3751	1.06244	1.70427	1.41942
3	107	2	same	9	2.00279	1.24941	1.93983	1.39099	1.84174	1.37671	1.6373	1.35995
3	107	2	same	3	1.90996	1.28791	1.43954	0.963392	1.70208	1.08177	2.15087	1.27081
3	107	2	same	5	1.75846	1.25932	1.76877	1.29125	1.81957	1.07976	2.49024	1.6725
3	107	2	same	7	2.51515	1.19295	1.4953	1.14807	1.634	1.27683	1.99474	1.58544
3	107	2	same	9	2.24241	1.06463	1.5447	1.23805	1.8579	1.24742	2.0993	1.34203
3	107	2	same	3	1.86082	1.29472	1.46618	1.14302	1.6346	1.27347	1.52441	1.27077
3	107	2	same	5	1.89347	1.37176	1.41392	1.07743	1.86028	1.35438	2.0011	1.26801
3	107	2	same	7	1.93491	1.27058	1.567	1.41364	1.61294	1.149	1.55736	1.22479
3	107	2	same	9	1.73587	1.23555	1.60801	1.38136	1.92265	1.49118	1.75998	1.13963
3	107	2	different	3	1.03825	1.59961	1.40241	1.42171	1.37793	1.57027	1.09166	1.10225
3	107	2	different	5	2.05769	1.40967	1.35215	1.43395	1.23495	1.38787	1.27471	1.42172
3	107	2	different	7	1.03836	1.61375	1.52041	1.63712	1.27985	1.39618	1.17136	1.67134
3	107	2	different	9	1.6907	1.62464	1.58576	1.5687	1.28245	1.1936	1.28506	1.37459
3	107	2	different	3	1.96084	1.25131	1.4635	1.56718	1.33873	1.08388	1.62345	1.6991
3	107	2	different	5	1.36286	1.66534	1.47574	1.35449	1.32873	1.2694	1.2296	1.5182
3	107	2	different	7	1.5362	1.60949	1.71708	1.52381	1.84444	1.62053	1.7952	1.62948
3	107	2	different	9	1.86259	1.4357	1.3274	0.957752	1.50426	1.37271	1.43808	1.91007
3	107	2	different	3	2.08054	1.29478	1.35255	1.41271	1.19763	1.40005	1.06895	1.60696
3	107	2	different	5	1.52102	1.45744	1.74212	1.79034	1.38311	1.63002	1.03826	1.33218
3	107	2	different	7	1.57126	1.43435	1.91466	1.9807	1.67111	1.45727	1.53362	1.58639
3	107	2	different	9	1.72543	1.5233	1.98968	1.79778	1.62856	1.25134	1.58062	1.28245
3	107	3	same	3	1.94518	1.18028	1.45206	1.2282	1.32706	0.929865	1.44572	1.19906
3	107	3	same	5	0.97667	1.25679	1.25474	0.966439	1.54737	1.04679	2.41405	1.34487
3	107	3	same	7	2.7741	1.19831	1.26395	0.822349	1.84717	1.28817	1.87908	1.09382
3	107	3	same	9	1.43121	1.17287	1.34274	1.40647	1.43939	1.00823	1.25267	0.838993
3	107	3	same	3	1.64297	1.04046	1.45516	1.37906	1.41745	1.05035	2.08671	1.37932
3	107	3	same	5	2.44415	1.1711	1.14688	1.27835	1.16203	1.10577	1.47966	1.26557
3	107	3	same	7	1.30895	1.18777	1.05566	0.889304	1.35806	1.05088	1.6487	1.13551
3	107	3	same	9	1.57163	1.16152	1.39729	1.1089	1.50687	1.17481	1.45651	1.22896
3	107	3	same	3	2.07528	0.893054	1.40243	1.0442	1.46883	1.15655	1.27777	1.03975
3	107	3	same	5	1.73557	1.25729	1.52756	1.19035	1.3874	1.02669	1.29115	1.21383
3	107	3	same	7	2.00971	1.27932	1.37802	1.06078	1.54239	1.1852	1.54191	0.967468
3	107	3	same	9	1.4266	1.22031	1.41626	1.05564	1.4247	1.06258	1.51238	1.16804
3	107	3	different	3	2.13836	1.19302	1.19889	1.4626	1.1491	1.18458	1.34876	1.58911
3	107	3	different	5	1.29342	1.36215	1.30253	1.13805	1.07662	0.928327	1.00185	1.22404
3	107	3	different	7	1.39062	1.30675	1.46793	1.43434	1.54814	1.9971	1.24455	1.52979
3	107	3	different	9	1.37732	1.73961	1.37393	1.60246	1.33121	1.49107	1.25286	1.29985
3	107	3	different	3	1.49846	1.13641	1.06305	1.19437	0.976112	0.98081	1.17919	1.29369
3	107	3	different	5	1.38401	1.38581	1.2071	1.24759	1.27538	1.36848	1.50062	1.88162
3	107	3	different	7	1.24989	1.82992	1.22953	1.2106	1.19923	1.39496	1.06897	1.22794
3	107	3	different	9	1.0772	1.51647	1.26921	1.13974	1.30799	1.10204	1.15424	1.16795
3	107	3	different	3	1.20918	0.983176	1.39678	1.43387	1.44466	1.82046	1.1357	1.26165
3	107	3	different	5	1.35665	1.41623	1.16459	1.24082	1.10769	1.42106	1.16336	1.45568
3	107	3	different	7	1.28878	1.73233	1.77889	1.7164	1.49358	1.49139	1.15607	1.05542
3	107	3	different	9	1.55173	1.66399	1.43381	1.29643	1.15755	1.06893	1.24718	1.83406
3	107	4	same	3	1.45248	1.02657	1.36847	1.32529	1.20484	0.882961	1.49833	1.24335
3	107	4	same	5	1.44982	1.18954	1.55441	1.03404	1.58561	1.32698	1.49226	1.20235
3	107	4	same	7	2.54783	1.22352	1.68282	1.30457	1.62117	1.20995	1.49576	1.30281
3	107	4	same	9	2.3872	1.39392	1.26032	0.733644	1.59086	0.956877	2.09777	1.31675
3	107	4	same	3	1.1673	1.24444	1.77712	1.31768	1.76435	1.2801	1.93206	1.31095
3	107	4	same	5	1.59581	1.45379	1.61745	1.33911	1.45495	1.03214	1.81522	1.39
3	107	4	same	7	2.13199	1.46382	1.43662	1.271	1.35923	1.06209	1.84292	1.51883
3	107	4	same	9	2.24374	1.50224	1.6235	1.09191	1.73729	1.1502	1.73162	1.38838
3	107	4	same	3	1.47156	1.24698	1.56664	1.01502	1.55961	1.06263	1.5962	1.35353
3	107	4	same	5	2.17419	1.57589	1.34973	0.983237	1.60271	1.34938	1.85527	1.36808
3	107	4	same	7	2.24703	1.47476	1.50866	1.11874	1.65967	1.26038	1.92039	1.40868
3	107	4	same	9	2.56351	1.5039	1.43363	1.09197	1.75835	1.29413	1.94239	1.44431
3	107	4	different	3	1.15009	1.43615	1.31069	1.37699	1.44145	1.50839	1.36437	1.19041
3	107	4	different	5	1.37893	1.18517	1.65819	1.58739	1.56471	1.54175	1.3398	1.26545
3	107	4	different	7	1.40131	1.32481	1.80483	1.85449	1.61663	1.42486	1.34928	1.22829
3	107	4	different	9	1.88833	1.23622	1.59179	1.43233	1.43321	1.31076	1.35428	1.47637
3	107	4	different	3	1.14956	1.30519	1.51616	1.90865	1.41323	1.58533	1.31783	1.51901
3	107	4	different	5	1.39508	1.57524	1.6775	1.87972	1.61999	1.60998	1.57822	1.60287
3	107	4	different	7	1.75571	1.50811	1.74061	1.51255	1.69121	1.5401	1.42006	1.41685
3	107	4	different	9	1.64114	1.29597	1.5169	1.47214	1.63647	1.44051	1.58686	1.42445
3	107	4	different	3	1.12137	1.39258	1.35717	1.41451	1.31119	1.58302	1.02619	1.18958
3	107	4	different	5	0.903351	1.28172	1.49694	1.68391	1.33496	1.37155	1.10094	1.23681
3	107	4	different	7	1.1993	1.73106	1.76191	1.95545	1.5634	1.40733	1.76407	1.70965
3	107	4	different	9	1.72311	1.4435	1.44605	1.18135	1.25215	1.16129	1.32975	1.45565
3	108	1	same	3	1.89416	1.19025	1.60492	1.11269	1.53476	1.07086	1.68254	1.37451
3	108	1	same	5	2.18922	1.17466	1.47665	0.90234	1.50349	0.970777	2.08789	1.36077
3	108	1	same	7	2.0769	1.2576	1.52958	1.08537	1.5007	0.914842	2.38646	1.30189
3	108	1	same	9	2.14394	1.18587	1.48033	1.14657	1.4521	0.999122	1.96708	1.36073
3	108	1	same	3	2.17197	1.46359	1.56915	1.13963	1.53084	1.06358	1.56647	1.16047
3	108	1	same	5	1.73886	1.27938	1.59323	1.2032	1.38012	0.816387	2.08802	1.26796
3	108	1	same	7	2.02926	1.00709	1.70795	1.22503	1.6405	1.12615	1.815	1.29298
3	108	1	same	9	1.85652	1.14489	1.43148	1.09644	1.47415	1.07058	1.76546	1.3382
3	108	1	same	3	2.39164	1.29838	1.75151	1.2686	1.55339	0.906914	1.62923	1.44498
3	108	1	same	5	2.02108	1.3461	1.79345	1.23489	1.61079	0.896203	1.87682	1.47105
3	108	1	same	7	2.12527	1.2643	1.71371	1.22129	1.72278	1.13034	1.94618	1.38346
3	108	1	same	9	2.06616	1.13293	1.69133	1.19213	1.3689	0.695004	2.93246	1.48513
3	108	1	different	3	1.1856	0.878107	1.09143	1.12934	1.37226	1.48685	1.65156	1.28364
3	108	1	different	5	0.817838	1.33972	1.33052	1.49464	1.40185	1.60508	1.50609	1.30801
3	108	1	different	7	1.01256	1.78801	1.43043	1.30413	1.29259	0.94987	1.4818	1.35401
3	108	1	different	9	0.778728	1.79878	1.27837	0.978125	1.37829	1.12707	1.30742	1.1852
3	108	1	different	3	0.953307	1.26883	1.56127	1.54698	1.50166	1.61526	1.61345	1.51888
3	108	1	different	5	1.10915	1.83762	1.52694	1.48852	1.42461	1.27605	1.43854	1.37583
3	108	1	different	7	1.042	1.6604	1.5746	1.22479	1.40521	0.964117	1.49808	1.04137
3	108	1	different	9	1.0831	1.77438	1.63446	1.54147	1.28769	1.15575	1.16515	1.28898
3	108	1	different	3	0.659968	1.34731	1.5019	1.55856	1.50912	1.40841	1.39259	1.21858
3	108	1	different	5	1.78739	1.83178	1.28542	0.918386	1.56771	1.50301	1.66158	1.53923
3	108	1	different	7	1.22451	1.47025	1.30187	1.32412	1.45441	1.3725	1.90083	1.54315
3	108	1	different	9	1.19665	1.63122	1.44623	1.6971	1.52365	1.23941	1.77468	1.10557
3	108	2	same	3	1.03166	1.13112	1.38258	1.0602	1.19572	0.739834	1.42647	1.24619
3	108	2	same	5	1.89649	1.08982	1.31924	0.947693	1.26554	0.871418	1.54198	1.17142
3	108	2	same	7	1.6324	1.19572	1.51395	1.08285	1.6189	0.990986	1.89037	1.29937
3	108	2	same	9	1.72671	1.11662	1.24741	0.927203	1.37867	0.95631	1.735	1.19213
3	108	2	same	3	1.63866	1.197	1.43833	0.952031	1.41446	0.966115	1.38874	1.16222
3	108	2	same	5	1.81633	1.14854	1.43351	1.08259	1.36747	1.03126	1.28569	1.1469
3	108	2	same	7	1.3966	1.0738	1.50712	1.06481	1.45834	1.11009	1.34119	1.14178
3	108	2	same	9	1.39434	1.05257	1.38528	1.06562	1.38144	0.937358	1.47454	1.27187
3	108	2	same	3	1.84379	1.28769	1.90309	1.34845	1.4489	0.932422	1.58784	1.35404
3	108	2	same	5	2.07808	1.10531	1.40288	1.01108	1.43195	0.999558	1.85188	1.24332
3	108	2	same	7	2.30981	1.13402	1.41023	0.990906	1.56262	1.08149	1.79761	1.27594
3	108	2	same	9	2.17718	1.18912	1.51582	1.05461	1.37057	0.80946	1.62112	1.25655
3	108	2	different	3	1.03236	0.935546	1.50242	1.77122	1.18223	1.15909	1.15138	1.40903
3	108	2	different	5	0.916172	1.47091	1.36445	1.33684	1.23443	1.10089	1.10476	1.20765
3	108	2	different	7	0.869451	1.51545	1.35809	1.52981	1.22327	0.94959	1.42749	1.22653
3	108	2	different	9	1.0804	1.74729	1.12176	1.19188	1.21443	1.20798	1.44557	1.28109
3	108	2	different	3	0.938242	1.08202	1.24877	1.65309	1.2678	1.72791	1.40287	1.28914
3	108	2	different	5	0.983284	1.53042	1.3931	1.41795	1.36817	1.4884	1.04962	1.01028
3	108	2	different	7	0.938624	1.70268	1.49271	1.27451	1.45234	1.0163	1.38161	1.06546
3	108	2	different	9	0.670702	1.5923	1.37947	1.43631	1.0782	0.887759	1.08614	1.33572
3	108	2	different	3	1.19248	1.9893	1.42842	1.62049	1.36297	1.65056	1.2673	1.45103
3	108	2	different	5	1.02462	1.73627	1.24101	1.23811	1.57041	1.51088	1.30393	1.23882
3	108	2	different	7	0.73107	1.56118	1.11655	1.18848	1.15211	1.78695	1.07188	1.16093
3	108	2	different	9	0.9568	1.66826	1.20029	1.43261	1.37221	1.47352	1.08369	0.846895
3	108	3	same	3	1.82736	0.96664	1.38837	0.977548	1.60739	1.17545	1.82473	1.24058
3	108	3	same	5	1.53958	1.22947	1.50328	1.1807	1.38749	0.951854	1.69319	1.18164
3	108	3	same	7	1.24239	1.20005	1.46491	1.22996	1.44371	1.01231	1.36186	1.0513
3	108	3	same	9	1.78351	1.12505	1.57133	1.2614	1.43498	1.01426	2.05946	1.34433
3	108	3	same	3	1.25264	1.18364	1.26647	0.926538	1.40182	1.03161	1.63515	1.24752
3	108	3	same	5	1.49055	1.08873	1.43126	1.26212	1.45552	1.05453	1.6961	1.07909
3	108	3	same	7	1.45914	1.23114	1.39055	1.09881	1.29688	0.919549	1.63364	1.05669
3	108	3	same	9	1.47081	1.22869	1.53132	1.1966	1.37146	1.02781	1.59949	1.05651
3	108	3	same	3	1.79513	1.16758	1.47322	1.08534	1.40024	0.972161	1.7552	1.33414
3	108	3	same	5	1.79718	1.28585	1.42443	0.945163	1.54561	1.11938	1.80909	1.26286
3	108	3	same	7	1.89387	1.02299	1.49353	1.26627	1.4312	1.12848	1.56768	1.34494
3	108	3	same	9	1.8663	1.05875	1.4451	1.0659	1.54189	1.00904	1.97166	1.44051
3	108	3	different	3	0.908685	1.73157	1.17141	1.73204	1.25516	1.62953	1.05412	1.12864
3	108	3	different	5	1.10078	1.61136	1.1353	1.23916	1.19997	1.07817	1.39956	1.31187
3	108	3	different	7	0.996245	1.7448	1.10713	1.50231	1.18658	1.26048	1.07856	1.05393
3	108	3	different	9	0.879974	1.47025	1.01437	1.06861	1.05931	1.3238	0.9828	1.24186
3	108	3	different	3	0.892559	0.958976	1.20098	1.50582	1.30951	1.57158	1.2782	1.36923
3	108	3	different	5	1.23023	1.37451	1.03513	1.19956	1.15674	1.35391	1.0281	1.17242
3	108	3	different	7	1.19598	1.06959	1.1152	1.34427	1.2832	1.52333	1.12296	1.12317
3	108	3	different	9	1.19212	1.25461	0.942464	1.04351	1.13877	1.43656	0.877702	1.13177
3	108	3	different	3	1.28962	1.52556	1.22335	1.46497	1.45651	1.35997	0.86353	0.716434
3	108	3	different	5	1.45819	1.62226	1.11847	1.16164	1.10499	1.41611	0.749996	1.05725
3	108	3	different	7	1.28756	1.50616	1.35987	1.31495	1.2497	1.22698	0.849567	0.915237
3	108	3	different	9	1.03209	1.48771	1.22277	1.42455	1.06288	1.08394	0.9292	1.37947
3	108	4	same	3	1.8613	1.1809	1.56357	1.09562	1.58401	1.30771	1.24432	1.06744
3	108	4	same	5	1.69336	1.18566	1.43682	1.008	1.42698	1.22973	1.34547	1.06441
3	108	4	same	7	1.79517	1.18156	1.46429	1.08096	1.36018	1.06959	1.36263	1.12572
3	108	4	same	9	1.89567	1.24911	1.43385	1.07655	1.47332	1.14276	1.58226	1.26971
3	108	4	same	3	1.78221	1.24541	1.51794	1.13735	1.31204	0.891591	1.44037	1.19097
3	108	4	same	5	1.73301	1.25714	1.50594	1.17546	1.34587	0.963234	1.41212	1.24468
3	108	4	same	7	1.76927	1.25878	1.52913	1.17905	1.41824	0.939282	1.47771	1.28497
3	108	4	same	9	1.69347	1.04809	1.32516	1.16849	1.52864	1.095	1.63304	1.20858
3	108	4	same	3	1.8383	1.20886	1.45797	1.16371	1.34449	0.890994	1.52217	1.34847
3	108	4	same	5	1.92844	1.21272	1.56204	1.29982	1.57777	1.10491	1.71838	1.15177
3	108	4	same	7	1.81312	1.01023	1.44479	1.22406	1.36225	1.13232	1.48751	1.16448
3	108	4	same	9	1.66596	1.27031	1.44749	1.1803	1.64493	1.28343	1.94773	1.22431
3	108	4	different	3	0.874757	1.56616	1.24706	1.71429	1.27308	1.71621	1.1175	1.36118
3	108	4	different	5	0.904376	1.53571	1.12069	1.27458	1.15006	1.49853	1.19994	1.46812
3	108	4	different	7	1.17847	1.60517	1.57795	1.58011	1.31495	1.10333	1.12792	0.875591
3	108	4	different	9	1.35429	1.85442	1.4549	1.54361	1.10045	1.14492	1.21817	1.75274
3	108	4	different	3	1.03951	1.30902	1.04537	1.09775	1.05346	1.14056	1.08354	1.35609
3	108	4	different	5	1.00857	1.467	1.14393	1.80481	1.12833	1.80616	1.1047	1.28429
3	108	4	different	7	1.1972	1.90819	0.938439	1.12741	1.15696	1.47184	1.11092	1.0837
3	108	4	different	9	0.874363	1.47275	1.05707	1.2272	1.12925	1.47423	1.17238	1.44761
3	108	4	different	3	1.14418	1.66339	0.998542	1.22596	1.17112	1.51741	1.15087	1.12441
3	108	4	different	5	1.21466	1.93975	1.03688	1.22421	1.28581	1.53127	1.22047	1.53053
3	108	4	different	7	1.00856	1.73465	1.03795	1.01274	1.31028	1.45476	1.08021	1.1666
3	108	4	different	9	1.17284	1.60711	1.1009	1.13851	1.34839	1.53591	1.08201	1.10154
3	110	1	same	3	1.80163	1.07043	1.35381	0.865981	1.29814	0.763974	1.92658	0.999278
3	110	1	same	5	2.64083	0.912302	1.27726	0.871403	1.26466	0.860761	1.39909	1.02712
3	110	1	same	7	2.20227	1.05257	1.31949	0.932372	1.20078	0.848678	1.60106	1.22563
3	110	1	same	9	1.52261	1.00073	1.22351	0.783356	1.18767	0.818574	1.60427	1.06894
3	110	1	same	3	2.38986	0.937319	1.51897	1.08166	1.29474	0.902639	1.2745	1.03011
3	110	1	same	5	1.64704	0.996673	1.4332	1.06328	1.18059	0.789707	1.44851	1.20514
3	110	1	same	7	2.16512	1.06149	1.40506	0.938438	1.20938	0.690944	2.10511	1.24628
[truncated: 277 more rows]
