# Supplementary material for: Reciprocal information flow and role distribution support joint action coordination
Source: Cognition. 2019 Jun;187:21–31. doi: 10.1016/j.cognition.2019.02.006 (PMC6446186; doi:10.1016/j.cognition.2019.02.006)
Supplement: Supplementary Data S4 [file mmc4.xlsx]

## Sheet: Leaders
Experiment	pair num	block	condition	round	1-Line	1-Corner	2-Line	2-Corner	3-Line	3-Corner	4-Line	4-Corner
1	301	1	same	3	-0.125971	0.608867	-0.0726569	-0.505492	-0.11541	-1.12344	0.524932	0.0644425
1	301	1	same	5	-0.0435502	0.306063	-0.133194	-0.763899	-0.272246	-0.388378	-0.200972	-0.0173513
1	301	1	same	7	0.0783521	-0.157527	0.112836	0.899129	0.410953	0.366475	-0.288917	0.289029
1	301	1	same	9	0.325608	0.603299	-0.455408	1.67377	-0.238409	-0.159186	-0.252337	-0.336595
1	301	1	same	3	0.310912	0.49541	-0.283685	-0.447396	-0.182923	-0.603967	0.414061	0.160467
1	301	1	same	5	0.118687	0.0915475	-0.612101	-1.02213	-0.444235	-0.904798	0.38349	-0.186873
1	301	1	same	7	0.18715	0.997711	0.36266	-0.473056	-0.214129	-0.47153	-0.101241	-0.217593
1	301	1	same	9	0.220076	0.287276	-0.0885736	-0.600696	-0.226298	-0.683486	0.201063	0.236584
1	301	1	same	3	-0.215568	0.677893	-0.156942	-0.453012	-0.0596778	-0.873899	-0.0638427	-0.489297
1	301	1	same	5	-0.0964025	-0.515945	-0.35491	-0.255529	-0.0734433	-1.0789	0.185698	0.180451
1	301	1	same	7	0.0847618	0.309929	0.0547736	-0.283395	-0.30473	-0.425805	-0.348163	-0.190456
1	301	1	same	9	-0.272195	-0.536219	-0.0950524	0.295403	0.367571	-0.275812	-0.111503	-0.203307
1	301	1	different	3	0.0602399	0.258264	-0.0600676	-0.47584	-0.021233	-0.683575	-0.0455268	-0.25218
1	301	1	different	5	0.272911	0.308858	-0.100184	-0.429903	-0.303723	-1.11475	0.167044	0.294067
1	301	1	different	7	0.154181	-0.132719	-0.0733538	0.436193	-0.240539	-0.509879	0.156696	0.0326561
1	301	1	different	9	0.156244	0.746833	0.219859	0.74634	-0.0966649	-0.844528	-0.0772758	-0.252444
1	301	1	different	3	0.367481	0.471081	0.3105	0.150276	-0.0658444	-0.576149	0.209314	-0.263067
1	301	1	different	5	0.263218	0.437867	-0.115426	-0.649607	-0.47364	-1.08275	-0.0350741	-0.215441
1	301	1	different	7	0.380499	-0.0947111	-0.30899	-0.691329	-0.389159	-0.962609	0.151278	-0.628325
1	301	1	different	9	0.145698	-0.523581	0.0879532	-0.0698625	0.0351649	-0.275063	0.0359962	0.182053
1	301	1	different	3	-0.229766	-0.142605	-0.0375921	0.7981	0.379095	0.172465	-0.0874478	-0.370752
1	301	1	different	5	-0.174758	-0.542331	-0.105408	0.210495	-0.122072	-0.347192	-0.349932	-0.785355
1	301	1	different	7	0.0467961	-0.477744	0.14277	0.29556	-0.1024	-0.228092	-0.0496299	0.202569
1	301	1	different	9	0.0686141	0.199576	0.166906	-0.285036	0.172079	0.24518	-0.320718	-0.36079
1	301	2	same	3	-0.190902	0.350226	-0.510407	1.30025	0.427126	0.917737	0.265914	-0.373556
1	301	2	same	5	0.127439	0.434197	-0.408532	0.493261	-0.130855	-0.964512	-0.186429	0.577361
1	301	2	same	7	0.23692	0.626372	-0.209119	0.555694	-0.0888436	1.58802	0.425117	-0.0551241
1	301	2	same	9	0.210423	-0.639627	-0.0319304	0.713052	-0.410119	-0.835234	-0.131538	-0.595836
1	301	2	same	3	-0.487285	0.607421	0.229818	0.427732	-0.233034	1.24829	0.54224	0.158568
1	301	2	same	5	0.373	0.587873	-0.206054	0.953931	0.314794	0.871473	-0.133726	0.212613
1	301	2	same	7	0.431389	-0.468833	-0.300298	0.422986	-0.204058	-0.762183	-0.242244	-0.490204
1	301	2	same	9	0.269608	0.315727	-0.246693	0.422654	-0.0907917	-0.78183	-0.193832	-0.701059
1	301	2	same	3	0.350857	0.432058	-0.42721	-0.593712	-0.158502	-0.670496	0.285666	-0.276592
1	301	2	same	5	0.262439	0.269389	-0.254307	0.987027	-0.205355	0.663054	-0.0899628	-0.944015
1	301	2	same	7	0.535557	0.309816	-0.364449	-0.171464	-0.46035	-0.70458	-0.0581748	0.530524
1	301	2	same	9	0.459111	0.460811	-1.11731	-1.07339	-0.645956	-0.889444	0.472486	0.77173
1	301	2	different	3	0.819219	-0.417683	-0.27632	0.0882836	0.223776	-0.372169	-0.338132	-0.0833632
1	301	2	different	5	0.247237	0.316325	-0.424533	-0.47946	-0.40511	-0.845155	-0.118849	-0.487351
1	301	2	different	7	0.220474	0.410814	-0.142392	-0.694724	0.215417	-0.491753	-0.160336	0.602603
1	301	2	different	9	0.207273	0.143554	0.156539	-0.230606	-0.316559	-0.794335	0.131187	0.10432
1	301	2	different	3	0.35776	0.36863	-0.288498	-0.29023	0.279563	0.505526	0.446593	0.54968
1	301	2	different	5	0.575051	0.468647	-0.265008	-0.527668	-0.318182	-0.827355	0.389205	0.494088
1	301	2	different	7	0.624693	0.187397	-0.322763	-0.184938	-0.176264	-0.539675	0.463028	0.287846
1	301	2	different	9	0.139083	-0.191274	-0.289908	-0.770317	-0.148448	-1.04387	0.40455	-0.349633
1	301	3	same	3	0.136588	0.0268421	-0.203559	-0.266993	-0.161967	0.998098	0.0319807	-0.137675
1	301	3	same	5	0.0573902	-0.236114	-0.453101	-0.0335876	-0.0955307	-1.05183	-0.118836	-0.355463
1	301	3	same	7	-0.107906	0.304685	0.129237	-0.0936498	-0.279454	-0.734873	-0.0931695	0.0511774
1	301	3	same	9	0.196334	0.436638	-0.090893	0.389808	-0.221629	-0.891703	0.250853	0.16606
1	301	3	same	3	0.0869313	0.685344	-0.0642905	0.0980671	-0.160427	0.743111	0.497932	-0.331115
1	301	3	same	5	0.111914	0.730616	0.23759	0.632134	-0.128009	-0.693547	-0.0223759	0.19226
1	301	3	same	7	-0.111495	1.02079	-0.14098	-0.381718	-0.20631	0.658841	-0.11598	-0.349943
1	301	3	same	9	-0.0705624	0.774316	0.155007	-0.378486	-0.245822	1.37484	0.565577	0.758957
1	301	3	same	3	0.156349	-0.563773	-0.641141	-0.261028	-0.150591	0.894359	0.297102	-0.286505
1	301	3	same	5	-0.185451	0.565224	-0.0210594	-0.214344	-0.0453601	-1.05616	0.0510462	-0.306152
1	301	3	same	7	0.15296	0.41491	-0.278244	0.192961	0.200167	-0.679808	-0.0775727	0.410653
1	301	3	same	9	0.473551	0.402356	-0.334387	-0.536288	-0.0606086	-0.268308	-0.0673064	-0.203438
1	301	3	different	3	0.236708	-0.349156	-0.113279	0.251903	-0.0569656	-0.905186	0.470571	0.26553
1	301	3	different	5	-0.124584	0.221863	-0.100026	-0.502717	0.159352	-0.34591	0.293725	-0.104794
1	301	3	different	7	-0.511672	-0.23682	-0.244939	-0.25732	0.307096	-0.486168	0.357344	0.286081
1	301	3	different	9	0.19208	0.234201	0.404844	-0.465436	0.197946	-0.209016	0.170736	-0.377699
1	301	3	different	3	0.53717	-0.462362	0.210207	0.232465	0.151739	-0.41663	-0.105335	-0.643773
1	301	3	different	5	0.224485	-0.381674	-0.157302	-0.645067	-0.115195	-0.765907	-0.0905028	-0.305408
1	301	3	different	7	0.212697	0.208308	0.266501	-0.609911	-0.0605795	-0.440498	-0.110958	0.093802
1	301	3	different	9	0.300047	0.415603	-0.0426219	-0.627384	-0.0492274	-0.39765	-0.113438	-0.559477
1	301	3	different	3	0.260406	-0.161628	-0.195932	-0.334114	0.0995697	-0.41496	0.394393	-0.327204
1	301	3	different	5	-0.0820142	0.143079	-0.284409	-0.179843	-0.23768	-1.48218	0.332815	0.142574
1	301	3	different	7	0.251252	0.123857	-0.160847	-0.298918	-0.0772295	-0.453736	0.197301	-0.262786
1	301	3	different	9	-0.39959	-0.38938	-0.138564	-0.238229	-0.0451457	-0.644748	0.211641	-0.542535
1	301	4	same	3	-0.174229	-0.191777	0.449935	0.332596	-0.112343	-0.565856	0.315509	-0.175437
1	301	4	same	5	0.118743	0.278915	-0.289945	0.455335	-0.0972046	-0.980424	-0.144381	-0.546283
1	301	4	same	7	0.244455	-0.340317	-0.387088	-0.530283	-0.606858	-0.957013	-0.130373	-0.468439
1	301	4	same	9	0.247292	1.05182	0.230296	-0.613245	-0.490606	-1.50461	-0.0914509	-0.719893
1	301	4	same	3	-0.453604	0.227286	0.709665	0.575883	0.0376424	-0.357435	0.345263	0.54423
1	301	4	same	5	-0.0839049	0.27266	-0.239587	0.828432	-0.167962	-1.10329	0.0592218	0.593129
1	301	4	same	7	-0.0538934	-0.220117	-0.386081	0.379279	-0.173956	-1.25248	-0.208657	0.217407
1	301	4	same	9	-0.351011	-0.169932	-0.478665	0.313669	-0.0877794	-1.15224	0.375547	0.427834
1	301	4	same	3	0.353992	1.11103	-0.210708	0.798651	-0.125362	-0.18566	0.334788	0.309856
1	301	4	same	5	0.0830141	-0.610289	-0.869775	-0.824189	-0.0874705	-0.683301	0.320767	0.458539
1	301	4	same	7	0.213329	0.405964	-0.339845	0.61178	-0.289731	1.21559	0.204822	-0.40906
1	301	4	same	9	-0.346066	-0.400215	-0.232024	0.446431	-0.220795	-1.44758	-0.174535	-0.218353
1	301	4	different	3	0.329138	0.443807	-0.0878628	-0.449457	-0.0608245	-0.341847	0.143268	-0.204152
1	301	4	different	5	0.0796255	0.138702	-0.154471	0.568637	-0.151164	-1.04722	-0.0899271	0.299332
1	301	4	different	7	-0.273018	0.181014	-0.0542291	0.275577	0.208721	-0.605686	-0.104565	-0.658494
1	301	4	different	9	0.250617	0.318461	0.225545	0.15266	-0.247079	-0.728918	-0.0317829	-0.869859
1	301	4	different	3	0.174153	0.575864	0.229729	0.348093	-0.194188	-0.626821	0.250532	0.220995
1	301	4	different	5	0.18898	-0.222693	0.194155	0.490321	-0.310748	-0.903261	-0.0382981	-0.604823
1	301	4	different	7	0.0647662	0.171207	-0.0594432	0.453389	-0.470173	-1.28434	-0.15384	-0.420387
1	301	4	different	9	0.183035	0.130757	-0.0701674	0.165679	-0.507673	-1.21668	0.286645	-0.330437
1	301	4	different	3	0.402047	-0.0903731	-0.063601	0.332854	-0.238535	-1.16545	0.411202	0.760232
1	301	4	different	5	-0.179062	-0.111384	-0.291283	-0.502517	-0.112136	1.11582	0.570075	0.116019
1	301	4	different	7	0.137185	-0.28295	-0.178908	-0.238734	-0.0584518	-1.11906	0.188967	0.537492
1	301	4	different	9	0.132098	-0.671676	-0.206741	-0.647295	0.123164	-0.715516	-0.133072	0.275317
1	302	1	same	3	0.201567	-0.283251	-0.268374	-0.166256	-0.14703	-0.104237	0.580406	0.715732
1	302	1	same	5	-0.0752909	-0.4443	-0.0574171	-0.480094	-0.0943449	0.326658	0.376573	0.239052
1	302	1	same	7	0.35887	-0.192143	-0.0259394	-0.376012	-0.252101	0.57079	0.364044	0.144288
1	302	1	same	9	0.0841584	-0.417658	-0.450434	-0.257941	-0.18421	-0.341577	0.18993	0.356606
1	302	1	same	3	0.330137	-0.129316	-0.244214	-0.25997	0.246702	0.511934	0.303495	0.397568
1	302	1	same	5	0.119291	-0.421007	-0.196247	0.488433	0.207378	0.29928	0.0359052	0.520566
1	302	1	same	7	0.306853	-0.411733	0.121927	0.313768	-0.126293	0.237734	-0.120703	-0.406855
1	302	1	same	9	0.203468	-0.474811	-0.641682	0.609569	-0.117176	0.206539	-0.294103	-0.196776
1	302	1	same	3	0.476444	-0.223	-0.178794	-0.599987	0.148758	0.28539	0.729229	1.4267
1	302	1	same	5	-0.0933938	-0.155401	-0.57187	-0.239699	0.279029	0.520143	0.573866	1.20494
1	302	1	same	7	0.224463	-0.671522	-0.547365	-0.651399	0.354938	0.540099	0.43407	0.752832
1	302	1	same	9	0.0681939	-0.221896	-0.565706	0.682165	-0.180837	0.602147	0.427294	0.70381
1	302	1	different	3	0.256956	-0.0211611	-0.238359	-0.373916	-0.0818171	-0.160737	0.635006	0.432423
1	302	1	different	5	-0.140173	-0.424207	-0.547752	-0.814406	0.322471	-0.57427	0.256953	-0.173092
1	302	1	different	7	0.481651	-0.65743	-0.668427	-0.568338	-0.0417489	-0.735929	-0.156888	-0.733121
1	302	1	different	9	-0.380121	-0.528968	-0.273123	-0.458785	-0.391215	-0.348077	-0.107126	0.238722
1	302	1	different	3	-0.339148	0.725014	0.164634	0.491437	0.352805	-3.33087	0.925755	0.980377
1	302	1	different	5	0.0903226	0.500431	-0.13402	-0.249433	0.12416	0.362512	0.73343	0.62199
1	302	1	different	7	0.253443	0.520033	-0.0884777	0.530585	-0.0277519	-0.728281	0.70366	0.626845
1	302	1	different	9	0.189364	-0.399891	-0.287808	-0.240222	0.644039	0.973278	-0.0683288	0.759693
1	302	1	different	3	0.21277	1.04444	-0.166856	-0.38776	-0.0710999	0.616406	-0.107532	0.343901
1	302	1	different	5	-0.172316	-0.461538	-0.598039	-0.246817	0.375601	0.797565	0.470769	0.697053
1	302	1	different	7	-0.453244	-0.205449	-0.416318	-0.579725	-0.116295	1.23092	0.170676	0.647794
1	302	1	different	9	0.320944	-0.235495	-0.209218	0.183301	0.248995	0.644307	0.124738	-0.566467
1	302	2	same	3	0.221422	0.346673	-0.560572	-0.354281	-0.202898	-0.253253	0.53239	1.05579
1	302	2	same	5	-0.130599	-0.919579	-0.672988	-0.699595	-0.157519	0.203551	-0.142878	0.334023
1	302	2	same	7	-0.318983	-0.493923	-0.465285	-0.438268	-0.210002	-0.607979	0.179381	0.667125
1	302	2	same	9	0.0759933	-0.50276	-0.286613	-0.253721	-0.104267	-0.666878	0.205412	0.401467
1	302	2	same	3	0.228887	0.205126	-0.13391	-0.559477	0.0983108	0.333048	0.530053	0.6266
1	302	2	same	5	-0.0615261	-0.66135	-0.331281	-0.589939	-0.0718268	-0.100587	0.521269	-0.890209
1	302	2	same	7	0.51126	-0.739201	-0.0398138	0.50722	-0.0935822	-0.0420496	0.119681	-0.73009
1	302	2	same	9	0.696886	0.379901	-0.307525	-0.191239	-0.150703	0.522597	0.144686	-0.310761
1	302	2	same	3	0.339468	-0.299271	0.214434	-0.309168	-0.572072	0.525337	0.321721	0.491682
1	302	2	same	5	0.192995	-0.659034	0.12521	0.283453	0.113128	-0.424132	0.402312	0.248241
1	302	2	same	7	0.265408	0.149928	-0.0825082	-0.235139	-0.11423	1.13197	0.430854	0.58275
1	302	2	same	9	0.213211	-0.0642003	-0.277087	-0.430245	-0.156237	-0.186656	-0.153653	-0.351453
1	302	2	different	3	-0.203809	-0.674494	-0.27425	0.208088	0.121355	0.245399	0.792009	-1.12053
1	302	2	different	5	-0.200079	-0.742188	-0.229237	0.27451	-0.311256	-0.536473	0.669964	0.637178
1	302	2	different	7	0.127909	-1.30495	0.348402	0.408059	-0.0741254	0.524674	0.64076	0.177739
1	302	2	different	9	0.107887	-1.18147	-0.236005	0.55529	0.204702	1.15752	0.95199	0.999775
1	302	2	different	3	0.251409	-0.627928	-0.447581	-0.508393	0.340642	0.16055	-0.15342	-0.275584
1	302	2	different	5	0.0827564	-0.720801	-0.476454	-0.614548	0.177483	0.675343	-0.284018	0.554073
1	302	2	different	7	0.429148	-0.292457	-0.666776	1.05475	0.180057	0.555592	0.249717	-0.354396
1	302	2	different	9	0.264139	-0.620274	-0.383322	0.0779786	0.446096	0.0517079	-0.137603	-0.116739
1	302	2	different	3	-0.0456695	-0.50985	-0.404498	0.398108	0.556448	0.650218	0.205742	0.63099
1	302	2	different	5	0.0800191	-0.559586	-0.548497	-0.373685	-0.432338	1.4898	-0.179608	0.503057
1	302	2	different	7	0.152778	-0.293502	-0.761072	-0.597565	0.544522	-1.30607	0.191685	0.524198
1	302	2	different	9	0.104033	-0.703944	-0.495381	-0.941231	-0.36105	0.378372	0.324265	0.491216
1	302	3	same	3	0.495952	0.449997	-0.678539	-0.451119	-0.181676	-0.380621	-0.159697	-0.155779
1	302	3	same	5	0.521613	0.835766	-0.355894	-0.47012	-0.0760846	-0.208751	-0.214816	-0.288861
1	302	3	same	7	0.55	-0.279468	-0.0225386	-0.211226	0.122619	-0.3404	-0.137582	-0.196549
1	302	3	same	9	0.266311	-0.355042	-0.431172	-0.292159	0.204069	-0.39581	-0.0619259	-0.88288
1	302	3	same	3	0.308408	-0.353158	-0.116508	-0.260491	-0.0974453	-0.354699	0.373706	0.469825
1	302	3	same	5	0.273757	0.224751	-0.339997	-0.447257	-0.0339574	0.207607	-0.119311	0.281912
1	302	3	same	7	-0.298816	0.473249	-0.0930867	0.0395689	-0.0390565	-0.445264	0.197929	0.594594
1	302	3	same	9	0.320295	0.391373	-0.20923	-0.241255	0.229537	0.297468	0.19037	0.611641
1	302	3	same	3	0.0812783	-0.507146	-0.0660918	-0.404885	0.445741	-0.449696	0.475159	-0.426402
1	302	3	same	5	0.51119	0.33273	0.253645	-0.28449	-0.317212	-0.598113	0.67915	0.893099
1	302	3	same	7	0.299337	-0.609094	0.0647911	-0.164716	-0.34527	-0.725679	0.216964	0.167867
1	302	3	same	9	0.089576	-0.778641	-0.279068	-0.288835	-0.27713	-0.690703	0.234833	0.259489
1	302	3	different	3	0.304997	-0.386816	-0.195222	-0.856722	-0.044162	0.568249	0.923743	1.1804
1	302	3	different	5	-0.0894102	-0.654656	-0.487795	-0.324595	-0.055705	0.298163	0.322868	0.678358
1	302	3	different	7	-0.124226	-0.702505	-1.09633	-0.204745	-0.239284	-0.29627	0.22986	0.656064
1	302	3	different	9	0.119703	-0.594043	-0.221811	0.0973353	0.138067	-0.679991	0.308959	0.662845
1	302	3	different	3	0.148671	-0.427822	0.13828	0.222146	-0.0585876	-0.640769	-0.102723	0.472587
1	302	3	different	5	-0.157685	-0.43252	-0.353593	-0.444349	-0.0885799	0.0218289	0.194098	0.467223
1	302	3	different	7	-0.115936	0.744352	-0.0427422	0.215533	-0.200863	-0.457023	0.0709347	0.732034
1	302	3	different	9	0.495834	-0.872428	0.0578282	0.423134	-0.156855	0.223102	-0.0740177	0.560284
1	302	3	different	3	0.0583151	-0.587246	-0.16434	0.753637	0.158131	-0.137893	0.201469	0.543503
1	302	3	different	5	0.192702	-0.478704	-0.223487	0.452466	0.152619	-0.645641	-0.159262	0.524052
1	302	3	different	7	0.187954	0.211398	-0.0928305	-0.34437	-0.0433138	-0.57875	0.167044	0.379211
1	302	3	different	9	0.500525	-0.301831	-0.142686	-0.310721	-0.123883	-0.423225	0.253231	0.538169
1	302	4	same	3	0.370655	-0.227377	-0.987431	-0.540384	-0.107629	0.542965	0.517703	0.689237
1	302	4	same	5	0.276437	-0.483309	-0.34436	-0.698609	-0.170363	-0.684785	0.208661	0.347891
1	302	4	same	7	-0.103188	0.0205026	-0.384495	-0.770173	-0.0670372	-0.480045	-0.333546	0.304337
1	302	4	same	9	0.142332	-0.375638	-0.0640268	-0.839744	-0.287009	0.715533	0.688457	0.690492
1	302	4	same	3	0.556279	-0.333983	0.0610188	0.723079	0.220762	0.683425	0.828588	0.646596
1	302	4	same	5	0.233677	-0.740334	-0.688726	-0.910721	-0.115575	0.356011	0.165126	-0.248314
1	302	4	same	7	0.5284	-0.639296	-0.376048	0.745523	-0.0304168	-0.424595	0.560908	0.336404
1	302	4	same	9	0.346489	-0.441215	-0.44174	-0.93902	0.16906	1.09041	0.473335	0.509275
1	302	4	same	3	-0.13243	-0.579891	-0.594964	-0.901787	-0.232134	-0.929807	0.652154	-0.995388
1	302	4	same	5	-0.332579	-0.77005	-0.480741	-0.976736	-0.236061	-0.463679	0.334424	-0.529
1	302	4	same	7	0.443055	-0.742057	-0.704149	-0.813087	-0.315804	-1.22373	0.921374	0.599726
1	302	4	same	9	0.445549	-0.634022	0.156258	0.489774	-0.178305	-1.32395	0.515386	-0.627847
1	302	4	different	3	0.0550733	-0.530712	-0.0703385	-0.592356	0.176642	1.05407	0.303096	0.363153
1	302	4	different	5	-0.0488217	-0.507211	-0.455808	-0.43137	0.222207	0.755222	0.399148	-0.597965
1	302	4	different	7	0.0269274	-0.443637	0.140012	0.54555	-0.0881593	-1.12449	0.218977	0.248489
1	302	4	different	9	0.0749304	-0.599845	-0.262235	-1.1058	0.324988	-0.732704	0.194222	0.368436
1	302	4	different	3	0.396357	-0.239594	-0.0223339	-0.534718	0.607381	-0.93643	-0.109605	-0.277098
1	302	4	different	5	0.0857447	-0.808745	-0.599922	-0.188257	-0.224456	-0.849991	0.108128	-1.12148
1	302	4	different	7	-0.414594	-0.579838	-0.263395	-0.745356	0.0594237	-0.621166	0.259465	0.490827
1	302	4	different	9	0.578033	-0.821985	-0.177024	-0.547374	-0.265054	-0.405986	0.234847	0.767375
1	302	4	different	3	0.397091	-0.521315	-0.0360867	0.467154	0.716682	0.446947	0.619382	-0.451078
1	302	4	different	5	0.0868217	-0.333236	-0.212948	-0.558632	-0.228907	-0.699944	0.22209	-0.69536
1	302	4	different	7	-0.0740219	-0.39036	-0.301865	-0.138005	0.146242	-0.798334	0.514145	0.369711
1	302	4	different	9	-0.151752	-1.13971	-0.212721	-0.620963	-0.240423	-0.333471	0.114689	0.315245
1	303	1	same	3	-0.291185	0.476034	0.31223	0.173575	0.184645	0.62964	0.408154	0.366216
1	303	1	same	5	-0.0799854	-0.308441	0.137709	0.11632	-0.164644	-0.503019	0.338398	-0.0880848
1	303	1	same	7	0.227718	0.169154	0.256835	0.237505	-0.101729	-0.357019	0.26408	-0.078874
1	303	1	same	9	0.0826645	-0.534477	0.156115	0.601859	-0.290917	0.201633	0.314052	-0.666443
1	303	1	same	3	-0.372409	-0.522833	-0.0555515	0.222741	0.296192	-0.227819	0.306805	-0.620558
1	303	1	same	5	0.0657018	-0.304797	-0.0848844	-0.0615988	-0.0533567	0.246441	-0.0255898	-0.543115
1	303	1	same	7	-0.0992357	-0.154956	0.0822269	0.208752	-0.234319	0.241106	-0.0717336	-0.234831
1	303	1	same	9	0.210305	0.2863	-0.149122	0.386055	-0.0651346	-0.361361	0.341036	-0.303822
1	303	1	same	3	-0.204517	-0.396756	-0.258577	0.177583	0.104826	-0.384211	0.197749	-0.623203
1	303	1	same	5	-0.0721439	0.252068	0.045919	0.444247	-0.214892	-0.269184	-0.0527475	-0.745405
1	303	1	same	7	-0.460291	-0.219855	0.119274	0.3725	-0.0630003	-0.285497	-0.325987	0.486466
1	303	1	same	9	-0.539252	-0.214037	0.29113	0.224726	-0.599833	0.492025	0.0627665	-0.691179
1	303	1	different	3	0.0592937	-0.312832	0.344205	0.250091	0.364932	0.325957	-0.0546134	-0.162485
1	303	1	different	5	0.0429034	-0.197785	0.257518	-0.464853	-0.042861	-0.213211	0.121067	-0.134997
1	303	1	different	7	0.125582	-0.252266	0.199661	-0.277559	-0.142836	0.832277	0.432518	-0.505648
1	303	1	different	9	-0.0480036	-0.399212	0.334281	0.081184	-0.0825741	-0.561833	0.115011	0.124735
1	303	1	different	3	0.0304974	-0.343129	0.139461	0.145288	0.0688991	-0.651789	0.126733	-0.543334
1	303	1	different	5	-0.180738	-0.340128	0.173128	0.378417	-0.0620562	-0.94112	0.0391535	-0.293551
1	303	1	different	7	-0.150997	-0.107821	-0.207149	0.0515243	0.109057	-0.40309	-0.410599	-0.655882
1	303	1	different	9	0.0703592	-0.601853	-0.0241037	0.333957	-0.114183	-0.340283	-0.0745216	-0.443032
1	303	1	different	3	-0.453978	-0.20049	0.730745	-0.183056	0.304858	-0.102485	0.406456	-0.764429
1	303	1	different	5	-0.321238	0.534737	0.67562	0.846952	0.344249	-0.301953	0.262555	-0.525179
1	303	1	different	7	-0.0930608	0.475254	0.567429	0.326027	0.275482	-0.305936	-0.081867	-0.429771
1	303	1	different	9	-0.363768	-0.262482	-0.138175	0.553566	0.247054	0.484026	0.0946446	-0.61824
1	303	2	same	3	-0.119904	-0.186526	-0.283257	0.454451	0.111488	0.294091	-0.0775293	-0.809553
1	303	2	same	5	0.101305	-0.247357	-0.386278	0.393969	0.136198	0.321578	0.0620206	-0.305494
1	303	2	same	7	-0.588326	-0.3918	0.122356	0.509837	0.327396	0.630532	0.143967	-0.736857
1	303	2	same	9	-0.315868	-0.243922	-0.175086	0.67454	-0.0230398	-0.340404	-0.139539	-0.474411
1	303	2	same	3	-0.143297	-0.639517	-0.497694	0.299171	0.13655	-0.0634883	-0.117915	-0.0346684
1	303	2	same	5	-0.0126066	0.38202	-0.480564	0.58426	-0.124014	-0.336871	-0.128986	-0.289555
1	303	2	same	7	-0.496887	-0.446976	-0.348305	-0.529654	-0.219142	0.288796	0.285739	0.328388
1	303	2	same	9	-0.764685	-0.24261	0.205967	0.804015	0.401813	-0.163643	-0.097223	-0.369219
1	303	2	same	3	-0.314921	-0.355103	0.314881	0.512335	0.483195	0.83141	0.488509	-0.682
1	303	2	same	5	-0.412424	0.0915751	0.452148	0.667745	0.331367	0.328718	-0.245274	-0.567522
1	303	2	same	7	-0.722335	-0.433507	-0.458502	0.747408	-0.287088	1.03067	0.252428	-0.445229
1	303	2	same	9	-0.239084	-0.0936503	-0.120555	-0.465439	0.545444	0.659413	-0.117843	-0.600621
1	303	2	different	3	-0.486436	-0.354127	-0.0722787	0.292949	0.222978	0.226987	-0.110337	-0.833879
1	303	2	different	5	-0.581199	0.50996	0.601425	0.289192	0.349551	-0.157759	-0.138367	-0.618301
1	303	2	different	7	-0.479592	-0.146336	-0.109165	0.0535471	0.0744229	-0.246399	-0.464078	-0.677584
1	303	2	different	9	-0.544127	0.293416	0.165434	0.31899	0.269554	-0.180371	0.12555	-0.421735
1	303	2	different	3	-0.26326	-0.360948	0.134637	-0.279214	-0.0757725	0.15383	-0.286581	-0.444704
1	303	2	different	5	-0.52563	-0.35577	0.299572	-0.297283	0.265903	-0.347058	-0.388789	-0.583518
1	303	2	different	7	-0.352971	0.63926	0.608692	0.248067	-0.205762	0.1229	-0.38049	-0.199249
1	303	2	different	9	-0.455137	-0.378237	0.212189	0.454249	0.45864	0.548592	0.192443	0.432464
1	303	2	different	3	-0.25635	-0.0332878	0.289882	0.237005	0.370539	0.162579	0.276035	0.57987
1	303	2	different	5	-0.515911	-0.11179	0.266623	0.606658	0.207164	-0.242676	0.349705	0.784569
1	303	2	different	7	-0.205991	-0.197229	0.347597	0.0507295	-0.0549277	-0.18867	-0.0910237	-0.528478
1	303	2	different	9	-0.147671	-0.424765	-0.620053	0.465751	0.119064	-0.0926559	0.197865	-0.559995
1	303	3	same	3	-0.0646762	-0.391741	-0.0461084	-0.325787	0.543746	-0.38801	-0.0825184	-0.781651
1	303	3	same	5	-0.413955	0.0828919	-0.106675	0.378795	0.140594	0.431902	0.168743	-0.558351
1	303	3	same	7	-0.288633	0.331904	0.122177	-0.0594148	0.181089	-0.359508	-0.436787	-0.743197
1	303	3	same	9	-0.221656	-0.101122	0.45467	0.181975	-0.0561439	-0.513385	-0.0678149	-0.62818
1	303	3	same	3	0.292546	-0.581199	-0.00755577	0.0764098	-0.024605	-0.111933	0.213055	-0.583071
1	303	3	same	5	-0.322475	-0.49047	-0.107749	-0.222692	-0.147145	-0.661675	0.285024	-0.614358
1	303	3	same	7	-0.479532	-0.378167	0.731842	0.303456	-0.0707912	-0.185332	-0.100377	-0.296428
1	303	3	same	9	-0.218852	0.323757	-0.140261	0.364149	0.0972424	-0.231785	-0.0995911	-0.153325
1	303	3	same	3	0.0776375	0.234681	0.213648	0.109701	-0.057128	-0.434299	0.426296	0.534962
1	303	3	same	5	-0.151922	-0.328491	0.048346	0.165344	0.0539675	0.382116	-0.0417505	-0.780823
1	303	3	same	7	-0.173337	-0.187028	0.388877	0.63992	0.163704	0.383243	0.260406	-0.674497
1	303	3	same	9	-0.18219	-0.138097	0.206704	-0.216064	-0.0741975	-0.453111	0.174397	-0.602491
1	303	3	different	3	0.363154	-0.409824	0.216186	-0.242441	0.167769	-0.404974	-0.051071	-0.698928
1	303	3	different	5	-0.217257	-0.409689	0.0375575	0.165787	0.254249	-0.506027	-0.169316	-0.235085
1	303	3	different	7	-0.208535	-0.454008	0.152524	0.532177	0.200727	-0.56796	-0.292592	-0.508622
1	303	3	different	9	-0.315682	-0.632385	0.231121	0.312239	0.210309	-0.585285	-0.0104653	-0.594541
1	303	3	different	3	0.149057	-0.513931	0.345497	0.652182	0.208087	-0.468015	0.12355	-0.189239
1	303	3	different	5	0.075595	-0.380629	0.367358	-0.189559	-0.0754748	-0.378877	-0.0671122	-0.561354
1	303	3	different	7	-0.183232	-0.422355	0.154468	0.335466	-0.0407887	-0.693586	-0.270308	-0.400422
1	303	3	different	9	-0.154304	-0.573184	0.348482	-0.135527	-0.0521219	-0.588387	-0.235859	-0.454598
1	303	3	different	3	-0.285836	0.226601	0.471131	0.343129	0.348798	0.66742	0.109033	-0.612796
1	303	3	different	5	-0.437151	-0.257842	0.220215	-0.0862939	-0.24576	-0.567934	-0.165306	-0.663005
1	303	3	different	7	-0.0523538	-0.54585	0.31174	-0.216466	-0.15011	-0.549506	0.193338	-0.647993
1	303	3	different	9	-0.435875	-0.53148	0.261762	-0.158368	0.206594	-0.380375	-0.109097	-0.664383
1	303	4	same	3	-0.0485137	-0.356818	-0.107529	0.286946	0.207725	0.424121	0.272295	-0.840237
1	303	4	same	5	0.0755865	0.316099	0.689369	-0.308113	0.0855731	-0.522905	-0.123194	-0.760234
1	303	4	same	7	-0.242191	-0.0680169	0.330242	0.192648	-0.318757	-0.244221	0.0881143	-0.515818
1	303	4	same	9	-0.416838	-0.0890951	0.940888	0.446845	0.556099	-0.434755	-0.056162	-0.546876
1	303	4	same	3	-0.0793121	-0.4197	-0.163475	-0.406524	-0.0839451	0.0498003	0.117515	-0.658392
1	303	4	same	5	-0.508639	-0.357736	-0.0210739	0.0548315	-0.0107114	-0.446756	-0.311445	-0.554769
1	303	4	same	7	-0.142604	-0.492606	0.269239	0.202598	-0.090389	-0.419402	0.118656	-0.270204
1	303	4	same	9	-0.175492	-0.289315	-0.071896	-0.170094	-0.0870169	0.142212	0.225999	-0.206538
1	303	4	same	3	-0.289765	-0.457025	0.26129	-0.0579134	0.195395	-0.190745	0.147075	-0.491954
1	303	4	same	5	-0.305834	-0.265799	0.199027	0.226766	0.200643	-0.349717	-0.0580093	-0.601357
1	303	4	same	7	-0.432932	0.446525	0.0738993	0.575578	0.253841	-0.528785	-0.163917	-0.811339
1	303	4	same	9	-0.333861	0.195588	0.0468447	0.240114	0.241655	0.345447	-0.0552441	-0.7799
1	303	4	different	3	0.0383852	-0.669769	0.185726	0.278586	-0.192086	-0.864739	0.0986575	-0.764235
1	303	4	different	5	-0.30958	-0.443098	-0.0325379	0.429627	-0.0795279	-0.712935	-0.104135	-0.779312
1	303	4	different	7	0.0164587	-0.412755	0.130459	0.435372	0.293692	-0.470141	-0.137685	-0.527155
1	303	4	different	9	0.0659219	-0.247885	0.597099	0.373256	-0.0531942	-0.369976	-0.168457	-0.389504
1	303	4	different	3	-0.347413	-0.671193	0.0938575	0.164696	-0.156144	-0.516067	0.356159	-0.566127
1	303	4	different	5	-0.242977	-0.61985	0.192478	-0.372192	-0.0990094	-0.501933	0.365804	-0.680972
1	303	4	different	7	-0.0219351	-0.519481	0.21557	-0.384427	-0.106013	-0.599688	-0.245684	-0.355356
1	303	4	different	9	-0.1152	-0.308615	0.363123	-0.158347	0.0810958	-0.477582	-0.0386745	-0.290157
1	303	4	different	3	-0.0154547	-0.339294	-0.0196012	-0.698683	-0.258174	-0.821595	0.366269	0.303792
1	303	4	different	5	-0.0899329	-0.303314	0.350709	-0.267438	-0.052184	-0.67512	0.110385	-0.360468
1	303	4	different	7	0.0584299	-0.461761	0.2645	-0.328092	0.233351	-0.86742	0.183308	-0.802863
1	303	4	different	9	0.0476305	-0.357367	0.358059	-0.237249	0.18074	-0.70467	0.0922927	-0.611992
1	304	1	same	3	-0.213318	-0.385617	0.493038	-0.664014	0.281311	-0.188285	0.148513	0.634191
1	304	1	same	5	0.310297	0.208952	-0.0308699	-0.859975	-0.276443	0.982353	0.254839	0.628308
1	304	1	same	7	0.267236	0.422993	0.133479	-0.398334	-0.10803	0.608094	0.156968	0.663698
1	304	1	same	9	0.374886	-0.0957316	0.432138	0.316175	0.100005	-0.35089	-0.158537	0.583042
1	304	1	same	3	-0.454406	-0.924465	-0.0965577	0.109284	0.48384	-0.26995	-0.492906	0.0868841
1	304	1	same	5	-0.162664	-0.146754	-0.495975	-0.445967	0.342472	0.627643	-0.131906	0.368716
1	304	1	same	7	-0.138701	0.45205	-0.459898	0.568264	0.461498	0.785348	-0.577969	0.393714
1	304	1	same	9	-0.137899	0.44064	-0.138639	0.720483	0.221758	0.839226	-0.950679	0.831662
1	304	1	same	3	-0.141746	0.797016	0.280648	0.710313	-0.058022	0.342252	-0.584714	0.613716
1	304	1	same	5	-0.204296	-0.454464	-0.522189	1.49245	0.140595	0.86626	-0.864938	-0.501433
1	304	1	same	7	-0.404068	-0.467716	-0.0727613	0.374431	-0.131353	0.456123	-0.557762	0.339678
1	304	1	same	9	-0.227069	-0.346986	-0.254749	-0.512357	-0.112032	0.218361	-0.700327	0.47995
1	304	1	different	3	0.19464	-0.362285	0.153686	-0.386984	-0.122498	-0.495028	-0.192259	0.497225
1	304	1	different	5	0.0329729	-0.543622	0.372888	-0.207997	-0.0899759	-1.3691	-0.225934	-0.116774
1	304	1	different	7	-0.0534026	-0.292677	-0.049842	0.205974	-0.0289108	-0.383	-0.181056	0.252228
1	304	1	different	9	0.0606834	-0.415264	0.339501	-0.406344	-0.161599	-0.535649	-0.126929	-0.273494
1	304	1	different	3	0.321362	-0.51938	0.610965	0.440093	-0.0724643	-1.08976	-0.107737	0.108013
1	304	1	different	5	0.149251	-0.473412	0.312992	0.249718	-0.173571	0.755209	-0.636158	0.662301
1	304	1	different	7	-0.034865	2.21813	1.08019	0.391986	0.121209	-0.559226	-0.264395	0.123403
1	304	1	different	9	-0.229842	-0.351335	-0.0797482	0.528108	-0.116916	-0.37223	-0.436321	0.333743
1	304	1	different	3	0.193506	-0.454838	0.10978	0.188196	-0.115316	-0.197588	-0.345744	-0.542425
1	304	1	different	5	-0.17476	-0.466698	0.394804	0.0616503	-0.0846072	-0.137283	-0.336004	0.271067
1	304	1	different	7	0.22221	0.159463	0.0828946	0.196188	-0.0828508	0.363062	-0.306128	-0.116232
1	304	1	different	9	-0.204939	0.902393	-0.192581	-0.387854	0.22476	-0.890788	-0.165253	0.264493
1	304	2	same	3	0.328757	0.441452	0.170159	0.154036	-0.100721	0.834119	-0.1219	0.549845
1	304	2	same	5	-0.270118	0.733797	0.286949	-0.226655	-0.14472	0.526797	-0.39997	1.04473
1	304	2	same	7	-0.639755	0.715672	-0.0571522	0.251391	-0.440859	0.66039	-0.47046	0.32835
1	304	2	same	9	-0.237267	0.323662	-0.28151	-0.570637	-0.135091	0.518899	-0.692459	0.583725
1	304	2	same	3	-0.417496	-0.695058	-0.0896567	-0.416959	0.324082	0.508825	-0.14402	0.114515
1	304	2	same	5	-0.482721	-0.308746	-0.195099	0.688334	-0.105499	0.610095	-0.154651	0.721444
1	304	2	same	7	-0.199901	-0.682711	-0.127304	0.45119	0.20505	-0.346932	-0.828925	-0.434631
1	304	2	same	9	0.243114	1.23402	0.594792	0.753334	0.122292	0.811415	-0.724177	-0.12307
1	304	2	same	3	0.165638	0.213489	0.252372	-0.366227	-0.0750695	-0.527433	-0.308447	0.552506
1	304	2	same	5	-0.217013	0.336011	0.202163	0.679686	0.155818	0.814185	0.0543355	0.659652
1	304	2	same	7	-0.515732	-0.725282	-0.132455	-0.205624	-0.0985542	-2.32924	-0.457259	0.553512
1	304	2	same	9	-0.972519	-0.643648	-0.587403	0.627343	-0.457407	1.01833	-0.217647	0.257312
1	304	2	different	3	0.432435	-0.476047	0.563024	0.416794	0.393852	0.305345	0.0646004	0.186445
1	304	2	different	5	0.18629	-0.581579	0.162406	-0.38529	0.0586582	-0.384514	-0.0142468	0.347729
1	304	2	different	7	0.176837	-0.619809	-0.0770958	0.568811	0.123438	-0.459793	-0.0796458	-0.218356
1	304	2	different	9	0.0695744	-0.34375	0.329461	-0.717946	0.392204	-0.331138	0.212028	0.199516
1	304	2	different	3	0.387653	-0.725361	0.289399	-0.758971	0.198851	-0.512497	-0.0287881	-0.625779
1	304	2	different	5	-0.239175	-0.672459	0.212965	-0.516383	-0.0636477	-0.233645	-0.155369	-0.299133
1	304	2	different	7	0.247469	1.04375	0.539392	-0.936615	0.562259	-0.715616	-0.161842	0.899016
1	304	2	different	9	0.0982729	-0.336176	-0.200845	-0.499862	0.283678	-0.131988	-0.477131	0.110832
1	304	2	different	3	0.11519	-0.644642	-0.291344	1.08526	0.825234	-0.710756	-0.537818	-1.47139
1	304	2	different	5	-0.330635	-0.388682	0.2737	0.727899	-0.156364	-0.473826	-0.110619	0.508755
1	304	2	different	7	0.0125224	-0.939358	-0.126975	-0.425799	0.17804	0.76215	-0.301769	-0.496933
1	304	2	different	9	-0.66311	-0.449348	0.242175	-0.0783706	0.264063	-0.722682	-0.506763	0.288471
1	304	3	same	3	0.487848	-0.373591	-0.185174	-0.40802	-0.11589	-0.64721	-0.414821	0.365151
1	304	3	same	5	0.082094	0.498116	-0.289186	0.145031	0.698618	0.383008	-0.357632	-1.01262
1	304	3	same	7	0.151285	-0.229395	-0.492427	0.768575	0.945848	-1.50035	-0.139055	0.2896
1	304	3	same	9	-0.648486	0.423487	-0.463665	-0.300487	0.40668	1.10274	-0.557058	0.41709
1	304	3	same	3	-0.176874	0.789207	-0.143607	0.479172	0.388278	1.45005	-0.163573	0.338997
1	304	3	same	5	-0.542548	-0.767056	-0.637567	0.805659	-0.171178	0.749383	-0.658669	0.949259
1	304	3	same	7	-0.474556	1.37007	-0.205601	0.271709	-0.241668	0.623581	-0.823301	0.315726
1	304	3	same	9	-0.252524	-0.31481	-0.583692	-0.169303	-0.078765	-0.966083	-0.362653	0.314069
1	304	3	same	3	0.138054	-0.277933	0.751556	-0.596529	0.475137	0.417964	-0.393251	0.705319
1	304	3	same	5	-0.371822	-0.552224	-0.0891328	-0.663815	-0.0519405	-0.40513	-0.348562	0.693988
1	304	3	same	7	-0.634519	-1.02239	-0.292755	0.671316	0.44599	0.838863	-0.74098	-0.874822
1	304	3	same	9	-0.906649	-0.729356	-0.617283	0.377698	-0.071819	0.373777	-0.368435	-1.09384
1	304	3	different	3	0.936296	-0.816018	0.115085	0.103247	-0.0498087	-0.721192	0.286964	-0.147928
1	304	3	different	5	-0.530809	-0.559899	0.0178291	-0.445977	-0.315651	-0.869504	-0.0612754	0.295497
1	304	3	different	7	-0.562459	0.691743	0.403881	0.0840333	-0.293534	-0.621614	-0.51548	-0.744206
1	304	3	different	9	-1.04002	-1.24796	0.261413	0.577014	-0.158525	1.05061	-0.47807	-0.363887
1	304	3	different	3	0.116075	-0.816947	0.123905	0.268666	0.362588	-0.648083	-0.298457	0.191116
1	304	3	different	5	-0.728208	0.324215	-0.0711828	0.199016	0.23828	-0.29866	-0.708366	0.743443
1	304	3	different	7	-0.626592	0.6175	-0.360049	0.998011	0.55909	-1.07328	-0.483665	-0.825553
1	304	3	different	9	-0.895765	-1.72801	0.124113	-0.14137	0.0490044	0.612842	-0.522143	0.31528
1	304	3	different	3	-0.358709	0.70209	0.264232	-0.40541	0.227688	1.35707	0.146459	0.417693
1	304	3	different	5	-0.660854	-0.424705	0.188488	0.0296314	0.136358	0.693021	0.148564	0.37015
1	304	3	different	7	-0.222704	0.450367	0.25377	0.387777	0.27977	1.42525	0.263469	0.69309
1	304	3	different	9	-0.284141	-0.502705	-0.168238	0.898146	0.181272	0.677181	0.0227692	-0.621585
1	304	4	same	3	0.30966	-0.503662	0.764396	-0.409066	-0.173671	0.69075	-0.334541	0.810843
1	304	4	same	5	0.145046	0.174779	-0.0833496	-0.502745	-0.241666	-1.24082	-0.178918	0.46822
1	304	4	same	7	-0.215519	0.417357	-0.257942	0.597025	0.138797	-0.353222	-0.638653	0.696564
1	304	4	same	9	0.0236259	0.556178	-0.121676	-0.553198	0.337391	-0.409678	-0.188815	1.00614
1	304	4	same	3	0.273328	-0.29107	0.171611	0.951789	0.457517	0.550774	-0.0394249	0.436397
1	304	4	same	5	0.161912	-0.0877092	0.43145	-0.752675	0.844048	-0.649902	-0.310611	0.160819
1	304	4	same	7	-0.120661	0.349375	-0.0782611	-0.111478	0.56576	0.411802	-0.212028	0.278372
1	304	4	same	9	-0.191405	-0.295706	-0.516856	2.38189	0.82907	0.610416	-0.155343	0.492403
1	304	4	same	3	-0.986139	-0.122272	0.240361	-0.732939	-0.0487097	0.583128	-0.170215	0.662685
1	304	4	same	5	-0.0975732	-0.339926	0.129338	0.613701	0.114275	0.615158	-0.0317599	0.504933
1	304	4	same	7	-0.441964	0.172396	-0.142029	0.571976	0.792716	0.771661	0.486317	0.659725
1	304	4	same	9	0.359885	-0.429957	-0.890044	0.315564	0.837138	0.261384	-0.097299	0.34991
1	304	4	different	3	0.362104	-0.706471	0.433392	-1.89622	0.260328	-0.374095	0.144665	-0.152942
1	304	4	different	5	-0.257273	-0.294428	0.281289	-0.370222	-0.075719	-0.527423	-0.0598121	0.116586
1	304	4	different	7	-0.105867	-0.450809	0.060298	-0.110886	0.248352	-0.212569	0.27956	-0.303498
1	304	4	different	9	-0.035121	-0.744882	-0.0615063	-0.142851	0.118017	-0.260126	0.147225	0.247969
1	304	4	different	3	0.0931167	-0.353212	-0.0257044	-0.565134	0.22086	-0.856396	0.072972	-0.205657
1	304	4	different	5	0.147798	-0.895688	0.412597	0.37601	-0.0674729	-0.381733	-0.564573	-0.531027
1	304	4	different	7	0.290458	-0.999338	-0.0822551	-0.589071	-0.0523574	-0.766427	0.0865067	-1.59376
1	304	4	different	9	0.0937482	-0.375062	0.284501	-0.342111	0.646338	0.341339	-0.0511632	-0.23943
1	304	4	different	3	0.290787	-1.14075	0.285027	-0.235114	0.353529	-0.826896	-0.120233	0.396447
1	304	4	different	5	0.140269	0.799287	0.499028	0.290909	-0.111158	-0.36989	-0.0535027	-0.854108
1	304	4	different	7	-0.282372	-0.596911	0.121923	-0.798448	-0.0425878	-0.770169	-0.58953	-0.963243
1	304	4	different	9	0.123158	-0.164523	0.0361192	-1.2302	0.483661	0.695029	-0.0327097	0.525809
1	305	1	same	3	0.151929	-0.492268	-0.335232	-0.953317	0.476168	-0.362991	0.760648	0.0469966
1	305	1	same	5	0.0479699	-0.636788	-0.161708	-0.921628	-0.0243738	-0.262089	0.775682	0.224917
1	305	1	same	7	0.143159	-0.911112	0.231714	-0.817532	-0.099292	-0.407461	0.610235	-0.73356
1	305	1	same	9	0.393717	-0.337065	-0.308375	-1.11988	0.641022	0.928189	0.682938	-0.207077
1	305	1	same	3	-0.22154	-0.519001	-0.412563	-0.752142	-0.0604517	-0.33431	0.363265	0.0937576
1	305	1	same	5	0.485588	-0.348871	0.116277	-0.3557	-0.0955031	-0.258142	0.354586	-0.464031
1	305	1	same	7	0.0180192	-0.280565	0.134571	-0.62959	0.0966835	-0.260659	-0.0671149	-0.544685
1	305	1	same	9	-0.206441	-0.413353	-0.261772	-0.688437	-0.357383	-0.374083	0.239392	-0.327305
1	305	1	same	3	0.249401	-0.406683	-0.37263	-0.902825	-0.00945421	0.562488	0.71191	0.228314
1	305	1	same	5	0.360397	-0.432854	-0.2676	-1.1416	-0.190179	0.29045	0.503321	0.0599754
1	305	1	same	7	0.120704	-0.570452	-0.210465	-1.06008	0.240317	0.702101	0.499514	-0.714693
1	305	1	same	9	-0.256012	-0.68074	-0.179407	-0.665028	0.187854	0.413115	0.630368	0.0702058
1	305	1	different	3	-0.078383	-0.523919	0.1386	0.868286	0.517825	0.726343	0.464879	0.646401
1	305	1	different	5	-0.293346	-0.347428	-0.184256	-0.850684	0.561271	0.731404	-0.0608859	0.170802
1	305	1	different	7	-0.0672751	-0.43713	-0.546734	-0.642945	0.351908	0.494801	-0.1442	0.131442
1	305	1	different	9	0.0516399	-0.210904	-0.360782	-0.564565	0.0758294	0.996052	0.193966	0.26455
1	305	1	different	3	0.559243	-0.0936553	0.322931	-0.596016	0.170354	-0.559835	0.666145	0.0583635
1	305	1	different	5	0.278869	-0.781593	-0.11962	-0.750982	-0.0632984	-0.522083	0.388128	0.246846
1	305	1	different	7	0.234245	-0.403232	-0.0770946	-0.614894	-0.0727732	-0.620223	0.523225	0.217998
1	305	1	different	9	0.475065	-0.642548	-0.369201	-0.983757	-0.324167	-0.640028	0.182126	0.162864
1	305	1	different	3	0.0257054	-0.688946	-0.301094	-0.821313	0.231029	-0.367976	0.444923	-0.198395
1	305	1	different	5	0.154477	-0.261167	-0.176211	-1.37282	0.109435	-0.525651	0.397732	-0.459173
1	305	1	different	7	-0.168028	-0.692111	-0.225025	-1.26624	0.207299	-0.415638	0.326973	-0.228387
1	305	1	different	9	-0.117492	-0.910915	-0.106861	-1.03768	0.277504	-0.75472	0.417453	-0.365857
1	305	2	same	3	0.16518	-0.373213	-0.503117	-0.681325	0.406984	0.643254	0.592653	0.0353786
1	305	2	same	5	0.183247	-0.622868	-0.45314	-0.905982	0.172393	0.374889	0.203724	-0.249649
1	305	2	same	7	-0.478795	-1.10699	-0.596439	-0.560368	0.237345	-0.198366	0.167802	-0.157889
1	305	2	same	9	0.162726	-0.401607	-0.304308	-0.710283	-0.122939	0.282903	0.459556	0.0489598
1	305	2	same	3	0.17576	-0.448584	-0.579886	-0.507743	-0.298569	1.23717	0.428719	0.41045
1	305	2	same	5	-0.194242	0.483417	-0.602173	-0.878457	0.559745	0.898	0.401875	0.643876
1	305	2	same	7	0.122652	0.293267	-0.564369	-0.607078	0.18424	1.16909	0.213856	0.46821
1	305	2	same	9	0.067467	0.624956	-0.421338	-0.888802	-0.13075	0.55397	-0.165131	0.153402
1	305	2	same	3	-0.397228	-0.490929	-0.790814	-0.586074	-0.174492	0.825848	0.291902	0.204729
1	305	2	same	5	0.120479	-0.492033	-1.01087	-0.757196	-0.168893	0.590884	0.675324	-0.743214
1	305	2	same	7	0.650627	-0.307415	-0.936334	-0.395804	-0.13049	-0.670692	0.218492	-0.582417
1	305	2	same	9	-0.140957	-0.77239	-0.505093	-0.42541	0.589979	-0.858262	0.591451	-0.421549
1	305	2	different	3	-0.164016	-0.101861	-0.102779	-0.845047	-0.104868	0.545859	0.537955	0.360568
1	305	2	different	5	0.0876967	-1.17303	-0.151162	-0.817915	0.168257	-0.679758	0.233894	-0.465686
1	305	2	different	7	0.0508856	-0.980151	0.193326	-0.733966	0.244204	-0.358581	0.391913	-0.796985
1	305	2	different	9	-0.237103	-0.559021	-0.142441	-0.935523	0.180211	0.442467	0.455928	-0.414944
1	305	2	different	3	0.106798	-0.86141	-0.171158	-0.78599	0.399489	-0.312653	0.35331	-0.274373
1	305	2	different	5	0.192061	-0.65541	-0.0928312	-0.843402	0.26368	-0.162517	0.264136	-0.708315
1	305	2	different	7	0.144206	-0.44881	-0.0759403	-0.708283	0.254886	-0.269943	0.473829	-0.131577
1	305	2	different	9	0.172042	-0.602125	0.109165	-0.863908	0.0237079	-0.216496	0.0690519	-0.400929
1	305	2	different	3	0.278687	-0.755504	-0.21694	-0.593757	0.163374	-0.221793	-0.0717256	-0.226342
1	305	2	different	5	-0.0871847	-0.919111	-0.0250178	-0.719111	0.503734	-0.222665	0.143311	-0.407503
1	305	2	different	7	0.130435	-1.02918	-0.515435	-0.472934	0.311044	0.192566	0.766402	-0.829162
1	305	2	different	9	-0.530429	-0.901222	-0.288023	-0.57822	0.0312554	-0.233777	0.124206	0.236675
1	305	3	same	3	0.114853	-0.489637	0.15524	0.368171	0.531536	0.533122	0.210542	-0.502938
1	305	3	same	5	0.271334	-0.407894	0.199952	-0.100001	0.145241	-0.374623	0.121844	0.193228
1	305	3	same	7	0.166177	-0.503953	-0.0873615	0.647956	0.401694	-0.486731	0.164667	0.232193
1	305	3	same	9	0.0383119	-0.658207	-0.11539	-0.862866	0.245109	-0.320436	0.163674	0.361313
1	305	3	same	3	0.218952	-0.167491	-0.307858	-1.1208	0.261522	0.539033	0.858548	-0.302907
1	305	3	same	5	0.0997353	-0.563239	-0.094151	-0.759712	0.0592461	-0.225242	0.584379	-0.258569
1	305	3	same	7	0.021523	-0.564667	-0.0684092	-0.685109	-0.150301	-0.480123	0.422924	-0.121856
1	305	3	same	9	0.0823801	-0.30404	-0.152466	-0.510433	-0.15164	-0.465204	0.577719	0.261487
1	305	3	same	3	0.202057	-0.662169	-0.316682	-0.783839	-0.114885	-0.368854	0.250078	-0.164258
1	305	3	same	5	-0.220367	-0.543519	-0.333893	-0.781418	-0.0538447	-0.54211	0.361777	0.223339
1	305	3	same	7	0.335631	-0.683955	-0.141158	-0.904091	-0.178628	0.6662	0.378785	-0.064446
1	305	3	same	9	-0.0671464	-0.923524	-0.43627	-0.827636	-0.0417103	0.278836	0.352334	-0.293995
1	305	3	different	3	0.161321	-0.530129	-0.311921	-0.453374	-0.240567	-0.23016	0.493764	0.104415
1	305	3	different	5	-0.200164	-0.755977	-0.229166	-0.82144	-0.340292	-0.777561	0.677804	0.295833
1	305	3	different	7	0.245679	-1.17735	-0.248462	-0.678974	-0.579189	-0.622594	0.359657	-0.233959
1	305	3	different	9	0.137156	-1.06895	-0.0232167	-0.679086	-0.475025	-0.905496	0.486927	-0.182372
1	305	3	different	3	0.302503	-0.610401	-0.160328	-1.33092	0.392154	-0.323895	0.404157	-0.731746
1	305	3	different	5	0.275767	-1.11139	-0.0944606	-1.40753	0.218277	-0.676275	0.52708	-0.669715
1	305	3	different	7	0.23551	-0.534552	-0.124582	-1.03315	-0.131585	-0.206404	0.306198	-0.253946
1	305	3	different	9	0.214896	-0.679901	-0.374589	-1.34757	-0.0576703	-0.136354	-0.0425496	-0.610121
1	305	3	different	3	-0.00861061	-0.613217	-0.0753722	-0.947834	-0.123639	0.315059	0.299083	0.34301
1	305	3	different	5	0.0753071	-0.992798	-0.226103	-0.939495	-0.0452021	-0.606419	0.612307	-0.171682
1	305	3	different	7	0.056361	-0.68978	-0.417052	-0.789355	-0.0434296	-0.649178	0.417385	0.164605
1	305	3	different	9	0.0787541	-0.788464	-0.362678	-0.752249	-0.180702	-0.539918	0.118789	-0.348135
1	305	4	same	3	0.248752	-0.506193	-0.291186	-0.511422	0.340435	0.67773	0.3465	-0.735093
1	305	4	same	5	-0.288514	-0.289164	-0.518588	-0.327796	-0.179659	0.54565	-0.151384	0.338559
1	305	4	same	7	-0.354183	-0.682379	-0.590629	-0.635302	0.109941	-0.269	-0.100817	-0.367588
1	305	4	same	9	-0.575311	-0.68283	-0.536314	-0.877859	-0.116825	-0.408035	0.478263	0.755533
1	305	4	same	3	-0.155246	0.590556	-0.399938	-0.806475	-0.550453	0.679275	-0.0738163	0.266673
1	305	4	same	5	0.483259	0.663474	-0.418471	-0.829993	0.062744	0.417082	-0.123313	0.571201
1	305	4	same	7	0.492494	0.596005	-0.225702	-0.948934	-0.102226	0.594591	0.315005	0.37504
1	305	4	same	9	0.445296	0.546502	-0.436839	-0.999416	-0.40888	-0.442245	-0.041651	0.601383
1	305	4	same	3	0.584955	-0.752203	-0.368018	-0.309518	-0.0824793	0.874044	-0.381373	1.16623
1	305	4	same	5	-0.773476	-0.656903	-0.382803	-0.57132	-0.0775818	1.16774	0.490063	0.253718
1	305	4	same	7	0.230293	-0.590395	-0.538555	-1.03407	-0.17507	-0.786429	0.136224	0.279638
1	305	4	same	9	0.195444	-0.5551	-0.33745	-0.740465	-0.937048	-0.67872	-0.117559	-0.265805
1	305	4	different	3	0.371015	-0.297589	-0.308924	-0.583506	0.0890567	-0.399774	0.514375	0.350785
1	305	4	different	5	0.184629	-0.597384	-0.0869498	-1.15795	-0.10415	-0.499229	0.369468	-0.169555
1	305	4	different	7	0.301809	-0.250007	0.253855	-0.772578	-0.0617056	-0.535697	0.269826	-0.223666
1	305	4	different	9	0.183359	-0.721601	-0.0347757	-1.40453	0.151434	-0.223183	0.386504	-0.427772
1	305	4	different	3	-0.106643	-0.592268	-0.144336	-0.715294	0.339853	0.297967	0.494934	0.20366
1	305	4	different	5	0.0757424	-0.327059	-0.471484	-0.587233	-0.066359	0.439913	0.519173	-0.142496
1	305	4	different	7	0.213393	-0.680872	-0.129997	-0.759338	0.142712	0.284593	0.442336	0.308302
1	305	4	different	9	0.0161065	-0.408878	-0.39675	-0.619124	-0.0576366	0.250922	0.244008	0.256669
1	305	4	different	3	0.173193	-0.668611	-0.127128	-0.70417	0.323382	0.610574	0.762804	0.759617
1	305	4	different	5	0.300616	-0.928962	-0.0607743	-1.1735	0.33805	0.588106	0.425467	-0.766168
1	305	4	different	7	0.230417	-0.547989	-0.146078	-1.05015	0.294379	0.480303	0.350648	-0.730469
1	305	4	different	9	0.173755	-0.233396	-0.600562	-0.951128	-0.457025	-0.500601	0.121023	0.162407
1	306	1	same	3	0.298218	-0.520269	-0.304299	-0.148	-0.0990993	-0.582892	-0.335242	-0.186152
1	306	1	same	5	-0.166999	-0.145493	-0.313737	-0.269145	0.178108	-0.572871	-0.488458	-0.23854
1	306	1	same	7	0.0147448	-0.154373	-0.331258	-0.264108	-0.0453808	-0.724956	-0.364582	-0.235184
1	306	1	same	9	-0.144507	0.188348	-0.101668	0.101307	-0.155535	-0.525302	0.224033	-0.195323
1	306	1	same	3	0.452511	-0.169769	-0.29317	-0.290985	0.104329	-0.539595	0.153632	0.220351
1	306	1	same	5	0.378883	-0.407249	-0.228777	-0.615075	-0.318094	-0.529308	-0.184974	-0.10007
1	306	1	same	7	0.154729	-0.318741	-0.402305	-0.237737	-0.0637991	-0.760113	-0.0798471	-0.537905
1	306	1	same	9	0.290137	-0.0905975	-0.171566	-0.0834186	-0.21729	-0.666294	-0.202763	-0.290116
1	306	1	same	3	0.389298	0.349593	-0.210454	-0.500968	-0.317097	-0.413929	-0.162644	-0.319986
1	306	1	same	5	0.213681	0.124013	-0.388174	-0.395326	-0.0935733	-0.584607	0.0603549	-0.44888
1	306	1	same	7	0.0704367	0.138936	-0.202055	0.891969	-0.20435	-0.468156	-0.0609937	-0.387578
1	306	1	same	9	0.0948406	0.211092	-0.620997	-0.701599	-0.0403724	-1.01265	0.0804663	0.236358
1	306	1	different	3	0.233333	-0.321037	-0.173314	-0.312791	0.545294	-0.512348	-0.00826027	-0.369201
1	306	1	different	5	0.0591984	-0.345337	-0.0684473	-0.310911	-0.252018	-0.996795	0.236877	-0.638967
1	306	1	different	7	0.115182	-0.366078	-0.124374	-0.366891	-0.177326	-0.793346	0.265282	-0.432219
1	306	1	different	9	0.174236	-0.239474	0.0949401	0.243799	0.0819403	-0.613846	0.156459	-0.281166
1	306	1	different	3	0.406667	-0.345422	-0.159565	-1.01003	0.378523	-0.822703	0.26119	-0.280419
1	306	1	different	5	0.49029	-0.254597	-0.0314338	-0.592093	-0.0401366	-1.2703	0.329373	0.124057
1	306	1	different	7	0.220342	-0.518385	-0.272684	-0.380202	0.173325	-0.717059	0.483683	-0.315211
1	306	1	different	9	0.282959	0.145422	-0.344329	-0.424238	-0.0470601	-0.598724	0.310375	-0.313533
1	306	1	different	3	0.383704	-0.419567	-0.405694	-0.682088	0.121118	-0.450022	0.203347	-0.460992
1	306	1	different	5	0.466333	0.460878	-0.0199993	-0.385351	-0.205569	-0.58697	0.320553	-0.220473
1	306	1	different	7	0.255402	0.102239	0.141613	-0.464135	0.142171	-0.714944	0.148352	-0.677479
1	306	1	different	9	0.491629	0.171256	-0.15195	-0.385255	-0.0667138	-0.848137	0.188933	0.0190428
1	306	2	same	3	0.183374	-0.654474	-0.0416107	-0.538081	-0.306399	-0.551063	-0.172599	-0.478575
1	306	2	same	5	0.121603	-0.541308	-0.593244	-0.372541	-0.266294	-0.121232	-0.134499	-0.457794
1	306	2	same	7	0.206134	-0.109635	-0.272721	-0.324941	-0.0526356	-0.490467	-0.272327	-0.17363
1	306	2	same	9	0.0749772	-0.285529	0.487647	0.626981	-0.0311444	-0.388419	-0.756515	-0.520186
1	306	2	same	3	0.220806	-0.127407	-0.196722	0.338059	-0.067645	-0.363578	-0.857091	-0.263525
1	306	2	same	5	0.318424	-0.197443	-0.694818	-0.576868	-0.0605476	-0.587	-0.199159	0.313862
1	306	2	same	7	0.55876	-0.45144	-0.277224	-0.409161	-0.134756	-0.566609	-0.190914	0.239887
1	306	2	same	9	0.0818539	0.136347	0.10202	0.629371	0.194881	-0.51635	0.250944	-0.42303
1	306	2	same	3	0.389924	0.221291	-0.0625058	-0.276987	-0.241799	-0.435813	-0.262467	0.229839
1	306	2	same	5	0.290381	-0.31072	-0.44817	-0.337577	0.0524515	-0.364846	0.158965	-0.166407
1	306	2	same	7	0.145712	-0.509876	-0.637652	-0.722602	0.0595854	-0.173904	-0.318304	-0.273354
1	306	2	same	9	0.705651	-0.344757	-0.802715	-0.272135	0.0652083	0.459049	0.451279	0.335877
1	306	2	different	3	0.473427	-0.462025	0.156408	-0.610473	0.305309	-0.742641	-0.127791	-0.127185
1	306	2	different	5	0.414449	-0.538149	0.139383	-0.451902	-0.15312	-0.968427	-0.0392207	-0.395288
1	306	2	different	7	0.650769	-0.147002	-0.101189	-0.620574	-0.0697208	-0.85083	0.196455	-0.371643
1	306	2	different	9	0.381929	-0.585765	-0.0510923	-0.503568	-0.0264473	-0.899699	0.133077	-0.424857
1	306	2	different	3	0.461299	-0.655808	-0.0766907	-0.827717	0.0760709	-0.873107	0.239036	-0.668436
1	306	2	different	5	0.589317	-0.19178	-0.101367	-0.346763	-0.192053	-0.982182	0.15116	-0.712178
1	306	2	different	7	0.509278	0.210019	0.142991	-0.94373	-0.0603738	-1.18271	0.254922	-0.550319
1	306	2	different	9	0.366584	0.37397	0.03568	-0.118802	-0.224971	-0.778149	0.28559	-0.334361
1	306	2	different	3	0.43077	-0.271632	-0.276782	-0.567612	0.137823	-0.613031	0.157134	-0.107473
1	306	2	different	5	0.071282	-0.744568	0.117431	-0.614721	-0.14512	-0.599014	0.236663	-0.0626302
1	306	2	different	7	0.132069	-0.10135	0.111306	-0.410209	-0.163649	-0.653941	0.211085	0.0827684
1	306	2	different	9	0.153983	0.0754598	-0.20069	-0.51908	-0.173751	-0.515669	0.360917	0.151482
1	306	3	same	3	0.384915	0.213949	-0.837393	0.659949	0.378268	0.571377	-0.15692	-0.142851
1	306	3	same	5	-0.129639	0.0503212	-0.591382	-0.258147	-0.144455	-0.531965	-0.104338	0.10071
1	306	3	same	7	-0.166559	0.352189	-0.664404	-0.384123	-0.0916228	-0.888136	0.0536632	0.245543
1	306	3	same	9	0.240832	0.194806	-0.173864	-0.353435	-0.0367799	-0.44685	-0.126168	-0.57169
1	306	3	same	3	0.25415	0.488592	-0.315626	-0.292289	-0.358412	-0.293388	-0.116628	-0.635251
1	306	3	same	5	0.113426	-0.520716	-0.573003	0.19878	0.111132	-0.436468	-0.112076	0.556682
1	306	3	same	7	0.06034	-0.967377	-0.297375	-0.367812	-0.262959	-0.317883	-0.192762	0.199686
1	306	3	same	9	-0.019648	0.27653	-0.495295	-0.624527	-0.292645	-0.668643	-0.169394	-0.32805
1	306	3	same	3	0.358919	-0.510337	-0.397999	-0.550652	-0.309299	-0.78632	-0.434706	0.0879009
1	306	3	same	5	0.394382	0.149261	-0.533226	-0.584596	-0.0240747	-0.434633	-0.554242	-0.261062
1	306	3	same	7	0.390744	-0.355022	-0.470561	-0.632228	-0.233965	1.05218	-0.566271	0.362819
1	306	3	same	9	0.100027	-0.690708	-1.1581	-0.812213	-0.168856	-0.330647	-0.139725	0.156848
1	306	3	different	3	0.50989	0.327282	-0.452713	-0.796267	-0.0786143	-0.891851	0.563177	-0.567636
1	306	3	different	5	0.605356	0.429128	-0.352006	-0.5225	-0.0425591	-0.601711	0.304886	-0.344827
1	306	3	different	7	0.391501	0.260634	-0.252152	-0.906744	-0.0828208	-0.717903	0.484162	-0.0915648
1	306	3	different	9	0.25885	0.224731	-0.342613	-0.546012	-0.0106081	-0.76735	0.227773	0.34878
1	306	3	different	3	0.519069	-0.512742	-0.396456	0.332018	-0.0875343	-0.363335	-0.115959	0.132663
1	306	3	different	5	0.486989	0.194367	-0.432959	-0.996913	0.0915043	-0.518546	0.28631	-0.244522
1	306	3	different	7	0.248931	0.269295	-0.351997	-0.777776	0.176265	-0.566142	0.366355	-0.238456
1	306	3	different	9	0.141879	0.150531	-0.30804	-0.713941	-0.0541524	-0.579342	-0.0653545	-0.264974
1	306	3	different	3	0.380932	-0.343149	0.0746774	-0.42183	0.0276503	-0.479341	0.36344	0.48922
1	306	3	different	5	0.151925	0.245061	-0.0436993	0.5349	0.271374	-0.511001	0.277463	-0.430927
1	306	3	different	7	-0.052839	0.75219	-0.0423312	-0.602675	0.0321434	-0.634085	0.487623	-0.258831
1	306	3	different	9	0.224436	-0.167016	-0.404196	0.692857	-0.0307743	-0.501929	0.15	0.140228
1	306	4	same	3	0.397523	-0.330793	-0.2618	-0.46751	-0.327325	-0.333901	-0.280174	-0.209986
1	306	4	same	5	0.333356	0.371562	-0.416832	-0.449577	-0.133997	-0.599853	0.152765	0.326043
1	306	4	same	7	0.209575	0.738996	-0.429336	-0.383495	0.286443	-0.539311	-0.0746503	-0.0712249
1	306	4	same	9	0.12635	-0.0814246	-0.127763	-0.131765	-0.251578	-0.423595	-0.187553	-0.309715
1	306	4	same	3	0.364916	-0.587447	-0.0911431	-0.104969	0.141858	-0.51306	0.289792	-0.23306
1	306	4	same	5	0.211103	-0.410982	-0.351047	-0.51126	-0.139359	-0.487129	-0.18236	0.183774
1	306	4	same	7	-0.0786853	0.399263	-0.0816914	-0.412799	-0.16968	-0.493213	0.173261	-0.263474
1	306	4	same	9	-0.0690866	-0.394909	-0.657221	-0.148434	-0.319354	-0.306773	-0.202415	-0.353257
1	306	4	same	3	0.243074	-0.754692	-0.26644	-0.477941	-0.425364	-0.448469	-0.192473	-0.269358
1	306	4	same	5	0.167467	-0.108686	-0.862443	-0.627827	-0.196865	-0.535626	-0.306296	-0.164802
1	306	4	same	7	0.178104	0.153352	-0.417851	-0.601353	-0.0710628	-0.236828	-0.104681	-0.0539117
1	306	4	same	9	0.321244	0.365522	-0.127806	-0.69479	-0.528889	-0.528963	-0.216826	-0.134181
1	306	4	different	3	0.206694	-0.276186	-0.343816	-0.562317	0.12922	-0.317803	0.131328	-0.34343
1	306	4	different	5	0.158927	-0.328085	-0.39267	-0.180235	-0.116227	-0.714945	-0.0409364	-0.308008
1	306	4	different	7	0.383712	-0.447935	-0.557908	-0.534715	-0.251449	-0.442624	0.0724986	-0.341514
1	306	4	different	9	-0.0486087	-0.640852	-0.0584974	-0.46358	-0.26151	-0.823902	-0.182386	-0.119732
1	306	4	different	3	0.386251	-0.293767	-0.231982	-0.466147	0.101627	-0.678714	0.180163	0.252805
1	306	4	different	5	0.0588323	0.237889	-0.281373	0.494069	-0.166632	-0.616413	0.409955	-0.151241
1	306	4	different	7	0.196565	-0.265273	-0.215232	-0.61857	-0.291918	-0.957647	0.235642	-0.52786
1	306	4	different	9	0.184158	-0.282577	0.0924705	-0.694651	-0.452181	-0.579072	0.346704	-0.145973
1	306	4	different	3	0.286487	-0.579483	-0.479402	-0.129487	0.159769	-0.335222	0.20167	-0.354373
1	306	4	different	5	0.144079	0.124653	-0.215802	-0.790257	0.0936069	-0.428725	0.324464	0.268248
1	306	4	different	7	-0.159269	-0.186469	-0.186612	-0.72917	-0.200425	-0.507325	-0.0326608	-0.150603
1	306	4	different	9	0.191897	-0.420285	-0.307461	-0.85522	-0.0276374	-0.466436	0.215895	0.347465
1	307	1	same	3	-0.621447	-0.48611	-0.486955	0.633849	0.72918	1.51244	0.17282	-0.509693
1	307	1	same	5	-0.351104	0.529386	0.252293	0.542573	0.432559	1.17994	-0.172354	0.415061
1	307	1	same	7	-0.707738	-0.184047	0.340797	0.318541	0.830976	-0.127249	-0.39717	0.285582
1	307	1	same	9	-0.207398	0.425745	-0.146477	0.647996	0.377814	-0.563601	-0.739484	0.0248881
1	307	1	same	3	-0.581282	-0.737528	0.0448454	0.86942	0.296772	-0.362265	-0.163767	-0.120388
1	307	1	same	5	-0.692391	-0.439981	0.0146246	-0.745872	-0.153914	-0.836872	-0.430752	-0.983116
1	307	1	same	7	-0.15957	0.564926	0.331797	0.466558	0.979466	1.10214	-0.0889521	-0.212937
1	307	1	same	9	0.129849	0.723279	0.304816	0.330498	-0.147089	-0.655658	-0.589933	-0.714183
1	307	1	same	3	-0.0390531	-0.998956	0.273832	-0.432167	0.565127	-0.4302	0.528822	-0.0425896
1	307	1	same	5	-0.460186	-0.640183	-0.227524	-1.1998	0.189887	-0.507168	0.341623	0.170035
1	307	1	same	7	0.633368	0.711382	-0.301681	1.0885	-0.415329	1.50211	0.471019	-0.305036
1	307	1	same	9	-0.821162	-0.451662	-0.391273	1.45997	-0.169805	0.55715	0.325892	-0.552785
1	307	1	different	3	0.223689	-0.380712	0.359355	-0.175085	0.698125	-0.555727	0.31481	-0.653515
1	307	1	different	5	0.0410879	0.263366	-0.0439579	-0.146226	0.34409	-0.892891	0.0544787	-0.370362
1	307	1	different	7	-0.20629	-0.279469	-0.199379	-0.461432	0.377511	-0.469477	-0.382709	-0.992387
1	307	1	different	9	-0.387133	-0.473782	-0.0795907	0.94672	1.17871	-0.371308	0.376177	-0.85443
1	307	1	different	3	0.156174	-0.552631	-0.161606	-0.0599542	0.872961	-0.510256	0.409498	0.21899
1	307	1	different	5	0.258849	-0.304091	-0.0659872	1.10559	0.826691	-0.582183	0.549191	-0.261203
1	307	1	different	7	0.16878	-0.470682	0.409529	-0.731026	0.781672	-0.463814	0.679806	-0.414185
1	307	1	different	9	0.0968123	-0.454381	-0.570672	-0.884635	1.11397	-0.0988698	0.498646	-0.510016
1	307	1	different	3	0.0966655	-0.415027	-0.116229	-0.0540426	1.03532	-0.520074	0.107241	-0.353971
1	307	1	different	5	0.0121114	-0.319143	0.307002	-0.347684	0.595089	-0.657408	0.291936	-0.406487
1	307	1	different	7	-0.0519765	-0.148213	0.237923	-0.267732	0.215953	-0.409066	-0.179252	-0.816302
1	307	1	different	9	0.0607727	-0.695927	0.242299	0.705392	0.383683	-0.426266	-0.0778537	-0.460296
1	307	2	same	3	-0.0705085	-0.321136	-0.203963	-0.646681	0.663027	-0.754158	0.206026	-0.0825855
1	307	2	same	5	-0.11437	-0.585764	-0.0607061	-0.534862	0.203379	0.530719	0.543645	0.530895
1	307	2	same	7	-0.174783	-0.345052	-0.149343	0.133738	0.895831	-0.707626	0.270925	-0.244963
1	307	2	same	9	0.272015	-0.617373	-0.0680276	0.490623	0.773328	-0.595938	0.283672	0.397549
1	307	2	same	3	-0.0523391	0.824172	0.557124	0.56718	0.561292	0.423733	0.772681	0.430184
1	307	2	same	5	0.0880753	0.788069	0.163355	0.897319	0.428163	-0.374852	0.718581	0.412778
1	307	2	same	7	0.117042	0.268857	-0.437192	1.11036	0.56218	0.326729	0.279042	0.42091
1	307	2	same	9	-0.168021	0.587552	0.523963	0.14528	0.615815	-0.811083	0.357079	-0.654384
1	307	2	same	3	-0.401804	0.154696	-0.0923179	0.379845	0.970351	0.972284	0.652679	0.427989
1	307	2	same	5	0.182177	0.628535	0.586195	-0.549758	0.544521	0.0672064	0.263451	-0.256684
1	307	2	same	7	0.493814	-0.391556	0.170458	0.796143	1.00289	0.776839	-0.294318	-1.13408
1	307	2	same	9	-0.258876	1.31277	-0.132804	-0.172901	0.816286	-0.662428	-0.157786	-0.464561
1	307	2	different	3	-0.642939	-0.654818	-0.364362	0.216786	0.638896	-0.630492	0.738621	-0.26882
1	307	2	different	5	-0.397738	-0.681766	-0.177722	-0.0313277	0.166766	-0.476379	0.584493	-0.0805059
1	307	2	different	7	-0.234089	-0.626148	-0.348863	-0.914738	0.33763	-0.475147	-0.250727	-0.427075
1	307	2	different	9	-0.232038	0.739414	0.515265	0.210303	0.558709	-0.898836	-0.480173	-0.717141
1	307	2	different	3	0.108229	-0.397985	-0.238136	0.755308	0.758629	1.22815	0.745369	-0.155157
1	307	2	different	5	0.141924	-0.407062	0.0476611	0.163143	0.727828	-0.625055	0.41375	-0.263138
1	307	2	different	7	-0.120293	-0.411297	0.304205	-0.101481	0.375905	-0.360994	0.152603	-0.488912
1	307	2	different	9	-0.232077	-0.606649	-0.126508	-0.451604	-0.101545	-0.501965	0.348554	-0.378535
1	307	2	different	3	-0.210621	-0.79957	-0.780337	-1.21776	0.496464	0.742151	0.553021	-0.126344
1	307	2	different	5	-0.0644593	-1.0105	-0.0799964	-0.749211	0.846005	0.6226	-0.0896871	-0.533983
1	307	2	different	7	-0.163548	0.192685	0.587597	0.0191958	0.700855	0.632008	0.360787	-0.274464
1	307	2	different	9	-0.164466	-0.14472	-0.523525	0.64037	0.822522	-0.387002	0.51157	-0.584449
1	307	3	same	3	-0.0721629	-1.03717	0.278348	0.980799	0.717571	0.207377	-0.127163	-0.371057
1	307	3	same	5	-0.670887	-0.364212	0.328201	0.640875	0.350713	0.566946	-0.102433	-0.524603
1	307	3	same	7	-0.528631	0.194484	0.424392	-0.757316	1.46462	-0.471658	0.181407	-0.195135
1	307	3	same	9	0.107511	0.137478	-0.227632	-0.787968	0.779852	0.3823	0.703688	0.305276
1	307	3	same	3	0.0727475	-0.341197	0.305646	0.232264	0.547531	0.352455	0.690168	-0.604786
1	307	3	same	5	-0.20476	-0.5453	-0.783826	0.769492	0.615687	-0.768099	-0.257205	-0.724104
1	307	3	same	7	0.0848894	-0.199447	-0.107476	0.893905	1.14581	-0.398429	0.393605	-0.242255
1	307	3	same	9	-0.374054	-0.805195	0.0199082	0.923986	0.937521	0.27017	0.350871	-0.14705
1	307	3	same	3	0.151506	-0.235881	-0.415385	0.614744	0.66308	0.894634	0.368273	-0.169164
1	307	3	same	5	-0.131894	0.170726	-0.129005	0.758651	0.704725	-0.213446	-0.147393	0.615354
1	307	3	same	7	0.0598795	-0.194336	0.120103	0.343754	0.731502	-0.499138	0.572762	0.767508
1	307	3	same	9	-0.175392	0.989465	-0.257018	-0.454148	0.162891	0.455952	0.297068	0.0858336
1	307	3	different	3	-0.187372	-0.930023	-0.302732	0.428181	1.0384	0.0421453	0.40205	-0.872157
1	307	3	different	5	-0.0221767	-0.992729	-0.562201	-0.700364	0.40926	-0.867046	-0.295948	-0.481937
1	307	3	different	7	0.0856093	-1.26684	-0.066008	0.552064	0.20217	0.472314	-0.0547794	-0.532458
1	307	3	different	9	0.224768	-0.600162	-0.142947	-1.31206	0.730446	-0.600692	-0.331397	-0.887929
1	307	3	different	3	0.165744	-0.700595	0.109494	-0.430984	0.399427	-0.663103	0.675701	-0.199159
1	307	3	different	5	0.136458	-0.981966	-0.230586	-0.879064	0.651773	0.409557	0.811965	-0.141874
1	307	3	different	7	-0.634547	-0.677895	-0.120381	1.18324	0.537596	-0.00765585	0.880596	0.321361
1	307	3	different	9	0.0838867	-0.31154	-0.188372	0.592097	0.813971	0.609102	0.996757	-0.25743
1	307	3	different	3	0.401013	-1.28917	0.128333	-1.07252	1.01652	-0.959501	0.857316	-1.27291
1	307	3	different	5	-0.365031	-0.78484	0.202981	-0.459481	0.895484	0.696088	0.846261	-0.572889
1	307	3	different	7	-0.339372	-0.444225	-0.245124	-1.04739	0.582486	-0.452179	0.744199	-0.446769
1	307	3	different	9	0.162338	0.591146	-0.141844	-0.869761	0.517004	-0.170088	1.02582	-0.893799
1	307	4	same	3	0.160079	0.509478	-0.191106	0.809612	1.19445	0.642912	0.558309	0.554033
1	307	4	same	5	-0.101114	-0.744396	-0.262421	0.215072	0.621714	-0.864836	0.375586	0.452104
1	307	4	same	7	0.570193	-0.499022	-0.191637	0.574391	0.826899	0.529827	0.32392	0.31011
1	307	4	same	9	-0.130934	-0.0573683	-0.377592	0.329584	0.386998	-0.349632	0.399407	0.0729169
1	307	4	same	3	-0.310591	-0.582318	-0.872234	-1.0314	0.366881	0.400386	0.315072	-0.359646
1	307	4	same	5	-0.14228	0.138691	0.359623	-0.49547	0.276079	-0.238803	-0.16948	-0.630707
1	307	4	same	7	-0.474525	0.446175	0.230119	-0.304445	0.216854	-0.342528	0.433213	-0.235875
1	307	4	same	9	-0.203972	-0.541144	0.21597	1.18066	0.153436	-0.185157	0.32264	-0.776075
1	307	4	same	3	-0.770761	-0.977221	-0.550068	-0.816891	0.293523	0.875411	0.565274	-0.379262
1	307	4	same	5	-0.387643	-1.43707	-0.127058	1.56877	0.854527	0.187569	0.440934	-0.227521
1	307	4	same	7	-0.383441	-1.07614	-0.276269	0.520908	0.877773	0.167086	0.164645	-0.886242
1	307	4	same	9	-0.408753	-0.982763	0.210791	-0.25276	0.44059	0.726191	0.306214	-0.543947
1	307	4	different	3	-0.0899492	1.06813	0.256072	-0.265624	0.814797	0.634068	0.478894	-0.32738
1	307	4	different	5	-0.058911	-0.622745	-0.484178	0.880817	1.19177	0.308985	0.686965	-0.749725
1	307	4	different	7	-0.69908	-1.22705	-0.494098	-1.28482	0.473864	-0.206415	0.41397	0.0976191
1	307	4	different	9	-0.307642	-0.518248	-0.142235	-1.28025	0.381555	-0.415028	0.306893	-0.271062
1	307	4	different	3	-0.348076	-0.969269	-0.490808	-0.556699	0.642169	0.557001	0.609529	0.270746
1	307	4	different	5	-0.329536	0.401486	-0.668508	0.575022	0.576259	0.681208	0.435416	-0.51211
1	307	4	different	7	-0.484104	-0.838936	0.371622	0.203025	0.263741	-0.238803	0.413423	0.425239
1	307	4	different	9	-0.168056	-0.196974	0.58442	0.103994	0.900483	-0.301227	0.100012	-0.151601
1	307	4	different	3	0.175972	-1.00259	-0.355013	-0.672924	0.87849	0.939634	0.84237	0.486558
1	307	4	different	5	-0.311697	-0.58816	0.119943	0.588045	0.899734	-0.246746	-0.152615	0.577039
1	307	4	different	7	-0.194886	0.164454	0.190157	0.453496	0.688387	0.432307	-0.135233	0.00716409
1	307	4	different	9	-0.60854	0.662802	-0.0739389	0.649255	0.533614	-0.549482	-0.339376	-1.04827
1	308	1	same	3	0.236645	-0.313789	0.132748	-0.271857	-0.151731	0.552917	0.255456	-0.344663
1	308	1	same	5	0.19375	-0.55635	-0.0684491	-0.564049	-0.214324	0.685592	0.528176	0.248506
1	308	1	same	7	-0.0848589	-0.27339	-0.182143	-0.356182	0.106913	0.500143	-0.0931096	-0.386573
1	308	1	same	9	0.403078	-0.302507	-0.33058	-0.464646	0.117049	0.392632	-0.451843	0.175908
1	308	1	same	3	0.0274834	-0.199027	-0.0991063	-0.514558	0.0936012	0.146899	-0.120213	-0.0820455
1	308	1	same	5	0.11413	0.42193	-0.156287	-0.0951763	-0.220852	0.0246453	-0.425378	-0.299112
1	308	1	same	7	0.314646	0.141391	-0.0482458	-0.382279	-0.149068	-0.33802	-0.303052	0.653786
1	308	1	same	9	0.473786	0.288742	-0.710837	-0.40239	-0.259255	-0.440052	-0.266171	0.152388
1	308	1	same	3	0.0773836	-0.564073	-0.543092	-0.803239	0.606359	0.0872213	-0.183863	-0.0526989
1	308	1	same	5	0.0996445	0.0504016	-0.218527	-0.585588	0.245522	-0.401657	-0.339978	0.164861
1	308	1	same	7	-0.147221	0.312111	-0.152076	-0.587513	0.493999	0.164705	-0.292313	-0.340527
1	308	1	same	9	-0.126297	0.318823	-0.164778	-1.26773	0.39518	-0.277331	-0.591378	0.373138
1	308	1	different	3	-0.122599	0.365413	0.0960686	-0.317964	0.192303	0.356894	-0.0843928	-0.337342
1	308	1	different	5	0.290757	0.455857	-0.140881	0.680224	0.455816	-0.672353	0.198613	-0.343418
1	308	1	different	7	0.320181	-0.456448	-0.285823	-0.350507	0.173773	-0.548258	-0.0642869	-0.437738
1	308	1	different	9	0.477198	-0.505951	-0.453411	0.752636	0.214561	-0.175874	0.137073	0.450711
1	308	1	different	3	0.393686	-0.26287	0.0589228	0.351977	0.183993	-0.619417	0.173583	-0.473355
1	308	1	different	5	0.497591	-0.609633	-0.183027	-0.388328	0.0961349	-0.517783	0.19705	0.273458
1	308	1	different	7	0.298763	-0.566949	-0.0808822	0.0718132	0.0512578	-0.38393	0.229152	0.29447
1	308	1	different	9	0.319532	0.472617	-0.119711	-0.833367	0.393202	-0.264439	-0.0966858	0.193575
1	308	1	different	3	0.10812	0.20539	0.228489	0.4625	0.226583	-0.418632	-0.055202	-0.109586
1	308	1	different	5	0.243279	-0.109959	0.154626	0.605192	-0.0594844	0.328461	-0.0387601	-0.22587
1	308	1	different	7	0.318554	0.435741	0.248748	0.53983	-0.184938	-0.320608	0.0822831	-0.311908
1	308	1	different	9	0.494485	-0.877643	0.222866	-0.688805	0.209611	-0.13074	0.12466	0.753611
1	308	2	same	3	-0.14787	-0.330048	0.189267	-0.142436	0.604133	0.505806	-0.302924	0.436198
1	308	2	same	5	0.348539	-0.508567	-0.263213	0.357148	0.301904	-0.202175	-0.264353	0.487433
1	308	2	same	7	0.353575	-0.121173	-0.86517	0.477728	0.5864	-0.467226	-0.430147	0.433026
1	308	2	same	9	-0.0945613	-0.465488	-0.177078	0.533317	0.578081	-0.366332	-0.600787	-0.107788
1	308	2	same	3	-0.248579	0.722813	-0.117818	-0.25109	0.216088	0.355933	0.174847	0.384098
1	308	2	same	5	-0.460924	-0.746873	-0.427573	0.312446	0.504595	-0.428684	-0.554172	-0.204451
1	308	2	same	7	-0.397427	0.292956	-0.797067	0.592288	-0.179911	-0.285753	-0.596019	0.189482
1	308	2	same	9	0.207794	-0.510635	-0.806979	0.883645	-0.126875	-0.143242	-0.247121	0.515975
1	308	2	same	3	-0.22418	-0.418098	0.493823	0.94749	0.287167	0.314762	0.133717	0.730547
1	308	2	same	5	-0.16809	-0.376471	0.161093	0.0341298	-0.033331	0.464651	-0.0909389	0.371523
1	308	2	same	7	0.404517	0.202067	0.435648	0.545766	-0.123539	-0.392043	-0.227108	0.645135
1	308	2	same	9	-0.280841	-0.716041	0.208351	0.151161	0.228308	-0.434869	-0.327616	0.448596
1	308	2	different	3	0.468146	0.262312	0.428601	0.253233	0.0854567	0.321748	0.280263	0.318789
1	308	2	different	5	0.281276	-0.631483	0.0941762	-0.0861666	-0.0936847	0.279732	0.465331	0.527619
1	308	2	different	7	0.464638	-0.258108	-0.282696	-0.312096	0.208686	0.312423	-0.156499	0.235865
1	308	2	different	9	0.34554	-0.483257	0.16622	0.684107	0.238367	0.240117	0.0796714	0.454544
1	308	2	different	3	-0.214824	0.200718	0.2391	-0.129722	0.264502	0.210029	0.289982	0.49216
1	308	2	different	5	0.199893	-0.0555939	-0.296535	-0.0723867	-0.0416429	0.436549	0.114883	0.150882
1	308	2	different	7	0.367385	-0.229095	-0.168745	-0.722149	0.417635	-0.467609	-0.146713	0.736381
1	308	2	different	9	0.537095	-0.2233	-0.102519	-1.14469	0.371871	0.516609	0.346351	0.337317
1	308	2	different	3	0.0160841	0.098251	0.0823096	-0.222896	0.244966	0.0943027	0.168025	0.47637
1	308	2	different	5	0.185228	0.251764	-0.526657	-0.628099	0.130666	0.434452	-0.122948	0.342524
1	308	2	different	7	0.63646	-0.151472	-0.325734	1.21842	0.313716	0.207782	-0.43261	0.660347
1	308	2	different	9	0.674221	0.313626	0.286684	-0.738718	0.140455	0.341887	-0.318247	0.605505
1	308	3	same	3	-0.362681	-0.332313	0.107285	0.649242	-0.0790273	-0.153859	-0.162889	-0.469249
1	308	3	same	5	0.325026	0.129074	-0.179429	-0.399491	-0.0716115	0.19623	-0.101484	0.408045
1	308	3	same	7	0.334105	-0.044904	-0.121956	-0.312432	-0.725365	0.342342	-0.336636	-0.151187
1	308	3	same	9	0.294265	0.0933025	-0.318221	0.109495	0.224752	-0.157061	-0.131537	0.332298
1	308	3	same	3	-0.0701376	-0.45453	0.391255	0.252787	0.224898	-0.419918	-0.597556	0.273145
1	308	3	same	5	-0.211161	-0.154657	0.161624	-0.0840064	0.243649	-0.291506	-0.533523	-0.0685676
1	308	3	same	7	0.304789	0.538656	0.338975	0.368621	0.108305	0.209479	-0.11955	0.472013
1	308	3	same	9	-0.416354	-0.713418	0.0234424	0.0391353	-0.200151	-0.60324	-0.528331	-0.4044
1	308	3	same	3	-0.212026	-0.588328	0.190536	0.456212	0.234763	-0.725637	-0.382111	-0.313269
1	308	3	same	5	-0.0929635	-0.229565	-0.314822	0.264943	0.214892	0.303336	0.0823059	-0.207045
1	308	3	same	7	0.0993872	0.269768	0.335709	0.0749782	0.152403	-0.255311	-0.533011	-0.266157
1	308	3	same	9	-0.111419	-0.526402	-0.089746	-0.215153	-0.0971021	-0.460338	-0.22541	-0.487123
1	308	3	different	3	-0.473984	0.635635	-0.68789	-0.329585	0.408323	-0.247069	0.14397	0.624972
1	308	3	different	5	0.108132	0.133462	0.263801	-0.337141	-0.0488143	0.318561	0.0794012	0.312914
1	308	3	different	7	0.165302	-0.310962	0.361969	0.385594	-0.412246	-0.147155	0.32939	0.469875
1	308	3	different	9	0.517185	0.376068	-0.131819	0.461378	0.0886765	0.219669	0.061677	0.647735
1	308	3	different	3	-0.0580891	-0.177124	0.142754	-0.241468	0.592131	-0.462507	0.131757	0.536255
1	308	3	different	5	0.508328	0.241309	-0.123342	-0.392174	-0.202775	-0.385631	-0.0960272	-0.25233
1	308	3	different	7	0.259493	-0.371357	-0.241625	-0.409622	-0.0997385	0.485202	-0.20409	-0.0986728
1	308	3	different	9	0.567289	0.35838	-0.0856576	0.316521	-0.116742	-0.182504	0.145104	0.257818
1	308	3	different	3	0.124809	-0.378814	-0.257325	-0.283773	-0.177527	-0.394617	0.240864	0.305548
1	308	3	different	5	0.081255	0.106128	0.109618	-0.0680538	-0.081564	0.151494	-0.278101	-0.340828
1	308	3	different	7	0.513553	-0.410639	-0.172425	0.800033	0.193226	0.240868	-0.301292	0.43363
1	308	3	different	9	0.642089	0.561219	0.106517	-0.54132	0.221088	0.518489	0.214841	0.454584
1	308	4	same	3	-0.43803	-0.35881	0.342411	0.306808	0.26461	-0.382911	-0.19434	0.480435
1	308	4	same	5	0.354684	-0.741492	0.0765126	-0.129089	-0.270842	0.173522	-0.376506	0.341917
1	308	4	same	7	-0.364804	0.242639	0.476108	-0.315688	-0.109631	-0.113037	-0.120707	0.600944
1	308	4	same	9	-0.197043	-0.13146	0.503513	-0.38271	0.826302	0.307337	-0.503139	0.282331
1	308	4	same	3	-0.523726	-0.243425	0.210316	0.270034	-0.0648746	-0.361198	-0.208027	0.344903
1	308	4	same	5	0.502439	0.209402	0.10007	0.748823	-0.0323255	-0.486603	-0.530626	-0.532732
1	308	4	same	7	-0.337414	-0.131967	-0.2544	0.457434	-0.293616	-0.416872	0.185654	0.324175
1	308	4	same	9	0.109142	0.361165	0.149498	0.43461	0.423107	0.577806	-0.57271	0.399475
1	308	4	same	3	-0.203939	-0.364238	-0.303755	0.395356	0.56334	0.125333	-0.0835029	0.853395
1	308	4	same	5	0.211532	-0.283697	0.778976	0.237095	0.0663062	-0.247342	-0.437012	0.314245
1	308	4	same	7	0.368083	0.319078	0.561733	0.578657	0.412795	-0.185539	0.110014	0.400184
1	308	4	same	9	0.661805	0.188814	-0.400098	0.569622	-0.264424	-0.32772	-0.141556	0.413974
1	308	4	different	3	0.0815268	0.417026	0.499543	0.848258	-0.104174	0.179784	0.163574	0.206758
1	308	4	different	5	0.645289	-0.30864	0.216334	0.343183	-0.183323	0.244927	-0.196645	0.561722
1	308	4	different	7	0.208373	-0.388867	-0.116301	-0.541381	0.143092	0.0785022	0.0682971	0.65097
1	308	4	different	9	0.299366	-0.381555	-0.246114	0.811189	0.192704	-0.203013	0.163368	-0.207264
1	308	4	different	3	0.251137	0.24608	0.129766	0.364106	0.0795545	0.540951	0.243211	0.331679
1	308	4	different	5	0.313499	-0.204816	0.149742	0.249331	0.122807	0.374902	0.199334	0.32283
1	308	4	different	7	-0.137391	0.246393	0.0397972	0.536651	-0.0229236	0.18574	0.29547	0.79701
1	308	4	different	9	0.354483	-0.434744	-0.0870505	0.373686	0.332817	0.204847	0.237897	0.330621
1	308	4	different	3	0.271729	-0.124916	0.241606	0.36648	0.194942	0.213006	-0.0864692	0.316334
1	308	4	different	5	0.545978	-0.525066	0.223384	0.504497	-0.0814516	0.356893	-0.0554045	0.275323
1	308	4	different	7	0.340344	0.181885	0.314312	0.341233	0.190812	0.429937	0.33898	-0.0442533
1	308	4	different	9	-0.194021	-0.470449	0.344925	0.463292	0.391756	0.528264	0.271377	0.357596
1	309	1	same	3	0.184125	0.443096	0.332113	0.867102	-0.0472128	-0.302247	0.389579	-0.401721
1	309	1	same	5	0.139553	-0.0967176	0.265187	0.789571	-0.0975117	-0.570772	-0.192203	-0.777465
1	309	1	same	7	0.298119	-0.328255	-0.134742	0.226639	-0.641565	-0.24769	-0.251202	-0.322255
1	309	1	same	9	0.165451	0.642097	-0.113823	0.508333	-0.174413	-0.720929	-0.265294	0.30681
1	309	1	same	3	-0.097068	0.074677	0.0710622	0.477108	-0.210866	1.20906	-0.132911	-0.523592
1	309	1	same	5	0.126862	0.43837	0.366996	0.377242	-0.235089	-0.340667	-0.09457	-0.121474
1	309	1	same	7	0.1234	0.873375	-0.152758	0.532135	-0.146954	-0.526005	0.509221	-0.152355
1	309	1	same	9	0.412595	0.418489	-0.224365	0.128167	-0.175871	0.874502	0.190873	-0.279045
1	309	1	same	3	0.486429	0.326156	0.0264608	0.339501	0.263307	0.621974	-0.554652	-0.976654
1	309	1	same	5	-0.145912	-0.26847	-0.439884	0.397312	0.186848	-0.4462	-0.106826	-0.657766
1	309	1	same	7	-0.570414	-0.316514	-0.687298	-1.04355	0.102523	0.752693	0.278331	0.2526
1	309	1	same	9	-0.244636	0.435532	-0.218282	0.72127	-0.216545	0.561618	-0.0705981	-0.0494196
1	309	1	different	3	0.260302	-0.0887674	0.130281	-0.234501	-0.118574	-0.575434	0.161517	0.268893
1	309	1	different	5	0.110205	-1.09749	0.46551	0.227523	-0.373954	-0.439262	0.290118	-0.291916
1	309	1	different	7	-0.0169916	0.118083	-0.105566	0.165956	-0.388557	-0.768868	-0.235685	-0.188379
1	309	1	different	9	0.0732545	-0.357005	-0.220056	0.334407	-0.114145	-0.407355	-0.226822	-0.490211
1	309	1	different	3	0.49374	0.34042	-0.0508588	0.436429	0.146635	-0.302413	-0.343857	-0.394429
1	309	1	different	5	-0.352254	-0.7956	0.492127	0.301068	-0.346418	-0.45123	0.118597	-0.558133
1	309	1	different	7	-0.434227	-0.705618	0.278786	-0.96144	-0.352355	0.801437	0.248972	-0.186713
1	309	1	different	9	0.461668	-0.166098	-0.138583	0.0663649	-0.305012	-0.855463	-0.179487	-0.238623
1	309	1	different	3	0.286516	-1.02344	-0.0855885	-0.319959	-0.0789675	-0.386919	0.275428	-0.33964
1	309	1	different	5	-0.131493	-0.895641	0.117774	0.245632	-0.216865	-0.496163	-0.0480477	0.18578
1	309	1	different	7	0.0541353	-0.621648	-0.174488	-0.437804	-0.293308	-0.591958	-0.106837	-0.345811
1	309	1	different	9	-0.115704	-0.419059	-0.107645	-0.339177	-0.109007	-0.310645	0.0799629	-0.0535755
1	309	2	same	3	-0.516279	0.758902	-0.110246	0.670606	0.471136	-0.512416	0.466007	-0.236542
1	309	2	same	5	-0.0849447	1.01394	0.468456	0.313374	-0.46335	-0.414461	0.402142	0.421091
1	309	2	same	7	0.264302	0.0252366	-0.145799	-0.455486	-0.111275	-0.400599	0.162169	-0.184575
1	309	2	same	9	-0.429964	-0.142454	-0.173194	-0.202112	0.378776	1.26531	0.223601	-0.0764109
1	309	2	same	3	0.0727765	0.346803	-0.141853	0.517396	0.328516	-0.336516	0.18247	0.147928
1	309	2	same	5	0.42319	0.793311	0.132116	0.319771	-0.162984	-0.480845	0.270484	-0.684182
1	309	2	same	7	0.195367	-0.270488	0.309049	0.251084	0.200009	-0.378827	0.149735	-0.337758
1	309	2	same	9	0.562024	0.723623	-0.258627	-0.253516	-0.377054	-0.849113	0.144262	-0.461588
1	309	2	same	3	0.298608	0.437803	0.292623	-0.252706	-0.150907	-0.634312	0.088214	0.0442576
1	309	2	same	5	-0.183431	0.178551	-0.123962	-0.165847	-0.461455	-0.657341	0.312805	-0.277727
1	309	2	same	7	0.242286	0.709532	0.278641	0.623003	-0.342228	-0.586059	0.493191	0.210119
1	309	2	same	9	-0.421001	0.968703	0.445395	0.53522	-0.271519	-0.772113	-0.0770881	-0.525028
1	309	2	different	3	-0.0838481	0.255217	0.250766	0.385493	0.274029	-0.550414	0.53544	0.502436
1	309	2	different	5	0.135573	-0.320511	0.269378	0.224936	-0.0782344	-0.521654	-0.134603	0.542053
1	309	2	different	7	0.105685	0.0662977	0.0877642	0.557992	-0.33064	-0.828745	0.449268	0.399799
1	309	2	different	9	0.262061	-0.295896	0.475067	-0.445354	-0.0996392	-1.14873	0.0694921	-0.748838
1	309	2	different	3	0.216039	0.359091	-0.226845	-0.367387	0.261634	-0.36889	0.269678	-0.612465
1	309	2	different	5	0.279563	-0.515831	-0.0920825	-0.540035	0.384027	0.143937	-0.393354	-1.12588
1	309	2	different	7	0.466447	-0.692995	-0.220215	-0.758732	-0.075591	-0.941649	0.238492	0.134616
1	309	2	different	9	0.14087	-0.40631	0.210115	-0.613302	-0.0328741	-0.470139	-0.26142	-0.695239
1	309	2	different	3	0.224428	-0.59459	0.117543	-0.270195	0.0282804	-0.515142	-0.258937	-0.280467
1	309	2	different	5	-0.14186	-0.107695	0.294792	0.17092	-0.0763908	-0.512286	0.200917	-0.182142
1	309	2	different	7	-0.368251	-0.659104	0.445079	-0.655078	0.121866	-0.746617	-0.45548	-0.810162
1	309	2	different	9	-0.0781331	0.488466	-0.135788	-0.407232	-0.176209	-1.16636	0.184218	0.323601
1	309	3	same	3	-0.129613	0.185529	0.383331	0.330289	0.10059	-0.389869	0.193351	-0.324155
1	309	3	same	5	0.162646	-0.0914046	0.348652	-1.07472	0.193403	-0.673335	-0.223916	-0.866132
1	309	3	same	7	0.130067	-0.329821	0.354235	-0.353029	-0.320189	-0.487131	-0.0589424	-0.62446
1	309	3	same	9	-0.200478	-0.464634	-0.126447	0.356953	-0.274777	-0.591482	-0.04785	0.360246
1	309	3	same	3	0.517996	0.161416	0.271963	0.230636	-0.277229	-0.14975	0.416789	0.510841
1	309	3	same	5	0.117853	-0.854532	0.0718319	0.524394	0.414362	-0.346687	-0.437208	-0.615735
1	309	3	same	7	0.19005	-0.439368	0.160827	-0.514449	-0.132823	-0.833454	-0.305249	0.359184
1	309	3	same	9	0.571263	0.0911848	0.270574	0.198084	-0.377591	-0.732286	-0.752309	-0.165417
1	309	3	same	3	0.319088	0.604392	0.278214	-0.873938	0.0879666	-0.412872	0.335054	0.0923956
1	309	3	same	5	0.490832	-0.209746	0.556964	-0.580496	-0.287855	0.526156	0.551053	0.245378
1	309	3	same	7	0.276104	-0.222424	-0.219811	0.261212	-0.0999449	0.762868	0.795152	0.715558
1	309	3	same	9	0.187238	0.365677	-0.00923475	-0.535637	-0.14916	-0.704509	0.144164	-0.126738
1	309	3	different	3	0.0653445	-0.438909	-0.121184	-0.3083	-0.116964	-0.428404	0.308542	0.310641
1	309	3	different	5	0.199738	0.391715	0.674231	-0.207118	-0.0978702	-0.739966	-0.323421	-1.01374
1	309	3	different	7	0.404896	0.475638	0.144624	0.154669	-0.181925	-0.234945	-0.372892	0.0585015
1	309	3	different	9	0.0893808	0.364482	-0.152714	0.412256	-0.348046	-0.431745	-0.447105	-0.599929
1	309	3	different	3	-0.378652	-0.0797375	-0.329483	-0.76384	-0.239972	-1.0956	-0.220208	-1.24577
1	309	3	different	5	0.563005	0.410362	0.868328	-0.529458	-0.0992219	-0.572094	-0.0592442	0.143505
1	309	3	different	7	0.0825524	-0.444519	-0.0629054	-0.513965	-0.273534	-0.633092	0.255954	-0.0234085
1	309	3	different	9	0.0392686	-0.251262	-0.137751	-0.319154	-0.296187	-0.869976	0.321249	0.216881
1	309	3	different	3	0.408535	-0.50579	0.0941005	-0.722939	0.254907	-0.740227	0.243575	-1.15718
1	309	3	different	5	0.138854	0.531032	-0.281079	-0.820275	-0.0411008	-0.352946	-0.148243	0.0876192
1	309	3	different	7	0.373087	-1.12606	0.24219	-0.387875	-0.322516	-0.298287	-0.0730726	-0.157884
1	309	3	different	9	0.224344	0.293786	-0.0311693	0.362046	0.36886	-0.342489	-0.272779	-0.33184
1	309	4	same	3	0.17609	0.623957	0.312541	-0.32632	0.17331	-0.380734	-0.102352	0.172148
1	309	4	same	5	0.142796	0.353904	0.224422	0.136868	-0.108393	-0.717434	0.182649	0.233944
1	309	4	same	7	-0.0911785	0.457253	-0.127544	-0.244498	-0.123324	-0.494334	-0.238177	-0.294535
1	309	4	same	9	-0.178262	0.27711	-0.178168	-0.616671	-0.28989	-1.0405	0.728624	0.412421
1	309	4	same	3	0.263024	0.250357	0.26984	-0.636781	-0.230739	-0.356773	-0.121733	-0.133179
1	309	4	same	5	0.563387	-0.221582	0.338314	-0.659197	-0.105107	-0.531116	-0.328	-0.597744
1	309	4	same	7	0.0719698	0.61117	-0.130483	-0.580043	-0.195649	0.609887	-0.16328	-0.306534
1	309	4	same	9	-0.0975724	0.733949	0.759656	-0.119203	-0.423709	0.281597	0.640992	0.264799
1	309	4	same	3	-0.114803	0.372904	0.0559228	-0.50433	-0.35961	0.782512	0.617482	0.60053
1	309	4	same	5	-0.240589	-0.156731	-0.0196005	0.241573	-0.131748	0.713118	0.294014	0.876097
1	309	4	same	7	0.230008	0.138115	-0.537518	0.723719	-0.252467	0.32456	-0.110033	-0.71187
1	309	4	same	9	0.0910727	0.119597	-0.241355	0.926053	-0.500218	-0.330895	-0.228607	0.211385
1	309	4	different	3	0.245744	0.42132	-0.100455	-0.317285	-0.449211	-0.974979	0.28774	-0.406054
1	309	4	different	5	0.309049	-0.550709	0.270326	0.30881	-0.121398	-0.198355	-0.088637	0.186544
1	309	4	different	7	0.169614	-0.461648	0.324866	0.256933	0.136222	0.90496	0.438785	0.241357
1	309	4	different	9	0.15475	-0.570581	0.130183	-0.477041	0.0879213	-0.632017	0.246196	0.305768
1	309	4	different	3	0.152357	0.38625	-0.35233	-0.199392	0.34259	-0.206733	-0.0442823	0.110533
1	309	4	different	5	0.131445	0.256522	0.258508	0.441312	-0.0144013	-0.880822	0.271989	-0.266658
1	309	4	different	7	0.257057	0.261119	-0.121793	-0.306881	-0.402475	-0.519937	0.671554	0.0742232
1	309	4	different	9	0.189245	0.375083	0.359644	-0.517615	-0.0752822	-0.496932	-0.0238099	0.199736
1	309	4	different	3	-0.0946343	0.836812	0.079267	-0.893341	-0.227852	-0.559974	0.729828	-1.24076
1	309	4	different	5	0.15759	-0.387941	0.31839	-0.389892	-0.364084	-0.732897	-0.242961	-0.558783
1	309	4	different	7	0.0356414	0.249885	0.170115	-0.744591	-0.0768823	-0.396881	-0.135389	-0.382277
1	309	4	different	9	0.0767885	-0.553407	0.161524	-0.619611	-0.452373	0.152529	0.213337	-0.512145
1	310	1	same	3	-0.0938961	-0.332474	-0.108552	-0.311278	0.400218	-0.322079	-0.160538	0.433539
1	310	1	same	5	0.157979	0.113028	-0.209083	0.04238	0.399308	0.349805	0.45647	0.846628
1	310	1	same	7	-0.542148	0.438726	-0.206482	-0.98768	-0.0197161	0.426164	0.183424	-0.74495
1	310	1	same	9	0.219364	0.196057	-0.31043	-0.347535	-0.0927826	-0.315381	-0.274581	0.355492
1	310	1	same	3	0.0900292	0.146503	0.211656	-0.0858462	-0.193168	-0.327506	-0.339396	0.24403
1	310	1	same	5	0.0413586	0.172409	-0.120876	-0.217563	0.213538	-0.109191	-0.434862	0.227448
1	310	1	same	7	0.0776837	-0.21239	-0.190491	-0.200966	0.12292	-0.106227	0.698281	1.43481
1	310	1	same	9	-0.504308	-0.210837	-0.0711551	0.0813295	0.309868	-0.245251	0.347595	0.648512
1	310	1	same	3	-0.265761	0.262654	0.0985068	0.256725	0.386709	-0.451832	-0.323846	1.099
1	310	1	same	5	0.10208	-0.199121	-0.41526	-0.283283	0.588534	0.857432	-0.110591	0.773015
1	310	1	same	7	0.283356	0.522627	-0.645813	-0.325006	-0.126094	0.659824	0.33533	0.77194
1	310	1	same	9	0.290885	0.300479	-0.54985	-0.337825	0.350674	0.574095	-0.156943	0.333426
1	310	1	different	3	-0.345226	-0.0900547	-0.0685171	-0.529515	-0.121951	-1.18354	0.247464	0.689686
1	310	1	different	5	-0.0489599	-0.327591	-0.35348	-0.590794	-0.396527	0.977147	0.245646	0.706526
1	310	1	different	7	-0.277914	-0.349189	0.199598	-0.356053	0.16242	-0.633779	-0.100827	0.7525
1	310	1	different	9	0.173147	-0.444385	0.231646	0.254262	-0.052824	-0.849607	0.305513	0.868528
1	310	1	different	3	-0.37038	0.746731	0.128669	-0.132497	-0.0874744	-1.03676	0.456709	0.855502
1	310	1	different	5	-0.128537	-0.148466	0.22897	0.377695	-0.0557228	-0.741069	-0.0706373	0.620673
1	310	1	different	7	-0.135552	-0.0995176	0.175361	0.344467	0.222716	0.122493	0.149249	-0.458603
1	310	1	different	9	-0.107037	-0.332072	0.0774921	0.570861	0.26864	-0.534784	0.206034	-0.830894
1	310	1	different	3	0.0985769	-0.488252	-0.14365	-0.546012	0.557578	-0.427651	0.366774	0.799065
1	310	1	different	5	0.136723	0.206293	-0.255862	-0.346957	-0.07369	-1.02225	0.388419	0.533408
1	310	1	different	7	-0.149973	-0.283984	0.187632	0.320197	0.0373754	1.29556	0.290618	0.637107
1	310	1	different	9	0.267589	-0.472826	-0.187	-0.180892	0.315667	0.211156	0.38335	0.537665
1	310	2	same	3	-0.557941	-0.850459	-0.188794	0.180321	0.419536	-0.426659	-0.0220855	0.430004
1	310	2	same	5	0.0970277	0.0914214	-0.194803	-0.100665	-0.0355473	-0.331579	-0.106228	0.481361
1	310	2	same	7	-0.118232	-0.258933	-0.092717	0.224947	-0.111589	-0.393754	0.399501	0.961442
1	310	2	same	9	0.154544	-0.0599407	-0.0783023	0.284813	-0.259526	-0.605013	-0.273867	0.59368
1	310	2	same	3	-0.189556	0.47491	0.233157	-0.137935	0.276228	-0.312847	-0.155047	0.145161
1	310	2	same	5	0.132958	-0.36383	-0.980614	0.516229	-0.0550655	-0.0226224	-0.040848	0.188288
1	310	2	same	7	0.399865	-0.169794	-0.857645	0.302565	-0.124607	0.24228	-0.146877	-0.527838
1	310	2	same	9	-0.317612	0.88273	0.718853	-0.186367	-0.201318	-0.788076	-0.732439	-0.731246
1	310	2	same	3	-0.267011	0.393014	-0.237972	1.04722	0.0894633	-0.764648	-0.0924302	0.886607
1	310	2	same	5	0.76439	1.09825	-0.21336	0.419166	-0.195296	0.300197	-0.127423	0.364156
1	310	2	same	7	-0.126759	0.221527	0.168917	0.254017	0.201889	-0.439915	-0.442234	0.351946
1	310	2	same	9	-0.223121	0.812825	-0.0756339	0.337357	0.192569	-0.829777	-0.571816	-0.404683
1	310	2	different	3	-0.162926	-0.261662	0.319489	0.39961	0.208135	-0.317907	-0.311806	0.502792
1	310	2	different	5	0.208821	-0.047061	-0.142631	-0.162458	0.392579	-0.124894	0.312618	0.814018
1	310	2	different	7	-0.063717	-0.562737	0.476176	0.302889	0.0802515	-0.241812	-0.094573	0.309545
1	310	2	different	9	-0.432581	0.290665	-0.116463	0.531182	0.250078	0.340748	-0.251165	-0.87032
1	310	2	different	3	-0.538407	-0.201887	-0.265505	0.178093	0.532655	-0.419234	0.140678	0.397365
1	310	2	different	5	0.13822	0.307635	-0.228991	-0.455093	0.330582	0.46078	-0.124376	0.571213
1	310	2	different	7	0.0191335	0.316726	-0.160611	0.44588	-0.211119	-0.176313	-0.0979768	0.442752
1	310	2	different	9	0.295245	0.344968	0.0987109	-0.355794	0.738622	0.673649	0.15961	0.531651
1	310	2	different	3	-0.49159	-0.175761	0.404511	-0.646969	-0.395792	-0.318288	0.346513	0.850882
1	310	2	different	5	0.356912	-0.850741	-0.0976526	0.419046	0.126285	-0.374862	-0.242815	0.445839
1	310	2	different	7	-0.066319	0.456046	-0.216483	0.155667	-0.112196	-0.349264	-0.343593	-0.393797
1	310	2	different	9	-0.112644	0.607946	0.186748	0.228623	0.886359	-0.108134	-0.0966802	-0.301792
1	310	3	same	3	-0.464763	-0.446402	-0.388695	0.567099	0.978631	-0.788827	-0.746646	0.215978
1	310	3	same	5	0.150296	-0.146078	-0.66037	0.501736	0.789321	0.664838	-0.608696	-0.133351
1	310	3	same	7	-0.197355	0.682898	-0.594538	0.920462	0.430545	0.481328	-0.179486	0.49021
1	310	3	same	9	-0.941374	1.27699	0.188128	0.453636	0.452688	-0.373098	-0.593304	-0.669775
1	310	3	same	3	-0.805011	-0.0558088	-0.0863649	-0.548384	0.415379	-0.691251	-0.102262	0.688798
1	310	3	same	5	0.0843347	-0.675191	-0.673723	0.344594	0.547789	-0.4315	-0.380649	0.608779
1	310	3	same	7	-0.0248353	0.214428	-0.188743	0.117283	0.130877	-0.44887	0.0642152	0.564578
1	310	3	same	9	-0.262745	-0.478887	-0.570578	0.418775	-0.120642	-0.505817	-0.17707	0.335717
1	310	3	same	3	-0.259898	-0.461017	-0.497729	0.497961	0.020339	0.427581	0.311025	0.618409
1	310	3	same	5	-0.180215	0.93202	-0.061766	0.696462	-0.132044	-0.401164	-0.197445	0.448343
1	310	3	same	7	-0.664334	1.22235	0.411022	-0.392375	-0.0744197	-0.347703	-0.26925	0.298236
1	310	3	same	9	-0.348518	-0.189601	0.400354	0.657195	-0.117812	-0.844143	0.0594176	0.675925
1	310	3	different	3	0.11231	-0.151663	-0.139336	0.466834	0.385845	-0.229376	-0.0885314	0.256267
1	310	3	different	5	0.161643	0.0183391	-0.390254	-0.236194	0.399672	0.515718	-0.119543	-0.266547
1	310	3	different	7	-0.0682372	0.527527	0.240397	0.354695	-0.129328	-0.386306	-0.461288	0.311076
1	310	3	different	9	-0.131169	0.417323	-0.42795	-0.30399	0.146625	0.107272	-0.171976	0.268707
1	310	3	different	3	0.0825178	-0.405765	0.205378	0.388337	0.394639	0.739781	0.279522	0.934974
1	310	3	different	5	0.397697	0.789934	-0.2294	-0.589976	-0.315184	0.697423	0.340909	0.640323
1	310	3	different	7	0.238446	-0.166977	-0.179461	-1.17905	-0.444067	0.692224	0.44888	0.726959
1	310	3	different	9	0.676981	0.719471	0.0470278	0.355866	0.543024	0.522387	-0.0933087	0.572411
1	310	3	different	3	0.328597	0.335876	-0.0718246	1.1495	-0.134894	-0.647232	-0.183881	0.406203
1	310	3	different	5	0.143361	0.574806	-0.096907	0.598983	0.505209	0.688205	-0.419733	0.166786
1	310	3	different	7	-0.480983	-0.724635	0.474509	0.767234	-0.249917	-0.712522	0.149635	0.688665
1	310	3	different	9	-0.0643329	0.344988	0.20931	0.194127	-0.137344	-0.226508	-0.15644	0.224725
1	310	4	same	3	-0.20426	-0.328732	-0.384934	0.654292	0.577333	-0.0259702	0.225083	0.632593
1	310	4	same	5	0.25235	-0.571158	-0.98574	-0.850168	0.281518	0.35673	0.314378	0.996223
1	310	4	same	7	0.523979	0.500104	-0.743286	1.20425	0.458883	0.282935	0.354375	0.650517
1	310	4	same	9	-0.101825	0.450299	-0.371442	0.484463	0.300741	-0.659445	-0.138418	0.63101
1	310	4	same	3	-0.113251	-0.159679	0.184909	-0.310384	0.822926	0.102175	-0.205921	0.327035
1	310	4	same	5	0.209292	0.417474	-0.171899	0.408926	0.464939	0.356939	-0.276401	0.325191
1	310	4	same	7	-0.347196	0.730587	-0.174254	0.54815	0.490115	-0.564605	-0.336387	0.347648
1	310	4	same	9	0.0666109	-0.261275	-0.120711	0.127263	-0.0954362	-0.0299085	-0.251195	0.598502
1	310	4	same	3	-0.201076	-0.562126	0.368762	0.641146	0.626757	-0.660937	-0.486186	0.258245
1	310	4	same	5	0.195926	0.255466	-0.1277	0.214633	0.747667	0.219322	0.267388	0.600301
1	310	4	same	7	-0.010625	0.856542	-0.345922	0.871464	0.40382	0.256674	0.167056	0.683966
1	310	4	same	9	-0.624141	0.477618	-0.184913	0.858331	-0.240009	-0.220926	0.0704711	0.629556
1	310	4	different	3	-0.125846	-0.802389	-0.0765878	0.270353	-0.161607	-0.552888	0.0715461	0.376641
1	310	4	different	5	-0.101466	0.512643	0.126618	-0.303773	0.315486	-0.643274	-0.731319	-0.319194
1	310	4	different	7	-0.0678866	0.272546	0.374714	-0.26572	0.192825	-0.149548	-0.411807	-0.679865
1	310	4	different	9	-0.473183	-0.337321	-0.0653478	0.335113	-0.120378	-0.448787	-0.0596355	-0.742232
1	310	4	different	3	-0.777745	-0.961478	0.314081	0.570346	-0.3231	-0.518146	-0.195047	-0.109338
1	310	4	different	5	0.198882	0.22435	-0.147008	0.538265	-0.0361253	-0.599999	-0.126728	0.832821
1	310	4	different	7	0.128827	0.678119	-0.0839183	-2.98082	-1.99918	-1.83632	-0.169835	0.497139
1	310	4	different	9	0.344528	0.0245428	0.121957	0.353588	0.18102	-0.172966	0.407518	0.597
1	310	4	different	3	0.362138	0.0854775	-0.0974579	0.154916	0.430184	-0.692209	0.119186	0.563414
1	310	4	different	5	0.226416	0.607589	0.504097	0.318133	0.492647	0.492195	0.197334	0.265678
1	310	4	different	7	-0.558775	0.535525	-0.340119	0.273276	-0.120054	-0.824198	-0.148321	0.279979
1	310	4	different	9	-0.534393	0.161561	-0.160913	-0.155655	0.0723201	-0.559123	-0.123685	0.398056
2	201	1	same	3	-0.132476	0.316991	-0.409894	0.540191	0.690289	-0.292927	0.331872	0.501523
2	201	1	same	5	0.201569	0.276786	-0.960781	0.615716	0.521338	-0.450447	0.185379	0.440279
2	201	1	same	7	0.513375	0.407294	-0.36055	0.803563	0.610539	-0.463743	-0.13011	-0.293712
2	201	1	same	9	0.484897	-0.144391	-0.0585272	0.534404	0.466766	-0.480962	-0.46345	-0.437212
2	201	1	same	3	0.246169	0.650173	-0.0835586	0.686423	0.693129	-0.0777973	0.716221	0.670903
2	201	1	same	5	0.212025	0.164522	-0.329989	0.235736	0.374041	-0.231603	0.428658	0.671841
2	201	1	same	7	0.243292	-0.158908	-0.110627	1.14052	0.643199	-0.384346	0.337743	0.523248
2	201	1	same	9	0.84864	0.555735	-0.553745	1.07643	0.589221	-0.575048	-0.181399	0.568961
2	201	1	same	3	0.126728	0.0627087	-0.810955	-0.25996	0.60437	-0.768777	0.481277	0.619335
2	201	1	same	5	0.315192	0.6908	0.343352	0.531259	0.294626	0.608767	0.543122	0.397966
2	201	1	same	7	0.620135	0.40253	0.279033	0.589736	0.861325	-0.465773	0.193804	0.330326
2	201	1	same	9	0.27961	0.753066	0.53378	0.766105	0.405358	-0.327015	0.519645	0.574433
2	201	1	different	3	0.187947	0.604696	-0.867731	0.309194	0.629442	-0.286609	0.41767	0.444593
2	201	1	different	5	0.528764	0.534289	-0.161997	0.44395	0.856364	0.126429	0.210635	0.44444
2	201	1	different	7	0.270531	0.261979	-0.0883982	0.42205	0.52215	-0.265835	-0.124993	0.406519
2	201	1	different	9	0.338287	0.335852	-0.0814594	0.463277	0.644649	0.274481	-0.0509872	0.301875
2	201	1	different	3	0.276976	0.240017	-0.39657	0.243171	-0.150157	-0.51064	0.272376	0.221145
2	201	1	different	5	0.116248	0.562512	0.301295	0.199601	0.25115	-0.407095	-0.100319	0.341779
2	201	1	different	7	0.308589	0.362264	-0.209388	0.174594	-0.353701	-0.52294	0.689829	0.690292
2	201	1	different	9	0.440127	0.143782	0.298064	0.683099	0.164407	-0.683531	0.370555	0.555602
2	201	1	different	3	0.16903	0.25912	0.230278	0.436271	0.449877	-0.225365	0.371604	0.642067
2	201	1	different	5	0.502332	0.795995	0.49075	0.459578	0.37198	-0.0742073	0.308327	0.718779
2	201	1	different	7	0.290537	0.613433	0.305195	0.496783	0.217298	-0.475768	-0.106468	0.456388
2	201	1	different	9	0.545373	0.136581	-0.222111	0.150535	0.882805	-0.222609	0.516943	0.687326
2	201	2	same	3	0.163506	0.980279	-0.0655941	0.19967	0.531878	-0.752548	-0.139093	0.531791
2	201	2	same	5	0.568721	0.428618	-0.361552	0.547793	0.660322	-0.43938	0.326058	0.767333
2	201	2	same	7	0.648	0.727355	-0.10378	0.45355	0.19878	-0.521306	0.134211	0.502323
2	201	2	same	9	0.250796	0.599542	0.358696	0.450823	0.411218	-0.217632	0.542319	0.686887
2	201	2	same	3	0.614927	0.534155	0.0856439	-0.426823	-0.0733295	-0.603726	0.744773	0.883896
2	201	2	same	5	0.318921	0.417327	0.414711	0.179651	0.265768	-0.246902	0.739204	0.786621
2	201	2	same	7	0.347157	0.781259	-0.155817	0.377641	0.462786	-0.934101	0.432148	0.885918
2	201	2	same	9	0.525333	0.680675	0.241111	0.0530283	0.420165	-0.641531	0.195167	0.636627
2	201	2	same	3	0.450998	0.358724	0.245322	0.426106	-0.0461582	0.287051	0.636683	0.834048
2	201	2	same	5	0.232436	0.944858	0.101266	0.51853	0.217433	-0.705857	0.0697342	0.516726
2	201	2	same	7	0.339965	0.576954	-0.397104	0.479102	0.309958	-0.718421	0.621433	0.667539
2	201	2	same	9	0.142809	0.0969887	-0.364871	0.300464	0.197461	-0.721373	-0.109382	0.259665
2	201	2	different	3	0.382071	0.359332	-0.68578	-0.516189	0.371566	-0.389246	0.382007	0.994144
2	201	2	different	5	0.442162	0.335504	0.0436144	0.244592	0.353542	-0.74727	-0.0483876	0.184916
2	201	2	different	7	-0.149393	0.844831	0.753902	0.570698	-0.0937026	-0.261509	0.327011	0.176782
2	201	2	different	9	0.379218	0.123319	-0.613664	-0.104596	0.222408	-0.381871	0.252188	0.326114
2	201	2	different	3	-0.0235664	0.549232	0.317446	-0.524212	0.724421	-0.526648	0.265515	0.696807
2	201	2	different	5	0.330459	0.39356	0.278537	0.173253	0.616732	-0.467159	0.256758	0.20357
2	201	2	different	7	0.332864	0.476872	0.240577	0.0258152	0.172082	0.066407	0.187897	0.717109
2	201	2	different	9	0.508074	0.878587	0.315292	1.06736	0.561801	0.0742381	0.150152	0.558595
2	201	2	different	3	-0.104914	0.86804	0.094864	0.394514	0.457926	-0.355381	0.508379	0.883437
2	201	2	different	5	0.400822	1.02382	0.432702	0.492368	0.292462	-0.284276	0.21588	0.361093
2	201	2	different	7	0.474279	0.529914	-0.280683	0.490041	0.728021	-0.804007	0.214234	0.922883
2	201	2	different	9	0.372428	0.481404	0.590034	0.311956	-0.110718	-0.463351	1.09157	0.901076
2	201	3	same	3	0.692598	0.678819	0.136389	0.587108	0.484326	-0.580159	0.536565	0.877731
2	201	3	same	5	-0.0663646	0.179518	0.268775	0.216076	0.28861	-0.941454	-0.20943	0.277454
2	201	3	same	7	0.411219	-0.20776	-0.311004	0.304479	0.25734	-0.429669	0.185664	0.52808
2	201	3	same	9	0.303052	0.126485	0.150366	0.273178	0.202807	-0.538981	0.411558	0.489331
2	201	3	same	3	0.406556	0.597347	0.15335	0.268797	0.42801	-0.220274	0.339263	0.37306
2	201	3	same	5	0.351853	0.446015	0.186144	0.534614	0.384738	-0.696213	-0.0863216	0.448184
2	201	3	same	7	0.446502	0.111279	-0.223208	0.509091	0.259865	-0.339088	0.324667	0.191515
2	201	3	same	9	0.276436	-0.194923	0.0944755	0.664606	0.354809	-0.869074	0.308358	0.722066
2	201	3	same	3	0.719429	0.632766	-0.101734	0.416295	1.07188	0.547365	0.346856	0.690461
2	201	3	same	5	0.761359	0.915281	-0.316847	0.579106	0.156181	-0.477381	0.753331	0.705879
2	201	3	same	7	0.754309	0.431697	0.157061	1.03034	-0.743366	-0.61301	-0.578759	0.42705
2	201	3	same	9	0.179656	0.465986	-0.260813	-0.186528	0.209056	-0.824128	0.804871	0.592684
2	201	3	different	3	0.29423	-0.317094	0.200454	0.179809	0.386967	-0.380723	-0.45978	0.896916
2	201	3	different	5	0.66561	0.340931	-0.0795609	0.657165	0.564633	-0.182082	-0.10145	0.561704
2	201	3	different	7	0.269208	0.170091	-0.0854589	0.820675	0.820157	-0.168742	-0.158609	0.60532
2	201	3	different	9	0.356619	0.371719	0.389197	0.296305	0.193415	-0.211643	-0.417901	0.47766
2	201	3	different	3	0.528534	0.693036	-0.619629	-0.231082	0.163281	-1.24011	0.633897	0.930323
2	201	3	different	5	0.172045	0.766448	-0.276367	-0.643617	0.183949	-0.581761	0.387409	0.912787
2	201	3	different	7	0.2337	0.486003	0.526692	0.601401	0.38617	0.376945	0.319835	0.63025
2	201	3	different	9	0.440328	0.593307	-0.0361241	0.285836	-0.611685	-0.641203	-0.162148	0.637602
2	201	3	different	3	0.734189	-0.554786	-0.750977	-0.133575	0.104209	-0.320221	0.966711	0.793923
2	201	3	different	5	-0.100753	0.552717	0.336579	0.80728	-0.325853	-0.387562	0.253936	0.591163
2	201	3	different	7	0.0438685	0.448803	-0.202603	-0.083872	-0.280653	-0.582934	-0.0821077	0.454366
2	201	3	different	9	0.976923	0.673716	-0.0461481	0.250575	-0.0341658	-0.852492	0.187087	0.597936
2	201	4	same	3	0.4169	1.47312	0.128601	0.624948	0.321081	-0.648792	0.158984	0.181994
2	201	4	same	5	0.114699	-0.167907	-0.1057	0.120335	0.214036	-0.844408	0.0438753	0.391196
2	201	4	same	7	0.201616	-0.432651	-0.31701	-0.0810144	-0.213877	-0.928797	0.27426	0.526125
2	201	4	same	9	0.336913	0.244131	-0.431724	0.354132	-0.0600043	-1.53676	0.18191	0.360628
2	201	4	same	3	0.325192	0.333844	0.333072	0.212851	0.336372	-0.213136	0.29966	0.770805
2	201	4	same	5	-0.234994	0.574002	-0.170483	0.313018	0.632579	-0.411765	0.476227	0.63761
2	201	4	same	7	0.496492	0.333862	0.355077	-0.1198	0.144923	-0.268663	0.515009	0.536012
2	201	4	same	9	0.283927	0.511222	0.728863	0.224186	0.462975	-0.411846	0.585956	0.456189
2	201	4	same	3	0.63184	0.488154	-0.544421	-0.346692	-0.140324	0.453773	1.08191	1.11648
2	201	4	same	5	0.556554	0.282484	-0.217165	-0.226754	-0.0891851	-0.302963	0.264286	0.331266
2	201	4	same	7	0.498613	-0.361057	-0.0555584	0.291005	0.502567	-0.746153	-0.015717	0.388976
2	201	4	same	9	0.524274	0.525972	-0.222173	-0.241097	-0.451267	0.322638	0.465587	0.551602
2	201	4	different	3	-0.0751008	1.27909	0.427592	0.509646	0.395335	-0.745796	0.251041	0.485055
2	201	4	different	5	0.237359	0.590291	0.313527	0.458827	0.276702	-0.452086	0.368826	0.434858
2	201	4	different	7	0.430967	0.355953	0.251407	0.634432	0.21236	-0.405923	0.197444	0.241951
2	201	4	different	9	0.631923	0.560135	-0.345474	-0.319892	-0.401046	-1.16163	0.800347	0.804799
2	201	4	different	3	0.466186	-0.52873	0.153067	0.268633	0.622976	-0.4851	0.478392	0.366302
2	201	4	different	5	0.428272	-0.559814	0.339197	0.313561	0.579337	-0.274691	0.120271	0.549925
2	201	4	different	7	0.617713	0.806528	-0.014745	0.133591	-0.106676	-0.878002	0.458492	0.917766
2	201	4	different	9	0.182618	0.105096	-0.54427	0.58913	-0.203647	-0.357461	0.0549232	0.194599
2	201	4	different	3	-0.0205786	0.530763	0.508919	0.662393	-0.0952971	-0.940566	0.353325	0.796347
2	201	4	different	5	-0.159935	-0.367392	0.547883	0.746185	-0.0364025	-0.295603	0.757499	0.61944
2	201	4	different	7	-0.0879724	-0.326809	0.207087	0.594187	-0.0386367	-1.21053	0.0421902	0.300231
2	201	4	different	9	0.404228	0.836925	0.540684	0.42811	0.205763	-0.357434	0.691208	0.916954
2	202	1	same	3	-0.330154	0.473067	0.296724	0.34994	0.873274	0.81335	0.531116	0.359142
2	202	1	same	5	-0.203855	-0.365483	0.351234	0.586503	0.590809	-0.214585	-0.147476	-0.357873
2	202	1	same	7	-0.119664	-0.313056	0.330885	0.252581	0.72267	0.200342	0.164774	-0.250461
2	202	1	same	9	0.114175	-0.994569	0.826868	0.120534	0.752026	-0.724978	-0.580248	-1.9601
2	202	1	same	3	0.0794023	-0.386828	0.749321	1.3013	-0.183391	-0.300608	0.185681	-0.398267
2	202	1	same	5	0.165404	-0.640241	0.409715	0.851149	0.57724	0.931459	-0.0669482	0.34211
2	202	1	same	7	-0.21533	-0.59667	0.115433	-0.638692	-0.202673	-0.802625	0.247409	-0.679145
2	202	1	same	9	-0.25984	-0.633093	-0.33516	0.298425	0.869286	0.840318	-0.148833	-0.295012
2	202	1	same	3	0.324243	-0.351907	-0.31192	-0.172654	0.354991	0.723663	0.252827	-0.125264
2	202	1	same	5	0.208432	0.806984	0.376535	-0.681908	-0.0609212	-0.529848	0.161543	-0.339259
2	202	1	same	7	-0.150099	-0.750478	0.235275	0.429324	0.929607	0.630932	-0.834206	-1.29723
2	202	1	same	9	0.421941	-0.667149	0.559391	0.565979	0.438555	0.533061	-0.44033	0.52913
2	202	1	different	3	0.355992	0.548343	0.449476	0.629828	0.481779	-0.187049	0.35737	0.383969
2	202	1	different	5	0.437346	-0.584764	0.227994	0.9828	1.10976	0.776827	0.150585	-0.510199
2	202	1	different	7	-0.13235	0.650819	0.491473	0.949935	0.259502	-0.331839	0.00496901	-0.680733
2	202	1	different	9	-0.173651	-0.601284	0.384545	0.381391	0.501658	1.39626	0.622862	0.296909
2	202	1	different	3	0.492476	0.312859	0.226532	-0.0938947	0.22965	-0.477157	0.28649	0.913026
2	202	1	different	5	0.563108	-0.561465	0.567845	0.586163	-0.0580065	-0.79031	-0.0266893	-0.641537
2	202	1	different	7	0.160989	-0.441795	0.357098	0.816797	0.362731	-1.11615	0.659464	0.489804
2	202	1	different	9	0.401323	0.585291	0.406615	1.05704	0.736625	1.13078	0.388587	0.385938
2	202	1	different	3	0.500916	-0.313659	0.49713	0.340797	0.87894	-0.564653	0.50349	0.195838
2	202	1	different	5	0.267495	-0.441816	-0.289696	-0.391103	0.399264	-1.63975	0.457042	0.70206
2	202	1	different	7	0.280429	-0.576947	-0.247896	0.91911	0.843533	1.11147	0.599609	-0.482757
2	202	1	different	9	-0.143047	0.105445	-0.13931	0.466963	-0.0645891	1.75599	0.921089	0.58359
2	202	2	same	3	0.275761	-0.663875	0.506814	0.782327	0.52877	-0.519806	-0.170706	-0.867243
2	202	2	same	5	-0.471561	-1.3704	0.200424	0.656168	0.489387	0.519879	0.214562	-0.26898
2	202	2	same	7	-0.465053	-0.880122	0.265133	-0.222746	0.204893	1.03045	1.50104	0.484696
2	202	2	same	9	-0.64052	-1.20661	-0.175288	-0.477193	-0.0691976	-0.517581	-0.0869751	-0.872766
2	202	2	same	3	0.394174	-0.379087	1.06107	0.417088	0.252931	-0.516702	0.417883	0.606907
2	202	2	same	5	0.143776	-0.61664	0.327758	-0.127769	0.146131	-0.746421	0.188124	-1.27268
2	202	2	same	7	0.213693	0.429091	0.321122	-0.239858	0.0221767	-1.08552	-0.0686164	-0.512565
2	202	2	same	9	-0.186991	-0.592798	0.490383	-0.916431	-0.0580771	-1.14073	0.215857	0.869576
2	202	2	same	3	0.188286	0.48937	0.593406	0.758805	0.135135	-0.610342	0.397597	0.529206
2	202	2	same	5	0.14367	-0.910304	-0.100479	0.19812	0.154643	-0.452832	0.501125	0.669364
2	202	2	same	7	0.0333955	-1.02522	0.566096	0.0262375	0.364989	-0.587482	-0.111843	0.202162
2	202	2	same	9	-0.292937	-0.421291	-0.133778	0.315506	0.576745	-0.427525	-0.0786975	-0.621092
2	202	2	different	3	0.126768	-0.590491	0.331853	1.00551	0.555324	-0.391973	0.0950256	-0.544071
2	202	2	different	5	0.513458	-0.490905	0.586192	0.516541	0.70032	0.358589	0.296883	0.440133
2	202	2	different	7	0.361697	-0.88683	0.525282	-0.188719	0.251764	-1.74603	0.529354	-0.747369
2	202	2	different	9	-0.0704379	-1.0793	0.684105	0.858249	0.897283	-0.600268	0.147304	0.607892
2	202	2	different	3	0.317442	-0.376964	0.200623	0.680882	0.419477	-0.54265	0.241538	0.549422
2	202	2	different	5	0.439344	-0.233586	0.212827	0.464957	0.0146671	-0.365201	0.0485149	-0.778566
2	202	2	different	7	0.65564	-0.203841	0.507569	1.02473	0.68351	0.365598	-0.517569	-0.673628
2	202	2	different	9	0.471042	-0.159462	0.900196	0.722471	0.726836	-0.259533	0.619455	0.252531
2	202	2	different	3	-0.0707692	-0.696421	0.253937	0.547561	0.311153	-0.647019	0.345397	0.378254
2	202	2	different	5	0.229037	-0.625876	0.485654	0.390865	-0.0884919	-1.13509	0.731559	0.323615
2	202	2	different	7	0.15066	-0.704573	0.619725	0.344954	0.079195	-0.820514	0.0890346	-0.677891
2	202	2	different	9	0.133054	-0.343052	-0.232233	0.648306	0.41489	-1.07032	0.365427	0.630796
2	202	3	same	3	-0.110885	-0.715611	0.540598	0.890648	0.455326	-1.26744	0.368216	0.531411
2	202	3	same	5	0.288917	0.331994	0.725841	0.263567	0.365854	-0.381768	0.162931	-0.760611
2	202	3	same	7	-0.207557	-0.584281	0.574806	0.504764	0.139726	-0.511361	-0.141516	-1.0804
2	202	3	same	9	-0.348125	-0.489866	-0.167516	0.358936	0.352605	-1.06595	0.275132	-0.186335
2	202	3	same	3	0.132807	-0.24181	-0.193628	0.669192	0.443234	-0.74153	0.604012	0.428931
2	202	3	same	5	0.0597767	-0.403047	-0.299937	1.02187	1.00718	-1.1444	0.0548361	-0.327011
2	202	3	same	7	0.337993	-0.609392	-0.168866	0.748014	-0.0301009	-0.21971	0.337243	-0.310102
2	202	3	same	9	0.195605	-0.357838	0.471716	-0.198465	0.201548	-0.673012	0.489651	0.105089
2	202	3	same	3	-0.323342	-0.476895	0.229485	0.982261	-0.104418	-1.22682	-0.112911	0.368068
2	202	3	same	5	0.175251	-0.42966	0.0861339	-0.426584	0.153757	-1.01218	-0.260491	-1.04418
2	202	3	same	7	0.654898	-0.777657	-0.272821	0.543454	-0.348927	-1.79158	-0.0825667	-0.628651
2	202	3	same	9	-0.0341589	-0.621757	-0.341626	-0.391379	-0.141551	-1.13872	-0.113459	-1.33514
2	202	3	different	3	-0.0453415	-0.858895	0.289427	0.940427	-0.077524	-0.971984	0.792127	0.44443
2	202	3	different	5	-0.453641	-0.815408	-0.0248019	0.340564	0.238542	-0.631713	-0.100481	-0.82572
2	202	3	different	7	0.0863893	-0.977793	0.0610825	-0.392609	0.128935	-1.4431	0.178282	-0.382974
2	202	3	different	9	-0.566657	-1.13589	0.406698	0.446176	-0.0254139	-1.12675	-0.487728	-1.0879
2	202	3	different	3	0.301216	0.295208	0.394192	0.752019	0.343121	-0.78242	0.255704	0.495483
2	202	3	different	5	0.139535	-0.346329	-0.113211	0.697607	-0.0866157	-1.2685	-0.106786	-0.236214
2	202	3	different	7	-0.0303276	-1.0137	0.166864	0.215615	0.0834808	-0.479538	0.078524	-0.242971
2	202	3	different	9	0.0277668	-0.701993	-0.226034	-0.357391	-0.0803632	-0.601061	0.155524	0.379908
2	202	3	different	3	0.212235	-0.116167	0.283513	0.532456	0.514782	-0.5061	0.209825	0.437327
2	202	3	different	5	0.675803	0.278629	0.373728	0.919404	0.300701	-0.641577	-0.0811083	0.536298
2	202	3	different	7	-0.124231	-0.300865	-0.0692357	0.438564	-0.0779256	-1.42619	0.493635	-0.167082
2	202	3	different	9	-0.233899	-0.800606	-0.149071	0.314119	-0.551369	-1.99425	0.601046	-0.524037
2	202	4	same	3	0.0640077	-0.702214	-0.112617	0.545401	0.0451678	-0.423019	0.179609	0.0917534
2	202	4	same	5	0.31889	0.413366	0.80611	0.764588	0.439711	-0.689476	0.401314	0.355875
2	202	4	same	7	0.42358	0.372811	-0.142958	0.865501	0.429979	0.918247	0.135011	0.520145
2	202	4	same	9	-0.198943	-0.634356	0.269395	0.260139	-0.109564	-1.23419	0.295396	0.350211
2	202	4	same	3	-0.284464	0.500032	0.123364	0.779464	0.236962	-0.392365	0.357323	0.347274
2	202	4	same	5	0.0514761	-0.6263	0.229083	0.171684	0.0847536	-0.933806	0.301933	0.435667
2	202	4	same	7	0.229046	0.129882	0.0925852	0.174802	0.158391	-0.882266	0.0919381	0.22869
2	202	4	same	9	0.206592	0.193933	0.173691	0.166258	-0.0621103	-0.951788	0.150034	-0.0970534
2	202	4	same	3	0.0464677	0.259064	0.401109	0.67132	0.134994	-0.72056	0.436428	0.754285
2	202	4	same	5	0.530904	-0.796923	-0.0546094	0.609362	0.392606	-0.488364	0.415007	0.79284
2	202	4	same	7	0.0799505	0.328622	0.25083	-0.393331	0.325083	-0.92439	0.273468	0.453127
2	202	4	same	9	0.65518	0.37844	0.241821	0.605551	-0.6216	-1.42149	0.555772	-0.567218
2	202	4	different	3	0.334007	-0.260512	0.366087	0.224232	-0.215354	-0.738608	0.784805	0.680912
2	202	4	different	5	0.677744	0.500344	0.468358	-0.586328	-0.0633474	-0.986647	0.0696878	-0.730306
2	202	4	different	7	0.0817672	-0.296688	0.142767	0.259177	0.670494	-0.921064	0.239956	-0.806337
2	202	4	different	9	0.37771	0.384027	-0.176669	0.62637	0.164705	-1.10914	0.397536	0.479618
2	202	4	different	3	0.113037	-0.6989	0.160418	0.95847	-0.0921229	-0.717407	-0.187995	0.691714
2	202	4	different	5	0.33218	0.711036	0.154684	0.771928	0.100444	-1.32708	0.624687	0.396697
2	202	4	different	7	0.152208	-0.0671181	0.256188	0.377429	-0.288268	-0.490047	-0.348194	0.666527
2	202	4	different	9	0.273523	0.582507	0.564653	-0.220485	-0.342892	-1.52464	-0.235336	-0.886352
2	202	4	different	3	-0.238443	-0.161978	-0.0112737	0.342663	-0.0542742	-0.611154	0.268049	0.500024
2	202	4	different	5	0.156366	-0.267612	0.304353	-0.411344	0.585459	-0.373773	-0.0185728	0.366518
2	202	4	different	7	0.285811	-0.685336	-0.157531	0.712435	-0.166495	-1.33383	0.178908	0.544618
2	202	4	different	9	0.399332	0.666423	0.407102	0.701678	0.364334	-0.593985	-0.193057	0.532684
2	203	1	same	3	0.217347	-0.107102	0.452803	0.771411	0.331522	0.518777	0.538899	0.72305
2	203	1	same	5	0.0949773	-0.210273	0.449926	0.573406	0.458089	-0.171564	0.112442	0.225726
2	203	1	same	7	0.188892	-0.0938165	0.227463	0.589948	0.386429	-0.359644	0.337575	0.138754
2	203	1	same	9	0.515125	-0.0799042	-0.0688189	0.064232	-0.106314	-0.641113	0.229472	0.251016
2	203	1	same	3	0.0493631	-0.47451	-0.129403	0.418914	0.369141	0.407965	0.759835	-0.38417
2	203	1	same	5	-0.165997	-0.149271	0.254032	-0.285056	-0.046107	-0.454494	0.327917	0.149904
2	203	1	same	7	0.0746246	-0.348305	0.145505	0.205794	0.0834017	0.677614	0.395764	0.364397
2	203	1	same	9	0.101022	-0.228874	-0.0900432	-0.109466	0.0877138	-0.291955	0.432282	0.537479
2	203	1	same	3	-0.0876143	0.220792	0.108062	0.234444	0.727924	0.0477303	-0.208488	0.623113
2	203	1	same	5	0.285954	0.426807	0.716756	-0.775543	0.697267	-0.730176	0.302068	0.540756
2	203	1	same	7	0.291093	-0.359204	0.516513	0.237425	-0.221815	0.539127	0.327776	-0.346298
2	203	1	same	9	-0.0637983	0.274503	0.156425	-0.200054	0.164869	-0.816648	0.240039	0.0979362
2	203	1	different	3	0.0386766	0.125292	0.397373	0.901495	0.950586	0.553956	0.266746	0.661503
2	203	1	different	5	0.173533	0.149858	0.65488	0.604514	0.726753	-0.0353499	-0.267347	0.344819
2	203	1	different	7	0.131142	0.230939	0.120171	0.547089	0.29073	-0.240834	0.15446	0.24551
2	203	1	different	9	0.199419	0.334015	0.112983	0.785178	0.458383	0.261533	0.231123	0.300448
2	203	1	different	3	-0.170753	-0.0581993	0.431924	0.240256	0.295125	0.210164	0.23714	0.267512
2	203	1	different	5	0.382854	-0.342541	0.44704	0.758236	0.57907	0.465294	0.466119	0.524112
2	203	1	different	7	0.518983	-0.362373	-0.167627	0.535234	0.263113	-0.392905	0.326081	0.279011
2	203	1	different	9	0.655553	-0.152632	0.32901	0.279204	0.483697	0.239401	0.563987	0.345025
2	203	1	different	3	-0.0610351	-0.430143	0.529834	-0.211731	0.151043	0.474144	0.430511	0.334592
2	203	1	different	5	-0.153024	0.520937	0.387273	-0.035757	-0.048545	0.446065	0.306034	0.266028
2	203	1	different	7	0.229208	-0.447047	0.12538	0.252016	0.408858	-0.405147	0.414065	0.256103
2	203	1	different	9	0.264023	-0.479768	0.10396	0.349019	0.2019	-0.739709	0.385343	-0.158081
2	203	2	same	3	-0.0771222	0.420896	0.44433	0.421666	0.264436	0.461834	0.147491	-0.183627
2	203	2	same	5	-0.0528305	-0.347607	0.221484	0.456928	0.329153	0.442047	0.561748	0.258741
2	203	2	same	7	0.262897	-0.273466	0.501154	0.42174	0.354406	-0.0801361	0.316517	-0.153774
2	203	2	same	9	-0.160798	-0.282538	0.291642	-0.241302	0.165173	-0.312666	0.21542	0.174829
2	203	2	same	3	0.291083	-0.160808	0.0601233	0.183433	0.100886	-0.16188	0.335851	0.308478
2	203	2	same	5	0.34895	-0.329673	0.214113	0.534535	0.563565	0.599302	0.20669	0.202926
2	203	2	same	7	0.537047	-0.275336	0.427804	0.624609	-0.017577	-0.213649	0.452801	0.369222
2	203	2	same	9	0.557841	0.0754671	0.4107	0.284724	-0.14982	-0.972922	0.49805	0.384539
2	203	2	same	3	0.304564	-0.627548	0.293777	-0.106875	0.318243	0.345095	0.77813	0.30407
2	203	2	same	5	0.281393	-0.308828	0.566407	0.0113517	0.402895	0.203856	0.235676	0.154436
2	203	2	same	7	0.400137	-0.348574	0.121991	-0.484499	0.342502	0.137774	-0.0639271	0.300984
2	203	2	same	9	0.135461	-0.452393	0.284958	0.215773	0.0972364	0.344136	0.372427	0.427699
2	203	2	different	3	-0.0989008	-0.385144	0.179566	0.307093	0.279815	-0.277659	0.843511	0.18194
2	203	2	different	5	-0.12588	0.232308	0.533963	0.314053	-0.0559241	-0.782219	0.430097	0.181121
2	203	2	different	7	0.505226	-0.367046	0.377577	0.224691	0.408303	0.429281	0.559417	0.101807
2	203	2	different	9	0.0504315	-0.489921	0.229939	0.300861	0.227361	-0.302925	0.248626	0.325944
2	203	2	different	3	0.169129	0.794318	0.0918619	0.198417	0.236765	0.225593	0.50459	0.0991724
2	203	2	different	5	0.463531	-0.148807	0.203482	0.19363	0.296622	0.414775	0.230241	-0.358046
2	203	2	different	7	0.176014	-0.485541	0.597767	0.46373	0.201564	-0.374444	0.523293	0.181676
2	203	2	different	9	0.479428	-0.100322	0.379816	0.282769	0.177794	-0.632191	0.464846	-0.0446925
2	203	2	different	3	-0.147911	-0.33363	0.509	0.810844	0.194774	-0.115851	0.595266	0.466154
2	203	2	different	5	-0.0197028	-0.574423	0.271723	0.684381	0.17701	-0.376497	-0.209539	0.178023
2	203	2	different	7	-0.0914432	-0.32384	0.836736	0.180754	0.213688	0.24903	0.436875	0.406191
2	203	2	different	9	0.318654	-0.232247	0.117425	0.178417	0.5035	-0.150335	0.0670442	0.0162705
2	203	3	same	3	0.107545	0.589962	0.596748	0.444328	0.146725	0.642787	0.125235	0.109434
2	203	3	same	5	-0.235523	-0.331503	-0.0813407	0.331946	0.291777	-0.305084	0.193276	0.159097
2	203	3	same	7	-0.0316934	-0.393725	0.284893	0.254688	0.121977	0.434439	0.460336	-0.364715
2	203	3	same	9	-0.169301	-0.58038	0.318302	0.26677	0.351208	-0.421614	0.40786	0.336006
2	203	3	same	3	0.181779	-0.340113	0.103865	0.292446	-0.247372	0.486709	0.235471	-0.326439
2	203	3	same	5	-0.0869647	-0.417706	-0.0757672	0.594364	-0.13655	-0.479793	0.258842	-0.360893
2	203	3	same	7	0.167737	-0.558237	0.329536	-0.401572	-0.0617464	-0.350858	0.418647	-0.162269
2	203	3	same	9	-0.0313529	-0.33486	0.207767	-0.325316	0.194407	-0.633615	0.323731	0.128928
2	203	3	same	3	0.102234	0.209505	0.244453	0.773052	0.470883	-0.175938	-0.160726	-0.405647
2	203	3	same	5	-0.335387	0.8156	0.179796	0.639642	-0.290434	0.0254532	-0.306835	-0.242207
2	203	3	same	7	-0.069877	-0.322648	0.22239	0.225749	0.0674399	-0.272012	0.0414244	0.385438
2	203	3	same	9	-0.174696	-0.184227	0.25816	0.352372	0.208889	0.195455	0.118922	-0.193409
2	203	3	different	3	0.139738	-0.478341	0.21091	-0.248008	0.649554	0.116267	0.427577	0.102137
2	203	3	different	5	0.0659932	-0.631451	0.349775	0.570229	0.287071	-0.432256	0.508701	0.428966
2	203	3	different	7	-0.163219	0.263743	0.432095	0.256211	0.148144	-0.588569	0.157538	0.131187
2	203	3	different	9	0.0860235	-0.220981	0.0223386	0.528215	0.185831	-0.421829	0.362216	0.470046
2	203	3	different	3	-0.288671	-0.4508	0.790462	0.746528	0.241101	-0.369305	0.300837	-0.10859
2	203	3	different	5	-0.197881	-0.428268	0.482153	0.431821	0.282017	-0.593249	0.099638	-0.392034
2	203	3	different	7	0.0772402	-0.416057	0.417702	0.330144	0.110371	-0.30761	0.346254	0.227085
2	203	3	different	9	0.207833	-0.500759	0.42113	0.408003	0.464487	-0.603736	-0.0544747	0.247047
2	203	3	different	3	-0.2161	0.520305	0.524383	0.467584	0.383695	0.247196	0.204636	-0.107014
2	203	3	different	5	0.0583435	-0.537147	0.411685	0.37984	0.52595	-0.19374	0.296231	0.205038
2	203	3	different	7	0.38863	-0.261198	0.206061	0.228648	0.268927	-0.517525	0.500278	-0.308738
2	203	3	different	9	-0.160198	-0.810456	-0.143259	0.313277	0.433204	-0.618606	0.510109	-0.0814632
2	203	4	same	3	0.0828093	0.178419	0.405739	0.467259	0.301361	0.670121	0.475033	0.799203
2	203	4	same	5	-0.220132	-0.298255	0.18635	0.446208	-0.0351106	-0.308198	-0.198982	0.129127
2	203	4	same	7	0.108578	0.195214	0.361303	0.232656	0.367081	0.247282	0.62679	0.578161
2	203	4	same	9	-0.0641129	-0.41047	0.128637	0.433285	-0.154467	0.380167	0.489411	-0.380171
2	203	4	same	3	-0.561372	-0.990652	0.449251	1.06764	0.242751	0.342837	0.238673	-0.285348
2	203	4	same	5	-0.344078	0.416911	0.577381	0.259877	0.285054	0.30859	0.0589148	0.538412
2	203	4	same	7	0.249589	-0.259127	0.572676	0.0493139	0.298643	0.299627	0.373812	0.191785
2	203	4	same	9	-0.24217	-0.611853	0.39977	0.634938	0.368174	-0.334724	0.378612	0.209508
2	203	4	same	3	-0.0797246	-0.715574	-0.103861	0.235061	0.031893	-0.350567	0.282739	0.175715
2	203	4	same	5	0.474539	0.413451	0.406626	0.328404	0.546028	0.386163	0.370185	-0.152033
2	203	4	same	7	0.114133	-0.114397	0.509164	0.311956	0.424773	0.216326	0.512413	0.307357
2	203	4	same	9	0.285396	-0.107162	-0.0661998	0.40181	-0.0392577	-0.498671	0.441402	0.130709
2	203	4	different	3	0.306318	-0.277235	0.320103	0.431233	-0.0314362	0.459147	0.506843	0.0707944
2	203	4	different	5	0.2407	0.21504	0.448292	0.302792	0.24886	-0.41151	0.279862	0.316081
2	203	4	different	7	0.270772	-0.0729737	0.122551	0.403065	0.404168	0.335083	0.443741	0.241155
2	203	4	different	9	0.199277	-0.663466	-0.0746829	0.226664	-0.0648955	-0.738566	0.466789	0.098555
2	203	4	different	3	0.117238	0.371183	0.49956	0.581685	0.622872	-0.087095	0.175597	0.398094
2	203	4	different	5	0.166769	-0.259467	0.47614	0.476198	0.455462	0.148752	0.367192	0.270978
2	203	4	different	7	-0.125071	-0.331846	0.390472	0.618312	0.118335	-0.382135	0.167439	-0.114531
2	203	4	different	9	0.252717	-0.0845785	0.618679	0.14559	0.164257	0.477568	0.519265	0.279027
2	203	4	different	3	-0.177802	0.449242	0.34667	0.479666	0.127701	0.565737	0.687909	0.51938
2	203	4	different	5	0.393932	-0.460318	0.0122909	0.567493	0.209747	0.113837	0.408105	0.36747
2	203	4	different	7	0.236033	-0.51085	0.725844	0.13794	0.493399	-0.456493	0.515007	0.258051
2	203	4	different	9	0.229067	-0.171531	-0.0153592	0.373149	0.384108	-0.673838	-0.0866665	0.412191
2	205	1	same	3	0.0977964	0.260947	0.496488	-0.328508	0.302996	-0.809137	0.29505	-0.5776
2	205	1	same	5	-0.12197	-0.620006	0.626058	-0.249611	0.377454	-0.469998	0.0830987	-0.517479
2	205	1	same	7	0.169101	-0.727776	0.434091	-0.315777	0.213665	-0.560184	-0.317618	0.218398
2	205	1	same	9	0.402584	-0.437168	0.391497	-0.455326	0.11583	-0.644459	-0.304713	-0.133313
2	205	1	same	3	-0.115603	-0.501868	0.346687	-0.207126	0.293487	-0.530879	0.178189	-0.602063
2	205	1	same	5	-0.139657	-0.201329	0.555999	-0.549804	0.351105	-0.412596	-0.0883977	-0.401966
2	205	1	same	7	-0.0685505	-0.262265	0.608082	-0.5305	0.186036	-0.571747	0.205378	-0.478805
2	205	1	same	9	0.0446811	-0.823924	-0.188428	-0.131875	0.291803	-0.651987	-0.0969827	-0.489172
2	205	1	same	3	0.101511	-0.0396334	-0.0118644	0.163009	0.53155	-0.749468	-0.247263	-0.4647
2	205	1	same	5	-0.0359541	-0.812192	0.143697	-0.712945	0.221294	-0.867181	0.38984	-0.578441
2	205	1	same	7	-0.0480985	-0.819052	0.217519	-0.564535	0.22479	-1.05125	-0.0110666	-0.413871
2	205	1	same	9	0.0458808	-0.626074	0.122346	-1.33615	0.397261	-0.762842	-0.0281708	-0.851133
2	205	1	different	3	0.190936	0.096624	0.347286	0.341994	0.279983	-0.247724	0.563611	-0.400766
2	205	1	different	5	-0.0226618	-0.700411	-0.086749	-0.458009	0.643527	-0.198241	-0.0900318	-0.511352
2	205	1	different	7	0.0722519	-0.306822	-0.0768879	-0.332859	0.257021	-0.31577	0.0751767	-0.421806
2	205	1	different	9	0.0801705	-0.516902	0.170092	-0.476519	0.113356	-0.453144	0.446185	-0.431759
2	205	1	different	3	0.120551	-0.153779	0.187223	-0.687051	0.707795	-0.427764	0.226753	-0.320583
2	205	1	different	5	0.0319847	-0.570801	0.21257	-0.327179	0.395867	-0.399725	0.254258	-0.408434
2	205	1	different	7	-0.0872643	-0.237848	0.108407	-0.264392	0.321344	-0.498874	-0.0321288	-0.0607986
2	205	1	different	9	-0.223542	-0.411902	0.132913	0.115198	0.520545	-0.45736	-0.0287926	-0.586307
2	205	1	different	3	0.427552	-0.322409	-0.300268	-0.583437	0.260148	-0.243312	-0.524634	-0.236028
2	205	1	different	5	0.264669	0.214522	-0.631391	-0.415261	0.269592	-0.19502	0.351425	0.395694
2	205	1	different	7	0.227455	-0.233118	0.202375	-0.261815	0.506428	-0.123078	0.213974	-0.200655
2	205	1	different	9	0.0831736	-0.369688	0.10872	-0.511086	0.478247	-0.603296	0.0243465	-0.522429
2	205	2	same	3	0.1318	-0.499387	0.196689	-0.36641	0.312971	-0.58542	0.123635	-0.780219
2	205	2	same	5	0.104938	-0.341072	0.12785	-0.447616	0.343323	-0.701433	0.274328	-0.774609
2	205	2	same	7	-0.0838332	-0.509885	0.757934	-0.293793	0.338773	-0.312622	-0.195144	-0.542139
2	205	2	same	9	0.137817	-0.130831	0.128597	-0.204796	-0.00325597	-0.433883	0.434612	-0.531008
2	205	2	same	3	0.197219	-0.289055	-0.0566746	-0.301602	0.485773	-0.425804	0.096704	-0.354698
2	205	2	same	5	0.163733	0.501002	0.38419	0.254659	0.318513	-0.496051	0.252802	-0.590829
2	205	2	same	7	0.0657539	-0.573623	-0.0839048	0.234382	0.357746	-0.23633	-0.0797585	-0.115368
2	205	2	same	9	-0.00829286	-0.193988	-0.154156	0.219225	0.696901	-0.614981	0.235507	-0.92649
2	205	2	same	3	0.0271259	0.281834	-0.0674407	-0.433225	0.44458	-0.289307	0.48702	-0.597985
2	205	2	same	5	-0.111768	-0.329076	0.123633	-0.119767	0.313915	-0.538495	-0.0791809	-0.546651
2	205	2	same	7	-0.155358	-0.23453	-0.284736	-0.534534	0.495312	-0.434432	-0.0932815	-0.658706
2	205	2	same	9	0.25659	-0.525841	-0.104175	-0.377004	0.283224	-0.578244	-0.201397	-0.743792
2	205	2	different	3	0.189139	-0.669205	0.108749	0.21195	0.681565	-0.426581	0.557283	-0.606995
2	205	2	different	5	0.257075	-0.268417	0.0968141	-0.385173	0.565424	-0.391913	0.464719	-0.616109
2	205	2	different	7	-0.143465	-0.606098	0.227377	-0.593711	0.729658	-0.374709	-0.0775092	-0.648967
2	205	2	different	9	-0.06547	-0.2177	0.315751	-0.365705	0.379896	-0.52955	-0.301974	-0.394532
2	205	2	different	3	0.249865	-0.495804	0.125322	-0.223452	0.507401	-0.456474	0.54857	-0.269038
2	205	2	different	5	0.255837	-0.182827	0.315314	-0.287295	0.16334	-0.368577	0.214675	-0.661735
2	205	2	different	7	0.15039	-0.539079	-0.126059	-0.514545	0.0404771	-0.270354	0.495884	-0.397982
2	205	2	different	9	0.0853767	-0.159406	0.231853	-0.646987	0.684166	-0.472312	0.232603	-0.522448
2	205	2	different	3	-0.272465	-0.142053	0.0695415	-0.50565	0.510729	-0.627371	0.304796	-0.657596
2	205	2	different	5	0.056059	-0.391517	0.266054	-0.338852	0.167442	-0.491018	0.103979	-0.902181
2	205	2	different	7	-0.028821	-0.198608	0.0809244	-0.5575	0.472198	-0.0746254	0.164471	-0.426852
2	205	2	different	9	-0.144596	-0.228339	-0.0958935	-0.26096	0.442714	-0.505234	0.100363	-0.430718
2	205	3	same	3	0.0634974	-0.596431	0.25049	-0.426228	0.243998	-0.669322	0.191692	-0.378182
2	205	3	same	5	0.143104	-0.447425	0.162845	-0.143625	0.481451	-0.886239	-0.0588568	-0.72413
2	205	3	same	7	0.290398	-0.528405	-0.0604139	-0.427277	0.452495	-0.521158	0.0788581	-0.41104
2	205	3	same	9	0.159148	-0.278232	-0.0246437	-0.272816	0.46514	-0.560762	-0.191147	-0.404459
2	205	3	same	3	0.197074	0.0571865	-0.036688	-0.376421	0.712659	-0.48891	-0.0804904	-0.329984
2	205	3	same	5	-0.015287	-0.397342	0.125051	0.16008	0.192691	-0.529558	0.106094	-0.306306
2	205	3	same	7	0.125546	-0.452207	0.347014	-0.368232	0.382306	-0.461143	-0.0725456	-0.316383
2	205	3	same	9	0.0570226	-0.251313	0.0968298	-0.306568	0.560655	-0.763334	-0.0327361	-0.543534
2	205	3	same	3	0.139106	-0.300803	-0.196268	-0.100963	0.223312	-0.439069	0.0459514	-0.469995
2	205	3	same	5	0.0785579	0.104118	0.117629	-0.574326	0.414025	-0.683236	0.451146	-0.505671
2	205	3	same	7	-0.0777704	-0.0949629	0.181776	-0.573379	0.324491	-0.409616	-0.077618	-0.365831
2	205	3	same	9	0.157668	-0.251164	-0.0627118	-0.200178	0.2761	-0.542125	0.37353	-0.503558
2	205	3	different	3	-0.131617	-0.114562	0.185043	0.308758	-0.0621727	-0.550124	-0.0395796	-0.019599
2	205	3	different	5	0.160274	-0.60639	0.0725239	-0.38135	0.415472	-0.538184	0.0456468	0.140014
2	205	3	different	7	0.641941	-0.708695	-0.0645799	0.219164	0.348016	-0.730218	0.120204	-0.376158
2	205	3	different	9	0.325884	-0.626342	-0.271009	0.240791	0.552087	-0.596451	-0.173777	-0.804821
2	205	3	different	3	0.111037	-0.503753	0.197998	-0.394474	0.487663	-0.46447	0.21891	-0.809447
2	205	3	different	5	-0.049425	-0.331227	0.321927	-0.722131	0.28069	-0.296856	0.253394	-0.587204
2	205	3	different	7	-0.22183	-0.453391	0.302363	-0.44194	0.700106	-0.458877	0.3956	-0.306776
2	205	3	different	9	0.249185	-0.443981	0.299752	-0.610837	0.82829	-0.296288	0.333649	-0.454655
2	205	3	different	3	0.0737729	-0.159953	0.30032	-0.553148	0.295407	-0.388471	0.16036	-0.396605
2	205	3	different	5	-0.0403136	-0.271871	-0.221237	-0.206355	0.409143	-0.710795	0.289848	-0.922659
2	205	3	different	7	-0.0883621	-0.356808	-0.174973	-0.373555	0.360869	-0.342584	0.15312	-0.401417
2	205	3	different	9	0.0600679	-0.595866	0.438222	-0.290792	0.253799	-0.557706	0.125287	-0.292116
2	205	4	same	3	-0.118775	-0.23893	0.160655	0.0970195	0.4101	-0.51982	0.0595632	-0.491449
2	205	4	same	5	-0.203069	-0.405165	0.330063	-0.241423	0.31522	-0.540198	-0.0559439	-0.702152
2	205	4	same	7	-0.163931	-0.385173	0.251573	-0.584019	0.2378	-0.647118	-0.277272	-0.300361
2	205	4	same	9	-0.237871	-0.337002	0.0301024	-0.635151	0.33918	-0.572514	-0.0556491	-0.769919
2	205	4	same	3	-0.00845995	-0.240111	-0.176817	-0.59	0.225721	-0.643319	0.165162	-0.188053
2	205	4	same	5	0.0438245	-0.396332	0.209447	-0.121332	0.63817	-0.358771	-0.172304	-0.267068
2	205	4	same	7	0.339906	-0.205557	-0.15037	-0.123276	0.531421	-0.307516	-0.211272	-0.0954091
2	205	4	same	9	0.0850211	-0.0983608	-0.173088	-0.540305	0.602743	-0.679579	0.294273	-0.676108
2	205	4	same	3	-0.237289	0.100175	-0.150311	-0.416643	0.603792	-0.218719	0.200673	-0.776463
2	205	4	same	5	-0.110413	-0.330504	-0.152945	-0.375466	0.431308	-0.471742	0.0470139	-0.617845
2	205	4	same	7	-0.145222	-0.359419	-0.0352747	-0.455858	0.274218	-0.436314	0.217209	-0.666712
2	205	4	same	9	-0.137115	-0.601425	0.38383	-0.587699	0.184508	-0.582663	0.133437	-0.292603
2	205	4	different	3	-0.0943824	-0.278626	0.249649	-0.562127	0.856116	-0.503532	-0.0732502	-0.66691
2	205	4	different	5	-0.136285	-0.459567	0.384211	-0.40269	0.493165	-0.686871	-0.0714479	-0.389113
2	205	4	different	7	0.197378	0.689013	0.41859	0.300878	0.733263	-0.149925	0.270282	-0.873525
2	205	4	different	9	-0.0807753	-0.217777	0.156602	0.26555	0.0434763	-0.517181	-0.190257	-0.517479
2	205	4	different	3	-0.0825536	-0.631053	-0.0790176	-0.603702	0.742165	-0.396298	0.347807	-0.770646
2	205	4	different	5	-0.157438	-0.629634	0.210832	-0.623549	0.337262	-0.59116	0.19245	-0.410351
2	205	4	different	7	-0.103179	-0.360176	0.245871	-0.448026	0.303199	-0.389905	-0.235297	-0.448593
2	205	4	different	9	0.414461	-0.388987	-0.0565071	0.545202	0.689375	-0.424534	-0.07071	-0.651646
2	205	4	different	3	-0.0513694	-0.427902	0.08391	-0.585277	0.702195	-0.459118	0.241493	-0.437205
2	205	4	different	5	0.0698865	0.332574	-0.118957	-0.353745	0.295832	-0.462956	0.12116	-0.496908
2	205	4	different	7	-0.0592418	0.358261	0.108781	0.145725	0.29426	-0.83185	-0.435335	-0.292577
2	205	4	different	9	0.275683	-0.267578	-0.323895	-0.383266	0.20316	-0.661297	-0.109268	-0.617018
2	206	1	same	3	0.279611	-0.349916	-0.204547	0.198173	-0.16046	-0.709296	-0.222154	-0.171381
2	206	1	same	5	0.0304468	0.70185	-0.152629	-0.364224	0.287699	0.525646	-0.157551	-0.241692
2	206	1	same	7	-0.646388	0.514225	-0.639	-0.368292	-0.246692	0.489832	-0.186314	-0.536606
2	206	1	same	9	0.134749	0.433445	-0.283572	-0.478144	-0.369952	-0.611056	0.187309	0.0393341
2	206	1	same	3	-0.136967	-0.199557	-0.560903	-0.258212	-0.106126	-0.365699	0.122248	0.0991705
2	206	1	same	5	-0.224271	0.513278	-0.0728943	-0.797046	-0.184196	-0.648352	-0.442604	-0.383872
2	206	1	same	7	-0.14238	0.195112	-0.613037	-0.642383	-0.383951	0.0548328	-0.185703	1.01302
2	206	1	same	9	0.600563	0.734861	-0.54183	-0.528061	-0.337277	-0.305042	0.557342	-0.231387
2	206	1	same	3	0.162122	0.111315	-0.191297	-1.00391	-0.476479	-0.475928	0.149465	0.0560937
2	206	1	same	5	-0.105382	1.07226	-0.233692	-0.254755	-0.0828672	-0.491449	-0.0172294	-0.291727
2	206	1	same	7	0.151461	0.859965	-0.513412	0.4417	-0.0255401	0.282759	0.27026	-0.188544
2	206	1	same	9	-0.321394	-0.779672	-0.457483	-0.319842	-0.166193	-0.323632	-0.113254	-0.329878
2	206	1	different	3	0.206685	0.556471	-1.00691	-0.836978	-0.355746	-0.592768	-0.0730545	-0.217744
2	206	1	different	5	-0.3173	0.511362	-0.53444	-0.183908	-0.526471	-0.785172	1.33296	0.63205
2	206	1	different	7	-0.193867	-0.261354	-0.156103	0.269914	-0.0326458	-0.457079	0.407205	-0.135733
2	206	1	different	9	0.0688425	0.313889	-0.160935	0.329287	-0.250577	-0.477063	-0.10651	0.368541
2	206	1	different	3	0.249689	-0.545996	-0.719559	-0.92378	-0.228939	-0.384321	-0.0454844	-0.817163
2	206	1	different	5	-0.132766	-0.362039	-0.527196	-0.375811	-0.0885	-0.419783	0.563093	0.431701
2	206	1	different	7	0.265794	0.648567	0.127277	0.462302	-0.349443	0.987712	0.139507	0.612229
2	206	1	different	9	0.338822	0.506472	-0.177655	-0.563441	-0.6187	1.66276	0.514204	0.638949
2	206	1	different	3	-0.16857	-0.426032	-0.700527	-0.913074	-0.325179	-0.592932	-0.122677	-0.247976
2	206	1	different	5	0.0344522	0.986722	-0.0586166	-0.5111	-0.269952	-0.421392	0.139165	0.27781
2	206	1	different	7	-0.208071	0.705293	-0.263916	-0.451289	0.316856	0.709044	-0.0827275	0.0979093
2	206	1	different	9	-0.0986169	0.447269	-0.206089	-0.13639	-0.395252	0.86763	0.441432	-0.437868
2	206	2	same	3	-0.101798	-0.160179	-0.258561	-0.739977	-0.0599257	-0.02853	0.116146	0.174322
2	206	2	same	5	0.085803	-0.258	-0.181497	-0.973612	0.353	0.382757	0.24989	0.174876
2	206	2	same	7	0.174712	0.211697	-0.238164	0.407427	-0.100446	0.627669	0.31478	-0.219379
2	206	2	same	9	0.326087	0.277495	-0.414341	-0.429379	-0.14283	0.548809	-0.191313	-0.217688
2	206	2	same	3	0.431802	0.310305	-0.444743	-0.883773	-0.612021	-0.486014	0.26845	-0.132445
2	206	2	same	5	0.101564	0.900005	-0.141417	-0.718067	-0.270708	0.376495	0.308159	0.282284
2	206	2	same	7	0.255044	0.544805	-0.48521	-0.275862	-0.380174	-0.437712	0.194176	0.345591
2	206	2	same	9	0.0902185	1.2747	-0.230552	-0.2675	-0.605832	-0.488265	-0.188866	0.122617
2	206	2	same	3	0.26163	0.909132	-0.38075	-0.153056	-0.0701872	-0.302851	0.41079	0.365148
2	206	2	same	5	0.177666	0.559807	-0.522379	-0.737288	-0.332222	-0.0678941	0.481522	0.517089
2	206	2	same	7	-0.350879	1.23047	-0.453202	0.492979	-0.0685682	-0.331818	-0.150039	-0.54183
2	206	2	same	9	0.0823956	0.454077	-0.341619	-0.612896	-0.0621364	0.402615	0.247623	-0.0924818
2	206	2	different	3	0.398679	-0.381867	-0.0838139	-0.54081	-0.352234	0.400288	-0.152414	-0.269859
2	206	2	different	5	-0.121239	0.290156	-0.903453	0.770956	-0.125263	-0.270689	-0.234793	0.615459
2	206	2	different	7	0.292469	0.506855	-0.180316	0.377969	-0.308181	-0.384646	-0.156155	-0.365147
2	206	2	different	9	0.201739	-0.251991	-0.469233	0.333359	-0.642451	-0.395372	-0.34294	-0.612139
2	206	2	different	3	0.166098	0.518593	-0.36917	-1.15043	0.279784	-0.163565	0.38861	0.458878
2	206	2	different	5	0.194617	-0.550826	-0.497144	-0.342174	0.428443	0.40223	-0.0834495	0.0577458
2	206	2	different	7	0.157436	-0.202799	-0.280897	-1.09035	-0.284333	0.301339	-0.243282	-0.857087
2	206	2	different	9	0.489244	1.51736	-0.176093	1.44525	-0.496008	0.267489	-0.858634	-0.496535
2	206	2	different	3	0.111094	-0.755505	-0.627983	-0.471128	-0.0702328	-0.62923	0.112507	0.394053
2	206	2	different	5	0.454328	0.593505	0.193697	0.39521	-0.132952	-0.240129	-0.484328	0.524927
2	206	2	different	7	0.408578	1.08407	0.292757	0.236083	-0.131373	-1.46004	0.528759	-0.120105
2	206	2	different	9	0.165051	0.403208	-0.579561	-0.762461	-0.126821	-0.549866	0.167221	-0.59631
2	206	3	same	3	-0.0597339	-0.25823	-0.291338	0.343882	-0.230643	0.150311	0.203156	0.284122
2	206	3	same	5	-0.0440315	0.398901	-0.551842	0.231187	-0.221373	0.0798432	-0.141698	-0.511545
2	206	3	same	7	-0.53924	0.510512	-0.535517	0.662718	-0.767059	-0.523425	-0.430295	0.496664
2	206	3	same	9	0.299752	0.682932	0.395958	0.801134	-0.561218	0.584353	0.311017	-0.146951
2	206	3	same	3	0.261501	0.383322	-0.137397	-0.556787	-0.10621	0.297615	0.201501	-0.492291
2	206	3	same	5	-0.19251	0.716976	-0.116515	-1.04025	-0.145617	0.562073	0.609596	0.359993
2	206	3	same	7	0.132255	-0.389038	-0.0976433	0.261277	0.657736	0.580243	-0.171894	-0.156018
2	206	3	same	9	0.166278	0.474247	0.274954	-0.511038	-0.234045	-0.440116	-0.867837	0.916137
2	206	3	same	3	0.128249	0.695754	-0.376087	0.174278	-0.160926	0.522865	0.486095	0.3516
2	206	3	same	5	-0.258308	0.214558	-0.406298	-0.572468	0.532651	1.4204	0.734892	0.594128
2	206	3	same	7	-0.104808	0.576383	-0.42289	0.170971	-0.0677931	-0.33784	-0.141452	-0.195635
2	206	3	same	9	-0.441587	1.27109	0.171606	-0.884763	-0.209891	-0.517667	-0.0696019	-0.973312
2	206	3	different	3	-0.352324	-0.829591	-0.50687	0.731569	0.398773	0.844151	0.305947	0.257264
2	206	3	different	5	0.1603	0.560335	0.104212	-0.228969	0.375765	0.345028	0.299736	0.449404
2	206	3	different	7	-0.0569232	0.338572	0.143941	0.0968716	0.275555	0.260203	0.126577	0.279208
2	206	3	different	9	0.115016	0.596466	-0.21657	-0.143121	-0.162192	0.561777	0.454532	0.410855
2	206	3	different	3	0.168579	0.618094	0.282812	-0.529351	0.194391	0.179862	0.438424	0.436208
2	206	3	different	5	-0.136165	0.331642	0.137538	0.112832	0.493295	0.0046283	0.27841	-0.249011
2	206	3	different	7	-0.0827641	0.694773	0.171806	-0.381765	0.147147	-0.479794	0.683044	0.180663
2	206	3	different	9	-0.0939938	1.22399	0.254509	0.45263	0.0882177	-0.508834	0.490666	0.396431
2	206	3	different	3	-0.0914448	-0.287374	-0.232459	0.656945	-0.389499	0.748619	0.903989	0.6335
2	206	3	different	5	-0.136139	0.916875	-0.449769	-0.674397	-0.144191	0.570648	0.60869	0.5243
2	206	3	different	7	-0.114049	0.485815	-0.124622	-0.298146	-0.326116	0.64467	0.468059	0.472084
2	206	3	different	9	0.161322	0.254852	-0.64956	0.164003	0.288911	0.39747	0.539488	-0.304612
2	206	4	same	3	-0.0781887	-0.273581	0.0904761	-1.00934	-0.37477	-0.353706	0.416905	0.380454
2	206	4	same	5	0.0395144	0.933902	-0.0599942	0.35273	-0.363547	0.949878	1.13261	0.720149
2	206	4	same	7	0.153137	0.729034	-0.157082	-0.257708	-0.294093	0.179662	0.218219	0.358983
2	206	4	same	9	-0.238604	0.961475	-0.182854	-0.391292	-0.67655	1.71448	0.574301	0.286559
2	206	4	same	3	0.238291	0.528102	-0.281785	-0.352426	-0.305585	-0.249136	0.699953	0.539684
2	206	4	same	5	-0.209559	-0.273866	-0.567196	0.895597	-0.268062	0.113516	0.43623	0.408202
2	206	4	same	7	-0.318583	0.627269	-0.390918	0.48152	-0.266723	0.732741	0.209771	0.588123
2	206	4	same	9	0.14606	-0.846482	-0.331126	0.329794	0.596262	0.764367	-0.430361	0.39474
2	206	4	same	3	0.113036	0.438237	-0.209366	0.467324	-0.221177	0.471076	0.327453	0.17828
2	206	4	same	5	-0.645203	0.479953	-1.32337	-0.39992	-0.36738	0.337422	0.149806	0.204061
2	206	4	same	7	0.138837	0.825927	-0.408525	-0.279135	-0.202196	0.926095	0.328092	0.0761215
2	206	4	same	9	-0.438601	1.11018	-0.471069	-0.737583	-0.700421	1.1939	0.271769	-0.822412
2	206	4	different	3	0.0843045	0.316968	-0.14518	-0.239274	-0.29108	0.269723	0.173349	-0.115989
2	206	4	different	5	0.161649	-0.290704	-0.0904332	-0.402464	0.080626	-0.271853	0.681402	0.377973
2	206	4	different	7	-0.0981028	0.427751	-0.153236	-0.358613	0.169817	0.411252	0.25748	-0.480903
2	206	4	different	9	0.187684	0.664999	-0.214621	-0.471236	-0.270691	-0.239881	0.263636	0.499766
2	206	4	different	3	-0.1055	0.507844	-0.106921	-0.161335	-0.0855246	0.276455	0.171182	-0.373683
2	206	4	different	5	-0.0819867	0.301407	-0.462622	0.273049	-0.278462	0.171128	0.480659	0.556537
2	206	4	different	7	0.406481	0.279203	0.518946	0.197843	-0.149014	0.662276	0.0784125	-0.262766
2	206	4	different	9	0.494899	0.847581	-0.375915	-0.854526	-0.213663	-0.841501	-0.366729	-0.766499
2	206	4	different	3	0.306097	0.433435	0.889302	-0.848297	-0.755126	-0.684843	0.389789	0.612713
2	206	4	different	5	-0.281804	0.637901	-0.43628	0.194968	-0.453064	0.648741	1.05358	0.511131
2	206	4	different	7	-0.347468	0.702555	-0.319301	0.340257	-0.273774	0.969964	0.656184	0.499964
2	206	4	different	9	-0.393151	0.672785	0.290848	0.100138	-0.766297	0.817929	0.106882	0.262985
2	207	1	same	3	0.182402	-0.365544	0.116174	0.0299524	0.355653	-0.185755	-0.0423222	-0.564473
2	207	1	same	5	0.41471	-0.155854	0.025721	0.411443	0.240984	-0.497297	-0.19884	-0.83065
2	207	1	same	7	0.313417	-0.411447	-0.0589325	0.135879	0.316279	-0.273359	-0.127336	-0.612029
2	207	1	same	9	0.118747	-0.430751	0.139361	0.228728	0.221716	-0.534441	-0.0511327	-0.793791
2	207	1	same	3	0.21901	0.215347	0.241397	0.532663	0.308638	-0.420376	0.243106	-0.568286
2	207	1	same	5	0.434892	0.43747	0.19423	0.267574	0.332261	-0.366138	-0.0890232	-0.668418
2	207	1	same	7	0.137118	-0.16452	-0.0998041	0.53498	0.595507	-0.362594	-0.234819	-0.757429
2	207	1	same	9	0.440956	-0.101202	-0.512079	-0.220306	-0.023073	-0.30423	-0.127106	-0.685534
2	207	1	same	3	0.0991031	-0.206959	0.323069	0.596127	0.44264	-0.319964	-0.0973596	-0.480647
2	207	1	same	5	0.421463	-0.181866	0.343688	-0.201216	0.259954	-0.235204	0.14672	-0.774834
2	207	1	same	7	0.338111	-0.547661	-0.0275183	0.188684	0.0285889	-0.355046	-0.166981	-0.913909
2	207	1	same	9	0.321551	-0.530892	0.0524956	0.0650584	0.264169	-0.388509	0.191151	-0.696549
2	207	1	different	3	0.143754	-0.318525	0.0787079	0.486918	0.211516	-0.333311	0.158793	-0.80895
2	207	1	different	5	-0.0152198	0.255101	0.0763794	0.318999	0.31902	-0.112338	-0.128471	-1.1084
2	207	1	different	7	-0.0260916	-0.618108	0.311146	0.228999	0.166532	-0.570661	0.138129	-0.919642
2	207	1	different	9	-0.310414	-0.898982	0.272117	-0.260991	0.42374	-0.409402	0.404045	-0.939638
2	207	1	different	3	0.262251	-0.452518	0.159842	0.124205	0.10199	-1.0647	0.478425	-0.361606
2	207	1	different	5	0.433829	-0.437496	0.0797333	0.0947576	-0.0882399	-0.564725	0.49663	-0.426916
2	207	1	different	7	0.111385	0.450864	0.881392	-0.0563696	0.0835983	0.341126	0.201364	-0.853476
2	207	1	different	9	0.39461	-0.459172	0.207303	-0.117393	0.265417	-0.383389	-0.0913555	-1.09704
2	207	1	different	3	0.186875	-0.168895	0.366666	0.818821	0.394124	-0.372212	0.375065	-0.522617
2	207	1	different	5	0.444763	-0.600426	0.171262	-0.202945	0.226226	-0.410307	-0.165067	-0.750525
2	207	1	different	7	0.329802	-0.0943398	-0.221436	-0.183016	0.505836	-0.262242	-0.673298	-0.65669
2	207	1	different	9	0.19574	-0.302401	0.255678	0.360512	0.435281	0.199186	0.331027	-0.531977
2	207	2	same	3	0.19473	0.277111	0.375857	0.704453	0.456405	-0.450509	0.22505	-0.72367
2	207	2	same	5	0.610144	0.178249	0.374527	0.847932	0.459417	-0.0672709	-0.117528	-0.802564
2	207	2	same	7	0.163162	-0.289833	0.723928	0.188082	-0.0184065	-0.542651	-0.0151809	-0.901094
2	207	2	same	9	0.16355	-0.542697	0.273028	0.293218	0.380028	-0.552926	-0.681333	-1.09935
2	207	2	same	3	0.322354	-0.0601101	0.648714	-0.36126	0.670097	-0.259656	0.466188	-0.657048
2	207	2	same	5	0.435821	0.371868	0.380779	0.203094	0.861151	-0.30899	0.518753	-1.06273
2	207	2	same	7	0.556376	-0.224875	0.110951	-0.788271	0.894357	-0.395762	-0.172086	-0.449479
2	207	2	same	9	0.352024	-0.17758	0.229799	-0.53769	0.428398	0.361199	-0.112698	-0.573259
2	207	2	same	3	0.201609	-0.454168	-0.047209	0.427145	0.948355	-0.210134	0.397033	-0.406064
2	207	2	same	5	0.407557	0.102122	0.478148	0.415735	0.302042	0.494428	-0.360139	-0.696219
2	207	2	same	7	0.265614	-0.338209	0.221868	-0.592309	-0.412608	-0.562823	-0.520446	-0.8884
2	207	2	same	9	0.238305	-0.215431	0.384868	0.189477	0.395459	0.145936	-0.116828	-0.638324
2	207	2	different	3	0.205267	0.410979	0.149733	0.235528	0.282013	-0.205162	-0.0462118	-1.0517
2	207	2	different	5	0.428992	0.17422	0.589732	0.421301	0.262687	-0.382268	-0.0938563	-1.32027
2	207	2	different	7	0.350947	0.473059	0.202072	0.108429	0.092466	0.694187	-0.109658	-0.996627
2	207	2	different	9	0.149278	0.83495	0.936737	0.644735	0.230125	-0.143167	0.198421	-0.907237
2	207	2	different	3	0.413832	-0.423922	0.275382	0.467806	0.520988	-0.405571	0.18505	-0.484646
2	207	2	different	5	0.512267	-0.395068	0.293759	-0.271462	0.383351	-0.531899	-0.398821	-0.818301
2	207	2	different	7	0.607737	-0.132299	-0.24828	-0.482041	-0.114583	-0.434853	0.170731	-0.672031
2	207	2	different	9	0.296429	0.284851	0.214711	0.21234	0.148681	-0.332585	-0.15686	-0.742091
2	207	2	different	3	0.177841	-0.381856	-0.182587	0.482396	0.148804	-0.298507	0.450641	-0.704019
2	207	2	different	5	0.434013	0.621088	-0.0611102	0.933193	-0.0509425	-0.409355	0.16292	-0.663705
2	207	2	different	7	0.192515	0.337656	-0.133513	0.362085	-0.334412	-0.430767	-0.311301	-0.915196
2	207	2	different	9	-0.142892	0.400582	0.421394	0.585591	0.35503	-0.583013	-0.456792	-1.21163
2	207	3	same	3	0.0157944	0.439062	0.242537	0.313708	0.925339	-0.438694	0.558486	-0.26411
2	207	3	same	5	0.692767	0.391131	0.265433	0.367927	0.681849	-0.208783	-0.267182	-0.530486
2	207	3	same	7	0.338039	0.31841	0.437345	0.668803	0.109952	0.209434	-0.0683046	-0.887328
2	207	3	same	9	0.203627	-0.232497	0.362249	-0.211164	0.666931	-0.567057	-0.339365	-0.994199
2	207	3	same	3	0.425604	0.095009	0.125673	0.460648	0.503279	-0.573483	0.136787	-0.97305
2	207	3	same	5	0.460798	0.0856802	0.286417	0.244271	0.157653	-0.558028	0.288819	-1.27814
2	207	3	same	7	0.538923	0.158862	0.256543	0.164998	0.243151	-0.545566	-0.0478494	-1.22895
2	207	3	same	9	0.443642	-0.174876	0.220914	-0.25202	0.547677	-0.594747	-0.0981994	-1.00262
2	207	3	same	3	0.376115	-0.577307	0.103331	0.216673	0.0778508	-0.843874	0.418524	-0.469937
2	207	3	same	5	0.450928	-0.632592	0.343102	0.193769	0.292761	-0.653199	0.402427	-0.818981
2	207	3	same	7	0.320752	0.253127	0.326783	-0.0919444	-0.0880576	-0.311611	0.139172	-0.872702
2	207	3	same	9	0.479068	0.353927	0.518788	-0.174129	0.394449	-0.751691	0.151398	-1.0077
2	207	3	different	3	0.324686	0.585034	-0.114349	0.117848	0.160908	-0.36439	0.368297	-0.655539
2	207	3	different	5	0.185008	-0.145468	0.309003	0.452175	0.22563	-0.212815	-0.0545354	-0.891172
2	207	3	different	7	0.519662	0.290098	0.227742	-0.419514	0.553217	-0.299136	-0.357308	-0.875528
2	207	3	different	9	0.389732	0.0320844	-0.141836	0.332107	-0.11529	-0.368022	-0.217776	-0.876109
2	207	3	different	3	0.293802	-0.505158	-0.0537234	-0.223242	0.33543	-0.695021	0.0751888	-0.786981
2	207	3	different	5	0.645699	0.237402	0.186107	-0.87499	0.528366	-0.778911	0.499556	-0.568794
2	207	3	different	7	0.173838	-0.299786	0.144046	-0.267667	-0.201401	-0.348033	-0.116339	-0.748552
2	207	3	different	9	-0.025807	-0.465312	0.522214	0.331131	0.323782	-0.383394	-0.474415	-0.82707
2	207	3	different	3	0.214149	-0.376995	-0.202973	0.219341	0.197956	-0.472095	0.0781888	-0.642945
2	207	3	different	5	0.443074	-0.438584	-0.203691	0.321739	0.296363	-0.646803	0.269694	-0.931996
2	207	3	different	7	0.25308	-0.13522	-0.0738298	-0.119799	-0.0930828	-0.718353	-0.517866	-1.19508
2	207	3	different	9	0.418694	0.0509369	-0.102615	0.598788	0.417664	-0.567707	-0.2115	-1.12747
2	207	4	same	3	0.638707	-0.181336	-0.190107	-0.0801056	0.110342	-0.649065	0.492109	-0.63743
2	207	4	same	5	0.363113	-0.555293	-0.114499	-0.0455137	-0.0910294	-0.480288	0.372695	-0.886371
2	207	4	same	7	0.7695	-0.255189	0.387884	0.127906	-0.133707	-0.483404	-0.094639	-1.01442
2	207	4	same	9	0.686979	0.589698	0.403686	0.210045	0.170093	-0.655634	0.289158	-0.853813
2	207	4	same	3	0.175494	0.173971	0.103551	-0.191347	0.469192	-0.334995	0.387043	-0.420321
2	207	4	same	5	0.59604	0.312396	-0.306662	0.14933	0.247498	-0.44149	0.11672	-0.466069
2	207	4	same	7	0.552093	0.843702	-0.119539	-0.507709	0.467587	-0.302765	0.137269	-0.805643
2	207	4	same	9	0.572303	-0.246601	0.34982	-0.470677	0.429175	-0.871566	-0.215188	-1.25219
2	207	4	same	3	0.153973	-0.395043	0.0846169	-0.204866	0.734134	-0.35667	0.218434	-0.915911
2	207	4	same	5	0.783667	-0.529509	0.368416	-0.32059	0.13751	-0.51824	0.218335	-1.01729
2	207	4	same	7	0.626869	-0.644725	0.151455	-0.293977	0.530428	-0.32609	-0.115842	-1.05733
2	207	4	same	9	0.671839	0.370421	0.580936	0.392508	0.623321	-0.143369	-0.428992	-0.98983
2	207	4	different	3	0.55425	-0.398375	-0.114535	-0.198707	0.0659694	-0.720639	0.660503	-0.72829
2	207	4	different	5	0.214138	-0.951615	0.309294	-0.248913	-0.0209523	-1.21744	-0.244823	-0.715715
2	207	4	different	7	0.600611	-0.196181	-0.0716846	-0.311166	0.132947	-0.744015	-0.109775	-0.719601
2	207	4	different	9	0.302343	0.676083	-0.219181	-0.371058	0.0944189	-0.824582	-0.0603495	-0.702278
2	207	4	different	3	0.359664	0.205297	0.318361	-0.617636	0.522564	-0.34094	0.526843	-0.0478156
2	207	4	different	5	0.428113	-0.461175	-0.239377	-0.310914	0.575741	-0.756059	0.431889	-0.654176
2	207	4	different	7	0.846045	-0.794009	0.243603	-0.773256	0.608846	-0.382322	0.249643	-0.882207
2	207	4	different	9	0.351608	0.292183	-0.0594789	-0.251663	0.519656	-0.612868	0.247677	-1.07263
2	207	4	different	3	0.507715	-0.640891	-0.269594	-0.588985	0.147979	-0.33824	0.115613	-0.881862
2	207	4	different	5	0.481709	0.468453	-0.190283	0.357415	0.345977	-0.406187	-0.0944207	-0.624672
2	207	4	different	7	0.363847	-0.205824	-0.161064	-0.144189	-0.210823	-0.591894	0.511393	-0.973931
2	207	4	different	9	0.19033	-0.517032	-0.172222	-0.460364	0.15811	-0.665639	0.52793	-0.71364
2	208	1	same	3	-0.154407	0.958318	0.213581	0.72208	0.361373	0.463268	-0.120675	-1.07704
2	208	1	same	5	-0.445443	0.462297	-0.172055	0.423706	0.233882	0.319822	0.2406	0.406987
2	208	1	same	7	0.142978	-0.609844	-0.0425958	0.277236	-0.105201	0.14852	-0.153351	-0.839377
2	208	1	same	9	-0.305241	0.663279	-0.258217	0.49716	0.371118	0.632399	0.58201	-0.435458
2	208	1	same	3	-0.437489	-0.690783	-0.390861	-0.650324	0.13384	0.546285	0.640243	-0.335956
2	208	1	same	5	-0.0678171	-0.516088	0.13295	0.553088	-0.0666101	-0.32734	0.369382	-0.0943746
2	208	1	same	7	-0.191169	-0.162981	0.494843	-0.436006	0.303043	-0.44142	0.417048	-0.295029
2	208	1	same	9	-0.225723	-0.615653	-0.278623	-0.845461	0.435639	0.382781	0.425114	-0.306412
2	208	1	same	3	-0.277502	-0.653756	0.228453	-0.39614	-0.0845929	-0.0993045	0.569032	0.62937
2	208	1	same	5	-0.210512	-1.02171	0.292275	0.499672	0.437211	0.478831	0.540022	-0.449628
2	208	1	same	7	-0.199199	-0.553866	-0.132736	0.211253	0.16507	-0.182074	0.823806	-0.467682
2	208	1	same	9	-0.0391671	-0.383951	-0.0889603	0.995001	0.5875	0.512463	0.540711	-0.357096
2	208	1	different	3	-0.537202	-0.878672	0.144086	0.227791	-0.159494	-0.254447	0.333696	-0.66226
2	208	1	different	5	-0.428487	-0.711403	-0.0755222	0.630184	0.248093	0.28036	0.0771769	-0.262506
2	208	1	different	7	-0.338927	-0.673003	0.442936	0.303254	-0.0909607	-0.502318	0.559169	-0.293467
2	208	1	different	9	-0.261369	-0.755056	0.102582	0.373642	0.242133	0.343611	0.981924	0.416426
2	208	1	different	3	-0.448976	-0.937994	-0.396261	-0.384117	-0.194327	-0.0889835	0.522466	0.515489
2	208	1	different	5	-0.228719	-0.340468	-0.0968854	0.673465	0.175358	0.426608	0.421767	0.137114
2	208	1	different	7	-0.175781	-0.176294	-0.0434932	-0.254148	-0.0991461	0.173896	0.75592	0.346498
2	208	1	different	9	0.552738	-0.217409	0.175706	0.574342	0.244241	-0.113259	0.5131	-0.191035
2	208	1	different	3	-0.496018	-0.673494	0.51726	0.420886	-0.146872	-0.350421	-0.233187	-1.03718
2	208	1	different	5	-0.12331	-0.240516	0.316882	-0.565402	-0.132042	-0.144302	0.515705	-0.0548373
2	208	1	different	7	0.124314	0.125807	0.206445	-0.217283	0.240828	0.62154	0.460166	0.239589
2	208	1	different	9	0.59066	0.373972	0.354381	0.576727	0.353532	-0.584644	0.606907	0.685001
2	208	2	same	3	-0.0867698	0.830932	-0.240693	0.277732	-0.10388	0.114855	-0.0900842	-0.733287
2	208	2	same	5	-0.040682	0.29613	0.620172	-0.104974	0.292674	0.393165	0.600573	-0.0787374
2	208	2	same	7	-0.150169	0.64734	-0.0655084	0.274165	-0.0877442	0.221849	0.701776	0.247075
2	208	2	same	9	0.197487	-0.246435	0.279051	0.663261	0.167614	-0.355099	0.407558	0.425243
2	208	2	same	3	-0.193869	-1.16746	0.0672968	0.661565	0.528527	0.609544	0.472634	-0.528743
2	208	2	same	5	-0.272947	-0.432734	0.115968	0.373677	0.478919	0.349211	0.725231	-0.819142
2	208	2	same	7	0.0640566	1.20882	-0.0972411	-0.582398	0.0937971	-0.372059	0.225767	-0.381032
2	208	2	same	9	-0.383637	-0.65238	-0.177023	0.421527	0.261228	0.321381	0.760609	0.428774
2	208	2	same	3	-0.562988	-0.583793	-0.545297	-0.365641	0.260278	0.260865	0.897086	0.438857
2	208	2	same	5	0.107993	-0.23336	0.126599	0.446504	0.373698	-0.294508	0.157031	0.277234
2	208	2	same	7	0.0588444	0.234175	0.0593818	0.778285	0.328197	0.523286	0.619927	0.517698
2	208	2	same	9	0.117837	0.642441	0.401309	0.751255	0.487164	-0.129073	0.799837	0.523872
2	208	2	different	3	0.0201295	0.598131	-0.111362	-0.335526	-0.183578	-0.968213	0.400131	-0.41661
2	208	2	different	5	0.237903	0.1285	0.377699	0.437539	0.440545	0.472908	0.66295	0.340224
2	208	2	different	7	0.304442	-0.310882	0.482351	-0.175815	-0.483101	-0.594522	0.168709	0.797657
2	208	2	different	9	-0.0954559	0.681732	-0.36697	-0.338848	0.0388679	0.23327	0.673175	-0.217218
2	208	2	different	3	-0.27211	-0.906117	0.190996	-0.312983	0.177059	-0.424631	0.274526	-0.649113
2	208	2	different	5	0.31729	0.304899	0.948886	0.149175	0.203808	-0.262533	0.397291	0.116036
2	208	2	different	7	0.235605	0.131856	0.0734083	-0.547538	0.177867	-0.866659	0.820489	-0.440193
2	208	2	different	9	0.228958	0.36227	-0.150544	-0.321828	-0.161704	-0.450802	0.532897	0.637568
2	208	2	different	3	-0.0714212	-0.725745	-0.103842	-0.124839	-0.160049	-0.514948	0.633013	0.488123
2	208	2	different	5	0.150131	0.085974	1.03	-1.05355	-0.512148	-1.45628	0.195696	-0.365199
2	208	2	different	7	0.303097	0.0763862	0.244641	-0.42322	0.691274	-0.218387	0.0592324	-0.443982
2	208	2	different	9	0.0746908	0.360966	0.352325	0.582614	0.394681	-0.530282	-0.123411	-0.386349
2	208	3	same	3	-0.308889	-0.224694	-0.324497	0.267102	0.126455	-0.493323	0.212078	0.66741
2	208	3	same	5	-0.200731	-0.516218	-0.142374	0.841191	0.391924	-0.917051	0.187878	-0.428936
2	208	3	same	7	-0.200744	-0.3432	-0.0517259	0.416244	-0.0988745	-0.832141	0.29417	-0.651609
2	208	3	same	9	-0.149779	-0.148301	-0.146171	-0.378604	-0.123486	-0.837156	-0.189181	-0.67011
2	208	3	same	3	-0.104718	-0.712315	-0.491941	0.389188	0.14606	-0.396317	0.639957	-0.509303
2	208	3	same	5	-0.10645	-0.543573	0.189837	0.190587	0.282393	0.163906	0.668685	0.426752
2	208	3	same	7	0.062947	0.197244	0.252916	-0.125118	-0.151998	0.0789828	0.339841	-0.22214
2	208	3	same	9	-0.130702	-0.453497	-0.19506	-0.274775	-0.331792	-0.149684	0.535899	0.716597
2	208	3	same	3	-0.338494	-1.14019	-0.257063	0.492627	0.247502	0.504589	1.0819	0.83113
2	208	3	same	5	-0.185582	-0.331945	0.345036	-0.413346	-0.265592	-0.749117	0.443862	-0.0402788
2	208	3	same	7	-0.0975457	-0.2985	0.143296	0.113723	0.399627	0.102365	0.671088	-0.231566
2	208	3	same	9	0.168919	-0.594349	0.469687	0.668147	0.473687	-0.14312	0.203459	0.213247
2	208	3	different	3	-0.0948002	-0.304957	0.259964	0.34766	0.780299	-0.55825	0.674431	0.310221
2	208	3	different	5	0.583787	0.0656775	0.341464	0.263248	-0.145172	-0.247773	0.219059	-0.191801
2	208	3	different	7	0.146374	-0.389404	-0.116126	-0.304767	-0.0811726	-0.6021	0.329225	-0.0797632
2	208	3	different	9	0.102858	-0.630845	-0.192405	0.372617	-0.211882	0.187423	0.776627	-0.551311
2	208	3	different	3	0.248055	0.692141	-0.104354	0.19174	0.190723	0.922783	1.00604	0.544109
2	208	3	different	5	0.238354	0.398383	0.589166	0.538828	0.226023	-0.549425	0.468618	0.263746
2	208	3	different	7	0.448389	0.106893	-0.163194	0.181641	0.159818	0.675699	0.983531	0.411309
2	208	3	different	9	0.124498	0.771387	-0.0401505	-0.143026	0.1341	0.133247	0.679408	-0.30867
2	208	3	different	3	0.141846	-0.441408	-0.0609807	0.0221427	0.126484	-0.485016	0.712735	0.245007
2	208	3	different	5	0.286344	-0.284858	0.590873	0.521578	0.244989	0.200009	1.17994	0.563338
2	208	3	different	7	0.337331	0.559473	-0.10943	0.251276	0.171287	0.485173	0.371917	-0.371244
2	208	3	different	9	0.24229	-0.381817	-0.0138037	-0.175225	-0.119215	-0.470704	0.765499	0.248109
2	208	4	same	3	-0.403155	0.552356	-0.142291	-0.402255	-0.279548	-0.353259	0.171329	-0.357467
2	208	4	same	5	-0.388905	-0.633728	-0.170004	0.655984	0.294767	-0.81776	0.444987	0.308635
2	208	4	same	7	-0.585973	-0.686771	-0.148852	0.626996	0.0684399	0.145936	0.626844	0.181996
2	208	4	same	9	-0.432656	-0.754277	0.458054	0.411887	-0.228291	-0.298124	0.410853	0.215371
2	208	4	same	3	0.0438328	0.927802	0.241171	0.953672	0.456513	0.211912	0.552063	0.730522
2	208	4	same	5	0.38031	-0.523684	0.28026	-0.128809	-0.121921	-0.313927	0.190898	-0.327983
2	208	4	same	7	0.18849	0.408768	0.385739	0.384303	-0.387885	-0.294159	0.498635	0.304736
2	208	4	same	9	0.145559	-0.771555	-0.218187	-0.533769	0.165426	-0.547847	0.273739	-0.311861
2	208	4	same	3	0.293103	-0.444818	-0.207075	-0.346943	0.111348	0.366433	-0.169255	-0.4377
2	208	4	same	5	-0.263424	-0.353909	0.124094	-0.582159	0.296101	0.0492095	0.821719	-0.295952
2	208	4	same	7	-0.154667	-0.648215	0.378371	0.369513	-0.0869185	0.213694	0.62343	-0.266429
2	208	4	same	9	0.0152611	0.680906	0.326101	0.528419	0.303663	-0.630892	0.258167	-0.57016
2	208	4	different	3	-0.0952755	-0.700361	-0.642153	0.225215	-0.0677665	-0.388645	0.3592	-0.333254
2	208	4	different	5	-0.123821	-0.585578	0.352646	0.475099	-0.0977053	-0.460371	0.287938	-0.411121
2	208	4	different	7	-0.0838991	0.534001	0.603884	0.790198	0.327502	0.437932	0.58348	-0.233804
2	208	4	different	9	0.0824938	0.291542	0.261911	0.364884	0.427956	0.304314	0.19814	0.14254
2	208	4	different	3	0.211043	-0.554494	-0.396544	0.614691	0.626294	0.702578	-0.0764617	0.679325
2	208	4	different	5	0.127749	0.450962	0.118892	-0.494656	0.399747	0.227598	0.830304	0.134266
2	208	4	different	7	-0.226377	0.2257	-0.0411716	-0.125231	0.187337	-0.632233	0.295683	-0.420247
2	208	4	different	9	0.0484116	0.619824	-0.170222	0.358175	0.16916	0.351087	0.455459	-0.142392
2	208	4	different	3	-0.375105	-0.43312	0.265279	-0.418515	0.41338	0.394486	0.780803	0.734528
2	208	4	different	5	-0.164213	-0.854794	-0.0926952	0.615928	0.19265	0.390073	0.353633	-0.306274
2	208	4	different	7	0.152808	0.405488	-0.156075	0.609651	0.49699	-0.510981	0.310101	-0.303325
2	208	4	different	9	0.0721321	0.956534	0.377372	0.259352	0.0926373	0.235415	0.706885	0.208066
2	209	1	same	3	0.234718	-0.339154	0.301294	0.470931	0.826034	0.45787	-0.352135	0.539312
2	209	1	same	5	-0.184475	0.429926	0.0368889	0.660675	0.0879414	0.393517	-0.470986	0.287905
2	209	1	same	7	-0.0748477	0.735244	-0.49398	0.624951	0.109222	0.229116	-0.253462	0.408473
2	209	1	same	9	-0.138405	0.734284	0.288432	0.311768	-0.00354067	0.557881	0.354033	0.870389
2	209	1	same	3	-0.271492	-0.536173	0.337519	0.270599	0.148297	0.203802	-0.506577	-0.101487
2	209	1	same	5	-0.108346	0.424154	0.29125	0.761008	0.0438218	0.442781	-0.0775255	0.443114
2	209	1	same	7	0.364899	0.861069	0.420245	0.778757	-0.173645	0.399297	-0.265992	0.316208
2	209	1	same	9	0.191571	0.327168	0.155127	0.303528	0.178439	0.223139	0.0570424	0.0663644
2	209	1	same	3	-0.311714	0.69235	0.829699	-0.572589	-0.063663	-0.696979	-0.397627	-0.165491
2	209	1	same	5	-0.121773	0.332277	-0.0813214	0.240799	-0.064053	-0.125107	-0.106833	-0.499752
2	209	1	same	7	0.0902563	0.205853	0.190207	-0.536125	-0.276385	0.771062	-0.374401	-0.523813
2	209	1	same	9	-0.368678	0.262495	-0.0827529	0.522982	0.191872	-0.301491	-0.257556	-0.194324
2	209	1	different	3	-0.347951	0.274736	0.066535	0.746644	0.431665	-0.327598	-0.134023	-0.428511
2	209	1	different	5	-0.130021	0.456796	0.447032	0.559082	-0.0576577	-0.33426	-0.131001	0.387635
2	209	1	different	7	-0.123202	0.144426	0.498125	0.496603	0.14772	0.533489	-0.0785818	-0.486676
2	209	1	different	9	-0.10097	0.369935	-0.403725	0.885002	0.214954	0.827952	-0.0872407	-0.458823
2	209	1	different	3	-0.341864	-0.315633	-0.0741545	0.300437	0.111795	-0.401239	0.313086	-0.284662
2	209	1	different	5	-0.0679397	0.477684	-0.0506589	-0.89103	0.268311	-0.534854	-0.167473	-0.10376
2	209	1	different	7	0.0701031	0.0682677	0.350363	0.376478	-0.0369021	-0.205507	-0.0945175	0.202002
2	209	1	different	9	0.392283	0.500793	0.064995	0.293489	0.206513	0.282143	0.382008	0.347729
2	209	1	different	3	-0.182923	0.367711	-0.598548	0.922873	0.262478	0.113483	0.161066	-0.0982556
2	209	1	different	5	0.163871	0.31006	0.320616	0.319745	0.217433	-0.038662	-0.285647	-0.351416
2	209	1	different	7	0.182551	0.456613	0.304696	0.506858	0.213525	-0.419185	-0.398853	-0.256241
2	209	1	different	9	0.115821	0.609258	0.217715	-0.259312	0.160443	-0.284756	-0.0970421	-0.258922
2	209	2	same	3	0.493742	0.578326	-0.179216	0.422583	1.08286	0.606555	0.323458	0.656533
2	209	2	same	5	0.321215	0.0978809	0.233811	0.354209	0.067242	-0.479866	0.226806	0.430635
2	209	2	same	7	0.168179	0.159222	-0.313456	-0.927595	-0.296191	0.251824	-0.146102	-0.48836
2	209	2	same	9	0.313069	0.127734	-0.219133	0.487447	0.162268	0.51363	0.192335	0.176275
2	209	2	same	3	0.207394	0.370521	-0.552113	0.254222	-0.0843659	-0.157688	-0.268041	0.206824
2	209	2	same	5	0.0564029	0.804278	-0.115235	0.47013	0.516691	0.252229	-0.0247794	-0.605779
2	209	2	same	7	0.16501	0.322818	0.161549	0.278964	-0.134826	0.118321	-0.0818836	0.290979
2	209	2	same	9	0.266735	0.166529	0.16957	0.273325	0.133227	-0.295489	0.195807	0.230217
2	209	2	same	3	0.0743687	0.492434	0.188191	0.636138	-0.0530231	-0.14941	0.246275	0.333501
2	209	2	same	5	-0.08934	0.364615	0.235509	0.453406	0.349436	-0.130473	-0.180055	-0.167845
2	209	2	same	7	-0.207692	0.734707	0.680771	-0.272464	0.159601	-0.131066	0.0525864	-0.376032
2	209	2	same	9	-0.0703465	0.491478	0.227249	0.170412	-0.0317622	-0.0972645	-0.0813551	-0.315619
2	209	2	different	3	0.2216	-0.161337	0.146309	0.624397	-0.120608	-0.421351	0.247044	0.325768
2	209	2	different	5	0.0665802	-0.0806334	0.641244	0.818822	0.151027	0.308378	-0.0738389	-0.454023
2	209	2	different	7	0.106778	0.581453	0.243194	-0.707604	0.139029	0.30975	-0.0819712	-0.478755
2	209	2	different	9	-0.145435	0.322842	0.0989925	0.555515	-0.0381003	-0.388551	-0.48597	-0.0781012
2	209	2	different	3	-0.191018	0.650439	0.301483	0.629504	0.363577	0.458006	0.212124	-0.47955
2	209	2	different	5	-0.205542	-0.358541	0.242741	0.344852	0.347526	0.257979	-0.49454	0.379169
2	209	2	different	7	-0.250439	0.592497	0.0533169	0.349773	0.353529	0.221629	-0.55994	0.260055
2	209	2	different	9	0.0762725	-0.339027	-0.0686131	0.695673	0.179873	0.211404	-0.156372	0.384854
2	209	2	different	3	0.139022	0.202103	-0.191227	0.639952	0.260285	0.751896	0.274838	0.169708
2	209	2	different	5	0.258073	0.660388	0.228392	0.123305	0.20683	0.203214	-0.144073	0.0841573
2	209	2	different	7	0.135827	0.902191	0.45355	0.494015	0.057818	0.627446	0.0810298	-0.233246
2	209	2	different	9	0.166935	0.389551	0.436713	0.449365	0.254605	0.259922	-0.177782	-0.27654
2	209	3	same	3	0.380619	1.02094	0.649171	0.714582	0.206858	0.336132	-0.153428	0.259814
2	209	3	same	5	0.327142	0.41521	-0.169439	0.78698	-0.13299	0.495202	-0.106426	-0.109071
2	209	3	same	7	-0.0790839	0.660818	-0.110939	0.570857	0.180426	0.325529	-0.488443	-0.351356
2	209	3	same	9	0.332907	0.609133	-0.102789	0.975463	0.257515	0.43074	-0.0270569	0.118565
2	209	3	same	3	0.131756	-0.0462672	0.0531812	0.406775	0.0509139	-0.0389299	0.111633	0.353347
2	209	3	same	5	-0.144829	0.302855	-0.0929855	0.340625	-0.150296	-0.319509	-0.0997334	-0.161768
2	209	3	same	7	-0.264389	-0.409239	-0.238127	0.744593	-0.0786126	-0.157794	-0.025301	0.407319
2	209	3	same	9	-0.0400175	-0.071569	-0.132615	0.74948	-0.146605	-0.513275	-0.304562	0.262596
2	209	3	same	3	0.345033	0.559243	-0.0820644	1.47817	0.152985	0.630464	0.33332	0.557438
2	209	3	same	5	0.106761	0.369927	0.330136	0.628888	0.111152	0.284644	-0.116535	0.237782
2	209	3	same	7	0.0297539	0.176784	-0.139444	0.842929	-0.102429	0.381699	0.115757	0.262399
2	209	3	same	9	-0.297255	0.47535	0.120829	-0.179351	-0.061689	0.933037	0.564919	0.53424
2	209	3	different	3	-0.0876086	0.518845	0.248671	0.558879	-0.050144	0.445848	-0.104314	-0.435277
2	209	3	different	5	0.0939106	0.234444	0.204242	0.285574	0.844714	0.126904	-0.207724	-0.94046
2	209	3	different	7	0.306182	0.821173	-0.163148	0.475401	-0.107295	0.379779	-0.315334	-0.204648
2	209	3	different	9	0.152574	0.596254	0.0957584	-0.369258	-0.10404	0.161934	-0.305848	-0.281999
2	209	3	different	3	-0.171318	0.798645	-0.230605	0.433541	0.24418	0.542128	-0.0982816	-0.172737
2	209	3	different	5	-0.14379	0.579877	0.196098	0.684225	0.381815	-0.0946629	-0.145929	-0.270956
2	209	3	different	7	0.423383	0.516734	0.754613	0.708043	-0.0327381	0.225019	-0.37083	-0.59654
2	209	3	different	9	0.177052	-0.518965	0.247733	0.57609	-0.0604928	-0.540086	-0.41545	-0.405813
2	209	3	different	3	0.0290507	0.667737	0.193802	1.09251	0.273949	0.3774	-0.0969002	-0.298598
2	209	3	different	5	0.316936	0.566666	-0.130061	0.458345	0.138419	0.480518	-0.138319	0.328548
2	209	3	different	7	0.208833	0.762694	-0.185917	0.509213	0.0882435	0.470155	-0.326026	0.0520023
2	209	3	different	9	0.11466	0.141224	-0.0127763	0.161117	-0.100559	0.461619	0.177485	0.414862
2	209	4	same	3	0.117571	0.458826	-0.0716767	0.265903	0.403804	-0.171177	-0.431454	0.134769
2	209	4	same	5	0.0894513	0.352957	-0.0657297	0.351459	-0.132196	-0.185101	-0.182843	-0.136476
2	209	4	same	7	0.331278	0.693457	0.143206	0.428733	-0.0811061	-0.204965	-0.117262	0.241929
2	209	4	same	9	-0.061665	0.412978	0.181441	0.369672	-0.224275	0.533519	0.319514	0.29305
2	209	4	same	3	-0.00814114	0.25451	-0.0861194	0.374685	0.35164	0.412522	0.337106	0.508684
2	209	4	same	5	0.0803938	0.352659	-0.0874313	0.578302	-0.0812311	-0.11423	0.142921	-0.253332
2	209	4	same	7	0.243452	0.785481	0.491039	0.79969	-0.158318	-0.394675	0.371556	0.621974
2	209	4	same	9	0.21922	0.544633	-0.154053	-0.668454	-0.0734709	0.316276	0.0544366	0.294674
2	209	4	same	3	-0.196067	0.227031	-0.0568656	-0.513251	0.446334	-0.528692	-0.0333193	0.297878
2	209	4	same	5	0.354926	0.621641	0.25613	0.546254	0.243925	0.810695	0.398929	0.0775086
2	209	4	same	7	0.188329	0.603086	0.201367	0.991066	-0.0716438	-0.363332	-0.143974	0.325427
2	209	4	same	9	-0.303395	0.405261	0.42898	0.38731	-0.0376474	-0.172045	0.0866534	0.285276
2	209	4	different	3	0.18373	0.118055	0.367112	0.951987	0.931781	0.0729734	0.157683	-0.198808
2	209	4	different	5	0.199115	0.470675	0.329539	0.335948	0.225167	-0.148369	-0.0318134	-0.481821
2	209	4	different	7	0.248848	0.30046	0.199269	0.623643	0.211919	-0.373825	0.21641	0.388411
2	209	4	different	9	0.439917	0.196699	0.393712	0.259788	0.0663577	0.46993	0.153582	0.514823
2	209	4	different	3	0.442985	0.213446	0.335542	0.536794	0.369341	0.314959	0.287024	0.48521
2	209	4	different	5	-0.278885	0.63514	0.310777	0.451856	0.143193	0.362611	0.0878882	0.418378
2	209	4	different	7	-0.138493	0.599276	0.15115	0.176654	-0.293206	0.261566	0.169318	0.533677
2	209	4	different	9	0.0646964	0.560358	0.0619118	0.0578736	-0.242222	-0.535362	-0.0810803	0.468803
2	209	4	different	3	0.372511	-0.341282	-0.268413	0.331416	-0.0396261	0.518609	-0.0883966	0.167373
2	209	4	different	5	-0.148732	0.450991	0.338579	0.491415	0.0309112	0.185115	0.155212	0.581082
2	209	4	different	7	-0.0845034	0.525839	-0.26139	0.360502	0.113229	-0.312383	0.27678	0.641797
2	209	4	different	9	-0.185186	0.739766	0.338839	0.736902	-0.0668374	-0.228886	-0.0469416	-0.0657636
2	210	1	same	3	-0.469953	0.511122	-0.0583985	0.607134	-0.0681263	-0.0354254	0.181495	-0.287502
2	210	1	same	5	-0.506559	-0.27138	0.10388	0.633385	0.245954	0.47843	0.342713	0.251991
2	210	1	same	7	-0.137501	-0.0935068	0.101736	0.280104	0.212286	0.352861	-0.207827	0.11924
2	210	1	same	9	-0.165337	0.295421	-0.0300116	0.292945	0.417667	1.09712	-0.0425328	-0.251468
2	210	1	same	3	-0.281886	-0.012745	0.225401	0.260372	0.259669	0.319326	0.301072	0.34022
2	210	1	same	5	-0.207874	-0.202818	-0.110649	0.745281	0.531571	-0.640538	-0.0845129	-0.527036
2	210	1	same	7	0.13203	0.299795	-0.150347	-0.484892	-0.458667	-0.333502	0.572269	-0.343178
2	210	1	same	9	-0.114607	-0.356703	-0.0565918	-0.183092	0.118695	-0.304721	0.104091	-0.220355
2	210	1	same	3	-0.157882	-0.349184	-0.203589	0.517822	-0.201156	0.110658	0.23671	0.302159
2	210	1	same	5	-0.0964661	0.0894912	0.174286	0.402474	-0.0920403	0.584886	-0.0562436	0.395774
2	210	1	same	7	-0.060343	0.0829701	-0.036463	0.0127847	-0.0765675	0.156454	-0.19948	0.344067
2	210	1	same	9	0.0758346	-0.144372	0.314388	0.73099	0.199566	0.940249	0.162113	0.254189
2	210	1	different	3	-0.144442	-0.401102	0.234206	0.564853	0.244626	0.21624	0.21764	0.503507
2	210	1	different	5	-0.0996109	-0.436345	0.0480729	0.501354	0.36104	0.304619	-0.054793	0.639635
2	210	1	different	7	-0.079893	0.590462	0.206989	0.10003	0.330357	0.249197	-0.107996	0.66609
2	210	1	different	9	0.0222935	0.0503838	-0.0790579	0.844896	0.22015	0.392156	-0.489121	-0.164699
2	210	1	different	3	-0.283649	0.291732	0.265565	0.376933	0.440458	0.622857	0.224443	0.581133
2	210	1	different	5	-0.501783	-0.294586	-0.0638971	0.280542	0.226559	-0.222189	-0.0485584	0.329445
2	210	1	different	7	-0.412172	0.178361	0.272154	0.373619	0.288888	0.137272	-0.074244	0.0819394
2	210	1	different	9	0.0649817	-0.310041	-0.139227	-0.0334983	0.0598231	-0.246102	-0.153262	0.147568
2	210	1	different	3	-0.15598	0.255153	0.224392	0.384317	0.0983673	0.55781	0.183652	0.647253
2	210	1	different	5	-0.0647769	-0.235455	0.24047	0.700945	0.185169	0.382959	0.0539223	0.293757
2	210	1	different	7	-0.610906	-0.386284	0.278271	0.555675	-0.0200753	-0.352414	0.338389	0.502651
2	210	1	different	9	0.0517056	0.269996	0.117813	0.748524	0.755093	0.601928	0.073723	-0.417263
2	210	2	same	3	0.0362949	-0.0560304	0.270199	0.44687	0.314866	0.360553	-0.166231	0.206649
2	210	2	same	5	-0.3166	-0.256139	0.505791	0.424661	0.329542	0.448273	-0.207635	0.465137
2	210	2	same	7	0.204563	0.147664	0.411619	0.698631	0.0702613	0.629921	0.0950256	0.350642
2	210	2	same	9	-0.743661	-0.304423	-0.231889	0.671477	0.227761	0.399641	-0.0689636	-0.175059
2	210	2	same	3	-0.0576939	-0.427633	-0.111488	0.160881	-0.113351	0.41895	-0.0971311	-0.180945
2	210	2	same	5	-0.258898	-0.585775	-0.0239896	-0.532838	-0.122878	1.13484	0.219483	-0.397542
2	210	2	same	7	-0.152744	0.692958	-0.0175937	0.322832	0.112567	-0.195566	-0.0940304	-0.239538
2	210	2	same	9	-0.0558811	-0.267708	0.284116	0.513297	-0.118266	0.146598	-0.322755	0.338231
2	210	2	same	3	-0.104174	-0.314528	0.14809	0.665864	0.505081	0.685485	0.327072	0.409251
2	210	2	same	5	-0.13021	0.0898399	-0.0732691	0.171114	-0.0450288	-0.374849	-0.238057	0.16148
2	210	2	same	7	-0.403375	-0.51214	0.278932	0.853356	0.58518	0.484416	-0.0547648	-0.210932
2	210	2	same	9	-0.122291	0.185584	0.0733267	0.249645	0.497913	0.130244	-0.158389	0.135105
2	210	2	different	3	0.0613908	-0.107001	0.383188	0.251831	0.112593	-0.577643	0.462254	0.706959
2	210	2	different	5	-0.078594	-0.245409	0.171581	0.28498	0.460633	-0.319627	0.158276	-0.266417
2	210	2	different	7	-0.425106	-0.303718	0.137368	0.62348	0.724553	0.427094	-0.319159	0.166884
2	210	2	different	9	-0.0631713	0.289185	0.154308	0.413862	0.142337	0.242641	-0.513545	0.0202188
2	210	2	different	3	0.239375	-0.169604	-0.0132643	0.636657	0.3925	0.507864	0.385851	-0.337449
2	210	2	different	5	-0.0908677	-0.469105	-0.19696	0.176624	-0.0885234	0.817729	0.143218	-0.472153
2	210	2	different	7	-0.641475	-0.180124	0.43312	-0.0362088	0.379519	0.0932843	0.0656916	-0.0535932
2	210	2	different	9	-0.0344714	1.08247	-0.0182375	0.581318	0.159704	-0.0637025	0.259445	0.24252
2	210	2	different	3	0.212261	0.393448	0.350126	0.415496	0.35089	0.634153	0.419829	0.710692
2	210	2	different	5	-0.435071	-0.21189	0.198154	0.558583	0.376033	0.29105	0.0325144	-0.11704
2	210	2	different	7	-0.384561	0.130423	-0.165152	0.228655	0.196859	0.554903	0.424329	0.432547
2	210	2	different	9	-0.207552	-0.685369	0.139474	0.35552	0.367308	0.637	-0.21044	0.631207
2	210	3	same	3	-0.0633104	-0.295371	-0.0445011	0.239565	-0.0545821	0.643893	0.2887	0.218726
2	210	3	same	5	-0.0831441	-0.918253	-0.0850926	-0.551064	-0.0831641	-0.874186	-0.381763	-0.244121
2	210	3	same	7	0.0503439	-0.520129	-0.116917	0.241012	-0.25706	0.5234	-0.131234	0.294525
2	210	3	same	9	-0.159916	-1.11645	-0.247757	0.599558	-0.0408137	0.758333	0.123698	0.519616
2	210	3	same	3	-0.0623547	-0.516105	-0.165894	0.280412	0.21128	0.691445	0.451615	-0.0923824
2	210	3	same	5	-0.162111	-0.564567	0.0861168	0.413011	0.433208	-0.143791	0.186884	0.347502
2	210	3	same	7	0.294502	-0.375919	-0.0955632	0.443075	0.411902	0.878511	0.741838	0.394821
2	210	3	same	9	-0.0831112	-0.0643693	0.1273	0.266664	0.209436	0.664569	0.183363	-0.283375
2	210	3	same	3	0.120718	0.579486	-0.031834	0.650913	0.337749	0.275575	0.103447	0.227732
2	210	3	same	5	-0.503056	-0.323912	0.429018	0.402439	0.447366	-0.486064	-0.0405598	-0.442902
2	210	3	same	7	0.364237	-0.514502	-0.126402	0.0831308	0.342495	-0.317748	0.106921	-0.338482
2	210	3	same	9	-0.35601	-0.442357	-0.180073	0.430305	0.725248	0.427242	-0.0168111	-0.255987
2	210	3	different	3	0.175551	-0.0868118	-0.431218	0.482926	0.442062	0.0404389	0.0862607	0.4192
2	210	3	different	5	0.180068	0.158575	-0.206151	0.357494	0.178305	0.19004	0.349777	-0.258594
2	210	3	different	7	-0.0424052	0.237798	0.112216	0.573796	-0.09568	0.156941	-0.0671415	0.140776
2	210	3	different	9	-0.121105	0.217703	0.172848	-0.220728	0.191261	0.186504	0.186038	-0.16181
2	210	3	different	3	0.00726948	0.134382	0.26235	0.649689	-0.096502	0.555941	1.1382	0.919317
2	210	3	different	5	-0.0246393	0.745633	0.145825	0.526972	-0.0386011	-0.262131	0.0934386	0.091999
2	210	3	different	7	0.243499	-0.466854	-0.0452513	0.329914	-0.0280614	0.166886	-0.195714	-0.123951
2	210	3	different	9	-0.427225	0.21891	-0.258891	0.42946	0.161126	-0.126125	0.108308	-0.07006
2	210	3	different	3	0.174588	-0.431904	-0.0992634	0.35944	0.471228	0.396526	0.0735323	0.400881
2	210	3	different	5	0.100818	0.355709	-0.0804742	-0.37601	0.350564	-0.103613	0.444363	0.170854
2	210	3	different	7	-0.0553218	-0.361034	0.114348	0.316942	0.369257	0.0245941	-0.243194	-0.449707
2	210	3	different	9	-0.155657	-0.117154	0.326202	0.580356	0.17328	0.120981	-0.0410152	0.213706
2	210	4	same	3	-0.158527	0.310473	0.379053	0.44162	-0.141337	-0.202943	0.446649	0.327293
2	210	4	same	5	-0.545901	-0.325695	0.274915	0.339944	-0.144775	-0.24121	-0.0684412	-0.29228
2	210	4	same	7	0.107566	-0.171037	-0.0774507	0.541427	0.459282	0.422357	0.115668	0.113937
2	210	4	same	9	-0.42614	-0.563002	0.431325	0.458268	-0.0555343	-0.172839	-0.0488332	0.180894
2	210	4	same	3	-0.0712345	-0.443709	0.295661	0.480104	0.23895	0.355765	0.27718	0.320928
2	210	4	same	5	0.321997	0.419901	0.406451	0.345866	0.172317	0.0402597	0.155512	-0.09063
2	210	4	same	7	-0.56819	-0.205171	0.0872443	0.558515	0.228988	0.176761	0.146854	0.313887
2	210	4	same	9	-0.498352	-0.206396	-0.221628	0.101263	0.312599	-0.82155	0.103671	0.224451
2	210	4	same	3	-0.18181	0.176978	0.448557	0.28204	0.584082	0.722887	-0.0155703	0.52041
2	210	4	same	5	-0.324173	0.497322	-0.0519058	0.239749	0.151347	0.35513	-0.398121	0.180624
2	210	4	same	7	0.0571497	-0.229125	0.138796	-0.306615	0.338991	0.78145	0.317903	0.206225
2	210	4	same	9	-0.309548	-0.392318	0.0766804	0.751617	-0.0464465	-0.156823	-0.162421	-0.107207
2	210	4	different	3	-0.0350183	-0.483476	0.0475829	0.702404	0.433739	0.658761	0.170464	0.143968
2	210	4	different	5	-0.0440059	0.0920072	-0.14477	0.505176	0.86615	0.43753	0.202154	-0.291385
2	210	4	different	7	-0.371916	0.140517	0.248642	0.122479	0.0430002	-0.124742	0.39081	0.403706
2	210	4	different	9	-0.0618753	-1.11366	0.265867	0.364797	0.225564	0.265466	-0.231379	0.415814
2	210	4	different	3	0.0738761	-0.107334	-0.0515934	0.707351	0.204409	0.781437	0.210094	-0.67032
2	210	4	different	5	-0.4231	-0.49244	0.363127	0.586594	0.17875	-0.128034	-0.0403211	0.756491
2	210	4	different	7	-0.257648	0.385794	-0.0379589	0.932829	-0.13775	0.754096	0.666485	0.772047
2	210	4	different	9	0.203665	0.610871	0.0993332	0.325019	0.0874155	0.22762	-0.891957	-1.45967
2	210	4	different	3	-0.299365	-0.277296	0.413188	0.388417	-0.153248	0.602863	0.503617	0.403688
2	210	4	different	5	-0.0302497	-0.241642	0.17186	0.292718	0.394464	0.273511	0.19736	0.410343
2	210	4	different	7	0.106188	-0.075245	-0.0931852	-0.242409	-0.0990348	0.179999	0.390157	0.144394
2	210	4	different	9	-0.197251	-0.336113	-0.0667301	0.344605	-0.0921362	0.204058	0.283322	-0.130493
2	211	1	same	3	0.524297	0.302814	-0.22028	-0.15235	0.340171	0.100244	-0.174628	0.355704
2	211	1	same	5	0.452711	0.271721	-0.169615	-0.330461	-0.133064	-0.249253	0.144994	0.191869
2	211	1	same	7	0.540092	-1.17636	-0.141189	0.480564	0.144441	0.244957	0.361262	0.190589
2	211	1	same	9	0.778416	0.761939	-0.111597	0.197556	0.27071	0.43775	-0.0802669	0.186677
2	211	1	same	3	0.273688	0.244288	-0.0606305	-0.426758	0.207619	-0.106365	0.217299	0.33827
2	211	1	same	5	0.471191	0.185148	0.0868307	0.472646	0.190455	0.0786588	0.0377911	-0.0962395
2	211	1	same	7	0.212044	0.0660324	0.132761	0.241188	0.101972	-0.33913	-0.365583	-0.192702
2	211	1	same	9	0.158951	-0.499441	-0.342434	0.55271	0.488168	-0.224752	-0.0595472	-0.438252
2	211	1	same	3	0.301398	0.32845	-0.0736231	-0.138994	0.0767351	0.475532	0.126666	0.0830313
2	211	1	same	5	0.391873	0.103427	-0.152101	-0.257356	0.545451	-0.344235	0.250118	0.266469
2	211	1	same	7	0.233612	0.156263	-0.196053	0.213995	0.297169	-0.21217	0.207427	0.395192
2	211	1	same	9	0.644599	0.509985	-0.337484	0.181276	0.173576	-0.383705	0.281758	0.0962311
2	211	1	different	3	0.196756	-0.240067	-0.329574	-0.168386	0.464833	0.120749	-0.331819	0.304814
2	211	1	different	5	0.31043	-0.389028	-0.098763	0.196102	0.15906	0.208967	-0.277622	-0.18536
2	211	1	different	7	0.392806	-0.358803	-0.0435221	-0.181449	0.166872	0.243358	-0.247714	-0.298876
2	211	1	different	9	0.327337	0.254322	0.167208	-0.103597	0.167674	-0.30822	-0.110314	0.108596
2	211	1	different	3	0.167232	0.291663	-0.338101	0.262282	0.338786	-0.148755	-0.0347762	0.274914
2	211	1	different	5	0.217222	0.328001	-0.102994	-0.351781	-0.0853457	-0.341201	0.27416	0.401235
2	211	1	different	7	0.29534	-0.0741366	-0.0842325	-0.403183	-0.147946	-0.0502052	-0.364437	0.197468
2	211	1	different	9	0.642314	0.22005	0.170134	-0.590293	0.244638	0.251334	-0.14466	0.0476294
2	211	1	different	3	-0.207129	-0.34277	-0.490471	-0.234901	0.304507	0.254249	-0.0401294	-0.255352
2	211	1	different	5	0.579293	0.224209	-0.143773	-0.380422	0.214585	-0.109406	0.255826	0.355025
2	211	1	different	7	-0.0674744	-0.495667	-0.350266	-0.586093	0.169795	-0.199009	0.185505	-0.133551
2	211	1	different	9	0.190935	0.316672	0.274588	-0.0803283	-0.121531	-0.116297	-0.399709	-0.642592
2	211	2	same	3	0.197898	0.542135	0.124183	0.749811	0.87799	0.195005	-0.0590612	-0.248088
2	211	2	same	5	0.257973	0.205989	0.306703	0.312119	0.142033	0.31967	-0.273326	-0.465659
2	211	2	same	7	0.328969	-0.28846	-0.0563968	0.136446	-0.142196	0.479139	0.103948	-0.172079
2	211	2	same	9	0.591757	0.962798	-0.0894783	0.44768	0.410019	-0.246836	-0.0743315	0.237414
2	211	2	same	3	-0.102375	0.72181	0.0493493	-0.986069	-0.0955997	0.418228	0.0255831	0.508109
2	211	2	same	5	0.330298	0.535957	-0.119568	-0.333925	0.189158	-0.221588	-0.0782726	-0.22494
2	211	2	same	7	0.168466	0.472583	0.406703	-0.297277	0.128706	-0.689182	0.139516	0.156801
2	211	2	same	9	-0.105275	-0.320548	0.192346	0.275839	-0.149163	-0.762786	0.161528	0.156624
2	211	2	same	3	0.123554	0.333456	0.354892	-0.193618	0.273888	0.218181	-0.0932008	0.405246
2	211	2	same	5	0.188562	0.260898	-0.169335	0.427624	-0.0201279	0.414293	-0.0214218	0.0713041
2	211	2	same	7	0.0617519	-0.149866	0.056636	0.376812	-0.156386	-0.27113	-0.0963336	0.28165
2	211	2	same	9	-0.101901	-0.30569	-0.127295	-0.218448	0.305472	-1.52914	-0.44479	0.298428
2	211	2	different	3	0.186586	-0.0313137	-0.0605656	-0.564917	0.185299	-0.163085	0.150467	0.416731
2	211	2	different	5	0.356697	0.0328338	-0.0560718	0.494321	0.323787	-1.06147	0.393149	0.41806
2	211	2	different	7	0.259722	0.265407	-0.0917825	-0.563761	-0.089326	-0.303579	-0.0769486	-0.259356
2	211	2	different	9	0.228145	0.292451	-0.0999321	0.256928	-0.131528	-0.397984	0.258943	0.808661
2	211	2	different	3	-0.192341	0.110548	-0.198905	-0.428264	0.385667	-0.307918	-0.270302	0.159803
2	211	2	different	5	0.397842	-0.226086	-0.139755	-0.656671	-0.0585337	-0.281406	-0.137985	-0.121062
2	211	2	different	7	0.323481	-0.137742	-0.0770284	-0.195145	0.224372	-0.469221	0.303085	-0.1937
2	211	2	different	9	0.250348	-0.411452	-0.401412	-0.707721	0.457538	-0.211524	-0.126739	-0.0989276
2	211	2	different	3	0.134683	0.255769	-0.362293	-0.462927	0.520319	0.368142	-0.127471	0.124208
2	211	2	different	5	0.227783	-0.0728226	-0.302414	-0.488478	-0.0473392	0.32467	-0.172851	-0.320119
2	211	2	different	7	0.504916	0.428821	0.148063	0.549803	0.445847	-0.276512	-0.0375835	0.323505
2	211	2	different	9	0.492693	0.512217	0.275892	0.323839	0.305384	-0.299293	-0.56355	-0.550923
2	211	3	same	3	0.308156	0.134879	-0.233802	-0.43048	0.0865143	0.503467	0.631318	0.643161
2	211	3	same	5	0.281182	0.142188	0.169793	-0.193912	0.343713	-0.360435	0.233357	0.0801354
2	211	3	same	7	0.222786	0.159883	0.452204	0.307217	0.318331	-0.332915	0.206363	0.157963
2	211	3	same	9	0.449956	-0.224304	-0.0708045	0.703995	0.403924	-0.24229	0.0951609	0.381823
2	211	3	same	3	0.161077	0.257703	-0.0767711	0.550082	0.476994	0.122168	-0.431208	0.278935
2	211	3	same	5	0.331965	-0.320863	-0.0995021	-0.458328	-0.0214521	-0.121228	-0.213265	0.26984
2	211	3	same	7	0.257638	-0.447209	0.316137	0.048807	0.229343	0.469585	0.359805	-0.224061
2	211	3	same	9	0.147567	-0.223525	0.112673	-0.18796	0.12908	-0.681856	0.147596	0.0984316
2	211	3	same	3	0.265932	0.325617	0.243658	-0.463878	0.45596	-0.426259	-0.0549789	0.221417
2	211	3	same	5	0.304635	0.232342	0.234978	0.334994	0.372179	-0.345632	-0.0661684	-0.295613
2	211	3	same	7	0.404765	0.269919	0.116193	0.482963	0.470199	0.0804879	-0.12118	-0.460315
2	211	3	same	9	0.331642	0.146026	0.386283	0.414742	0.143339	0.402873	0.0512097	-0.190421
2	211	3	different	3	0.413009	-0.173721	-0.119485	0.296968	0.319668	-0.385202	0.368176	0.350775
2	211	3	different	5	0.153736	-0.442891	-0.359991	0.244744	0.57383	0.118933	-0.017045	0.0946198
2	211	3	different	7	0.553614	0.349866	0.133621	0.0745333	0.128687	-0.346122	-0.128977	-0.285179
2	211	3	different	9	0.260663	0.0684671	0.179348	-0.247831	0.207795	-0.454397	-0.668441	-0.699997
2	211	3	different	3	0.0755867	-0.168058	-0.181538	0.224978	0.539141	0.263814	0.378759	0.230708
2	211	3	different	5	0.184592	0.536889	-0.219602	0.443655	0.732759	-0.183158	0.133273	0.057727
2	211	3	different	7	0.288172	0.553301	-0.0580467	0.147718	0.0927383	-0.326889	-0.181258	-0.413555
2	211	3	different	9	0.107432	-0.210432	0.314298	-0.651753	0.163081	-0.37046	-0.0702235	0.292523
2	211	3	different	3	-0.149887	0.248789	-0.182353	-0.357961	0.617822	-0.317031	-0.139288	-0.108714
2	211	3	different	5	0.306768	0.194799	-0.405626	-0.842384	0.346143	0.414828	-0.104015	0.372541
2	211	3	different	7	0.29561	-0.250598	-0.344812	-0.14593	0.118683	-0.391127	0.395809	0.23631
2	211	3	different	9	0.346226	-0.326359	0.326494	0.520539	0.36162	-0.27723	-0.0724336	0.101726
2	211	4	same	3	0.150391	0.309703	0.0962083	-0.241847	0.472514	-0.311235	0.263548	0.313323
2	211	4	same	5	0.209055	0.34477	0.212127	0.127239	0.514362	-0.301808	0.437686	0.255525
2	211	4	same	7	0.710448	0.211836	0.186563	0.26198	0.183798	-0.242528	0.195541	0.183818
2	211	4	same	9	0.116713	0.0425805	0.423793	-0.308017	0.147828	0.146116	0.286272	-0.345793
2	211	4	same	3	-0.136098	0.34535	0.0833847	-0.335495	0.407741	-0.271637	0.181509	0.166159
2	211	4	same	5	0.609404	0.308629	-0.229179	-0.0721321	0.215061	-0.0497068	-0.546884	-0.221038
2	211	4	same	7	0.344294	-0.398199	0.524064	0.27544	0.172011	0.0555	0.31226	-0.134232
2	211	4	same	9	0.119908	0.0883494	-0.153404	-0.565511	0.334176	-0.374239	0.0877078	-0.252916
2	211	4	same	3	0.053774	0.213382	0.194219	0.155833	0.277365	-0.277084	-0.0780313	0.110947
2	211	4	same	5	-0.202004	0.26504	0.148838	-0.34283	0.192253	-0.334204	0.334168	0.328297
2	211	4	same	7	0.136402	0.28222	0.52004	0.279275	-0.0627095	-0.12452	-0.475046	-0.122778
2	211	4	same	9	-0.342248	-0.458836	0.169044	-0.124481	0.144657	-0.104895	0.25309	-0.10564
2	211	4	different	3	0.170073	0.200257	-0.212486	0.670776	0.473792	-0.157746	-0.0604055	0.118309
2	211	4	different	5	0.0953996	-0.283829	-0.22509	0.209321	0.262525	-0.721332	0.398793	0.215831
2	211	4	different	7	-0.0720931	0.172753	-0.342813	0.489033	0.256707	-0.102332	-0.101626	-0.455327
2	211	4	different	9	0.0286817	0.564864	0.137512	0.245173	0.360452	-0.325072	0.323779	-0.607298
2	211	4	different	3	-0.094437	-0.248339	-0.0702544	0.385184	0.408461	-0.36634	-0.17815	-0.439611
2	211	4	different	5	-0.0722556	-0.246147	0.136364	0.758339	0.377779	-0.394191	0.153696	0.20195
2	211	4	different	7	-0.0600469	0.516969	0.15606	-0.225686	-0.246079	-0.466609	0.222659	-0.201893
2	211	4	different	9	0.074406	-0.320679	-0.126104	-0.188072	0.484762	-0.172827	-0.101157	-0.339642
2	211	4	different	3	0.00515867	-0.0967578	0.300877	0.240222	0.456721	-0.278527	0.168458	-0.302162
2	211	4	different	5	-0.0719187	-0.119509	0.248309	0.467735	0.221488	-0.275329	-0.217862	-0.234899
2	211	4	different	7	-0.0824774	0.378626	0.328546	-0.230369	0.162024	-0.358205	-0.209073	0.183036
2	211	4	different	9	0.140118	0.0221826	0.523351	0.55068	0.268609	-0.246964	0.0861462	0.286201
3	105	1	same	3	-0.106764	-0.9224	0.187788	-0.490853	-0.172258	-0.95789	0.396649	-0.815713
3	105	1	same	5	0.174386	-0.79557	0.366676	-0.599276	0.141261	-1.30821	-0.116166	-0.910814
3	105	1	same	7	-0.172959	-0.640654	0.6037	-0.419081	0.0869564	-0.90276	-0.0855763	-0.538942
3	105	1	same	9	0.127828	-0.724299	0.670859	-0.552469	0.151098	-1.27659	-0.117624	-0.575403
3	105	1	same	3	-0.277684	-0.56306	0.378764	-0.250953	0.783554	-0.746611	0.278358	0.702204
3	105	1	same	5	-0.361352	-0.666715	0.75622	-0.360445	-0.0602982	-0.898296	0.086553	-0.808231
3	105	1	same	7	0.133307	-0.741083	0.47537	-0.280417	-0.0740703	-0.845816	-0.236184	-0.550091
3	105	1	same	9	0.14872	-0.407791	0.514395	-0.899163	-0.0559688	-1.09961	0.173286	-0.84623
3	105	1	same	3	-0.150149	-0.551368	0.257473	-0.259736	0.120562	-0.105704	0.770298	0.417893
3	105	1	same	5	0.473632	-0.335131	0.272857	0.199906	-0.10153	-0.633546	0.512296	-0.229848
3	105	1	same	7	0.137934	-0.440438	0.206696	-0.395171	-0.0825378	-0.942939	-0.0769375	-0.244777
3	105	1	same	9	0.147516	-0.801794	0.227833	-0.568025	-0.0681235	-0.346965	-0.0981153	0.428122
3	105	1	different	3	-0.534922	-0.706005	0.707779	0.100643	0.316035	-0.244101	0.186922	-0.359632
3	105	1	different	5	-0.140852	-0.405308	0.440681	-0.297284	0.0459278	-0.684401	-0.151081	-0.673005
3	105	1	different	7	0.133846	-0.309834	0.406465	-0.191215	-0.116479	-0.691086	-0.0482236	-0.416243
3	105	1	different	9	-0.0729151	-0.579403	0.467053	-0.254277	-0.158987	-0.48359	0.195576	-0.403023
3	105	1	different	3	-0.5673	-0.691203	0.346769	-0.527534	0.483008	-0.442294	0.378994	-0.154496
3	105	1	different	5	0.249483	-0.401917	0.562314	-0.834101	-0.17358	-1.59612	0.26788	-0.602477
3	105	1	different	7	0.297477	0.19204	0.441053	0.0249654	-0.0459313	-0.915427	0.217693	-0.38803
3	105	1	different	9	0.106055	-0.303722	0.19406	0.268983	0.298412	-0.730117	0.196033	-0.46015
3	105	1	different	3	0.0658177	-0.581035	0.304657	-0.70563	0.0438404	-0.588301	0.0590411	-0.369825
3	105	1	different	5	0.215304	-0.691932	0.358058	0.0422998	0.628962	-0.599045	-0.0660254	-0.353538
3	105	1	different	7	0.111362	-0.388399	0.482875	0.393037	0.196212	-0.78213	-0.127652	-0.370528
3	105	1	different	9	-0.0520829	-0.469528	0.142673	-0.239288	0.418006	-0.815533	0.0679567	-0.634237
3	105	2	same	3	0.0311904	-0.765844	0.852991	0.072159	0.331773	-0.647361	0.097513	-0.311065
3	105	2	same	5	-0.0675612	-0.570868	0.587061	0.201809	0.15244	-0.734118	-0.238221	-0.481189
3	105	2	same	7	-0.232159	-0.773133	0.540946	-0.224468	0.220372	-0.781181	0.211752	-0.571907
3	105	2	same	9	-0.112635	-0.570182	0.393072	-0.400061	-0.0893156	-0.934747	-0.0384297	-0.384084
3	105	2	same	3	0.0340617	-0.587664	0.314504	-0.388692	-0.0548984	-0.322379	0.376277	-0.135964
3	105	2	same	5	-0.0487025	-0.353714	0.452884	-0.168453	0.0627732	-0.707497	0.139946	-0.432019
3	105	2	same	7	-0.241027	-0.613807	0.224644	-0.739977	0.0224605	-0.738464	0.182228	-0.519129
3	105	2	same	9	-0.168134	-0.68462	0.25671	-0.22076	-0.22488	-0.78232	-0.0482753	-0.607418
3	105	2	same	3	-0.488178	-0.689018	0.357985	-0.327866	0.198114	-0.708599	0.136614	-0.716923
3	105	2	same	5	-0.241763	-0.680029	0.439896	-0.554186	-0.117246	-1.21064	0.108291	-0.781085
3	105	2	same	7	0.377016	-0.397711	0.530081	-0.328574	-0.104159	-0.879509	-0.058179	-0.455132
3	105	2	same	9	0.223249	-0.819712	0.521857	-0.168764	-0.0293689	-0.854499	-0.0625553	-0.54704
3	105	2	different	3	-0.071406	-0.287304	0.430845	-0.219001	0.183018	-0.375901	0.0928644	-0.245304
3	105	2	different	5	0.465667	-0.424624	0.636226	0.0525315	-0.277382	-0.63482	-0.016483	-0.246109
3	105	2	different	7	0.284768	-0.193843	0.649015	-0.463489	0.211914	-0.806274	0.439681	-0.606746
3	105	2	different	9	0.180551	-0.010146	0.51997	-0.441537	0.0438208	-0.523498	0.128222	-0.327821
3	105	2	different	3	-0.380318	-0.792909	0.385411	-0.616391	-0.186174	-0.780239	0.585201	-0.228751
3	105	2	different	5	-0.0322939	0.282713	0.949172	-0.357878	0.117154	-0.847762	-0.0445971	-0.69478
3	105	2	different	7	0.111331	-0.979056	0.283153	-0.706586	-0.0518934	-0.826856	-0.0144276	-0.707725
3	105	2	different	9	-0.229607	-0.76065	0.37378	-0.312914	0.0388201	-1.15316	0.115721	-0.633974
3	105	2	different	3	-0.263595	-0.657696	0.664287	-0.741437	-0.0356673	-0.673814	0.508242	-0.207301
3	105	2	different	5	0.202947	-0.115739	0.306321	-0.486145	-0.186184	-1.11056	0.398268	-0.539231
3	105	2	different	7	-0.27632	-0.475528	0.232481	-0.351549	0.343583	-0.686272	-0.0703703	-0.906683
3	105	2	different	9	-0.20977	-0.788727	0.489363	0.395519	0.15417	-0.819627	0.403744	-0.397047
3	105	3	same	3	0.141304	-0.374991	0.619558	0.0938523	0.422193	-0.446105	0.27468	-0.173711
3	105	3	same	5	0.139235	-0.260124	0.53251	0.493082	0.871897	-0.910018	-0.0512364	-0.142585
3	105	3	same	7	-0.211705	-0.0350204	0.644316	-0.281423	0.14754	-1.11215	-0.323488	-0.450849
3	105	3	same	9	0.121541	-0.749624	0.501004	-0.916387	-0.0281567	-1.55942	-0.0927521	-0.626496
3	105	3	same	3	-0.200415	-0.754555	0.419481	-0.536645	-0.110066	-0.893706	0.140983	-0.141267
3	105	3	same	5	-0.0625805	0.422691	0.566987	0.513556	-0.118659	-0.805755	0.18897	-0.150926
3	105	3	same	7	0.177505	-0.636494	0.510091	0.274915	-0.0582425	-0.888756	0.0787998	-0.229266
3	105	3	same	9	-0.238657	-0.194396	0.263563	-0.742351	-0.111648	-0.816841	0.265432	-0.212891
3	105	3	same	3	-0.0799964	-1.14406	0.468297	-0.495696	-0.092198	-1.16822	0.24947	-0.147457
3	105	3	same	5	0.322559	-0.676921	0.486663	-0.310545	0.112029	-1.27903	0.0810785	-0.552757
3	105	3	same	7	-0.0793355	-0.86416	0.287631	-0.709328	-0.0101925	-0.883431	0.184124	-0.451607
3	105	3	same	9	-0.11899	-0.931518	0.136733	-0.670485	-0.0121374	-1.18514	0.198187	-0.536872
3	105	3	different	3	-0.348156	-0.345936	0.585807	-0.517776	0.132308	-1.0233	0.37096	-0.17656
3	105	3	different	5	0.254571	-0.374565	0.307117	-0.398246	-0.0648448	-1.37082	-0.0162548	-0.673795
3	105	3	different	7	-0.119034	-1.06066	0.558909	-0.396604	0.132642	-1.35094	-0.0663507	-0.451054
3	105	3	different	9	-0.438371	-0.76814	0.442071	-0.346641	-0.0836517	-1.42687	-0.067808	-0.539152
3	105	3	different	3	-0.317758	-0.380974	0.271211	-0.25065	0.0388832	-0.880137	0.273428	-0.269523
3	105	3	different	5	-0.121826	-0.92067	0.653836	0.517719	0.241002	-1.08502	-0.21007	-0.435378
3	105	3	different	7	-0.0378903	-0.587234	0.696342	0.115987	0.152557	-1.03339	0.0686973	-0.272722
3	105	3	different	9	0.141747	-0.974165	0.412318	-0.573374	-0.0880777	-1.18422	-0.0542782	-0.383093
3	105	3	different	3	-0.0368667	-0.45374	0.497428	-0.31336	-0.0892906	-0.497097	0.332738	-0.115287
3	105	3	different	5	-0.021766	0.356338	0.552171	0.365494	0.142757	-0.662795	0.0697299	0.240552
3	105	3	different	7	0.0370145	-0.356105	0.5635	0.248482	0.0567078	-0.68679	0.159032	-0.431965
3	105	3	different	9	0.267162	-0.270609	0.659176	0.495714	0.212302	-0.915223	0.368473	-0.240499
3	105	4	same	3	-0.089785	-0.835207	0.59382	0.302692	0.0651903	-0.620018	0.155316	0.244529
3	105	4	same	5	0.126316	-0.147927	0.651247	0.369896	0.348354	-1.0636	-0.0572617	-0.332268
3	105	4	same	7	-0.062001	-0.435504	1.0449	-0.667429	0.0798339	-1.01467	-0.0426609	0.286669
3	105	4	same	9	0.229321	-0.942154	0.532784	-0.174229	-0.0399261	-1.02247	-0.261694	-0.35227
3	105	4	same	3	0.0228908	-0.446297	0.510659	-0.701179	-0.119994	-1.20033	0.10726	-0.0870387
3	105	4	same	5	0.380324	-0.66354	0.499106	-0.692829	0.0529677	-0.916147	0.112258	-0.487535
3	105	4	same	7	0.407281	-0.154082	0.622735	-0.464695	-0.031942	-0.903655	-0.180465	-0.429964
3	105	4	same	9	0.289143	-0.490793	0.398537	-0.471037	-0.234933	-1.49802	-0.21088	-0.416069
3	105	4	same	3	0.09103	-0.762404	0.533093	-0.562559	-0.0446938	-1.00978	0.072805	-0.2109
3	105	4	same	5	-0.0576124	-0.559078	0.541597	-0.158663	0.23293	-1.15315	-0.195475	-0.232788
3	105	4	same	7	-0.300737	-0.345218	0.326062	-0.350135	-0.0313178	-0.976571	-0.0631261	0.220301
[truncated: 877 more rows]

## Sheet: Followers
Experiment	pair num	block	condition	round	1-Line	1-Corner	2-Line	2-Corner	3-Line	3-Corner	4-Line	4-Corner
1	301	1	same	3	0.083827	-1.1328	0.850837	1.14711	0.710124	-0.337581	-0.322844	-1.87423
1	301	1	same	5	0.486238	0.633109	1.06558	1.1866	0.428932	-0.432792	-0.195037	-1.76586
1	301	1	same	7	0.289776	0.774053	0.810694	1.52122	0.323413	0.112256	-0.475834	-1.72751
1	301	1	same	9	0.457322	1.07467	0.454302	1.37912	0.480282	-0.545916	0.153497	-2.17377
1	301	1	same	3	-0.0958217	-0.919691	0.562724	0.790878	0.64172	0.221953	-0.219272	-1.8698
1	301	1	same	5	0.665578	1.02105	0.715078	0.85229	0.307051	0.0751423	-0.405686	-2.10508
1	301	1	same	7	0.389183	0.583164	0.426837	0.876484	0.303473	-0.564362	-0.169934	-1.9852
1	301	1	same	9	-0.0164272	1.10382	0.820852	0.558509	0.0916523	-1.49555	-0.691805	-1.94708
1	301	1	same	3	0.383258	0.349399	0.499771	0.607543	0.458954	-0.497183	-0.114303	-1.7884
1	301	1	same	5	0.450394	0.591452	0.474161	1.02966	0.346548	-0.573442	0.00940867	-1.79408
1	301	1	same	7	0.362109	0.452499	0.378617	0.85175	0.763425	0.731704	-0.340012	-2.41927
1	301	1	same	9	0.426883	-0.465716	0.567944	0.569272	0.801638	-0.235969	0.169793	-2.00279
1	301	1	different	3	0.206314	0.231428	0.646925	1.04142	0.362098	-0.683977	-0.34475	-1.76242
1	301	1	different	5	0.393128	-0.57157	0.741509	1.38306	0.746365	0.585585	-0.295092	-1.68729
1	301	1	different	7	-0.198066	0.362122	-0.154835	0.966664	0.246787	-0.377835	-0.0395232	-2.09933
1	301	1	different	9	0.258082	-0.247772	0.605798	1.34555	0.671397	-0.340763	-0.254194	-2.11993
1	301	1	different	3	-0.119723	-0.84957	0.147068	0.745665	0.0335345	-0.433095	-0.28075	-1.64242
1	301	1	different	5	-0.0947431	-0.637749	0.283826	0.417324	-0.0831201	-0.32893	-0.479408	-1.78335
1	301	1	different	7	0.155299	-0.740268	-0.165908	0.617361	-0.115959	0.106719	-0.588294	-1.7392
1	301	1	different	9	-0.0814365	-0.479529	0.166188	1.57384	0.0776301	0.54405	-0.129363	-1.0198
1	301	1	different	3	0.350122	0.638272	0.0855591	0.880574	0.203861	0.281338	-0.891093	-1.71085
1	301	1	different	5	-0.165237	-0.594887	0.519571	0.767381	-0.0743321	-0.0962931	-0.591885	-1.37294
1	301	1	different	7	0.131561	-0.82726	-0.177214	0.726604	0.208054	0.753963	-0.0789334	-1.28281
1	301	1	different	9	-0.0676284	-1.04999	0.53338	1.13658	0.119091	0.53549	-0.265753	-1.50611
1	301	2	same	3	-0.234543	-0.568758	0.250067	1.20962	-0.0897891	-0.588978	-0.389431	-1.57344
1	301	2	same	5	0.304025	0.504884	-0.31721	0.648731	-0.13739	-0.253087	-0.344695	-1.40132
1	301	2	same	7	0.434733	0.513557	-0.3963	-0.385462	-0.446021	-0.788701	-0.378283	-1.3572
1	301	2	same	9	0.231521	0.778221	-0.136836	0.507984	-0.376916	-0.48794	-0.565041	-1.86631
1	301	2	same	3	0.0057488	0.880687	0.141977	1.46316	0.216176	0.203347	0.151981	-1.29857
1	301	2	same	5	0.384634	0.480029	-0.259463	0.753322	-0.39661	-0.628491	-0.283764	-1.89767
1	301	2	same	7	-0.256634	1.37143	-0.100609	1.28752	-0.499848	1.07057	-0.132504	-1.32391
1	301	2	same	9	-0.550427	1.35906	-0.144061	1.08484	-0.193659	0.165664	-0.568884	-1.56557
1	301	2	same	3	0.343777	0.825651	-0.0097582	1.32108	-0.2485	0.792847	-0.447806	-1.59122
1	301	2	same	5	0.17351	0.835244	-0.128145	0.559715	-0.38714	1.06604	-0.222471	-1.28093
1	301	2	same	7	-0.387137	-1.00685	0.236511	0.821523	-0.206871	-1.1229	-0.114045	-1.77458
1	301	2	same	9	-0.30226	1.37149	-0.139539	2.10263	-0.145106	-1.04493	-1.31613	-2.50388
1	301	2	different	3	0.179516	-1.12378	0.631378	0.910153	0.512073	-0.429082	0.550018	-1.77239
1	301	2	different	5	-0.100623	-1.49688	0.818039	0.86809	0.517065	-0.439002	-0.143813	-1.70494
1	301	2	different	7	-0.144458	-0.233771	0.634267	0.680961	0.224634	-0.577548	-0.664432	-2.03868
1	301	2	different	9	-0.306285	-0.189141	1.07092	0.987735	0.392145	-0.326729	0.552635	-1.80321
1	301	2	different	3	0.128143	-0.716854	0.964089	1.46474	0.405363	0.369857	-0.897467	-1.64282
1	301	2	different	5	-0.472395	-2.05466	1.24181	0.841664	0.547632	-0.334384	-0.294613	-1.98231
1	301	2	different	7	-0.117417	-1.95487	0.739558	1.09576	0.51703	-0.25445	-0.505765	-2.0873
1	301	2	different	9	-0.0160613	-0.341384	0.80712	1.71846	0.769333	0.344214	-0.177678	-1.58177
1	301	2	different	3	0.129697	-0.737456	0.667687	0.679633	0.170371	0.182687	-0.365915	-1.80071
1	301	2	different	5	0.483051	-0.761403	0.536927	0.669224	0.445485	0.198299	-0.115768	-1.50432
1	301	2	different	7	-0.300073	-1.43916	0.541078	0.72826	0.462267	-0.201144	-0.620634	-1.89664
1	301	2	different	9	0.247866	-1.00231	0.419069	1.19092	0.694753	-1.04027	-0.300061	-1.64421
1	301	3	same	3	0.26113	0.0680959	1.08164	1.56952	0.681758	-0.334663	-0.461573	-2.17441
1	301	3	same	5	-0.0398225	0.448967	0.686957	1.49623	0.679781	0.544278	-0.720466	-2.70677
1	301	3	same	7	-0.288631	0.684441	0.843765	1.20151	0.42533	0.214799	-0.233868	-2.25234
1	301	3	same	9	-0.0499034	0.367932	0.659559	1.13465	0.615227	-0.0932084	-0.594166	-2.34331
1	301	3	same	3	-0.225445	0.845578	0.41558	1.21193	1.02889	0.285062	0.317542	-1.74816
1	301	3	same	5	0.258262	-0.374007	0.231939	0.443858	1.01961	0.836373	-0.254766	-1.97853
1	301	3	same	7	0.652903	0.730621	1.1159	0.74921	-0.174851	-0.763786	-0.293861	-2.19122
1	301	3	same	9	0.17887	0.739233	0.717791	0.785347	0.64569	0.543743	-0.223366	-2.00668
1	301	3	same	3	-0.167368	-0.823146	0.238938	1.13692	0.478528	-0.332945	-0.10264	-1.84118
1	301	3	same	5	0.309239	0.613066	-0.0992745	0.803279	0.296306	0.663305	-0.442198	-1.92953
1	301	3	same	7	-0.0414018	-0.844879	0.161421	0.700964	-0.0978534	-0.108095	-0.321116	-2.22825
1	301	3	same	9	0.478755	0.149016	0.251946	0.864242	0.342454	0.487715	-0.810816	-1.86072
1	301	3	different	3	-0.0883095	-0.918284	0.389391	0.552576	-0.025775	-1.06992	-0.0680327	-1.7731
1	301	3	different	5	-0.1622	-2.01925	0.464175	0.4251	0.284782	-0.607952	-0.374973	-1.5579
1	301	3	different	7	-0.114111	-2.41215	0.0865419	-0.347738	0.636212	-0.474316	-0.417355	-1.97478
1	301	3	different	9	-0.186816	-1.82706	0.596349	1.10388	0.705062	0.271187	-0.300283	-1.96747
1	301	3	different	3	0.278842	-0.982356	0.315097	-0.423177	0.487239	-0.364739	-0.339291	-2.05382
1	301	3	different	5	0.309818	-1.1873	0.667097	0.965557	0.381887	-0.324079	-0.173494	-1.8999
1	301	3	different	7	0.358591	-1.29518	0.988687	0.780159	0.227062	-0.32401	-0.582267	-1.90412
1	301	3	different	9	0.0946181	1.08302	0.105044	0.503578	0.473264	-0.537533	-0.233586	-1.9597
1	301	3	different	3	-0.272235	-1.95351	0.499109	1.03431	0.641924	-0.371076	-0.0649866	-2.13336
1	301	3	different	5	0.227621	-1.31976	0.859438	1.3852	0.695212	-0.605937	-0.143252	-1.68816
1	301	3	different	7	0.0765607	-1.40282	0.456163	0.79221	0.993478	0.886465	0.0921394	-2.00053
1	301	3	different	9	0.156859	-0.313665	-0.0437186	0.44229	0.649679	-0.440814	-0.0952575	-1.66353
1	301	4	same	3	-0.238893	-0.759851	0.145065	1.12889	-0.170956	-0.500774	-0.431144	-2.43888
1	301	4	same	5	-0.140546	0.650773	-0.104821	1.07093	0.326964	0.434702	-0.655218	-1.93756
1	301	4	same	7	-0.117148	0.589419	-0.201401	1.40826	-0.144922	0.965239	-0.643083	-1.91719
1	301	4	same	9	-0.194619	1.18381	-0.298462	0.90708	-0.285291	0.0490337	-1.44813	-2.10228
1	301	4	same	3	0.226069	1.25269	0.74605	1.36586	0.673201	-0.320289	-0.406217	-2.10613
1	301	4	same	5	0.146421	-0.934065	0.244516	1.07698	0.404931	0.108487	-0.228198	-2.09674
1	301	4	same	7	0.189516	0.997151	-0.0819314	1.40849	0.400723	0.286437	-0.641045	-1.90053
1	301	4	same	9	-0.297302	-0.75218	-0.340917	-0.231719	-0.328688	-0.377353	-0.243128	-2.03604
1	301	4	same	3	-0.377714	-1.2031	0.300968	1.03601	-0.0279671	0.0468338	-0.633784	-2.13102
1	301	4	same	5	0.293476	-0.558982	-0.132642	0.770988	-0.132864	-0.319287	-0.54197	-1.76428
1	301	4	same	7	-0.0999136	0.980694	0.111905	0.67933	-0.308949	-0.1767	-0.865658	-1.71134
1	301	4	same	9	-0.14759	0.76705	0.131121	0.479474	-0.132686	0.296116	-1.00451	-1.64264
1	301	4	different	3	0.423821	-0.937658	1.11752	1.01107	0.715341	-0.411072	-0.0925888	-1.95762
1	301	4	different	5	0.0864841	-1.23257	0.50771	0.950761	0.807912	-0.405744	0.286872	-1.80562
1	301	4	different	7	0.163191	-0.928707	0.878405	0.644584	0.216121	-0.720315	-0.1952	-1.7501
1	301	4	different	9	-0.414965	0.712851	1.01449	0.730896	0.541033	-0.460855	0.0383532	-1.86497
1	301	4	different	3	-0.140386	-0.986462	1.71996	0.870807	0.552175	-0.642359	-0.138354	-2.01991
1	301	4	different	5	-0.159345	-1.07544	0.417037	0.887967	0.435093	-0.264774	-0.313435	-2.12448
1	301	4	different	7	0.300904	-1.21541	0.407074	0.645645	0.473668	-0.431502	-0.47584	-1.83946
1	301	4	different	9	-0.385324	-1.16174	0.497334	1.1271	0.92085	0.101781	-0.365993	-1.78874
1	301	4	different	3	0.323435	-1.65418	0.820821	0.959978	0.530735	-0.145457	-0.43391	-2.15019
1	301	4	different	5	-0.103835	-0.862248	0.632018	0.909268	-0.0393599	-0.31319	-0.488199	-1.90629
1	301	4	different	7	-0.287896	-1.35657	0.165131	-1.42574	0.480412	-0.297842	-0.261763	-1.69757
1	301	4	different	9	-0.00917263	-1.21057	0.456814	-0.489748	-0.104454	0.0930399	0.200422	-2.07487
1	302	1	same	3	0.544926	0.617244	-0.8552	-0.534676	-0.252164	-0.633143	-0.29244	0.77184
1	302	1	same	5	0.79386	0.824706	-0.693103	-0.562825	-0.11843	-0.613691	-0.0739859	0.685101
1	302	1	same	7	0.545638	0.845483	-0.822308	-0.2669	-0.379278	-0.834212	-0.557886	0.73897
1	302	1	same	9	0.283686	0.624147	-0.246506	-0.0679995	-0.170455	-0.811858	-0.528174	0.699088
1	302	1	same	3	0.490208	0.359708	-0.703994	-0.817622	-0.459931	-0.73473	-0.4755	0.477512
1	302	1	same	5	0.336973	0.369842	-0.477155	-0.386365	-0.161697	0.679086	-0.264069	0.57707
1	302	1	same	7	0.0524023	0.459753	-0.909615	-0.357227	-0.0615403	-0.747794	-0.531973	0.742361
1	302	1	same	9	0.237279	0.945841	-0.54422	-0.178459	-0.136334	-0.914869	-0.288061	0.919393
1	302	1	same	3	-0.188472	0.490662	-0.728124	-0.375103	-0.555622	-0.781004	-0.290133	0.760009
1	302	1	same	5	0.310076	0.453752	-0.784814	-0.429083	-0.32078	-0.828117	-0.478609	0.777702
1	302	1	same	7	0.257984	0.707352	-0.522783	-0.371469	0.137036	-0.479649	-0.705935	0.848225
1	302	1	same	9	-0.087696	0.78092	-0.161473	-0.569986	-0.185565	-0.711708	-0.952321	1.02244
1	302	1	different	3	0.0229009	0.676419	-0.374631	-0.669936	-0.19923	-0.378968	-0.145862	0.530977
1	302	1	different	5	0.0835205	0.764608	-0.273106	-0.45084	-0.154971	-0.783723	-0.249794	0.914359
1	302	1	different	7	0.457317	0.779451	-0.30743	-0.286834	-0.0982837	-0.468755	-0.250691	0.784262
1	302	1	different	9	-0.0334946	0.660957	-0.647198	-0.744821	-0.0414307	-0.794152	-0.0319446	0.600992
1	302	1	different	3	-0.150718	0.437194	-0.552286	0.470061	-0.0820664	-0.713622	-0.202989	0.623139
1	302	1	different	5	0.257899	0.448454	-0.359851	-0.600583	-0.100473	-0.86141	-0.109686	0.692212
1	302	1	different	7	0.205903	0.33331	0.161092	-0.353635	-0.176073	-0.419852	-0.0617912	0.897873
1	302	1	different	9	0.353049	0.607357	-0.0961019	-0.321762	-0.0465139	-0.372951	-0.420927	0.921484
1	302	1	different	3	0.431505	0.594939	-0.683096	0.662131	-0.202091	-0.610766	0.280041	1.10663
1	302	1	different	5	0.0944042	0.699761	-0.514939	-0.671562	0.160561	-0.721967	-0.121805	0.464487
1	302	1	different	7	0.233495	0.528855	-0.819507	-0.466237	-0.106678	-0.667444	0.0736291	0.972373
1	302	1	different	9	0.0363226	0.182246	-0.443654	-0.597951	-0.386602	-0.558525	-0.151439	-0.600088
1	302	2	same	3	-0.182005	0.491114	-0.632753	-0.491352	-0.177002	-0.234577	-0.298209	0.366005
1	302	2	same	5	0.0833919	0.385567	-0.437437	0.25598	-0.14827	-0.548862	-0.275132	0.52105
1	302	2	same	7	0.23503	0.626478	-0.670158	-0.248244	-0.197197	0.834529	-0.339835	0.762174
1	302	2	same	9	0.351728	0.728683	-0.354625	-0.226238	-0.173718	-0.623117	-0.342977	0.195146
1	302	2	same	3	-0.201947	0.424604	-0.385437	-0.207102	0.0567868	-0.572685	-0.499139	0.191142
1	302	2	same	5	-0.0968449	0.717983	-0.548317	0.192071	0.344209	-0.238286	-0.261423	0.540673
1	302	2	same	7	0.174629	0.387332	-0.492186	-0.561957	0.143918	0.432976	-0.507699	0.468704
1	302	2	same	9	-0.0360599	0.650298	-0.763807	0.733058	-0.0655278	-0.210718	-0.462908	0.322248
1	302	2	same	3	-0.199264	0.366438	-0.379003	-0.334732	-0.28361	-0.759464	-0.304779	0.481468
1	302	2	same	5	0.317281	0.318238	-0.610404	-0.51238	-0.437954	-0.666914	-0.620028	0.368674
1	302	2	same	7	-0.0530786	0.7793	-0.627614	-0.500387	-0.134039	-0.650274	-0.564406	0.56692
1	302	2	same	9	-0.143778	0.795151	-0.479677	0.0980459	-0.105915	-0.217546	-0.375954	0.66503
1	302	2	different	3	0.106862	0.474578	-0.451878	-0.650296	-0.1647	-0.476683	-0.108516	0.458395
1	302	2	different	5	0.252154	0.306891	-0.299622	0.247901	0.225564	-0.129382	-0.248454	0.687442
1	302	2	different	7	0.225537	0.673821	-0.613628	-0.235028	-0.127014	0.111332	-0.165523	0.678911
1	302	2	different	9	0.157556	0.762169	-0.627941	-0.532903	-0.103685	-0.797849	-0.126701	0.563765
1	302	3	same	3	0.301594	0.726335	-0.244209	-0.370413	-0.28145	-0.506057	-0.619517	0.30859
1	302	3	same	5	0.155944	0.720069	-0.672719	-0.615192	-0.378323	-0.360742	-0.6206	0.547118
1	302	3	same	7	-0.177549	0.448964	-0.393139	-0.275985	-0.308239	-0.570416	-0.736007	0.287786
1	302	3	same	9	0.243384	0.732613	-0.174722	-0.0303127	-0.0747294	-0.0638685	-0.909036	0.682631
1	302	3	same	3	-0.0206229	0.499879	0.0415323	0.238089	-0.185728	-0.638218	-0.321498	0.384261
1	302	3	same	5	0.0482538	0.650668	-0.225825	-0.276381	0.085653	-0.388854	-0.537972	-0.322535
1	302	3	same	7	0.199824	0.816794	-0.35949	-0.61323	0.151072	-0.512589	-0.869399	-0.552308
1	302	3	same	9	-0.110662	0.286748	-0.501678	-0.484454	0.330709	-0.27922	-0.638481	-0.463891
1	302	3	same	3	-0.113277	0.767013	-0.036334	-0.176764	-0.0945894	-0.485549	-0.560647	0.402823
1	302	3	same	5	0.0750489	0.4475	-0.396766	-0.474243	0.405142	-0.31558	-0.33133	0.350242
1	302	3	same	7	-0.0562621	0.650522	-0.204189	-0.32881	-0.0209238	-0.327451	-0.397622	0.431268
1	302	3	same	9	0.0697435	0.44157	-0.580923	-0.475818	-0.0664529	-0.65924	-0.349144	-0.685837
1	302	3	different	3	0.0917304	0.86766	-0.303666	0.36747	-0.164108	-0.229053	0.206999	0.668885
1	302	3	different	5	-0.0805108	0.749283	-0.509559	-0.346661	-0.0974942	-0.392935	-0.124877	0.996389
1	302	3	different	7	0.2859	0.955832	-0.528065	-0.369543	0.130658	-0.416327	-0.481131	0.628278
1	302	3	different	9	0.419118	0.694264	-0.319801	0.242737	-0.147034	-1.13236	-0.200641	-0.230957
1	302	3	different	3	0.0422267	0.37911	-0.331013	-0.406989	-0.125501	-0.186546	-0.0157231	0.285637
1	302	3	different	5	0.0685128	0.462472	-0.263554	0.441859	0.437518	-0.364319	-0.342896	0.471861
1	302	3	different	7	0.188673	0.66242	-0.25366	0.606644	0.242853	-0.466044	-0.409365	0.396883
1	302	3	different	9	0.115228	0.367443	-0.383179	-0.227959	0.340707	-0.278109	-0.307179	0.575328
1	302	4	same	3	-0.129275	0.338379	-0.520303	0.51675	-0.199434	-0.545546	-0.504381	0.435287
1	302	4	same	5	-0.141591	0.767173	-0.142273	0.315623	-0.189678	-0.266293	-0.577752	0.934939
1	302	4	same	7	0.0253886	0.765274	-0.297316	0.689057	-0.318259	-0.952453	-0.706591	-0.594782
1	302	4	same	9	-0.101603	0.45294	-0.44069	-0.178184	-0.0674289	-0.381804	-0.457183	0.913973
1	302	4	same	3	0.104445	0.661116	-0.271963	-0.283837	0.440206	-0.314029	-0.685878	0.0651304
1	302	4	same	5	0.0207662	0.412591	-0.199324	-0.712258	-0.190774	-0.0827665	-0.824044	-0.322878
1	302	4	same	7	-0.350969	0.552519	-0.781713	-0.478702	-0.307686	-0.34443	-0.62358	1.01622
1	302	4	same	9	-0.327228	0.676281	-0.599783	-0.443486	-0.183151	-0.71047	-0.618768	0.84948
1	302	4	same	3	-0.0818635	0.729632	-0.179154	-0.115312	-0.142737	-0.511483	-0.329215	0.631261
1	302	4	same	5	-0.174675	0.809073	-0.210288	0.351678	-0.290976	-0.507295	-0.539481	0.789513
1	302	4	same	7	-0.169182	0.649564	-0.31748	0.100979	-0.432552	-0.745545	-0.383777	-0.464762
1	302	4	same	9	0.291221	1.7262	-0.0310893	0.28934	-0.203355	-0.625699	-0.532245	-0.707941
1	302	4	different	3	0.337734	0.454723	-0.329739	-0.239398	-0.117553	-0.63281	-0.103569	0.281456
1	302	4	different	5	0.203976	0.255292	-0.70031	-0.562759	-0.223406	-0.442709	-0.0783178	0.591743
1	302	4	different	7	0.258165	0.37972	-0.223125	-0.518747	-0.0684056	-0.428532	-0.0292705	0.379425
1	302	4	different	9	0.220837	0.594258	-0.456758	-0.48985	0.255065	-0.729237	-0.36024	-0.541757
1	302	4	different	3	0.446667	0.441473	-0.310547	-0.306983	-0.0246613	-0.61932	0.191458	-0.445712
1	302	4	different	5	-0.0880544	0.706954	-0.126672	-0.361434	-0.0661831	-0.420268	-0.422368	-0.581119
1	302	4	different	7	0.239615	0.299219	-0.249607	-0.288793	-0.0966883	-0.944251	-0.257893	-0.404221
1	302	4	different	9	-0.108202	0.250144	-0.370221	-0.226672	0.126428	-0.780391	-0.235173	0.496033
1	302	4	different	3	0.144327	0.813473	-0.274352	-0.429848	0.0961862	-0.528398	-0.125488	0.224917
1	302	4	different	5	0.153999	0.341423	-0.49663	-0.388785	-0.107889	-0.456174	-0.0492878	0.235628
1	302	4	different	7	-0.0994555	0.644167	-0.277623	-0.471636	0.118803	-0.639918	-0.0786894	0.533036
1	302	4	different	9	0.280366	-0.348359	-0.245533	-0.226218	0.307335	-0.332421	0.105798	-0.425026
1	303	1	same	3	-0.321122	-0.099165	0.344884	1.26034	-0.245749	-0.508276	-0.251804	0.606901
1	303	1	same	5	-0.57163	-0.841614	0.0791214	0.896008	-0.160349	-0.368499	-0.217436	0.334172
1	303	1	same	7	0.11447	0.617203	0.560286	0.810394	-0.735958	-0.291225	-0.267015	0.522123
1	303	1	same	9	-0.144281	-0.816342	0.382413	0.530739	0.116821	0.250458	-0.652818	-0.259547
1	303	1	same	3	-0.133305	0.312237	0.179081	1.11666	-0.0664116	0.380823	-0.0721856	0.8094
1	303	1	same	5	-0.083307	0.232682	0.227673	0.861576	-0.439652	-0.585404	-0.190384	0.202169
1	303	1	same	7	0.251023	0.509512	0.138598	1.18365	-0.453897	-0.162924	-0.660422	0.592816
1	303	1	same	9	-0.124925	0.587033	0.20196	1.42798	-0.182537	0.533171	-0.596559	-0.14023
1	303	1	same	3	0.144572	-0.442212	-0.0891091	0.613187	-0.125508	-0.623906	-0.549091	0.24081
1	303	1	same	5	0.298298	0.411778	-0.174167	-0.535129	0.173271	-0.220683	-0.428243	0.425191
1	303	1	same	7	0.144637	0.362541	-0.0731556	-0.388696	0.160541	-0.434582	-0.787775	0.162843
1	303	1	same	9	0.156496	0.385781	0.0982031	0.811378	0.0557071	0.396106	-0.86403	0.262874
1	303	1	different	3	0.0613829	0.0791051	-0.0744219	-0.342483	-0.224512	0.1253	0.0931998	0.33462
1	303	1	different	5	0.322094	0.324396	0.0302518	-0.444372	-0.101353	-0.243931	-0.0435784	0.161537
1	303	1	different	7	0.298035	-0.185683	-0.162699	-0.891141	0.102172	-0.403617	0.216751	0.412783
1	303	1	different	9	0.139393	0.257438	0.158237	0.982295	0.130612	-0.314549	-0.0896386	0.194529
1	303	1	different	3	0.21287	0.258731	0.182087	-1.12524	-0.704318	-0.374158	-0.265281	-0.594807
1	303	1	different	5	0.34329	0.466268	0.155953	-1.00569	-0.0812229	-0.548872	-0.0968496	-0.54331
1	303	1	different	7	0.463072	0.235042	0.253117	-0.488176	0.0329582	-0.901349	-0.60216	-0.568671
1	303	1	different	9	0.568301	0.281236	0.0757385	-0.531339	0.0517111	-0.551443	-0.302982	0.489055
1	303	1	different	3	0.144316	-0.53777	0.122218	0.776899	-0.128488	-0.210615	-0.178412	-0.22081
1	303	1	different	5	0.43647	0.110237	-0.393303	-0.535984	-0.0406871	0.751721	-0.246807	0.370045
1	303	1	different	7	-0.230997	0.489847	-0.104053	-0.703394	-0.102049	-0.519202	-0.198233	0.733158
1	303	1	different	9	0.348259	0.320405	0.493801	0.800069	-0.47632	-0.304693	0.0295823	0.597058
1	303	2	same	3	-0.0807669	0.102346	-0.0858465	1.34208	-0.263235	-0.19919	-0.292621	0.589987
1	303	2	same	5	0.107825	0.249582	0.0601382	0.726221	-0.458058	-0.136423	-0.0280444	0.184369
1	303	2	same	7	-0.0284639	0.492555	0.332772	1.40026	-0.244768	-0.324251	-0.495014	0.471563
1	303	2	same	9	0.120571	0.101787	-0.209488	-0.673222	-0.254219	0.287717	-0.355026	0.300864
1	303	2	same	3	-0.164116	0.470536	0.762137	0.771528	-0.245423	-0.263501	0.0750738	-0.633499
1	303	2	same	5	0.159301	0.387957	0.492103	1.0394	-0.219476	-0.59864	-0.386947	0.190543
1	303	2	same	7	-0.354072	-0.414541	0.677703	1.1903	-0.368336	-0.59487	-0.661255	-0.0498549
1	303	2	same	9	-0.31508	0.553281	0.670111	1.17154	0.172506	-0.768862	-0.533409	0.642463
1	303	2	same	3	0.344749	0.667359	-0.102967	0.574513	-0.078147	-0.616293	-0.883145	-0.288989
1	303	2	same	5	-0.24049	-0.266157	0.595636	0.940328	0.0346764	-0.314808	-0.394573	-0.195452
1	303	2	same	7	-0.367729	-0.329084	-0.0958973	0.756381	-0.165178	-0.714292	-0.906731	0.805768
1	303	2	same	9	-0.192038	0.55804	-0.256557	1.26569	-0.188234	-1.18663	-0.721224	0.740821
1	303	2	different	3	0.333739	0.247396	-0.238142	0.0994648	-0.446715	0.21086	-0.135698	-0.272409
1	303	2	different	5	0.0658033	0.448899	-0.654046	-0.463063	-0.0862903	-0.135099	-0.12585	-0.376165
1	303	2	different	7	-0.275165	0.167526	-0.839159	-1.07668	-0.262986	-0.767303	-0.585233	0.167119
1	303	2	different	9	-0.0209771	0.460852	-0.0839189	-0.693219	0.192206	0.443693	-0.929803	0.878441
1	303	2	different	3	0.138794	0.508155	-0.2195	-0.765188	-0.366697	-0.577707	-0.282893	-0.498515
1	303	2	different	5	0.0310238	0.332896	-0.0793818	0.251331	-0.157978	-0.583073	0.155419	0.418039
1	303	2	different	7	0.684495	0.32005	-0.137123	-0.75691	-0.646481	-0.35508	-0.632817	-0.583828
1	303	2	different	9	-0.071743	0.318907	-0.316853	1.24646	-0.0468081	0.206113	-0.282455	0.398991
1	303	2	different	3	0.524202	0.601094	-0.315136	0.992937	0.0698512	-0.235911	0.295513	1.17254
1	303	2	different	5	0.253722	0.560806	-0.101347	1.18267	0.184869	-0.347348	-0.350385	0.974688
1	303	2	different	7	0.0798917	0.853295	-0.414658	0.597702	-0.439205	-0.325895	-0.427512	0.576492
1	303	2	different	9	-0.0893736	0.714956	-0.450537	0.693494	-0.252219	-1.26879	-0.266453	1.13433
1	303	3	same	3	-0.364579	-0.390591	0.173863	0.992623	-0.0607352	-0.347733	-0.331675	0.5087
1	303	3	same	5	-0.195616	0.189984	0.684276	1.16591	-0.460938	-0.787918	-0.853094	0.978752
1	303	3	same	7	0.0446365	-0.383315	-0.323721	0.292678	-0.864772	-0.996585	-0.916586	-0.622535
1	303	3	same	9	-0.162782	-0.367842	-0.210611	-0.410834	-0.763103	-1.01424	-0.634818	0.386408
1	303	3	same	3	0.159156	0.418299	-0.207177	0.510404	-0.104931	-0.750513	-0.163947	0.249663
1	303	3	same	5	-0.0853292	0.311121	0.0336327	0.722725	-0.284924	-0.78158	-0.220512	0.451185
1	303	3	same	7	-0.127453	0.236261	-0.0850692	1.15194	-0.537263	-0.534428	-0.667693	0.524215
1	303	3	same	9	0.555653	0.514982	-0.23068	0.989992	-0.145847	-0.474258	-0.576866	0.463656
1	303	3	same	3	-0.460052	0.730161	-0.441517	1.23479	0.036456	-0.306121	-0.595998	0.469984
1	303	3	same	5	-0.266485	0.0952487	-0.0571476	0.687463	-0.399183	-0.813998	-0.373559	-0.200939
1	303	3	same	7	-0.324437	0.444596	-0.345064	0.583768	-0.643793	-0.466087	-0.349292	0.271541
1	303	3	same	9	-1.1314	-0.9039	-1.43827	0.463721	-0.637375	-1.09053	-0.406852	-0.151239
1	303	3	different	3	0.712746	-0.463346	-0.0691882	-0.67504	-0.12398	-0.649979	-0.0627953	-0.499758
1	303	3	different	5	0.610985	-0.37583	-0.0822929	-1.25382	-0.215231	-0.141399	-0.161783	0.477896
1	303	3	different	7	0.451457	0.440307	-0.0514584	-0.899046	-0.146937	-1.1858	0.281745	0.174496
1	303	3	different	9	0.0645533	-0.266568	-0.314968	-0.345902	-0.601209	-0.323394	0.197053	0.0337824
1	303	3	different	3	0.360563	0.602189	0.613585	0.986996	0.102874	-0.671788	0.0953184	-0.353737
1	303	3	different	5	0.465057	0.497028	0.215491	1.16646	-0.344528	0.33411	-0.461293	-0.499189
1	303	3	different	7	0.178086	0.666584	0.682405	0.349045	0.217764	-1.00734	-0.272429	-0.632558
1	303	3	different	9	0.909679	0.782738	0.400706	0.776196	-0.428674	-0.315701	-0.19055	-0.574998
1	303	3	different	3	0.322014	-0.254989	-0.165783	0.8134	-0.0381828	-0.499525	-0.399917	-0.976179
1	303	3	different	5	0.164935	-0.285397	-0.0647509	0.657011	0.0635642	-0.856587	-0.381751	-0.228866
1	303	3	different	7	0.333523	0.313448	0.0993059	-0.534497	-0.0303374	-0.805874	0.0800668	0.34714
1	303	3	different	9	0.133379	0.433089	0.11115	-0.856773	0.315824	-1.09451	-0.176352	-0.492778
1	303	4	same	3	-0.11594	0.222561	0.122362	1.22996	-0.183383	-0.650107	-0.187444	0.409261
1	303	4	same	5	0.0410424	0.369234	0.255822	0.876669	0.0474252	0.498873	-0.1295	0.355609
1	303	4	same	7	0.239474	0.377985	-0.21784	0.629901	-0.528259	-0.489059	-0.120439	0.572169
1	303	4	same	9	0.390524	0.369764	-0.42415	0.183487	-0.573152	-0.490485	-0.245431	0.619599
1	303	4	same	3	-0.159286	-0.417362	0.554704	0.971606	-0.347084	-0.226347	-0.0622617	-0.176827
1	303	4	same	5	0.500318	0.337397	0.351778	1.02486	-0.582463	-0.555056	-0.170239	0.43424
1	303	4	same	7	0.475937	0.420785	-0.0105312	-0.470972	-0.978809	-1.13712	-0.387645	0.453478
1	303	4	same	9	0.163776	0.369103	-0.0454508	-0.249915	-1.12599	-0.353569	-0.200362	0.143051
1	303	4	same	3	-0.772694	1.30237	-0.0236951	0.832525	0.106414	-0.627535	-0.492895	0.502488
1	303	4	same	5	0.272986	0.219466	0.634147	0.773702	-0.384064	-0.965905	-0.949998	-0.653184
1	303	4	same	7	0.172071	0.738663	0.158476	-0.746019	-0.416946	-0.62516	-0.871915	-0.378143
1	303	4	same	9	-0.167679	0.272357	0.432458	-0.345067	-0.40861	-0.674285	-0.571299	-0.424258
1	303	4	different	3	0.307364	0.523387	0.185558	0.464502	0.163422	0.602803	-0.183577	-0.355505
1	303	4	different	5	0.233411	0.127162	0.468356	1.03288	-0.0310658	-0.801244	-0.0971235	-0.122554
1	303	4	different	7	0.104711	-0.363054	0.20907	0.565449	0.281531	-0.996728	-0.348272	-0.434641
1	303	4	different	9	0.173027	0.491218	-0.106804	-0.55022	0.040394	-0.692034	-0.289984	0.142644
1	303	4	different	3	-0.0561729	-0.431155	-0.0108619	-0.392712	0.177642	-0.219965	-0.230502	0.327467
1	303	4	different	5	-0.0284756	0.440778	-0.220838	-1.09166	-0.158968	-0.672908	-0.297894	-0.0638976
1	303	4	different	7	-0.516027	-0.395689	-0.513409	0.457637	0.316513	0.214764	-0.509216	0.172717
1	303	4	different	9	-0.429822	0.589083	-0.125685	0.953437	0.0911085	-0.293082	0.132459	-0.148011
1	303	4	different	3	-0.0310071	0.638064	-0.286942	0.226153	0.40628	0.282913	-0.160895	0.169908
1	303	4	different	5	-0.136376	0.555897	-0.462863	-1.2873	-0.406177	0.266759	-0.0238805	0.646764
1	303	4	different	7	0.627849	0.439098	-0.223154	0.552092	-0.12746	0.53935	-0.347247	0.201857
1	303	4	different	9	0.12858	0.330945	0.249892	-0.915901	-0.224088	-0.214952	-0.126282	0.840933
1	304	1	same	3	0.263418	-0.522232	0.251141	0.847143	0.605775	0.788374	0.219509	-0.686548
1	304	1	same	5	0.221459	-0.280863	0.0695632	1.08452	0.316175	0.237627	-0.452602	0.673802
1	304	1	same	7	0.305002	-0.420627	-0.470414	0.671379	0.163287	0.676549	0.577225	0.5723
1	304	1	same	9	0.101182	-0.712884	-0.149556	0.81205	0.453481	0.228926	0.23961	0.281983
1	304	1	same	3	0.263407	-0.223471	0.519491	0.579894	0.0498202	0.461002	-0.141318	0.628872
1	304	1	same	5	-0.205742	-0.53043	-0.151807	1.18846	0.176247	0.153305	0.242447	0.584683
1	304	1	same	7	-0.238034	-0.700055	-0.1509	0.654746	0.682301	0.467649	-0.390845	0.503219
1	304	1	same	9	-0.215556	-0.0629274	0.158918	0.961603	0.73186	0.5517	-0.144571	-0.44602
1	304	1	same	3	0.260992	-0.780165	-0.151872	0.691158	0.339696	0.256568	-0.0571433	0.101791
1	304	1	same	5	-0.18834	-0.468597	-0.118451	0.563929	0.956375	0.265798	-0.453585	-0.63357
1	304	1	same	7	-0.288825	-0.579129	0.187642	1.02491	0.561932	-0.588838	-0.166539	0.515384
1	304	1	same	9	-0.257759	0.239668	0.19011	1.00154	0.634591	-0.422452	-0.150094	0.826552
1	304	1	different	3	0.111249	-0.415253	-0.338543	0.842909	0.433792	0.580104	0.413085	0.360398
1	304	1	different	5	0.280032	-0.579293	0.246248	0.621835	-0.0964584	-0.431107	-0.223723	0.434581
1	304	1	different	7	0.118245	-0.133751	0.101249	0.464351	0.541385	-0.194144	0.227283	0.437764
1	304	1	different	9	0.1391	0.332946	-0.0369019	0.43111	0.626496	0.26108	-0.0723095	0.0678075
1	304	1	different	3	0.339775	-0.240946	-0.10609	1.3094	0.266084	0.414226	-0.172985	-0.350283
1	304	1	different	5	0.371828	-0.135073	-0.307158	0.853709	0.156181	0.612718	0.159769	-0.352549
1	304	1	different	7	-0.109018	-0.360856	-0.143937	1.13242	-0.128843	0.506832	-0.573606	-0.836643
1	304	1	different	9	0.133264	-0.298719	-0.113386	0.483158	0.309843	0.104979	-0.266647	-0.70679
1	304	1	different	3	0.349224	0.271531	-0.242576	0.853027	0.353329	0.42116	-0.147133	0.248624
1	304	1	different	5	0.189129	0.408191	0.0805319	0.635388	-0.128233	0.691103	-0.0124434	0.141463
1	304	1	different	7	0.172595	0.0419587	-0.0166881	1.16889	-0.129337	0.571147	0.120196	0.164297
1	304	1	different	9	-0.309933	0.345909	0.193285	0.553926	0.269279	0.546262	-0.41223	-0.166658
1	304	2	same	3	0.399104	-0.533598	0.549139	0.919854	0.184042	0.337271	0.323271	-0.192563
1	304	2	same	5	0.519386	-0.310825	-0.17704	1.59996	0.405242	-0.0893414	0.402885	0.412792
1	304	2	same	7	-0.191752	-0.496589	-0.109203	0.635994	0.40604	0.329356	-0.410312	-0.67396
1	304	2	same	9	-1.32314	-1.36214	-0.131407	0.578244	0.255932	0.469356	-0.351314	0.758223
1	304	2	same	3	-0.172462	-0.734029	0.365723	0.761095	0.307622	0.124062	-0.0442188	0.806418
1	304	2	same	5	-0.498711	-0.658152	0.265415	0.469623	0.390903	0.511603	-0.111403	0.366231
1	304	2	same	7	-0.525405	-0.697449	-0.712535	1.18109	0.815964	0.782582	-0.0721469	-0.294689
1	304	2	same	9	0.326348	0.808874	-0.389567	1.18776	0.527648	0.520788	0.228753	0.770568
1	304	2	same	3	-0.242969	-0.958479	-0.0223301	1.33616	0.597102	0.775998	-0.195652	0.382695
1	304	2	same	5	-0.172928	-0.719451	-0.364677	0.581088	0.743185	0.383667	-0.601717	-0.359242
1	304	2	same	7	0.123674	-0.453358	-0.224822	0.665375	0.459113	0.583499	0.494254	-0.299193
1	304	2	same	9	0.162172	0.193964	0.276638	0.5288	1.42966	0.414937	-0.334959	-0.615061
1	304	2	different	3	0.456308	-0.490188	-0.402904	-1.6138	0.807113	-0.307649	0.242664	0.828441
1	304	2	different	5	-0.146977	-0.765803	-0.0698035	0.923534	0.417454	-0.0837903	-0.435021	-0.726504
1	304	2	different	7	-0.379722	-0.692942	-0.0837451	0.602484	0.887704	0.599994	-0.0903721	1.18587
1	304	2	different	9	-0.144005	-0.824074	-0.0924667	1.2126	-0.0541911	0.645553	-0.201909	-0.157132
1	304	2	different	3	-0.158326	0.14657	0.518949	1.57243	0.168419	0.707628	0.39302	0.860859
1	304	2	different	5	-0.185787	-0.2033	0.301033	0.348126	0.771858	0.256459	-0.123739	-0.374837
1	304	2	different	7	-0.166581	-0.268528	0.220324	0.571507	0.705408	-0.459117	0.1254	0.469694
1	304	2	different	9	0.11037	-0.115178	0.571154	0.875738	0.537095	0.394822	0.221341	0.438671
1	304	2	different	3	0.496353	-0.153856	0.349603	1.17505	1.13358	0.611722	-0.119677	1.02768
1	304	2	different	5	-0.114097	0.392763	-0.163914	1.09591	0.789913	0.204373	-0.114682	-0.639315
1	304	2	different	7	0.0912796	0.0760433	0.34409	0.383781	0.2567	0.536652	0.513519	0.694193
1	304	2	different	9	-0.545211	-0.309599	-0.670389	0.797681	0.853286	0.582081	-0.296396	-0.313964
1	304	3	same	3	0.178916	-0.623624	0.255077	0.686109	1.13065	0.827719	-0.567105	-1.00138
1	304	3	same	5	0.162891	-0.553725	-0.283261	0.585946	1.1885	0.941958	-0.245127	0.65714
1	304	3	same	7	0.50736	0.461223	-0.115589	0.279607	0.720363	0.286569	0.234623	0.0938425
1	304	3	same	9	-0.115186	0.0948137	-0.085644	1.01173	0.542821	0.539667	-0.263769	-0.561292
1	304	3	same	3	0.161488	-0.994895	0.898427	0.660991	0.455151	-0.395664	-0.787108	-0.187713
1	304	3	same	5	-0.218923	-0.450918	-0.715318	0.386119	0.774266	0.727317	-0.201545	0.189426
1	304	3	same	7	0.414185	0.369458	0.231871	1.23386	0.649915	0.212702	-0.230725	0.303629
1	304	3	same	9	-0.243922	-0.192795	-0.15287	0.865185	0.587862	0.252943	-0.158438	-0.423612
1	304	3	same	3	0.481405	0.853724	-0.0982251	0.549275	-0.10917	-0.341889	-0.801551	-1.09851
1	304	3	same	5	0.330418	-0.579054	0.173597	0.707031	0.768225	0.699777	-0.150216	0.493369
1	304	3	same	7	-0.311581	0.476287	0.145049	0.581901	0.633848	-0.651784	-0.149533	-0.343106
1	304	3	same	9	-0.257088	-0.584624	-0.44531	0.812836	0.596818	0.47778	-0.151338	-0.749968
1	304	3	different	3	0.567318	-0.104199	-0.438032	-1.09794	0.564893	0.338986	0.187285	-0.95439
1	304	3	different	5	0.23489	-0.183685	0.760146	0.703098	0.562158	0.31242	-0.190146	-0.418314
1	304	3	different	7	0.350419	-0.50447	0.280745	0.615945	0.674	0.306104	-0.118767	-0.624764
1	304	3	different	9	0.452924	-0.456763	0.527746	1.63253	0.90407	0.304468	-0.53104	-0.360927
1	304	3	different	3	0.153155	-0.680769	0.242379	0.627016	1.13961	0.279651	-0.337482	-0.993325
1	304	3	different	5	0.291084	0.473862	0.253119	0.258321	0.951181	0.483136	0.31821	-0.820067
1	304	3	different	7	0.162225	-0.206264	-0.104759	1.13881	0.52689	0.658484	-0.0664494	-0.169734
1	304	3	different	9	0.11416	0.1234	-0.0208563	0.916113	0.514892	0.544165	-0.132131	-0.590796
1	304	3	different	3	0.174993	0.0764603	0.483272	1.19123	0.23072	0.525888	-0.066779	-0.688872
1	304	3	different	5	0.194045	0.308867	-0.584113	1.54014	0.53611	0.636111	-0.24067	-0.312859
1	304	3	different	7	-0.32522	-0.17532	-0.183696	0.779034	0.381466	0.380953	-0.288679	0.659247
1	304	3	different	9	0.136897	0.443465	-0.0919294	0.745786	0.507233	0.249609	-0.334838	-0.365426
1	304	4	same	3	0.353634	0.618918	-0.559523	0.65755	0.429866	-0.442455	-0.0746973	0.103696
1	304	4	same	5	0.387945	-0.468322	-0.26477	0.602947	1.07157	-0.120016	-0.296335	-0.454439
1	304	4	same	7	0.213578	0.442374	0.999862	1.15595	0.225443	0.159814	0.152621	0.215094
1	304	4	same	9	0.140923	-0.441652	0.274624	0.38436	0.928751	0.849597	-0.161854	0.240854
1	304	4	same	3	-0.0463952	-0.738374	0.294753	0.97324	-0.0837821	-0.158058	-1.14727	-0.750639
1	304	4	same	5	-0.172637	-0.493074	-0.827067	1.37345	0.521292	-0.106547	-0.425056	-0.330089
1	304	4	same	7	0.157641	-0.107364	-0.135978	1.24221	0.255809	0.42203	-0.891673	-0.774552
1	304	4	same	9	-0.0819926	-0.46985	-0.244959	0.550025	0.967532	0.499895	-0.385076	1.47909
1	304	4	same	3	0.298526	-0.376179	-0.329269	0.433508	0.427682	0.629574	0.413992	0.293093
1	304	4	same	5	0.578967	0.327637	0.594252	0.98879	0.559688	-0.156472	-0.170743	-1.03175
1	304	4	same	7	-0.317418	-0.278315	-0.0549036	1.04147	0.693964	0.402932	-0.0472006	-0.260736
1	304	4	same	9	0.16516	-0.499196	0.295776	0.579842	0.66874	0.11065	-0.198544	-0.42634
1	304	4	different	3	0.159907	-0.507387	-0.028856	1.16031	0.483245	-0.899422	-0.580241	-1.24733
1	304	4	different	5	0.430806	-1.26933	-0.129254	0.301372	0.275656	0.207274	-0.268978	-0.579974
1	304	4	different	7	-0.0694588	-0.84325	0.473846	1.1442	0.843999	-0.295938	-0.233516	-0.603342
1	304	4	different	9	-0.0467132	-1.75503	0.426346	0.631266	0.328931	0.592623	0.0638559	-0.706515
1	304	4	different	3	-0.465154	-0.868278	-0.156535	0.527478	0.501189	0.0836547	-0.0685571	-0.547438
1	304	4	different	5	-0.208583	-0.774621	0.101351	0.625782	0.190567	-0.374273	-0.128231	-0.642598
1	304	4	different	7	0.226566	-1.22871	-0.0459064	1.02325	0.151674	-0.376556	-0.0475619	-0.666602
1	304	4	different	9	0.0394734	-0.823442	0.0340155	-0.213071	0.681325	0.503641	-0.142848	-0.513889
1	304	4	different	3	-0.0741117	-0.457311	-0.0380449	0.610837	0.658643	0.331209	-0.036069	-0.221806
1	304	4	different	5	0.115785	-0.154601	-0.0930081	1.03996	0.976418	0.222861	0.285073	-0.487334
1	304	4	different	7	-0.103676	-0.734916	-0.0528742	0.653609	0.717027	0.337255	-0.0606964	-0.74043
1	304	4	different	9	-0.171541	-0.388693	-0.0767877	0.0664651	0.799151	0.569079	-0.0912182	-0.326061
1	305	1	same	3	0.416844	0.330404	-0.304904	-0.541173	0.461885	0.743436	-0.135455	-0.696311
1	305	1	same	5	-0.108102	0.160666	-0.305893	0.11033	-0.231002	-0.201977	0.0769544	0.863317
1	305	1	same	7	0.0604379	0.137152	0.211986	-0.400833	0.351872	-0.387358	-0.538875	0.557941
1	305	1	same	9	0.0820966	-0.150925	0.186741	0.184578	0.131889	0.402726	-0.638721	-0.926305
1	305	1	same	3	0.473819	-0.254588	-0.174817	0.699322	-0.190416	0.503108	-0.168399	0.277766
1	305	1	same	5	0.215037	0.655442	-0.0129362	0.583672	0.183214	-0.342679	-0.54041	-0.686164
1	305	1	same	7	-0.631724	0.783499	-0.116789	0.654067	0.34305	-0.272964	-0.342108	-1.46227
1	305	1	same	9	0.705765	0.821855	-0.141918	-0.0906757	-0.108948	0.293732	-0.0915309	-0.31397
1	305	1	same	3	0.181661	0.422938	0.110643	0.182177	0.474277	-0.954103	-0.555132	0.0502493
1	305	1	same	5	-0.39199	-0.145706	-0.70406	0.185647	-0.146814	-0.652496	-0.50413	0.406392
1	305	1	same	7	-0.187195	0.394686	-0.572595	-0.580542	0.086522	-0.975375	-0.00937496	-0.598154
1	305	1	same	9	0.143143	0.294398	-0.098165	-0.762763	0.779633	-0.955608	-0.237493	-0.947645
1	305	1	different	3	-0.171614	0.313942	-0.441733	-0.61111	-0.47086	-0.301221	-0.141163	0.867664
1	305	1	different	5	0.242221	0.420745	-0.168448	0.285233	0.588218	-0.433161	-0.17612	0.44159
1	305	1	different	7	1.06239	-0.664242	-0.294753	0.290828	0.672885	0.732047	-0.326112	0.682681
1	305	1	different	9	0.982544	1.0663	-0.209421	0.399128	0.202603	-0.671963	-0.162222	0.616195
1	305	1	different	3	1.06872	-0.541776	-0.109494	0.618814	0.806528	-2.41706	0.290011	0.552651
1	305	1	different	5	-0.138567	-0.518378	0.286228	0.81033	0.485641	0.616272	-0.347544	1.02344
1	305	1	different	7	0.697376	0.589267	-0.125264	0.647633	0.36975	-0.365178	0.160087	0.303867
1	305	1	different	9	1.02217	0.178558	0.220164	0.731104	0.597867	0.177718	-0.171177	-0.343745
1	305	1	different	3	0.575092	-0.427358	-0.138121	0.704945	0.504505	-0.536378	-0.541834	-0.593963
1	305	1	different	5	0.554022	-0.00699549	0.333913	0.657311	0.489919	-0.73646	-0.149873	-0.674825
1	305	1	different	7	0.570198	-0.420238	0.0256608	1.29467	0.298295	0.568375	-0.473453	-0.998824
1	305	1	different	9	0.211097	0.0966526	-0.168039	0.0676961	0.160334	0.535402	-0.64779	1.37083
1	305	2	same	3	-0.43645	-0.208912	-0.651916	-0.60648	-0.136902	-0.735311	-0.118231	0.36842
1	305	2	same	5	0.351304	-0.428709	-0.22842	-0.536234	-0.0313242	0.706753	-0.0907062	-0.479501
1	305	2	same	7	0.129157	0.612708	-0.351322	-0.550692	0.105312	0.338727	-0.691454	-0.726707
1	305	2	same	9	-0.465052	0.762447	-0.631006	0.323589	-0.198392	0.0765827	-0.323258	-0.368121
1	305	2	same	3	0.0603358	-0.867869	-0.457138	0.941268	0.914921	-1.5542	-0.833164	-0.179315
1	305	2	same	5	-0.220324	0.632146	-0.556583	0.125943	-0.194505	-0.735144	-0.634939	-0.16414
1	305	2	same	7	0.169825	-0.281895	0.505128	0.741356	-0.2343	-0.925092	-1.00071	-0.467677
1	305	2	same	9	-0.218085	-0.374296	-0.514154	0.886826	-0.512323	-1.28108	-0.564641	-0.404357
1	305	2	same	3	0.569882	0.419876	-0.292297	0.838816	0.389535	0.42539	-0.699294	0.408125
1	305	2	same	5	-0.671593	-0.477771	-0.946472	0.203192	-0.291652	-0.924975	-0.589542	-0.150649
1	305	2	same	7	0.0672688	-0.610333	-1.28454	-0.428211	-0.924771	-1.01683	-0.0978084	0.796111
1	305	2	same	9	0.175575	-2.32354	-0.385768	-1.16941	-1.76504	-1.32933	-0.225095	-0.898693
1	305	2	different	3	0.595144	-0.4019	-0.168241	-1.00178	0.609701	-0.945136	0.745379	0.713127
1	305	2	different	5	0.322268	-0.643773	0.110316	-0.647021	0.545913	0.265586	0.346015	-0.617251
1	305	2	different	7	0.420334	-0.72896	0.620412	0.619441	-0.0651777	-0.675039	0.136764	0.301904
1	305	2	different	9	0.52357	0.459211	-0.112219	0.486463	0.401924	-0.267672	-0.104085	-0.600257
1	305	2	different	3	0.562321	-0.22832	0.0463885	-1.35809	0.292348	-0.81739	0.318689	-0.512504
1	305	2	different	5	0.601827	-0.824953	0.456789	0.566236	0.332086	-0.812286	0.494858	-0.51656
1	305	2	different	7	0.243	-0.840839	0.220341	-0.574686	-0.0493279	-0.317857	-0.191734	-0.201044
1	305	2	different	9	-0.315804	-1.01976	-0.549008	-0.405398	-0.113305	-0.858408	-0.062622	-0.555059
1	305	2	different	3	0.639072	-0.621296	0.0541614	-1.29933	-0.13016	-0.617819	0.0900559	0.455256
1	305	2	different	5	0.35536	-0.454164	-0.025801	0.486363	-0.350763	-0.628654	1.24326	0.519825
1	305	2	different	7	0.140453	-0.78618	-0.207547	-0.675779	0.508205	-1.0093	-0.147658	-1.33825
1	305	2	different	9	-0.249005	-0.71019	-0.081477	0.973063	0.136018	-0.994377	-0.273585	0.302505
1	305	3	same	3	0.194349	0.148249	0.399436	-0.638992	0.160584	-0.392797	-0.128134	-0.154318
1	305	3	same	5	0.0851252	-0.0323819	0.523716	0.212922	0.239291	-0.584038	-0.914267	-1.09304
1	305	3	same	7	0.444253	0.495519	-0.226558	0.575831	-0.388695	-1.26261	-1.09908	-0.548253
1	305	3	same	9	-0.183084	-1.12241	0.0944203	0.4457	0.0580563	-0.263219	-0.244721	-1.66128
1	305	3	same	3	-0.0959442	-0.545052	0.0811899	0.296391	-0.166889	0.128456	0.490937	-0.703048
1	305	3	same	5	-0.188411	-0.707106	0.129297	0.348581	-0.514477	-0.917336	-0.339936	-1.21074
1	305	3	same	7	-0.277121	-1.13619	-0.292291	-0.372065	-0.441773	-0.592228	-0.402924	-1.14868
1	305	3	same	9	-0.269764	-1.13898	-0.273617	-0.22995	0.267631	-0.783754	-0.719062	-0.690035
1	305	3	same	3	0.249624	0.908445	-0.411218	-0.766125	0.29489	-0.725989	0.439972	-0.234369
1	305	3	same	5	-0.408026	-0.864517	-0.506784	-0.855797	-0.315132	-0.992984	-0.455418	0.185043
1	305	3	same	7	-0.345381	-0.468182	-0.286457	-0.492874	-0.448567	-0.557612	-0.341944	-0.699872
1	305	3	same	9	-0.429445	0.460596	-0.430141	-1.13067	0.0222947	-0.537581	-0.418186	-0.273953
1	305	3	different	3	0.576644	-0.479021	-0.154085	-1.0902	0.589684	-1.06909	-0.231608	-0.675332
1	305	3	different	5	0.201317	-0.642193	-0.275716	-1.0845	-0.195909	-0.784989	-0.0310522	-0.511445
1	305	3	different	7	0.38569	-0.665603	-0.0272958	-0.327046	-0.187773	-0.641695	-0.144445	-0.249242
1	305	3	different	9	0.139709	-0.930648	-0.165444	-0.635805	0.287639	-0.646158	-0.24841	-1.63385
1	305	3	different	3	0.741584	-0.402787	-0.213803	-0.975354	0.391074	-2.05931	-0.338833	-0.5365
1	305	3	different	5	0.300322	-0.775317	-0.193515	0.867782	0.409726	-0.807865	0.079049	-1.74819
1	305	3	different	7	-0.0418424	-0.403161	-0.0784048	-1.11657	0.359578	0.711002	-0.0998459	-0.613653
1	305	3	different	9	-0.287289	-1.20445	-0.260555	-0.336675	0.757209	-1.78445	-0.0842799	-0.246279
1	305	3	different	3	0.827512	-1.49827	0.260572	-1.59983	0.278665	-0.620855	-0.270015	0.157178
1	305	3	different	5	0.780757	-0.242525	-0.0388578	-0.923072	0.0661924	0.247513	-0.19607	0.537813
1	305	3	different	7	0.313081	-0.128555	-0.152394	-0.899265	-0.0923334	-0.235874	0.553827	0.342947
1	305	3	different	9	0.297302	-0.9176	-0.592081	-0.394449	0.33758	-0.344801	-0.270327	0.563865
1	305	4	same	3	0.508829	-0.673217	-0.431026	0.378163	-0.492289	-0.381297	-0.0414263	-0.332841
1	305	4	same	5	-0.341525	-0.80129	-0.293319	-0.494122	-0.398147	-0.108628	-0.207223	-0.649421
1	305	4	same	7	-0.199008	0.810781	-0.70275	-0.501427	-0.710601	-0.794993	-0.896771	-1.11513
1	305	4	same	9	-0.419749	-1.06628	-0.598869	-0.261331	-1.02918	-1.93104	-0.843201	-1.21381
1	305	4	same	3	-0.946036	-1.56359	-0.836765	-0.225277	-0.549548	-0.551681	-0.511266	0.111914
1	305	4	same	5	-0.0252141	-0.985883	-0.783045	-0.927354	0.42417	-0.536906	-0.402549	-0.71148
1	305	4	same	7	-0.210513	-0.378615	-0.768344	-0.545395	0.223317	-0.517098	-0.245024	-0.589217
1	305	4	same	9	-0.246413	-0.827951	-0.418263	-0.128651	-0.299631	0.397709	-0.295681	0.31511
1	305	4	same	3	0.0426059	-0.233993	-0.747344	-0.54167	0.609892	0.238515	-0.226165	-0.214616
1	305	4	same	5	-0.214281	-0.571374	-0.106035	-0.184298	-0.344057	-0.363033	-0.0394113	-0.7219
1	305	4	same	7	-0.297659	-0.563362	-0.580069	-0.182652	0.187139	0.4096	-0.5422	0.570401
1	305	4	same	9	-0.420163	-1.5713	-0.791706	-0.701463	-0.271766	-0.649487	-0.56507	0.422486
1	305	4	different	3	-0.0451615	-1.16395	-0.214408	-0.78165	-0.123875	-0.412491	0.0759542	-0.323846
1	305	4	different	5	0.499663	-0.401762	-0.279101	0.48868	-0.309321	-0.211532	-0.071556	0.332165
1	305	4	different	7	-0.1348	-0.75947	-0.520551	-0.216828	0.420339	-0.476745	-0.347542	0.609138
1	305	4	different	9	0.443537	-0.853043	-0.253344	0.870409	-0.582113	-0.976756	-0.847559	-1.80984
1	305	4	different	3	-0.316567	-0.532138	-0.0731039	-1.08943	-0.179917	-0.936178	0.328389	0.208764
1	305	4	different	5	0.569877	-0.385386	0.185078	1.18605	-0.548416	-0.568217	-0.399063	0.668818
1	305	4	different	7	0.48664	-0.194927	-0.249169	-0.510729	0.176725	0.401552	0.314631	-0.747631
1	305	4	different	9	0.628357	-0.230406	-0.566438	0.920848	-0.269791	-0.354173	-0.175686	0.38141
1	305	4	different	3	-0.510164	-0.480584	-0.759897	0.561396	-0.428686	-0.622437	0.302228	0.138749
1	305	4	different	5	0.45564	-1.06166	-0.476485	-0.510457	-0.0436072	-0.502633	-0.322936	-0.354636
1	305	4	different	7	0.153149	-0.939675	-0.415584	0.0288772	0.786979	1.00995	0.234665	0.442842
1	305	4	different	9	0.455399	0.875007	-0.921232	1.78713	0.228534	-0.267424	-0.253349	-0.526282
1	306	1	same	3	-0.459497	0.846183	-0.0365728	0.286946	0.471646	0.275042	-0.743679	-0.501019
1	306	1	same	5	0.410687	0.668933	0.250335	0.231502	-0.0694925	0.230689	-0.666995	-0.522434
1	306	1	same	7	0.0925641	0.962562	-0.0751924	0.480239	0.597482	0.449453	-0.539646	0.584374
1	306	1	same	9	-0.163858	0.80222	-0.10632	0.802719	0.843246	0.464802	-0.252414	0.776979
1	306	1	same	3	0.131422	0.687053	0.220311	0.31094	-0.0179769	-0.390344	-0.553063	0.519529
1	306	1	same	5	0.511229	0.846375	-0.0958419	0.265083	0.189352	0.0586633	-0.211635	0.88208
1	306	1	same	7	-0.0675851	0.872456	0.573864	0.272648	0.400468	0.261247	-0.0622311	0.210933
1	306	1	same	9	0.11765	0.7138	0.548278	0.16482	0.21131	0.164996	-0.558994	0.661759
1	306	1	same	3	0.199208	0.77982	-0.120641	0.339231	0.11299	0.574169	-0.331971	0.46741
1	306	1	same	5	-0.236106	0.583628	0.435996	0.701053	0.434294	-0.0978233	-0.224103	0.621005
1	306	1	same	7	0.119325	0.669354	0.421203	0.696417	-0.0351537	-0.571405	-0.33917	0.802055
1	306	1	same	9	-0.136321	0.743101	0.0931621	0.577632	-0.12417	0.4471	-0.265091	0.43617
1	306	1	different	3	-0.332889	-0.520877	0.403038	-0.648919	-0.0296636	-0.209579	-0.102329	-0.678935
1	306	1	different	5	-0.263516	0.436775	0.578883	-0.484427	0.269941	-0.530746	-0.0975832	-0.460281
1	306	1	different	7	0.166395	-0.100239	0.240019	-0.262596	0.160639	-0.923303	-0.363051	-0.612484
1	306	1	different	9	0.289318	-0.117564	0.389306	0.0438579	0.0414874	-0.634461	0.0892535	-0.816438
1	306	1	different	3	-0.0822418	0.167228	0.415017	-0.176844	-0.0829848	-0.277779	-0.395556	0.534587
1	306	1	different	5	0.314981	0.789359	0.275104	-0.114282	0.190881	-0.517093	-0.034724	0.86493
1	306	1	different	7	0.182794	-0.660781	0.31767	-0.300525	0.517299	-0.405513	0.302927	0.828937
1	306	1	different	9	-0.0876096	0.443341	0.384271	-0.0755384	0.137567	-0.143667	-0.0819822	1.15117
1	306	2	same	3	0.264857	0.677043	0.332899	0.465321	-0.328106	-0.488453	-0.478828	0.970727
1	306	2	same	5	0.177365	0.857685	-0.283367	0.305891	-0.0761929	0.77822	-0.282906	1.13031
1	306	2	same	7	-0.294977	0.954173	-0.140309	1.16896	0.361684	0.371305	-0.219774	1.06577
1	306	2	same	9	-0.0499249	1.21517	0.272757	0.659182	-0.0855614	-0.272051	-0.126928	-0.244049
1	306	2	same	3	0.107894	1.07332	0.277931	0.282622	-0.225789	0.512646	-0.324854	0.814389
1	306	2	same	5	-0.104336	0.550534	0.460693	0.527089	0.630062	0.733776	-0.132266	0.426474
1	306	2	same	7	0.222441	0.926651	0.55173	0.431096	0.39083	0.989177	-0.0872573	0.932292
1	306	2	same	9	-0.103434	0.713131	-0.132416	1.25123	0.218943	1.19439	-0.354124	0.64789
1	306	2	same	3	0.25137	0.529387	0.282118	0.457287	-0.0351988	-0.950254	-0.556688	0.140348
1	306	2	same	5	-0.15697	0.910646	0.245218	0.430309	0.386609	0.950308	-0.115201	0.876986
1	306	2	same	7	-0.214004	1.00506	0.403693	0.529195	0.0642595	0.442148	-0.422965	0.90416
1	306	2	same	9	-0.174251	0.968027	0.230124	0.463268	0.137045	-0.318109	-0.37543	0.866875
1	306	2	different	3	0.08148	0.415335	0.18224	-0.683481	-0.260273	-0.493079	-0.252506	0.62249
1	306	2	different	5	0.147025	0.79583	0.273158	-0.106852	0.395644	-0.886461	-0.324825	1.18926
1	306	2	different	7	0.125886	0.330954	0.36019	-0.1926	0.11401	-0.163318	-0.272541	1.40759
1	306	2	different	9	0.117206	0.486143	0.110189	0.211549	-0.0594346	-0.714204	-0.208577	0.875705
1	306	2	different	3	0.276402	0.220613	0.432269	0.165634	0.107728	-0.44471	-0.297579	-0.72427
1	306	2	different	5	0.133065	0.130561	0.240938	-0.580677	0.495193	-0.296247	-0.16059	1.04147
1	306	2	different	7	0.352972	0.380005	0.322312	-0.575812	0.150522	-0.481792	-0.039997	-0.268874
1	306	2	different	9	0.0268076	0.833054	0.425612	-0.108698	0.307619	0.459798	-0.136106	0.817157
1	306	2	different	3	-0.273226	-0.0699881	0.657924	-0.843205	0.355701	-0.659841	-0.0855515	0.860688
1	306	2	different	5	0.388404	0.346003	0.414395	-0.326289	-0.107757	0.188717	-0.0712143	0.887389
1	306	2	different	7	0.318095	0.79699	0.652936	-0.838597	0.0409097	-0.322433	-0.0649754	0.893555
1	306	2	different	9	0.256501	0.802782	0.413804	0.62729	0.431833	-0.260167	0.222823	0.89037
1	306	3	same	3	-0.0963619	0.644646	-0.128858	0.351133	-0.0372842	0.256416	-0.225184	-0.357384
1	306	3	same	5	0.455724	0.933943	0.24266	0.371786	0.415453	0.824938	-0.232843	-0.818115
1	306	3	same	7	-0.144284	0.374143	-0.53929	0.955236	-0.295173	0.0700923	-0.822773	0.936134
1	306	3	same	9	-0.299295	1.29779	-0.104801	0.945998	0.888948	0.94594	-0.0795368	0.280512
1	306	3	same	3	-0.0807924	0.380311	0.435667	0.307389	0.12633	-0.57223	-0.613311	-0.759844
1	306	3	same	5	-0.576019	1.1683	0.283277	0.574076	0.033731	0.653097	-0.97114	-0.757498
1	306	3	same	7	0.114335	1.20727	0.431231	0.832025	0.145407	0.689422	-0.377712	-0.657805
1	306	3	same	9	-0.566621	1.00553	0.661152	0.418838	0.158148	0.454269	-0.0937566	1.06683
1	306	3	same	3	0.361582	0.657261	0.392101	-0.0898534	0.339043	0.751006	-0.330412	-0.629045
1	306	3	same	5	-0.081423	1.21844	0.376691	0.250162	0.397269	0.637932	0.139794	0.433971
1	306	3	same	7	-0.176727	0.551933	0.366707	-0.502089	0.222522	0.51272	-0.0920677	-0.615544
1	306	3	same	9	-0.426964	0.84677	0.418652	0.360145	0.189829	-0.237009	-0.329924	-0.387867
1	306	3	different	3	0.148937	0.933871	0.477932	-0.871964	-0.16441	-0.34239	0.0330576	0.69279
1	306	3	different	5	0.065154	0.665951	0.476229	-0.0568364	-0.177367	-0.427153	0.0822099	-0.852023
1	306	3	different	7	0.0215799	0.730257	0.131142	-0.234835	0.572296	0.140144	-0.151099	-0.468619
1	306	3	different	9	0.35147	0.253886	0.647974	0.220331	0.0834469	0.403723	-0.259546	0.882934
1	306	3	different	3	0.160158	-0.153584	0.268208	0.270181	0.341107	-0.605854	-0.141045	-1.16873
1	306	3	different	5	0.155577	0.365703	0.363369	0.477773	0.0968113	-0.335321	-0.13208	-1.52925
1	306	3	different	7	0.440454	0.446639	0.754269	0.366339	0.265833	-0.568783	0.250735	1.18288
1	306	3	different	9	-0.244398	0.700721	0.266364	-0.399147	0.392747	-0.311981	-0.720431	1.30289
1	306	3	different	3	-0.210772	0.726041	0.604022	0.133426	0.233117	-0.484321	0.0586267	-0.286318
1	306	3	different	5	0.371355	0.469141	0.582233	-0.254129	0.536644	-0.440876	0.155131	0.289602
1	306	3	different	7	0.392087	-0.621594	0.396157	-0.44999	0.379173	-0.263106	0.377116	0.764269
1	306	3	different	9	0.313254	-0.423069	0.464236	-0.518583	0.11936	-0.368065	0.259232	0.866027
1	306	4	same	3	0.0603636	0.905869	0.397875	0.526112	-0.114649	0.342101	-0.294826	0.667941
1	306	4	same	5	-0.167418	0.319887	0.474432	0.397418	0.475404	0.865065	-0.346263	-0.397858
1	306	4	same	7	-0.253834	1.05956	0.702928	0.459722	0.334772	0.647076	0.143617	-0.431646
1	306	4	same	9	0.273869	0.859285	0.441206	0.128003	0.366354	0.201712	-0.0855058	0.110016
1	306	4	same	3	-0.135215	0.746991	-0.0884892	-0.0918224	0.271622	0.0605938	-0.379308	0.839032
1	306	4	same	5	0.132786	1.11097	0.111665	0.451906	0.403892	-1.05552	-0.489507	1.08058
1	306	4	same	7	0.226159	1.06512	-0.151269	0.6908	0.689857	0.638609	-0.0793018	0.424505
1	306	4	same	9	-0.0624171	0.989372	0.74746	0.969529	0.75888	0.748525	-0.338219	0.853395
1	306	4	same	3	0.35466	0.399784	0.278234	0.850708	0.277325	0.528622	-0.11863	0.394863
1	306	4	same	5	0.410017	0.793082	-0.159691	0.287443	-0.116615	0.22011	-0.403034	0.786499
1	306	4	same	7	-0.79941	-1.30771	0.357989	0.317975	-0.288387	0.315696	-0.213411	0.861824
1	306	4	same	9	0.35306	1.00102	0.518256	0.565537	0.374536	0.657731	-0.266232	0.660635
1	306	4	different	3	0.130956	0.777789	0.742232	0.0679795	-0.0394966	-0.251591	-0.0494348	-0.76033
1	306	4	different	5	0.0502211	0.463951	0.493236	-0.357016	0.0921653	-0.40118	-0.107779	-0.876309
1	306	4	different	7	0.269489	0.45339	0.294551	-0.644764	0.116689	0.137906	-0.0397415	-0.78588
1	306	4	different	9	0.257187	0.792511	0.496578	0.263603	0.309951	0.320106	-0.0942144	-0.668041
1	306	4	different	3	0.0788854	0.325808	-0.0539871	-0.0943379	0.440317	-0.269671	-0.25871	0.544903
1	306	4	different	5	-0.173453	0.579139	0.172198	0.247906	0.318796	-0.662889	0.0618566	-0.721879
1	306	4	different	7	0.180675	0.396662	0.367608	-0.547142	0.242186	-0.382153	-0.199412	0.530263
1	306	4	different	9	0.433271	0.338781	0.694039	-0.755506	0.365756	-0.495617	-0.0460819	-0.626655
1	306	4	different	3	0.0347563	1.27664	0.244583	-0.137731	0.438572	0.85741	0.0167101	0.457032
1	306	4	different	5	0.235477	0.208583	0.170755	-0.516768	0.292068	-0.336067	-0.0228752	0.49544
1	306	4	different	7	-0.059747	-0.395999	0.366063	-0.349981	0.183673	-0.436922	-0.130007	-0.276429
1	306	4	different	9	-0.209473	-0.191611	0.402561	-0.513179	0.286228	-0.264378	-0.132038	1.15444
1	307	1	same	3	0.601163	0.51785	0.311887	-0.565658	-0.616574	-1.46226	-0.0995523	1.29091
1	307	1	same	5	0.394458	1.01403	0.568446	-0.217881	-0.335773	-1.04733	0.213234	0.410528
1	307	1	same	7	0.116506	0.589188	0.505843	-0.175975	-0.977364	-1.36605	-0.169742	0.793868
1	307	1	same	9	0.388659	0.455541	0.529592	0.411717	-0.814703	-1.59807	-0.419732	-0.590686
1	307	1	same	3	0.312722	-0.471026	0.152551	-0.185176	-0.416063	-0.153029	-0.287565	-0.313956
1	307	1	same	5	-0.808069	-0.54345	0.401038	0.438557	-0.222196	-0.649361	0.219318	0.497502
1	307	1	same	7	0.767131	-0.633216	0.394652	0.64832	-0.745231	-1.0132	0.498212	0.134367
1	307	1	same	9	1.00207	0.493879	0.458723	-0.428821	-0.576767	-1.18368	-0.111808	0.861777
1	307	1	same	3	0.903538	0.398047	0.432492	0.785307	-0.358948	-1.5704	-0.360322	-1.10013
1	307	1	same	5	0.122366	-0.470141	0.368516	-1.0123	-0.615003	-1.23659	-0.250345	-0.569056
1	307	1	same	7	-0.346382	-0.839428	0.661074	-0.199251	-0.897656	-1.71901	-0.533771	0.788342
1	307	1	same	9	0.226979	-0.436112	0.246809	0.217591	-0.498097	-1.58913	-0.348757	1.49808
1	307	1	different	3	0.125103	-0.382746	0.077082	0.148586	0.201951	-0.862298	0.302897	-0.249619
1	307	1	different	5	-0.0570285	-0.835127	0.286026	-0.21542	-0.0536164	-0.282128	0.327972	-0.334327
1	307	1	different	7	0.144255	-0.884097	0.0468691	-0.436511	-0.030734	-0.979608	0.0686023	0.165366
1	307	1	different	9	0.485854	-0.684416	0.403994	-0.517734	0.207954	-0.351915	0.401176	-0.698596
1	307	1	different	3	0.302659	0.475443	0.85477	-0.318435	0.107104	-0.894764	-0.043276	-0.850685
1	307	1	different	5	0.227311	-0.631986	0.699968	-0.185016	-0.0162278	-0.581828	0.537962	0.743363
1	307	1	different	7	0.261305	-0.154055	0.782098	-0.620728	-0.138131	-1.08076	-0.0450871	-0.47162
1	307	1	different	9	0.162856	-1.04541	0.410037	-0.639975	0.25462	-0.939436	-0.037802	-0.762845
1	307	1	different	3	0.131072	-1.0151	0.966999	-0.444811	0.158367	-1.05601	0.429973	-0.348965
1	307	1	different	5	0.497432	-0.792199	0.379392	-0.0882798	0.261989	-1.12823	0.422428	-0.547168
1	307	1	different	7	0.414993	0.193305	0.291898	0.0657148	0.320903	-1.3011	0.0813006	-1.11153
1	307	1	different	9	0.560759	-0.582073	1.0327	-0.57837	0.115573	-1.04095	-0.135837	-0.936039
1	307	2	same	3	0.493094	0.256026	0.385716	-0.0399106	-0.523772	-0.650368	-0.58296	0.791035
1	307	2	same	5	-0.251843	0.487855	0.919809	0.328456	-0.230759	-0.28723	-0.39057	0.54578
1	307	2	same	7	-0.598495	0.306531	0.343838	0.502536	-0.316877	-0.728866	-0.203701	0.451718
1	307	2	same	9	-0.198238	0.380002	0.233339	0.312501	-0.869386	-1.16311	-0.301782	0.976387
1	307	2	same	3	0.128073	-0.597513	0.226317	0.953401	-0.275848	-0.249787	0.151534	1.05227
1	307	2	same	5	0.37954	0.926484	0.825581	0.805115	0.0936791	0.379772	0.0266424	0.65756
1	307	2	same	7	-0.12764	-0.909813	0.407507	0.345885	-0.129218	-1.12996	-0.534839	0.866353
1	307	2	same	9	-0.0748029	0.639303	0.555734	0.668083	-0.317912	-1.17976	0.286897	1.14659
1	307	2	same	3	-0.108391	-0.133532	0.542941	1.0471	-0.0842746	-0.887157	0.0781848	1.05872
1	307	2	same	5	-0.130056	-0.310294	0.536208	0.689666	-0.145115	-0.804701	-0.623896	-0.872958
1	307	2	same	7	0.0966766	-0.292343	0.8152	0.957357	-0.202302	-0.481215	-0.912302	1.67559
1	307	2	same	9	0.355961	0.677183	1.15307	-0.723108	-0.397216	-0.604618	-0.441947	-0.691164
1	307	2	different	3	0.512524	-0.450467	0.438654	0.55016	0.314691	-1.10349	0.318572	-0.478117
1	307	2	different	5	0.234184	0.148302	0.231351	0.425376	0.215311	-0.721324	0.15974	0.108703
1	307	2	different	7	0.708521	0.552227	0.718621	0.198554	0.432871	-0.982231	0.370421	-0.552809
1	307	2	different	9	0.316589	-0.63724	0.722813	-0.483415	0.234253	-1.24149	-0.116844	0.874958
1	307	2	different	3	0.203872	-0.0915156	0.433591	0.276811	-0.0288569	-0.608818	0.251037	-0.630819
1	307	2	different	5	-0.0709946	-0.487422	0.582719	-0.28771	-0.465212	-1.02922	0.0408694	-0.779462
1	307	2	different	7	0.16528	-0.437826	0.101803	0.314514	-0.24819	-0.616593	0.429074	0.31044
1	307	2	different	9	0.110462	-1.0446	0.683733	0.198728	0.692451	-1.12582	-0.325068	-0.902543
1	307	2	different	3	0.377077	-0.634175	0.718136	0.455105	-0.126754	-0.567927	0.0543001	0.54632
1	307	2	different	5	0.433725	-0.604833	0.349876	-0.130149	-0.14493	-1.13836	0.64899	0.329371
1	307	2	different	7	0.353129	-0.875874	0.51227	-0.428519	0.334299	-1.02237	0.887997	-0.400841
1	307	2	different	9	0.13505	-0.657246	0.0674722	-0.643145	-0.14145	-1.30189	0.14617	-0.383069
1	307	3	same	3	0.334696	-0.346387	0.376776	0.777801	-0.470366	-1.56222	-0.375945	0.757656
1	307	3	same	5	0.825407	0.321475	0.866413	0.411739	0.323744	-0.562798	-0.199815	-0.571458
1	307	3	same	7	0.221496	0.760417	0.465415	0.81366	-0.138186	-0.86648	0.155426	0.484436
1	307	3	same	9	0.161708	-0.629018	1.09648	0.816484	-0.288507	-1.2898	0.0498279	0.835332
1	307	3	same	3	-0.00902046	0.415709	0.234324	0.823917	-0.114917	-0.724216	-0.401832	0.979533
1	307	3	same	5	-0.291158	0.640492	0.857509	0.612596	0.115227	-0.803456	0.215099	0.541705
1	307	3	same	7	0.618448	0.745945	0.224457	0.382752	-0.213607	-0.854031	-0.529398	0.599161
1	307	3	same	9	0.366117	0.479891	0.371227	-0.376564	-0.546487	-0.651067	-0.123378	0.609692
1	307	3	same	3	1.05688	0.3503	0.147549	0.898346	-0.632188	-0.684754	-0.336378	0.840578
1	307	3	same	5	0.687481	0.845111	0.43661	0.499143	-0.468781	-0.886383	-0.121839	1.40253
1	307	3	same	7	0.424371	0.299803	0.380648	0.530448	-0.0791405	-0.822252	0.206359	1.07738
1	307	3	same	9	0.299309	-0.208856	-0.173832	0.312536	-0.41465	-0.836758	-0.211171	1.36793
1	307	3	different	3	0.336633	0.539176	0.855278	0.658852	0.634856	-0.651166	0.859056	0.281062
1	307	3	different	5	-0.112837	0.579685	0.469715	0.531574	-0.15503	-0.706752	0.0676929	0.69054
1	307	3	different	7	0.314405	-1.4408	0.728338	0.12836	0.425072	-0.665655	0.316492	-0.380015
1	307	3	different	9	0.285271	-0.56432	0.942121	-0.759339	0.166561	-0.358537	0.106165	-0.787373
1	307	3	different	3	0.405458	-0.528674	0.820903	0.391171	0.0663692	-1.02653	0.287576	-1.27132
1	307	3	different	5	0.312326	-0.852875	0.524812	-0.467214	0.188078	-1.44417	0.17819	-0.262116
1	307	3	different	7	0.821745	-0.430005	0.671699	0.0612195	-0.132668	-1.00889	-0.0706748	-0.487447
1	307	3	different	9	0.413914	-0.979274	0.242143	0.0412835	0.213199	-1.11928	0.356551	-0.128138
1	307	3	different	3	0.127061	-0.177626	0.819025	0.538925	0.462928	-1.8009	-0.769985	-0.240539
1	307	3	different	5	0.588815	-0.17873	0.712772	0.515395	0.174882	-1.15057	-0.161524	0.263281
1	307	3	different	7	0.51411	0.564996	0.382106	0.407138	-0.0482211	-0.74939	0.347058	0.382002
1	307	3	different	9	0.712292	0.291069	0.215753	0.318379	-0.0754097	-0.815231	0.219182	0.683956
1	307	4	same	3	0.120235	-0.520662	-0.122914	-0.241959	-0.57761	-0.342698	-0.540554	-0.417294
1	307	4	same	5	0.217304	0.415731	0.307112	-0.309986	-0.625548	-0.841078	-0.225125	1.3631
1	307	4	same	7	1.02305	-0.611318	0.96712	-0.383492	-0.283595	-1.56807	-0.463769	2.24344
1	307	4	same	9	0.859435	-0.446217	-0.140127	0.767515	-0.849652	-1.63317	-0.221519	1.80027
1	307	4	same	3	0.106247	0.238879	0.0394507	-0.432827	-0.530654	-0.556679	-0.234444	0.807883
1	307	4	same	5	0.512027	0.759239	0.584264	-0.497815	-0.432988	-0.733767	-0.0206289	1.91705
1	307	4	same	7	0.173357	-0.618567	0.57769	0.293178	-0.206316	-0.454642	-0.533376	1.15812
1	307	4	same	9	-0.255986	0.683995	0.330158	-0.15713	-0.775915	-1.2464	0.321725	-0.306052
1	307	4	same	3	0.109772	0.891802	0.75145	0.356815	-0.045884	-0.81477	-0.142512	0.539928
1	307	4	same	5	0.917364	0.211005	0.319431	0.216885	-0.659883	-0.80557	0.402697	0.956155
1	307	4	same	7	0.789331	0.0847311	0.353074	-1.31733	-1.19198	-1.28849	-0.244982	0.993737
1	307	4	same	9	0.11392	0.328454	-0.0908596	0.562131	0.21567	-1.20702	0.20934	0.659919
1	307	4	different	3	0.187727	-0.779682	0.789895	-0.609806	-0.0889256	-1.42111	-0.0506609	-0.473714
1	307	4	different	5	0.594963	0.339558	0.300291	-0.326588	-0.0413944	-1.52091	-0.443579	-0.758387
1	307	4	different	7	0.275887	-0.231305	0.489296	0.395706	-0.0601726	-1.25396	-0.0878714	-0.580815
1	307	4	different	9	0.694967	0.181099	0.698074	1.04554	0.266455	-0.761978	0.0971879	-0.545305
1	307	4	different	3	0.28811	-0.513944	0.375833	-0.285897	0.230989	-0.96711	-0.0768868	-0.546168
1	307	4	different	5	0.65985	0.882657	0.662779	-0.254642	-0.278025	-1.78993	-0.947128	-0.319665
1	307	4	different	7	0.367204	-0.391849	0.75995	0.546133	-0.241281	-0.7231	-0.0652479	0.828022
1	307	4	different	9	0.702182	-0.303912	0.580599	0.589378	0.129509	-1.0221	-0.0895154	0.198833
1	307	4	different	3	0.845828	-0.434228	0.337466	-0.582282	-0.0453545	-1.23386	-0.0340967	-0.510769
1	307	4	different	5	0.495417	-0.496437	0.210344	-0.761285	-0.19391	-1.37665	-0.159605	-0.553855
1	307	4	different	7	0.613507	-0.511059	0.550513	0.340285	0.0802839	-0.611034	0.520562	0.444971
1	307	4	different	9	0.694736	0.290973	0.38818	0.853273	0.0500205	-1.27417	-0.326271	-0.0797744
1	308	1	same	3	0.178338	-0.201786	-0.880674	-0.423232	0.237948	0.282033	-0.177334	0.276641
1	308	1	same	5	0.250744	0.247148	-0.0728283	-0.429168	0.0422951	-0.650487	-0.294514	0.0771483
1	308	1	same	7	0.100535	0.294909	-0.630755	-1.42551	0.088185	-0.798191	-0.294086	0.613438
1	308	1	same	9	0.24256	-0.221204	-0.232556	-0.883406	0.348089	-1.01946	-0.547788	-0.395671
1	308	1	same	3	0.374244	0.153432	-0.0821986	-0.660695	0.27269	0.628461	-0.235529	0.209169
1	308	1	same	5	0.0682042	-0.259342	-0.33254	0.560963	0.145239	-0.494917	-0.572627	0.500688
1	308	1	same	7	-0.31117	0.346895	0.607689	0.236023	0.220617	1.54643	-0.479885	-0.443032
1	308	1	same	9	-0.465259	-0.370451	0.398671	-0.583946	0.158243	0.688629	-0.782866	-0.831779
1	308	1	same	3	-0.0659066	0.672719	-0.318788	-0.657635	0.870391	-0.413002	-0.403106	-0.287779
1	308	1	same	5	0.0863672	-0.441876	-0.094592	0.590216	0.594905	-0.610147	-0.319908	-0.886087
1	308	1	same	7	0.381472	0.627647	-0.201452	-0.409038	-0.0651277	0.953226	-0.578835	-1.02698
1	308	1	same	9	-0.493086	-0.478913	0.156655	0.83979	0.0956046	-0.63539	-0.412836	-0.613217
1	308	1	different	3	0.327029	-0.74407	0.0515737	-0.433303	0.260742	-0.568456	-0.452709	0.103812
1	308	1	different	5	0.0787896	-0.367898	-0.0291457	-0.387198	-0.0340047	-0.392296	-0.102682	0.133509
1	308	1	different	7	0.372629	-0.754769	0.163893	-0.454452	0.377689	-0.729685	0.0777332	-0.153161
1	308	1	different	9	0.279064	-0.62028	0.3307	-1.03343	-0.025572	-0.773522	0.172283	-0.190655
1	308	1	different	3	0.324047	-0.950394	0.106507	-0.749326	0.0792286	-1.02285	0.211281	-0.439118
1	308	1	different	5	0.325835	-0.473027	0.260885	-0.584501	-0.0398765	-0.763061	-0.0583903	-0.322088
1	308	1	different	7	0.532808	-0.0764453	0.524635	-0.551071	0.138705	-0.813245	0.0809667	0.422387
1	308	1	different	9	0.346564	-0.406039	0.459294	-0.468328	-0.071124	-0.880554	0.0460686	-0.217305
1	308	1	different	3	0.135765	-0.511125	-0.136988	-0.742705	-0.164293	-0.505158	-0.163456	-0.0786965
1	308	1	different	5	0.0909455	-0.421309	0.323229	-0.682291	-0.243947	-0.451672	-0.18522	-0.317248
1	308	1	different	7	0.391012	-0.429732	-0.155128	-0.135634	0.0495236	-0.436765	-0.042556	0.392809
1	308	1	different	9	0.266824	-0.694245	0.287087	-0.230637	-0.0336447	-0.57077	0.0440876	-0.32109
1	308	2	same	3	-0.123667	0.329833	-0.121617	0.483483	-0.188187	-0.590858	-0.467385	0.465876
1	308	2	same	5	-0.279047	0.32624	-0.186523	1.10853	0.410572	-0.713487	-0.563625	0.370812
1	308	2	same	7	-0.423512	-0.755859	-0.475408	1.13586	0.563038	-0.168966	-0.61113	-0.760292
1	308	2	same	9	-0.0127856	0.098463	-0.123749	1.23817	-0.248822	-0.77299	-1.28235	-0.727003
1	308	2	same	3	-0.163893	0.50453	-0.15064	0.790077	-0.0912667	-0.830992	-0.229282	-0.452688
1	308	2	same	5	0.119351	0.667209	-0.193998	0.894618	-0.0466859	-0.517392	-0.382019	-0.615711
1	308	2	same	7	0.156241	1.26216	0.374702	0.661309	-0.150713	0.170504	-0.0571657	-0.449254
1	308	2	same	9	-0.561011	-0.619474	-0.297266	-0.720857	-0.377238	-1.01262	-0.533699	-1.12419
1	308	2	same	3	0.540974	0.807803	0.373883	-0.676713	-0.144253	0.579295	-0.544035	1.1149
1	308	2	same	5	0.596901	0.548344	0.0834146	0.684936	-0.225014	-0.278901	-0.818258	0.274961
1	308	2	same	7	-0.200369	0.441691	-0.237258	0.335656	-0.370642	-0.594929	-1.22669	0.913963
1	308	2	same	9	0.340274	0.365215	-0.159135	0.949411	-0.237473	-0.720165	-0.764114	-0.369343
1	308	2	different	3	0.195213	-0.770362	0.195658	-0.756034	-0.0417661	-0.838884	-0.258125	0.416661
1	308	2	different	5	0.375311	-0.391878	0.582338	-0.656274	0.189226	-0.916403	-0.103046	0.308385
1	308	2	different	7	-0.0145543	-0.756655	0.640529	-0.587	0.356521	-0.5869	-0.523326	-0.154655
1	308	2	different	9	0.0753761	0.929984	0.297767	-1.08385	-0.328002	-0.7789	-0.0820495	-0.249393
1	308	2	different	3	0.479084	-0.131227	0.689941	-0.510076	-0.278505	-0.982958	0.21596	-0.196365
1	308	2	different	5	0.390248	0.332998	0.615877	-0.364175	-0.297771	-0.962513	-0.186735	-1.00451
1	308	2	different	7	0.31365	-0.5375	0.0992208	-0.507787	-0.169451	-0.954055	-0.323822	0.436196
1	308	2	different	9	0.0906739	-0.243023	0.42728	-0.407161	-0.138461	-0.589276	-0.282465	0.101408
1	308	2	different	3	0.208505	-0.256981	0.513283	-0.370893	-0.213548	-0.928229	0.181928	-0.515134
1	308	2	different	5	0.172059	-0.485182	0.599582	-0.280584	-0.241992	-1.07988	-0.29146	-0.342674
1	308	2	different	7	0.37461	-0.379641	0.326411	-0.305866	-0.102714	-0.747669	-0.139056	-0.106833
1	308	2	different	9	0.430867	-0.565902	0.344785	-0.265324	-0.107357	-0.468916	-0.0429539	-0.250759
1	308	3	same	3	-0.0699513	-0.132029	0.147409	0.312503	0.239578	-0.842578	-0.269238	-0.312599
1	308	3	same	5	-0.344282	0.453815	0.589731	0.442668	-0.312541	-0.698357	-0.434195	-0.309339
1	308	3	same	7	-0.214754	0.158456	0.199539	0.7863	-0.182676	0.406417	-0.353744	-0.17154
1	308	3	same	9	-0.129434	0.20024	-0.0810149	0.516395	-0.0680152	0.263164	0.274991	0.157963
1	308	3	same	3	0.0418356	0.507174	0.576141	-0.716302	-0.200261	-0.439966	-0.603257	-0.366344
1	308	3	same	5	-0.214644	0.338538	-0.278173	-0.0699752	-0.193778	0.44919	-0.0586733	-0.608838
1	308	3	same	7	0.147155	-0.354463	-0.198801	0.917873	0.224945	-0.527704	-0.151017	-0.474854
1	308	3	same	9	-0.0366843	0.299908	0.342582	0.41106	0.237016	-0.703441	-0.403994	-0.456767
1	308	3	same	3	-0.116274	0.361155	-0.121204	0.387263	-0.226455	-0.46863	-0.375994	-0.445703
1	308	3	same	5	-0.133546	-0.0932636	-0.256994	-0.103954	0.16994	-0.19719	-0.426618	-0.447274
1	308	3	same	7	-0.393964	0.321979	-0.0734446	-0.267276	0.515848	-0.137767	-0.948364	-0.478153
1	308	3	same	9	-0.194203	0.558255	-0.260519	-0.272223	0.101004	-0.215179	-0.48631	-0.573488
1	308	3	different	3	0.130352	0.723841	0.180847	-0.349957	0.277948	-0.606497	-0.329759	-0.346138
1	308	3	different	5	-0.191259	-0.641526	0.314012	0.113898	0.130613	-0.597692	-0.0478669	-0.682556
1	308	3	different	7	0.105604	-0.465647	0.478336	0.36363	-0.216421	-0.765654	-0.0486641	-0.994037
1	308	3	different	9	0.182551	1.189	0.268462	-0.235997	-0.403368	-0.633048	-0.509426	-1.1745
1	308	3	different	3	0.613737	0.164131	0.570411	-0.712869	-0.139315	-0.748754	-0.0257883	-0.377543
1	308	3	different	5	0.468186	-0.391848	0.246763	-1.19156	0.196755	-0.399715	-0.1111	0.064068
1	308	3	different	7	0.126686	-0.800816	0.255272	-0.688688	-0.0717837	-0.327999	-0.296674	-0.718452
1	308	3	different	9	0.195177	-0.700808	0.134575	0.687489	-0.0401827	-0.476387	-0.562092	0.204891
1	308	3	different	3	0.377991	0.357718	-0.0436372	-0.343939	-0.170696	-0.340304	-0.264569	-0.123012
1	308	3	different	5	-0.0229086	-0.262548	0.579707	0.127731	-0.310127	-0.663413	-0.182021	0.221824
1	308	3	different	7	0.244996	-0.770299	0.481001	-0.960384	-0.108926	-0.732592	-0.4924	-0.285281
1	308	3	different	9	0.177795	-0.93182	0.155826	0.435855	-0.162724	-0.611496	-0.516426	0.754424
1	308	4	same	3	-0.25527	0.496384	0.159307	-0.417347	0.130496	-0.0670136	-0.506238	0.747418
1	308	4	same	5	-0.524168	0.422778	-0.174167	0.634123	-0.26776	-1.20763	-0.823854	0.560309
1	308	4	same	7	0.299824	0.262239	-0.094587	0.347338	0.231837	0.74192	-0.311625	-0.486029
1	308	4	same	9	0.141559	-0.0543502	0.191935	0.745108	0.358729	0.376917	-0.64221	-1.06729
1	308	4	same	3	-0.242962	-0.0920132	-0.0815881	0.868921	0.245822	0.267202	-0.0907335	0.281297
1	308	4	same	5	-0.586471	0.412147	0.360554	0.823822	0.204046	0.310593	-0.323491	-0.377905
1	308	4	same	7	-0.17467	-0.191583	0.0965205	1.91516	0.244553	-0.869295	-0.414725	-0.917541
1	308	4	same	9	-0.275484	-0.136356	0.366461	0.228658	0.149094	0.665816	-0.874145	-1.05573
1	308	4	same	3	0.0906487	0.123359	-0.158791	0.371938	-0.095526	0.458536	-0.50462	0.0222738
1	308	4	same	5	0.219239	0.617618	0.493531	0.59805	0.228887	-0.268904	-0.782943	-0.403226
1	308	4	same	7	-0.201916	0.738807	-0.0333345	-0.422282	-0.325874	-0.877689	-0.825859	-0.681472
1	308	4	same	9	-0.110212	0.492703	-0.130832	0.744296	-0.0424798	-0.415115	-0.583467	-0.657405
1	308	4	different	3	0.128306	-0.444944	0.448901	-0.240601	-0.11258	-0.875612	-0.199651	0.451268
1	308	4	different	5	0.0551182	-0.703042	0.436629	-0.327933	-0.370866	-0.584097	-0.286277	0.223047
1	308	4	different	7	0.180615	-0.252659	0.197507	-0.483949	-0.113292	-0.784082	-0.279595	-0.197531
1	308	4	different	9	0.606642	-0.538391	0.454219	0.350157	0.0983042	-0.882772	-0.457518	-0.236796
1	308	4	different	3	0.332468	-0.213618	0.298863	0.197343	-0.0765312	-0.334619	-0.354874	-0.350809
1	308	4	different	5	0.210232	-0.541712	0.517178	0.254264	-0.368383	-0.838631	-0.207055	-0.240513
1	308	4	different	7	-0.197672	-0.458379	0.204635	0.544365	-0.26932	-0.637321	-0.379136	-0.514908
1	308	4	different	9	0.268196	-0.521067	0.498848	0.424146	-0.134668	-0.724434	-0.342381	-0.338726
1	308	4	different	3	0.159038	-0.328249	0.0344122	0.304546	-0.0538031	-0.305001	-0.285289	-0.146006
1	308	4	different	5	-0.0612971	-0.462191	0.205102	0.117465	-0.356726	-0.647022	-0.404737	-0.482444
1	308	4	different	7	0.365353	-0.438049	0.384935	0.10913	0.137742	-0.239276	-0.716284	0.638553
1	308	4	different	9	-0.0561628	-0.362187	0.460163	-0.469171	-0.456289	-0.463041	-0.513901	-0.459105
1	309	1	same	3	0.311891	0.134246	0.114875	0.6938	-0.505332	0.26046	-0.148449	0.664677
1	309	1	same	5	-0.391834	-0.298077	-0.635028	0.595953	-0.518453	-0.861353	0.142566	0.933468
1	309	1	same	7	-0.0733715	-0.32633	0.455089	0.493912	-0.310868	-0.888784	-0.186498	1.07613
1	309	1	same	9	0.292231	-0.48431	-0.546694	0.241947	-0.0974912	0.580255	-0.241266	0.652722
1	309	1	same	3	0.157071	-0.577273	-0.426259	-0.722856	-0.37482	0.126719	-0.329366	0.86047
1	309	1	same	5	0.222132	-0.509205	0.0811281	-0.556324	-0.118592	-0.771308	-0.539583	1.34907
1	309	1	same	7	0.133104	0.425433	0.111356	-0.563068	-0.540135	-0.750291	-0.183298	1.38542
1	309	1	same	9	-0.137585	-0.564031	-0.229209	-1.03429	-0.981771	-0.96676	0.0560212	1.374
1	309	1	same	3	0.25175	-0.513775	-0.240367	-0.648733	-0.524287	-0.967381	-0.654811	0.949284
1	309	1	same	5	-0.137991	-0.894549	-0.114676	0.963393	-0.553645	-0.767831	-0.460124	1.16969
1	309	1	same	7	-0.305202	0.201041	0.593156	0.481855	-0.331577	-0.797741	-0.330035	1.85874
1	309	1	same	9	0.753511	-0.672518	0.206612	1.02555	0.232536	0.423882	-0.222144	1.96953
1	309	1	different	3	0.573669	0.288717	-0.126478	-0.513038	-0.620593	-0.747264	-0.335929	1.46852
1	309	1	different	5	0.616518	0.741211	-0.126324	-1.20795	-0.458426	-1.36869	0.0687501	1.33239
1	309	1	different	7	0.46638	-0.429405	-0.01765	-0.728315	-0.63296	-0.882291	0.19968	0.839581
1	309	1	different	9	0.276343	-0.391032	0.073102	-1.00769	-0.720985	-0.675221	0.210329	1.16508
1	309	1	different	3	0.217826	1.16678	-0.0152238	-0.753931	-0.841057	-1.10996	-0.122859	1.1578
1	309	1	different	5	0.361275	-0.839285	0.105289	0.692192	-0.646427	-0.897474	0.136776	1.36496
1	309	1	different	7	1.06263	0.50415	0.30372	-1.52761	-0.890797	-1.79692	-0.464539	1.15994
1	309	1	different	9	0.653284	-0.761233	-0.0586352	-1.10869	-0.496601	-1.78111	0.150446	0.922971
1	309	1	different	3	0.511502	-0.748831	0.410965	-0.516429	-0.746815	-1.56867	0.120076	1.47318
1	309	1	different	5	0.808839	0.397665	0.265846	-0.586653	-0.016772	-1.07185	0.236402	1.42835
1	309	1	different	7	0.63791	-0.857365	-0.196977	-0.570749	-0.884715	-0.949175	0.10433	1.16468
1	309	1	different	9	0.489824	0.757973	-0.219241	-0.642209	-0.142868	-0.869	-0.10806	1.32068
1	309	2	same	3	0.271809	-0.488155	-0.0786688	-0.0878783	-0.688561	-0.523117	-0.130983	0.830255
1	309	2	same	5	0.540629	0.202809	0.0904329	-0.426561	-0.391793	-1.28456	-0.863193	0.692754
1	309	2	same	7	-0.0737362	-0.700556	-0.483613	-0.29362	-0.503949	-0.677621	-0.556247	0.713721
1	309	2	same	9	0.367819	-0.609447	-0.123702	0.453682	-0.477115	-0.34817	-0.394441	1.19982
1	309	2	same	3	-0.21995	-0.464795	0.464703	0.188712	0.180064	-0.633403	-0.297078	0.674515
1	309	2	same	5	0.099925	-0.036605	-0.831858	-0.0259343	-0.722721	-1.26988	-0.506985	0.713142
1	309	2	same	7	-0.514954	0.261748	-0.278865	-0.542317	-0.725586	-1.50019	-0.391902	0.950335
1	309	2	same	9	-0.0488457	-1.03362	-0.502344	-0.992419	-0.770819	-1.10789	-0.348834	1.12752
1	309	2	same	3	0.346705	-1.10948	-0.126498	-0.569572	-0.241771	-1.19297	-0.432203	-0.12454
1	309	2	same	5	0.108806	-0.698346	-0.341618	-0.324809	-0.722277	-1.39573	-0.110616	0.591747
1	309	2	same	7	-0.0984284	-0.287344	-0.161068	-0.320817	0.119495	-0.910788	-0.530562	1.22148
1	309	2	same	9	0.310295	-0.892125	-0.29754	-0.580939	-0.58323	-0.654736	-0.784975	0.849232
1	309	2	different	3	0.508071	-0.0975035	-0.0966636	-0.69849	-0.388053	-0.758718	0.178155	0.45036
1	309	2	different	5	0.409414	0.750268	-0.433294	0.0891701	-0.201212	-0.944203	-0.280643	1.42388
1	309	2	different	7	0.828193	-0.289707	0.103598	0.739089	-0.348698	-0.399833	-0.202702	1.87717
1	309	2	different	9	0.624003	-0.793806	-0.0257423	-1.21506	-0.248587	-1.22708	0.149169	0.759313
1	309	2	different	3	-0.137388	0.548692	-0.42964	-0.158039	-0.57397	-0.397684	-0.118808	0.918625
1	309	2	different	5	-0.0234739	0.757815	0.131529	0.688302	-0.882586	-1.14055	-0.576529	1.00953
1	309	2	different	7	0.0344889	0.641533	0.404398	-0.89229	-0.367321	-0.71166	-0.463017	0.521449
1	309	2	different	9	-0.447974	-0.209887	0.11558	-1.08811	-0.357715	-1.2136	-0.571872	1.74655
1	309	2	different	3	0.0621095	0.17777	-0.339844	0.602903	-0.387523	-1.05988	-0.166593	1.21825
1	309	2	different	5	0.774881	-0.541021	-0.108778	0.720107	-0.654995	-1.28818	-0.831	1.36172
1	309	2	different	7	0.537092	0.968662	0.161727	-0.539918	0.0804347	-0.993562	-0.324114	1.12379
1	309	2	different	9	0.190554	0.597466	-0.0317045	0.498596	-0.659829	-1.30132	-0.793739	1.59962
1	309	3	same	3	0.254946	-0.277017	-0.0989124	1.18821	-0.306194	-1.15272	-0.0540649	0.527952
1	309	3	same	5	-0.457766	-0.538316	-0.855754	1.02505	-0.286585	-0.700095	-0.200692	0.672085
1	309	3	same	7	0.153575	-0.08858	0.0539609	-0.737776	0.15944	-0.456223	-0.626044	0.916627
1	309	3	same	9	-0.109107	-0.223313	-0.260824	-0.482092	-0.143284	-0.799936	-0.428886	1.35639
1	309	3	same	3	0.306857	-0.798506	-0.234232	-1.14563	-0.93367	-0.957575	-0.301294	0.410614
1	309	3	same	5	-0.153279	-0.722372	-0.354514	-0.788482	-0.404992	-1.04161	-0.271833	1.57251
1	309	3	same	7	-0.187578	-0.670861	-0.0633137	-0.766495	-0.477445	-0.657211	-0.325164	0.488578
1	309	3	same	9	-0.359704	-0.399475	-0.0762659	-0.876102	-0.253885	-1.24709	-0.263864	1.41715
1	309	3	same	3	0.188318	-1.15733	-0.067002	-0.464648	-0.538984	-0.571717	-0.419403	0.092418
1	309	3	same	5	-0.44637	-0.609089	0.340884	0.184119	-0.407011	-0.514185	-0.477139	0.771447
1	309	3	same	7	-0.536912	-0.154837	-0.322396	-0.737406	-0.95594	-0.97448	-0.239467	0.589824
1	309	3	same	9	-0.538169	-0.589822	-0.684935	-0.543515	-0.550231	-0.72543	-0.583448	1.08774
1	309	3	different	3	0.162774	-0.186482	-0.604372	0.321557	-0.256113	0.0874247	-0.111787	1.09238
1	309	3	different	5	0.272236	-0.216191	0.00547329	0.388264	-0.203448	-0.492019	-0.434466	1.28236
1	309	3	different	7	0.319892	0.425772	-0.109712	1.08381	-0.639426	-0.721172	0.178244	1.28602
1	309	3	different	9	0.393984	0.325101	-0.0632246	-0.357798	-0.651325	-1.01507	-0.418329	0.439577
1	309	3	different	3	0.0993279	-0.541449	-0.685675	-0.42355	-0.315363	-0.652989	-0.191881	0.973607
1	309	3	different	5	0.186579	-0.698175	-0.598422	-0.33311	-0.0565388	-0.69216	-0.313876	1.47209
1	309	3	different	7	0.195523	0.839843	-0.347581	-0.294476	-0.175829	-0.327028	-0.329504	0.818617
1	309	3	different	9	-0.0704772	-0.0657395	-0.371344	0.324906	-0.922162	-0.67619	-0.218479	1.1726
1	309	3	different	3	0.341532	-0.200603	-0.0446357	0.220205	-0.277442	-0.346538	0.218456	1.49876
1	309	3	different	5	0.627026	-0.674359	-0.353245	0.322381	0.305443	-0.64515	-0.0863126	0.745463
1	309	3	different	7	0.0163988	0.175433	0.115565	0.342242	0.697169	-0.564836	-0.28007	1.3077
1	309	3	different	9	0.242172	-0.613781	-0.122542	0.293714	0.116972	-0.848504	-0.261061	1.02686
1	309	4	same	3	0.231889	-0.319251	-0.110957	-0.801751	-0.496328	-0.753804	-0.400889	0.654199
1	309	4	same	5	-0.188226	-0.438371	-0.0402554	0.446272	-0.58389	-0.875371	-0.60704	0.677222
1	309	4	same	7	-0.979866	-0.98144	-0.0946131	-0.595101	-0.879184	-0.714337	-0.0950105	1.02872
1	309	4	same	9	-0.351472	-0.391035	-0.259736	0.30909	-0.525342	-0.614658	-0.269205	0.725305
1	309	4	same	3	0.181011	-0.574586	0.56017	0.366947	0.130666	0.0743127	-0.302695	0.689892
1	309	4	same	5	-0.0937801	-1.17329	-0.386503	-0.378031	-0.755347	-0.405589	-0.38625	1.38758
1	309	4	same	7	-0.171895	-0.267254	-0.512841	-0.950025	-0.635094	-0.541599	-0.643414	0.687537
1	309	4	same	9	-0.331521	-0.027056	-0.20863	-0.131087	-0.145098	-0.628274	-0.593143	0.39937
1	309	4	same	3	0.358053	-0.455092	-0.32032	-0.81776	-0.850612	-0.706444	-0.241443	0.637796
1	309	4	same	5	0.131817	-1.10062	-0.633183	-1.01882	-1.02096	-1.29862	-0.250206	1.27457
1	309	4	same	7	-0.305394	0.238129	0.252708	0.154046	-0.211584	-0.567811	-0.434292	0.920695
1	309	4	same	9	0.18333	0.646278	0.13974	-0.667372	-0.765753	-0.649615	0.142396	1.03989
1	309	4	different	3	0.069894	-0.901738	-0.555143	-0.436462	-0.382322	-1.16108	-0.041772	0.57161
1	309	4	different	5	0.394158	0.568436	-0.560782	0.462532	-0.064083	-0.61672	-0.192746	1.15947
1	309	4	different	7	0.364336	-0.901243	-0.0493225	0.785532	-0.202313	0.473873	-0.353211	0.764142
1	309	4	different	9	0.0756188	-1.13411	-0.844371	0.345687	0.205973	-0.294022	-0.0708223	0.650216
1	309	4	different	3	0.204251	-0.861126	-0.275632	0.278452	-0.0444864	-0.859958	0.126502	0.70262
1	309	4	different	5	0.379174	-0.573535	0.142324	0.305436	0.0739834	-0.701043	0.0720355	1.00665
1	309	4	different	7	-0.316242	0.658771	-0.421719	0.551355	-0.454468	-1.03539	-0.394227	0.89229
1	309	4	different	9	0.340951	-0.774166	-0.162197	-0.581983	-0.119085	-0.471884	-0.123926	0.475669
1	309	4	different	3	0.238216	0.657121	0.0674292	-0.614086	-0.326781	-0.79656	-0.447681	1.40325
1	309	4	different	5	0.378945	-0.945449	-0.710003	0.549985	-0.695271	-0.92255	-0.175074	1.38263
1	309	4	different	7	0.392861	-0.866642	-0.475974	0.822204	-0.0186346	-0.338835	-0.331606	1.42317
1	309	4	different	9	0.140073	-1.23297	0.0635635	0.807994	-0.0337556	-0.619173	-0.243934	1.10976
1	310	1	same	3	-0.307988	0.352619	-0.179575	-0.481097	-0.817288	-0.695048	-0.327812	0.253127
1	310	1	same	5	-0.446178	-0.200802	0.628547	1.00261	0.0639825	-0.36931	0.432009	0.526226
1	310	1	same	7	-0.140372	0.411381	0.254595	0.443596	0.156639	-0.629238	0.457333	1.10719
1	310	1	same	9	0.361338	0.266418	0.220545	-0.783875	-0.218179	-0.822456	-0.10939	0.306162
1	310	1	same	3	0.163429	-0.573963	-0.561414	-1.39386	0.495975	-0.522913	1.11301	0.685192
1	310	1	same	5	0.230127	-0.376187	-0.418655	-1.45126	-0.0708245	-0.533099	0.442436	0.560935
1	310	1	same	7	-0.0404821	-0.370719	-0.756777	-1.58352	0.452156	-0.0378724	0.0845143	-0.444914
1	310	1	same	9	-0.223651	0.594757	-1.03929	-1.2904	0.617109	-0.192185	-0.151107	-0.387136
1	310	1	same	3	0.254092	-0.6438	-0.497954	-0.771093	0.519205	0.530237	0.680661	0.607978
1	310	1	same	5	-0.14678	-0.487558	-1.27305	-1.27716	-0.565142	-0.64755	0.849281	0.404484
1	310	1	same	7	0.241193	-0.370913	-1.3473	0.629565	-0.148549	-1.14178	0.4636	-0.804666
1	310	1	same	9	0.276855	0.509723	0.14269	0.825322	-0.0926583	-0.339862	1.03128	0.330548
1	310	1	different	3	0.0698209	-0.566884	-0.464232	-0.904912	-0.546633	-1.14218	-0.335804	1.21255
1	310	1	different	5	0.517186	-0.533939	0.0882262	-0.955463	-0.131894	-1.577	0.14057	0.953807
1	310	1	different	7	0.438705	0.499237	-0.228517	-1.33549	-0.43181	-0.592555	-0.263037	-0.324053
1	310	1	different	9	0.0657577	-0.219787	-0.179908	-0.765097	-0.248371	-0.950358	-0.136616	999
1	310	1	different	3	-0.160842	-0.592122	-0.305676	-1.65434	-0.409526	-0.824288	-0.185526	1.11623
1	310	1	different	5	0.468323	1.26201	-0.534658	-1.1507	-0.0401649	-0.463195	0.171867	2.14045
1	310	1	different	7	0.216788	0.292897	-0.895938	-0.970503	-0.148477	-1.12404	0.190704	0.847412
1	310	1	different	9	0.191372	-0.848729	-0.244172	-1.07114	-0.753003	-1.59795	0.276488	0.797526
1	310	1	different	3	0.530244	-0.721317	-0.482225	-2.51539	-0.180594	-1.584	0.244876	-0.8933
1	310	1	different	5	-0.0171582	-0.834197	-0.502295	-0.976973	-0.907739	-1.82412	0.466915	0.476962
1	310	1	different	7	0.0682628	1.20219	-0.650887	-1.1998	-0.789368	-1.8988	0.167007	0.0935495
1	310	1	different	9	-0.0387634	-1.01293	0.172742	-1.5527	-0.505646	-0.935382	0.384835	0.288457
1	310	2	same	3	0.77493	0.184642	0.184482	0.721246	0.28467	-0.232535	0.322167	0.504553
1	310	2	same	5	-0.10461	-0.55216	0.164503	-0.51907	-0.098241	-0.315567	0.229538	-0.657507
1	310	2	same	7	0.202521	0.316063	-0.118115	0.91062	0.81296	1.10668	0.207429	-0.356679
1	310	2	same	9	0.356125	0.253043	-0.405977	-1.19165	-0.39845	0.508253	0.500693	-0.538322
1	310	2	same	3	0.480929	0.941103	-0.218655	0.315301	-0.746209	-1.34065	-0.196811	-0.832142
1	310	2	same	5	-0.199712	-0.58843	0.343004	0.90905	0.335679	-0.337537	-0.478427	-0.566451
1	310	2	same	7	0.367339	-0.781723	0.213036	0.596403	-0.241728	0.358604	-0.0511969	-0.433783
1	310	2	same	9	0.329755	0.592078	-0.0969075	0.941804	-0.122859	-0.2898	-0.184712	-0.553689
1	310	2	same	3	0.105269	-0.684011	-0.0677133	-0.594421	-0.083525	-0.987388	-0.493437	-0.308388
1	310	2	same	5	0.670867	0.636237	0.280778	0.283458	0.909347	-0.526237	-0.707756	0.282962
1	310	2	same	7	0.329116	0.2145	-0.0959795	-0.825639	-0.13094	-0.61359	-0.254065	0.286545
1	310	2	same	9	-0.38713	-0.887505	-0.270595	-1.49168	-0.0761059	-0.876372	-0.357106	-0.0462557
1	310	2	different	3	-0.103302	-0.627794	-0.445685	-2.18403	-0.649296	-1.99068	0.451654	0.0433455
1	310	2	different	5	0.125746	-0.849996	-1.19398	-1.88023	-0.758296	-0.638199	0.440959	-0.156555
1	310	2	different	7	0.0442928	-1.1765	-0.208137	-0.489452	-0.189178	-1.79898	0.709242	-0.602533
1	310	2	different	9	0.157025	-0.623365	-0.913028	-0.949318	-0.0154623	-1.68913	-0.15998	-0.707554
1	310	2	different	3	0.193995	-0.533965	0.317562	0.239227	-0.323293	-1.04866	0.205905	-0.586812
1	310	2	different	5	0.334486	-0.216359	-0.592207	-1.09003	-0.279787	-1.56281	-0.560466	-0.700497
1	310	2	different	7	-0.308393	-0.464063	-0.452392	-1.58175	-0.336713	-2.19067	1.0496	-0.717671
1	310	2	different	9	0.297943	0.712221	-0.975184	-0.900372	-0.0937309	-1.83105	-0.20325	-0.509939
1	310	2	different	3	-0.155864	-0.960801	-0.668907	-1.24985	-0.241614	-1.23971	0.570146	-0.763881
1	310	2	different	5	-0.0382965	-0.397712	-0.611223	-1.06689	-0.832633	-1.13816	0.071544	0.419094
1	310	2	different	7	-0.601389	0.723897	-0.0958227	-0.0533297	-0.00414269	-1.04794	0.572696	-0.314351
1	310	2	different	9	-0.303868	-0.274132	-0.503168	0.507201	0.390753	-1.88592	0.970422	-0.908607
1	310	3	same	3	0.142579	-0.340627	-0.241872	-1.03457	-0.164651	-0.763919	-0.683416	0.875723
1	310	3	same	5	0.173916	0.989337	0.321026	0.756699	0.586165	-0.907201	-1.56108	1.21791
1	310	3	same	7	-0.1078	1.79285	-0.545342	-0.477662	0.718629	-0.400157	0.280293	0.333865
1	310	3	same	9	-0.336347	-0.388045	-0.686041	-1.12809	-0.259044	-1.28838	-1.1606	-1.39546
1	310	3	same	3	0.544267	0.691915	0.213656	1.31353	-0.0706963	0.314369	0.5374	0.509991
1	310	3	same	5	1.04311	1.02996	-0.212343	-1.83546	-0.139826	-0.568851	0.462651	-0.506829
1	310	3	same	7	0.35485	0.635959	-0.0782419	-0.89813	-0.422456	-0.220856	0.685487	-0.675985
1	310	3	same	9	-0.444561	1.41625	0.0746116	-2.45542	-0.23749	-0.474118	0.720586	-0.644048
1	310	3	same	3	-0.229355	-1.09992	-0.775103	-0.322836	0.558307	-0.642256	0.313646	-1.30087
1	310	3	same	5	-0.439823	-1.11167	-0.231542	-0.827769	0.305594	0.336325	0.488353	-0.222817
1	310	3	same	7	0.102105	-0.713616	-0.516519	-0.844759	0.863758	-1.28993	-0.906503	-0.374094
1	310	3	same	9	-0.0818662	-0.642423	0.808055	0.407206	1.22266	1.36931	-1.02822	-1.63735
1	310	3	different	3	0.223882	-0.288054	-0.618173	-1.66718	-0.117012	-0.946145	1.02437	-0.598173
1	310	3	different	5	0.0404812	1.8164	-0.0944145	-0.686455	-0.00792409	-2.09224	0.30861	-0.114871
1	310	3	different	7	0.0878093	-1.29589	-0.299153	-0.373501	-0.274704	-0.77579	0.76338	-0.152964
1	310	3	different	9	0.509316	-0.255955	-0.854998	-0.681733	0.584097	-0.917862	0.474893	0.806694
1	310	3	different	3	-0.0901384	-0.175651	-0.150716	-1.15741	-0.235024	-2.37605	-0.764228	-0.367296
1	310	3	different	5	0.472489	0.195728	-0.177268	-0.785871	-0.0643186	-0.907328	0.294065	-0.447499
1	310	3	different	7	0.218665	-0.822445	-1.03664	-0.96966	0.00769455	-2.0556	-0.28035	-0.616254
1	310	3	different	9	-0.268511	0.99253	0.0453468	-2.23909	-0.505415	-0.597408	0.388606	-0.257959
1	310	3	different	3	0.296676	-0.170665	-1.04742	-1.40724	-0.844594	-1.4552	-0.707222	0.550695
1	310	3	different	5	0.339863	-0.508819	-0.781403	-2.42904	-0.869152	-1.09499	0.211955	1.30379
1	310	3	different	7	0.494871	0.193941	-0.80421	-1.31687	-0.466669	-1.9235	-0.0969679	-0.686162
1	310	3	different	9	0.304326	0.751599	-0.477546	-2.7027	0.2818	-2.84657	0.663442	-0.875567
1	310	4	same	3	-0.372711	-0.769691	-0.558408	-1.56834	-0.417909	-0.581483	-0.167802	-0.524525
1	310	4	same	5	-0.244555	-0.775663	-1.22101	-1.16176	-0.237674	0.113468	-0.377439	-0.889939
1	310	4	same	7	-0.281105	0.623674	-0.425329	-1.00523	-0.402924	-0.12235	-0.507269	0.631837
1	310	4	same	9	0.59295	0.577296	0.479993	1.46134	0.382794	0.542057	0.284354	0.52845
1	310	4	same	3	-0.314869	0.466336	-0.142994	1.87477	1.01104	0.589877	0.418783	-0.742012
1	310	4	same	5	0.199689	0.433895	0.357782	-0.566882	0.89424	1.60671	0.197187	-0.391453
1	310	4	same	7	-0.171153	0.143946	-0.23022	-0.25161	0.346675	-1.19608	0.456503	0.19197
1	310	4	same	9	0.257525	0.697211	0.219616	0.483165	0.266788	-0.560859	-0.249584	-0.980783
1	310	4	same	3	0.207475	0.572392	0.604816	1.6061	0.473641	0.90744	2.10511	1.22848
1	310	4	same	5	0.168892	0.361766	0.634839	1.29913	0.211522	-0.297563	0.843082	-0.260825
1	310	4	same	7	0.632775	0.815829	1.57569	1.46547	0.782522	0.907476	-0.449891	-0.754546
1	310	4	same	9	0.401268	0.683641	0.727652	-0.772977	0.0381521	-0.865279	-0.954556	-0.819158
1	310	4	different	3	0.411493	-0.864865	-0.347478	-1.06146	-0.727419	-2.85641	0.746639	-0.388357
1	310	4	different	5	0.048509	-0.110555	-0.305634	-1.13189	-0.229175	-0.954387	0.872164	1.11528
1	310	4	different	7	-0.200552	-0.314229	-0.709182	-2.34904	-0.31672	-0.614414	0.425346	0.360983
1	310	4	different	9	0.293954	-1.40608	-1.0176	-2.67476	-0.606181	-0.797084	0.811098	1.13352
1	310	4	different	3	0.289116	-0.315606	-0.938332	1.53686	-0.483863	-1.82577	0.576762	0.749407
1	310	4	different	5	0.420988	-0.882214	-0.959415	1.41421	-0.350103	-1.04868	0.918961	0.506055
1	310	4	different	7	0.148139	0.400218	-1.59751	-0.89346	-0.775154	-3.69239	-0.0649218	-0.418384
1	310	4	different	9	-0.0711933	-1.34717	-1.56445	-1.12177	0.195968	-1.57757	0.89866	0.943944
1	310	4	different	3	0.322003	1.08698	-1.18539	1.44953	0.902162	-1.01477	0.560474	0.762433
1	310	4	different	5	0.938597	-0.991859	-0.198437	0.751966	0.828462	-1.56733	0.151722	0.433752
1	310	4	different	7	1.16937	-1.27186	-0.592115	0.423766	0.98794	-0.982854	0.118978	-0.961607
1	310	4	different	9	-0.371667	-0.584563	-0.962756	0.321243	1.17112	-1.86741	0.36642	0.787402
2	201	1	same	3	0.374809	-0.992701	-0.984772	-0.471123	-1.06442	-0.841343	-0.195939	0.313388
2	201	1	same	5	0.451267	0.410517	-0.611672	-0.360874	-0.569929	1.31682	0.374095	0.3663
2	201	1	same	7	0.289562	0.442582	-0.657398	0.780052	-0.224135	0.802889	0.312818	0.873299
2	201	1	same	9	-0.272302	0.448776	-1.02614	-0.605883	-0.820396	0.862803	-0.122981	0.594203
2	201	1	same	3	-0.112257	-0.928517	-0.972681	-0.953438	0.113548	0.663973	0.25628	0.406034
2	201	1	same	5	-0.763045	0.230472	-0.446128	-0.788976	-0.35953	1.07205	0.322349	0.512613
2	201	1	same	7	-0.085576	0.413733	-0.721886	-0.93731	-1.36681	-1.06671	-0.095205	1.53486
2	201	1	same	9	-0.211939	-0.053892	-0.529769	-0.823817	-0.501939	-0.478982	-0.296243	0.421139
2	201	1	same	3	0.346041	-0.460866	-0.646502	-0.644286	-0.30953	0.950205	0.174083	0.453639
2	201	1	same	5	-0.418167	-1.02587	-0.353003	-0.47948	-0.799361	-1.41542	-0.458852	-0.408916
2	201	1	same	7	-0.12427	-0.960139	-0.974567	-1.17955	-0.904869	-1.88653	0.216878	-0.142399
2	201	1	same	9	-0.279391	-0.832532	-0.235474	-0.964688	-0.602578	-0.479575	-0.369325	-0.595468
2	201	1	different	3	-0.171464	-0.792889	-0.132485	-1.40237	-0.386236	1.16043	0.502571	1.05792
2	201	1	different	5	0.275898	-1.25687	-0.553565	-1.22526	-0.341602	0.60763	0.626186	1.23561
2	201	1	different	7	0.449357	0.243746	-0.757716	-0.771282	-0.731673	-0.788555	0.850096	-0.382012
2	201	1	different	9	-0.187713	-0.293261	-0.995973	-0.609182	0.0449366	0.827997	1.10563	0.186762
2	201	1	different	3	0.451229	-0.156678	0.207705	0.744965	-0.192964	-0.537756	0.134276	0.69224
2	201	1	different	5	0.498887	0.192469	-0.747938	-0.577595	-0.294895	0.97155	0.5498	0.959805
2	201	1	different	7	0.520175	-1.04887	-0.818719	-1.05424	-0.817441	1.59379	-0.0753673	-0.918015
2	201	1	different	9	0.168518	-1.41097	-0.807925	-1.07221	-0.242702	0.929337	-0.0729418	-2.23461
2	201	1	different	3	0.875844	-1.03406	-0.527157	-1.9759	0.13323	-0.121223	0.475562	1.10866
2	201	1	different	5	0.524318	-1.35813	-1.15159	-1.7989	-0.0520314	0.813194	0.691134	-0.317255
2	201	1	different	7	0.151107	-0.920114	-0.915838	0.928371	0.345517	-0.626669	0.0773002	-0.360634
2	201	1	different	9	0.519551	-0.543808	-0.55691	-0.618911	-0.468672	-1.12868	0.389216	-1.72329
2	201	2	same	3	-0.615203	-0.646379	-0.365947	0.886902	-0.077365	0.134729	-0.121691	-0.762616
2	201	2	same	5	-0.88971	-0.762004	-1.13169	0.905933	0.0850975	-0.542443	-0.322492	-0.896006
2	201	2	same	7	-1.08555	-1.01609	-0.786749	-0.648943	0.24418	0.636032	-0.36643	-0.55929
2	201	2	same	9	-0.780413	-0.135481	-0.240729	-0.407365	0.509871	-0.131473	-0.172953	-0.736602
2	201	2	same	3	-0.456246	-0.682646	-0.605614	-0.450887	0.560993	0.524932	0.140833	-0.640536
2	201	2	same	5	-0.441276	-0.620075	-0.363935	-0.510157	-0.18347	-0.391658	-0.0979315	-0.212151
2	201	2	same	7	-0.695273	-0.281227	-0.503773	-0.401495	-0.139557	1.03223	-0.358056	-0.468934
2	201	2	same	9	-0.832126	-0.251973	-0.41481	0.0491704	0.127441	0.432609	0.380306	-0.734149
2	201	2	same	3	-0.11748	-0.939814	-1.34358	-0.85355	-0.733942	-0.423191	0.215533	-0.547337
2	201	2	same	5	-0.0562366	-0.735212	-1.18526	-0.261878	-0.187133	-0.461287	-0.406424	-0.396404
2	201	2	same	7	0.477235	0.879969	-0.561073	-0.270775	-0.410499	-0.613703	0.319702	0.230355
2	201	2	same	9	0.284895	-0.806468	-0.660387	0.403707	-0.173076	0.252343	0.326068	-0.606577
2	201	2	different	3	-0.217714	-3.59916	0.248843	-0.900205	0.550472	0.374968	-0.0735076	-0.951574
2	201	2	different	5	-0.518584	0.487292	-0.228948	-1.11738	0.422066	0.760537	0.0974456	-1.18339
2	201	2	different	7	-0.556424	-0.840631	-0.579861	1.19535	0.197284	-0.734729	0.41992	-0.748091
2	201	2	different	9	-0.132038	0.955792	-0.449399	0.393945	0.186749	1.58571	0.198646	-0.336378
2	201	2	different	3	0.0196506	-1.5504	-0.285673	1.25464	0.34405	0.250461	0.547898	-0.620534
2	201	2	different	5	-0.0557875	-1.10935	-0.551491	0.61584	-0.0824153	-0.33305	-0.129091	-0.406701
2	201	2	different	7	-0.589002	0.804723	-0.6133	0.537108	0.393802	0.557627	0.542657	0.36469
2	201	2	different	9	-0.0788009	-0.91676	-0.53094	0.489885	-0.113917	1.00233	-0.174526	1.23198
2	201	2	different	3	0.505635	-0.850099	-0.240235	-1.21992	0.781924	0.46291	0.231766	-0.410228
2	201	2	different	5	0.394126	-0.508332	-0.166044	0.680447	0.777845	0.230755	0.448071	-1.14025
2	201	2	different	7	-0.575431	-0.590393	-0.307878	-1.75921	0.256042	-0.0457425	0.47976	-0.849268
2	201	2	different	9	0.17402	-0.857631	-1.02563	-0.618924	-0.122453	1.02269	0.630524	-0.27944
2	201	3	same	3	-0.259693	-0.588452	-0.476348	0.322674	0.329416	0.302967	0.213718	-0.435159
2	201	3	same	5	0.0285937	-0.462691	-0.424713	1.33941	-0.0980354	0.333751	-0.0854504	-0.77111
2	201	3	same	7	-0.493725	-0.614107	-0.416232	0.256566	0.264869	0.359159	0.164449	-0.386468
2	201	3	same	9	-0.5997	0.876475	-0.594239	-0.730097	0.61098	0.55052	0.146827	-0.523038
2	201	3	same	3	-0.493833	0.585387	0.080466	0.507524	0.164923	0.391918	-0.131488	0.292129
2	201	3	same	5	0.192009	0.823577	-0.313277	-0.659055	-0.0877605	-0.328835	-0.0825011	0.789643
2	201	3	same	7	-0.508869	-0.759658	-0.943167	0.625995	0.178383	0.778421	0.283645	0.239142
2	201	3	same	9	-0.293122	-0.0788171	-0.867261	1.31375	-0.0268708	-0.398639	0.348182	-0.265712
2	201	3	same	3	-0.505194	0.252686	-0.392931	-0.974289	-0.277005	-0.122607	-0.0767755	-0.890909
2	201	3	same	5	-0.0280306	-1.2395	-0.982316	0.685243	-0.0799561	-0.597071	0.124169	-0.306862
2	201	3	same	7	-0.504975	-1.01148	-0.81893	0.917434	-0.0713033	0.381933	-0.674962	-0.561415
2	201	3	same	9	-0.628951	-0.727339	-1.35416	-0.708688	-0.193609	0.909252	-0.233795	-0.630101
2	201	3	different	3	0.0820653	-0.319429	-0.215424	0.764388	0.405471	1.00639	0.566699	0.350241
2	201	3	different	5	0.387992	-1.22613	-0.243555	-1.19285	0.15298	0.401594	1.03636	0.123656
2	201	3	different	7	0.144443	-0.567816	-0.114213	0.515305	-0.29493	0.612198	0.230062	-0.0937257
2	201	3	different	9	0.157424	-0.572381	-0.0370354	-0.612673	0.298359	0.378954	0.378607	-0.295501
2	201	3	different	3	0.117792	-3.23566	-0.177067	-0.342139	0.248021	0.23971	1.01577	-0.755016
2	201	3	different	5	-0.0838674	0.0956113	-0.209655	1.01816	-0.108821	0.529391	0.972914	-0.371346
2	201	3	different	7	-0.164879	-0.95893	-0.326828	-0.557752	0.0883062	0.1997	0.184808	-0.724338
2	201	3	different	9	-0.0909947	-1.32238	-0.0923634	0.711033	0.581092	0.717854	-0.111592	-0.679793
2	201	4	same	3	-0.747361	-0.789436	-0.415315	0.611536	0.688297	-0.54594	-0.19755	-0.829513
2	201	4	same	5	-0.485721	-0.564191	-0.134959	-0.493067	-0.0650578	-0.15313	0.243477	-0.69131
2	201	4	same	7	-0.198047	0.190071	-0.790471	0.198525	-0.215328	-0.256975	0.357042	-0.546763
2	201	4	same	9	-0.544848	-0.799125	-0.681769	0.414063	0.483551	-0.355496	-0.506514	-0.51532
2	201	4	same	3	-0.80386	-1.07712	0.225716	-0.657603	-0.0434116	-0.136874	0.429899	0.416281
2	201	4	same	5	-0.493775	-0.334187	0.314781	0.481871	-0.325272	0.238032	-0.123146	0.212201
2	201	4	same	7	-0.540106	-0.523863	0.472362	0.375158	0.0368771	0.318393	0.603595	0.299194
2	201	4	same	9	-0.303642	-0.517364	0.209158	1.08012	-0.379406	0.27867	0.877238	-0.44035
2	201	4	same	3	-0.356348	0.329146	-0.124187	0.714701	0.149168	0.284468	0.486394	-0.307289
2	201	4	same	5	0.363144	0.361547	0.161576	-0.363548	0.398458	0.921868	0.290468	-0.95748
2	201	4	same	7	0.101137	-0.359289	-0.0573324	-0.306717	-0.164153	0.77234	0.749367	0.150137
2	201	4	same	9	-0.497742	-0.502869	0.825314	0.775258	0.356106	0.737908	-0.041852	-0.458779
2	201	4	different	3	0.166908	-0.709119	-0.124226	-2.74019	0.527228	-1.22632	0.451515	-0.0797298
2	201	4	different	5	0.336092	-0.761622	-0.230669	-0.725269	-0.165718	-0.966355	0.120304	-1.1925
2	201	4	different	7	-0.372222	-1.029	0.0260236	0.401806	-0.124204	0.0449634	0.40161	0.100288
2	201	4	different	9	0.441635	-0.356025	-0.761716	0.174423	0.371557	0.41916	-0.0577982	-0.50914
2	201	4	different	3	0.611631	-1.68406	-0.688026	0.625599	0.450099	0.20835	1.12698	0.285943
2	201	4	different	5	0.848322	-0.123133	-0.455716	-0.660066	-0.206172	0.277837	0.12835	-0.336773
2	201	4	different	7	0.40206	-0.0569036	-0.429028	1.08415	0.127941	0.133159	0.348155	-0.558354
2	201	4	different	9	0.422816	0.755615	-0.383536	1.07958	0.358351	-0.272798	0.464648	-0.337133
2	201	4	different	3	0.576012	-1.08566	-0.304476	-0.218542	-0.232986	-1.0512	-0.354572	-0.376054
2	201	4	different	5	0.0307436	-0.300502	0.481056	0.692936	0.596049	-0.286305	0.292661	0.913658
2	201	4	different	7	0.637455	-0.493227	-0.429189	-0.292304	0.148642	0.255	0.54114	-0.208073
2	201	4	different	9	0.668752	0.71699	-0.321174	-0.742253	-0.0761533	0.430364	0.406492	0.0768104
2	202	1	same	3	0.496289	0.737353	0.164942	0.303816	-0.476082	-1.27145	-0.637722	0.936134
2	202	1	same	5	-0.117202	1.23306	-0.12772	0.366166	-0.557592	-0.460099	-0.565202	0.8312
2	202	1	same	7	-0.481038	0.252946	-0.0742835	0.228795	-0.467068	-0.278756	-0.474743	-0.472026
2	202	1	same	9	0.386699	0.729543	0.33969	0.614725	-0.535337	-0.584136	-0.0505036	-0.452681
2	202	1	same	3	-0.266703	0.316169	0.157555	0.201407	-0.520034	-0.407565	-0.513564	0.676584
2	202	1	same	5	-0.4761	-0.169738	-0.117178	-0.325657	-0.239429	-0.160882	-0.158642	-0.400467
2	202	1	same	7	-0.320122	-0.39843	-0.104161	-1.23064	-0.0661525	-0.587897	-0.208814	-0.299548
2	202	1	same	9	-0.418639	0.848581	0.670469	0.803249	-0.130206	-0.185023	-0.229709	0.816663
2	202	1	same	3	-0.684321	0.476892	0.5987	-0.285312	-0.330456	-0.715789	-0.388016	-0.736748
2	202	1	same	5	-0.275094	0.528444	-0.22339	-0.373406	-0.0810732	0.170708	-0.554749	-1.09326
2	202	1	same	7	-0.125683	0.485339	-0.20118	-0.646317	-0.310981	-0.587998	-0.0427079	1.1627
2	202	1	same	9	-0.455816	1.06468	0.0539971	-0.686498	-0.288126	-0.238288	-0.432943	-1.36483
2	202	1	different	3	0.999462	-0.749237	0.909919	-0.728322	0.180292	0.447098	-0.298821	-0.651615
2	202	1	different	5	0.201407	-0.252338	0.478434	-0.336588	0.147302	0.372331	-0.401222	-0.794218
2	202	1	different	7	0.493245	0.695718	0.268244	-0.310564	-0.020275	-0.708332	0.392521	-0.239479
2	202	1	different	9	-0.347732	0.624815	0.25647	-0.348615	-0.591936	-0.498003	-0.178951	-0.150414
2	202	1	different	3	0.592688	-0.31913	0.107246	-0.460782	-0.45921	0.611709	-0.0583943	-0.81443
2	202	1	different	5	0.372124	-0.656604	-0.109376	-1.0624	-0.669741	-0.826058	-0.620267	-0.458323
2	202	1	different	7	0.0988299	-0.436977	0.225852	0.481465	-0.0490568	0.231845	-0.0463444	0.425395
2	202	1	different	9	-0.269253	-1.09129	-0.212708	-0.905453	0.192739	0.683511	-0.431436	-0.494816
2	202	2	same	3	-0.158976	-0.276746	0.334163	0.774305	0.267817	0.542075	-0.547432	-1.69973
2	202	2	same	5	-0.680397	-0.260486	-0.228706	-0.904498	-0.749248	-0.447967	-0.360578	-0.834997
2	202	2	same	7	-0.075065	-0.471681	0.437149	-0.496863	-0.504511	-0.723503	-0.843319	1.77331
2	202	2	same	9	0.243228	-0.371333	0.673931	-0.339005	-0.229883	-0.927687	-0.630823	-0.830213
2	202	2	same	3	0.0657946	0.263981	0.234037	-0.972569	-0.0827903	-1.38148	-0.13087	-2.04497
2	202	2	same	5	0.00676247	-0.498115	-0.340137	-0.653912	-0.0400677	-1.01037	-0.477722	-1.06198
2	202	2	same	7	-0.536188	1.05358	-0.322332	-0.710383	-0.146754	-0.990347	-0.233481	-0.656047
2	202	2	same	9	-0.326186	-0.603523	0.47157	-0.620824	0.259966	-0.635115	-0.0672194	-0.689371
2	202	2	same	3	0.119582	0.86964	0.46486	-0.687032	-0.153264	-0.934636	-0.59853	-1.3098
2	202	2	same	5	0.0304828	-0.437949	0.597437	-0.383631	-0.394419	-0.82868	-0.374542	-1.40401
2	202	2	same	7	-0.24896	0.634206	0.201408	0.405866	-0.151556	-0.697691	-0.556472	-0.852468
2	202	2	same	9	0.230589	-0.11978	0.428248	-0.565861	-0.460732	-0.610532	0.211845	-0.655213
2	202	2	different	3	0.123833	-4.29537	-1.3529	-1.49888	-1.30633	-0.614781	-0.681789	-0.678311
2	202	2	different	5	-0.0651901	-0.880647	-0.0476236	0.831051	-0.425562	-0.253155	-0.100893	-0.306177
2	202	2	different	7	0.486334	0.277971	0.739141	-0.705554	0.790104	-0.689708	-0.208018	0.187256
2	202	2	different	9	-0.145732	-0.812372	0.548243	-1.36992	-0.191129	-0.750057	-0.700793	-0.702053
2	202	2	different	3	0.342104	-1.34785	0.179219	-0.460394	0.293998	-1.17002	-0.0152877	-0.74197
2	202	2	different	5	0.384969	-1.40691	0.358408	-0.780416	-0.0284167	-0.651365	0.140131	-0.637946
2	202	2	different	7	0.45232	-0.657457	0.647141	-0.75833	-0.0303451	-0.651291	-0.23895	-1.50056
2	202	2	different	9	0.0123105	-1.59699	0.235548	-0.757713	-0.251743	-0.941707	-0.315032	-0.350702
2	202	3	same	3	0.172309	-0.565272	0.125633	0.378964	-0.0956933	-0.234613	-0.140642	-0.863056
2	202	3	same	5	0.13858	0.131085	0.527457	-0.305289	-0.533525	-1.01336	-0.307261	-0.749998
2	202	3	same	7	0.0525952	-0.229299	0.24522	-0.533223	-0.347418	-0.446717	-0.669221	0.654818
2	202	3	same	9	-0.432857	-0.166458	-0.0560999	-0.627109	0.149646	-0.355827	-0.416575	-0.407698
2	202	3	same	3	-0.113189	-0.318212	0.107265	0.595452	0.25903	-0.62414	-0.781172	-1.50295
2	202	3	same	5	0.126176	0.652354	0.519688	-0.527796	-0.0686392	-0.763604	-0.150844	-0.691432
2	202	3	same	7	-0.0833452	0.304566	0.519497	-0.982372	-0.358466	-0.729668	0.0373954	-0.623493
2	202	3	same	9	0.216716	-0.459593	0.485688	-0.373282	0.305742	-1.35625	-0.113923	-0.558299
2	202	3	same	3	0.174751	0.17447	0.339203	-0.675674	-0.844263	-0.746565	-0.134433	-1.41803
2	202	3	same	5	0.343381	-0.440164	0.200504	-0.415584	-0.25598	-1.21978	-0.68904	0.44505
2	202	3	same	7	-0.120706	-0.490173	0.227214	-0.430497	-0.206018	-0.345408	-0.0429047	-1.23731
2	202	3	same	9	-0.116376	-0.371397	0.503532	0.280033	-0.0677069	-0.336415	-0.108157	1.20397
2	202	3	different	3	0.755012	-1.04481	0.899029	-1.59015	-0.123414	0.583064	0.269006	-0.302057
2	202	3	different	5	0.296222	-0.545071	0.333235	-0.627335	-0.20265	-0.282287	0.171489	-0.519724
2	202	3	different	7	0.341503	0.821141	0.706576	0.432345	-0.0848736	-0.641707	-0.0794886	-0.313685
2	202	3	different	9	0.368357	-0.187771	1.05419	-0.559548	-0.518054	-0.490112	-0.738312	-0.597239
2	202	3	different	3	0.0364042	-1.24132	-0.0197979	-0.307533	-0.450671	-0.595735	-0.594354	-0.66338
2	202	3	different	5	0.289981	0.0820218	0.446865	-0.651999	0.837658	-0.593152	-0.487401	-0.535686
2	202	3	different	7	0.230662	-0.294789	0.376247	0.189295	-0.167018	-0.267297	-0.18624	-0.532292
2	202	3	different	9	0.321061	-0.161059	0.614187	0.187509	-0.525367	-0.543145	-0.430701	-0.343736
2	202	3	different	3	0.544409	0.397748	0.522162	0.699252	-0.0769315	0.359741	0.162709	-0.48581
2	202	3	different	5	0.356965	-0.558006	0.632517	0.47527	0.383914	-0.293815	-0.809488	-1.05675
2	202	3	different	7	0.333667	0.946415	0.675909	0.408016	-0.0958359	0.0951795	-0.526969	-0.645638
2	202	3	different	9	0.382531	0.531342	0.838905	0.469239	0.622507	-0.367307	0.199506	-0.278068
2	202	4	same	3	-0.221979	0.476389	0.567217	0.464464	-0.117342	-0.668004	-0.431435	-0.486163
2	202	4	same	5	-0.0548905	0.287074	0.37193	-0.582181	0.463641	-0.348854	-0.64974	-1.51975
2	202	4	same	7	-0.643418	1.08147	0.460999	0.289822	-0.156066	0.813155	-0.330919	-0.496885
2	202	4	same	9	-0.250436	-0.433935	0.587394	0.32621	-0.301783	-0.439938	0.072752	0.690024
2	202	4	same	3	-0.317018	-0.719903	-0.398369	-0.239436	-0.121276	-1.00347	-1.09386	-1.04695
2	202	4	same	5	-0.277868	-0.589866	0.0868949	-0.309036	-0.738127	-0.639265	-0.571362	1.23345
2	202	4	same	7	-0.422117	-1.2946	0.686155	-0.0629055	-0.212086	-0.220728	0.0878129	0.914437
2	202	4	same	9	-0.258349	-0.798328	-0.0656412	0.510992	-0.0550612	0.105017	-0.939317	-1.27104
2	202	4	same	3	0.365853	-0.114048	0.429803	0.233274	0.8808	-0.385839	-0.331166	1.81336
2	202	4	same	5	0.467026	-0.30443	-0.0477977	0.549178	-0.0742428	-0.828432	-0.760125	1.45511
2	202	4	same	7	-0.116007	0.984382	0.43603	0.0997638	0.396791	-0.934536	-0.700813	-1.69226
2	202	4	same	9	-0.237117	-0.0995441	0.505775	-0.543762	-0.426468	-0.580252	-0.949795	-1.30835
2	202	4	different	3	0.723406	-1.30399	0.44264	-1.22155	-0.168642	0.183847	-0.197515	-0.975081
2	202	4	different	5	0.427853	0.399969	0.42339	-0.110938	0.14404	-0.331061	-0.12196	-0.440158
2	202	4	different	7	0.550975	0.629297	0.731179	0.545041	-0.275726	1.07037	-0.0945267	-0.222751
2	202	4	different	9	0.0678539	-0.747348	0.469724	-0.50991	0.00549121	-0.236449	-0.440999	-0.300913
2	202	4	different	3	0.474358	0.672464	0.372562	-0.239095	-0.220527	0.474672	-0.466274	-0.85688
2	202	4	different	5	0.0900221	0.764642	-0.0349625	-0.364919	-0.456362	0.407949	0.0925221	-0.60005
2	202	4	different	7	0.0642256	0.309181	-0.160095	-0.299503	0.309009	-0.834022	-0.689194	-0.337664
2	202	4	different	9	0.397821	0.547694	-0.0190554	0.439822	-0.139618	-0.780815	-0.188005	-0.0936957
2	202	4	different	3	0.769226	0.527482	0.485607	0.30969	-0.180126	0.26806	-0.0792185	-0.52389
2	202	4	different	5	0.373171	0.536425	0.403999	0.263168	-0.202073	-0.145369	-0.748831	-0.574715
2	202	4	different	7	0.390997	0.354291	0.631623	0.624793	0.236937	-0.385209	-0.350404	-0.247358
2	202	4	different	9	0.473734	0.719577	0.489145	-0.909971	0.577592	0.221628	0.0786349	-0.658465
2	203	1	same	3	-0.253065	-0.79939	-0.0665985	-0.884282	-0.497651	-0.934597	-0.156961	0.689862
2	203	1	same	5	0.16943	-0.332248	0.743126	0.281004	-0.569838	-0.908106	-0.194724	0.477475
2	203	1	same	7	0.475325	0.988894	0.47094	-0.743015	-0.0539124	-0.695936	0.460598	0.365391
2	203	1	same	9	0.381679	-0.57505	0.499252	0.493917	-0.0524134	-0.608953	-0.0424597	0.51984
2	203	1	same	3	-0.168256	-0.226276	0.665687	0.467393	-0.33109	0.136756	0.348533	0.831436
2	203	1	same	5	-0.229498	-0.320792	0.628621	0.513983	-0.171632	0.111679	0.195735	0.605793
2	203	1	same	7	0.189603	-0.316387	0.434076	-0.683948	-0.221783	0.347243	0.564758	0.685386
2	203	1	same	9	0.369121	-0.199555	0.475094	0.444379	-0.132485	-0.270027	0.163646	0.317744
2	203	1	same	3	-0.254223	-0.691983	0.440385	-0.418687	-0.425974	-0.211589	0.363076	-0.139149
2	203	1	same	5	-0.0423604	-0.835889	0.651021	0.418051	-0.126874	0.198956	0.240942	-0.343618
2	203	1	same	7	-0.416866	-0.455563	0.641776	0.533386	-0.268653	-0.356299	0.136101	-0.239153
2	203	1	same	9	0.311899	-0.296581	0.579006	-1.23377	-0.147414	0.135506	0.291597	-0.318913
2	203	1	different	3	0.213999	-0.260327	0.799733	-3.39608	0.302913	-2.021	0.0946089	-0.267485
2	203	1	different	5	-0.31364	-2.95699	-0.343377	-1.17955	-0.303813	-0.697751	0.074779	-0.628079
2	203	1	different	7	0.337813	-3.42735	-0.162768	-0.733118	-0.278501	0.783854	-0.169709	-0.350408
2	203	1	different	9	0.0944731	-0.298724	0.137823	-0.243945	-0.214571	-0.569426	-0.306979	0.69733
2	203	1	different	3	0.118381	-0.921621	-0.0185815	-1.21091	-0.30352	-0.495791	-0.25013	0.210242
2	203	1	different	5	0.243505	-1.29495	0.108193	-1.21599	-0.437093	-0.640286	-0.0512892	-0.597433
2	203	1	different	7	0.113792	-0.68978	0.281257	0.231942	-0.188117	-1.42041	-0.215685	0.463677
2	203	1	different	9	-0.0164869	0.156964	0.424217	0.217317	-0.245058	-1.19105	0.113888	1.06364
2	203	1	different	3	0.286391	0.172103	0.0706653	-1.31492	-0.107477	-0.99744	-0.00516828	-0.405871
2	203	1	different	5	0.417656	-0.289264	0.0778161	-0.262591	-0.114388	-1.0686	-0.0819722	0.628814
2	203	1	different	7	0.257658	0.826394	0.477752	0.257299	-0.0357777	0.519832	-0.0963104	0.49853
2	203	1	different	9	0.517055	1.00932	0.552177	-0.549916	-0.0867622	0.319999	0.264138	1.35011
2	203	2	same	3	-0.381118	-0.652687	0.20733	0.176022	-0.660402	-0.585912	0.368218	0.203981
2	203	2	same	5	0.0929161	-0.187788	0.227555	0.504362	-0.0113194	-0.26133	0.535532	0.674346
2	203	2	same	7	0.217304	-0.772095	0.796413	0.4972	-0.104786	-0.198516	0.635634	0.632415
2	203	2	same	9	0.0754275	0.510325	0.29931	1.12359	0.434083	0.495946	0.228734	0.488209
2	203	2	same	3	0.593701	-0.312949	0.315905	-1.12692	-0.106056	-0.469763	0.39797	-0.139557
2	203	2	same	5	0.314842	0.110951	0.373319	0.51211	-0.378951	-0.167039	0.440304	0.544811
2	203	2	same	7	0.454484	0.325701	0.532955	0.443147	-0.245594	-1.38768	0.377685	0.96326
2	203	2	same	9	0.239606	0.657857	-0.0769009	0.473565	-0.0943906	-0.788649	0.569033	0.876286
2	203	2	same	3	-0.116954	-0.901747	0.653875	-0.906584	-0.461604	-1.03399	0.362927	-0.694757
2	203	2	same	5	-0.0609397	-0.892409	0.659661	-0.583177	-0.177917	0.238821	0.49743	0.677598
2	203	2	same	7	-0.154289	-0.66445	0.475609	0.387257	-0.314834	0.331034	1.50504	0.829963
2	203	2	same	9	0.329217	-0.212397	1.00415	0.751482	-0.0409046	0.204013	0.285576	0.30522
2	203	2	different	3	0.365304	-1.04428	-0.394793	-0.312541	-0.359864	0.0341804	0.481718	0.427173
2	203	2	different	5	0.293823	0.325972	0.129007	-0.0952768	0.233167	-0.833218	0.537907	0.373632
2	203	2	different	7	0.376038	1.07796	0.120989	0.482755	-0.205997	-1.23383	0.175122	1.04899
2	203	2	different	9	0.598099	1.71963	0.296528	0.530374	-0.0858957	-0.579369	0.0745372	1.08757
2	203	2	different	3	0.413594	-0.107993	0.663163	-0.909241	-0.246177	0.09753	0.310517	0.317326
2	203	2	different	5	-0.0382193	-0.284783	-0.528928	0.226589	-0.100597	0.454255	0.494696	-0.221802
2	203	2	different	7	0.162561	0.25621	0.432407	1.14941	-0.0753182	0.427029	-0.0875112	0.564977
2	203	2	different	9	0.469264	0.866795	0.590031	0.410727	0.100749	-0.194335	-0.0528959	0.477628
2	203	2	different	3	0.200733	-1.09618	-0.300308	-0.50098	-0.273441	0.788654	0.312203	0.273853
2	203	2	different	5	0.407762	0.511146	0.465496	0.0974157	-0.280472	0.643714	0.211973	0.875131
2	203	2	different	7	0.476741	0.344625	0.613618	0.585412	-0.0772437	0.144366	0.326329	0.568569
2	203	2	different	9	0.0833138	0.821788	0.452036	0.457054	-0.280521	0.518882	0.699129	0.356606
2	203	3	same	3	-0.0791788	-0.626597	0.258219	1.20388	-0.336469	-0.608177	0.0823042	0.235261
2	203	3	same	5	0.217938	-0.226207	0.673301	0.388538	-0.262854	-0.621717	0.108224	-0.140024
2	203	3	same	7	0.18519	0.668507	0.414813	0.120598	-0.384237	-0.483916	0.30369	0.300074
2	203	3	same	9	0.256259	-0.0530132	0.323284	-0.595051	-0.247592	-0.814939	0.110535	-0.174659
2	203	3	same	3	0.669233	-0.533966	0.283478	0.264	-0.0932353	-0.352408	0.184289	-0.0594342
2	203	3	same	5	-0.0206363	-0.511777	0.807409	0.119654	-0.14236	-0.303845	0.0627622	-0.286886
2	203	3	same	7	0.069919	-0.457309	0.509407	-0.381934	-0.122916	-0.228396	0.122369	-0.204174
2	203	3	same	9	-0.172279	-0.663972	0.203327	0.425061	0.115389	-0.216489	0.476603	0.146439
2	203	3	same	3	0.113672	-0.353343	-0.0350915	0.221621	0.277871	-0.154145	0.0999484	-0.112768
2	203	3	same	5	-0.103176	-1.21307	0.176944	0.426774	-0.0418182	-0.0547053	0.191403	-0.13217
2	203	3	same	7	-0.0407748	-0.811415	0.481118	0.326347	-0.0429769	-0.475678	-0.175769	0.222068
2	203	3	same	9	-0.174484	-0.160399	0.255867	0.366652	-0.234515	-0.480941	-0.0329698	0.0573228
2	203	3	different	3	0.195024	-0.556763	0.388719	-0.406528	0.149793	-0.247045	0.179776	0.196362
2	203	3	different	5	0.331517	0.18803	0.214386	0.300577	-0.168777	-0.105174	0.511001	1.01644
2	203	3	different	7	0.246373	0.462604	0.447759	0.333755	-0.216616	-0.482864	0.126756	0.355964
2	203	3	different	9	0.453333	0.709118	0.424387	-0.072043	-0.245893	-0.41194	0.176199	-0.143681
2	203	3	different	3	0.608052	-2.88449	2.07907	999	-1.58933	-2.98433	0.896422	0.254493
2	203	3	different	5	-0.118803	0.969341	-0.218469	-0.412935	-0.357463	0.522562	-0.31656	-0.425767
2	203	3	different	7	-0.461398	-0.298438	0.61593	-0.239619	-0.268996	0.847536	0.276243	0.237202
2	203	3	different	9	0.133214	0.0884089	0.309623	-0.297968	-0.549883	0.146176	0.265658	0.320166
2	203	3	different	3	0.572474	-0.837247	-0.0882749	-0.0901058	0.422216	-0.49813	0.416625	-0.448062
2	203	3	different	5	-0.221693	-0.39239	0.300846	0.256738	-0.110733	-0.121033	0.034237	0.369599
2	203	3	different	7	0.166513	-1.06251	-0.079422	-0.521752	0.0327669	1.21105	0.182037	0.622312
2	203	3	different	9	0.284747	0.239069	0.54671	-0.206113	-0.360614	-0.885065	-0.0560142	0.196753
2	203	4	same	3	-0.0312566	-0.811363	0.312415	0.961397	-0.527976	0.86966	0.365158	0.700581
2	203	4	same	5	0.639354	-0.373533	0.614388	0.560899	-0.0156147	0.319988	0.401006	0.501515
2	203	4	same	7	0.104344	-0.678024	0.267931	-1.01324	-0.045974	-0.491876	0.380323	0.758961
2	203	4	same	9	0.086969	0.0378581	-0.0698673	0.490211	0.233968	-0.327736	0.532277	0.182584
2	203	4	same	3	-0.370859	-0.519157	0.153788	0.136959	0.351434	-0.407034	0.251492	-0.228325
2	203	4	same	5	-0.168665	-0.249749	0.506849	-0.512596	0.337266	-0.437993	0.487238	-0.321496
2	203	4	same	7	-0.668325	-0.462826	0.130043	0.20807	0.263822	0.115292	0.412893	-0.410307
2	203	4	same	9	-0.458796	-0.596371	0.0591681	0.584821	0.333749	-0.209017	0.347742	0.116439
2	203	4	same	3	-0.0725023	-0.66939	0.138885	0.225453	-0.0593669	0.499213	0.474906	0.679754
2	203	4	same	5	-0.473329	-0.683563	0.902669	-0.590506	0.113743	0.855077	0.482788	0.33866
2	203	4	same	7	-0.525003	-0.634286	-0.0407288	-1.03451	0.209712	0.851192	-0.113703	0.566369
2	203	4	same	9	-0.160903	-0.686834	0.449173	-0.589312	0.624975	0.460989	0.118639	-0.498657
2	203	4	different	3	0.123888	-0.43915	0.313078	-0.959248	0.546675	-0.0677543	0.180415	-0.337237
2	203	4	different	5	0.0165449	-0.117432	0.418354	-0.26661	-0.24683	-0.975058	0.292963	0.293302
2	203	4	different	7	-0.0838636	0.4059	0.0652982	0.0917348	-0.0624581	-0.580004	0.202326	0.837454
2	203	4	different	9	0.327137	0.502637	0.095673	0.683876	-0.221812	0.488569	0.168741	0.413165
2	203	4	different	3	0.703154	0.581071	0.11427	0.841812	-0.0649823	-0.476534	0.469127	0.393397
2	203	4	different	5	0.0994482	-0.218511	0.40245	0.352609	-0.125251	0.768618	0.238681	0.763127
2	203	4	different	7	-0.0790607	0.418082	0.083664	-0.690631	-0.263379	0.367742	0.115041	0.841531
2	203	4	different	9	0.424438	1.67494	0.0874938	0.558421	-0.264245	0.486681	0.0647435	0.0855344
2	203	4	different	3	0.378892	-0.281162	-0.038794	-0.379196	-0.382351	0.379063	0.357056	0.723433
2	203	4	different	5	0.169239	0.425843	-0.182441	0.219056	-0.557048	-0.0613847	0.235315	0.595245
2	203	4	different	7	0.1008	0.409685	0.149376	0.0849181	-0.0344218	0.64359	0.32154	0.983799
2	203	4	different	9	0.0295775	0.537359	-0.0866757	-0.72394	-0.119261	0.245461	-0.0618471	0.260138
2	205	1	same	3	-0.363015	0.111508	-0.154913	-0.75683	-0.179498	-0.552232	0.260643	-0.354428
2	205	1	same	5	-0.0363484	-0.418912	-0.15249	-0.819482	-0.0524174	-0.431742	-0.22859	-0.43651
2	205	1	same	7	-0.362641	-0.330706	-0.251197	-0.617541	-0.617974	-0.701355	-0.00534764	-0.161313
2	205	1	same	9	-0.0704844	0.63648	0.12801	-0.241727	-0.0789016	-0.65774	-0.270596	-0.237296
2	205	1	same	3	0.097521	0.722561	-0.103237	-0.13321	-0.369879	-0.142777	-0.480948	-1.10439
2	205	1	same	5	-0.400884	0.438078	0.276859	0.488712	-0.0807685	-0.317878	-0.581999	-0.531185
2	205	1	same	7	0.129558	0.416451	-0.598004	0.0604997	-0.179007	-0.287013	-0.331941	-0.5759
2	205	1	same	9	-0.519605	0.188131	-0.206851	-0.338906	-0.22178	-0.326617	-0.413689	-0.856864
2	205	1	same	3	0.103767	0.584398	0.335072	-0.224457	-0.0436169	-0.325564	-0.270377	-0.19022
2	205	1	same	5	-0.119943	0.482453	0.388874	0.216766	-0.0585001	-0.336703	-0.114722	0.460454
2	205	1	same	7	-0.529104	0.530254	0.413877	0.259821	-0.38163	-0.0616422	-0.575468	0.274123
2	205	1	same	9	-0.144072	0.550772	0.359685	0.151959	-0.237234	0.271832	-0.262895	0.398129
2	205	1	different	3	0.571788	0.814018	0.562639	-0.0427977	0.119951	-0.375676	0.108196	-0.684015
2	205	1	different	5	-0.113822	0.492461	0.455234	-0.260299	-0.142736	-0.716395	-0.0166241	-0.363152
2	205	1	different	7	-0.211502	0.760128	0.0849409	-0.501792	-0.373268	-0.454433	-0.242341	-0.40017
2	205	1	different	9	-0.102367	0.338963	0.106107	-0.433005	-0.0949657	-0.273659	-0.0883869	-0.398745
2	205	1	different	3	0.239711	0.107798	0.272784	-0.327726	-0.149543	-0.705086	-0.0741074	0.325632
2	205	1	different	5	0.357603	0.0492882	0.214321	-0.709934	-0.320572	-1.14008	0.0400759	-0.521686
2	205	1	different	7	0.30377	-0.112221	0.0691959	-1.36258	-0.228527	-0.477762	-0.15182	-0.237227
2	205	1	different	9	-0.271885	-0.14021	0.0354687	-0.833033	-0.0973385	-0.865393	0.187581	0.571145
2	205	1	different	3	0.334457	-0.267665	0.480808	0.0611896	-0.132244	0.108505	0.218287	0.433184
2	205	1	different	5	0.0945671	0.421415	-0.0518914	-0.461827	0.383588	-0.471192	-0.0199049	0.438615
2	205	1	different	7	0.136607	0.199484	0.23856	-0.526742	0.0494166	-0.776482	-0.384021	-0.16385
2	205	1	different	9	0.538998	-0.720409	0.0660654	-0.424319	-0.276979	0.271611	-0.380449	-1.25607
2	205	2	same	3	0.0399439	0.534248	-0.213372	0.475762	-0.186969	-0.41256	-0.172728	-0.703176
2	205	2	same	5	-0.415222	0.509388	0.652525	0.236946	-0.0574863	-0.427092	-0.530726	-0.686363
2	205	2	same	7	-0.152697	0.330778	0.333747	0.421428	-0.0379204	-0.639245	-0.349078	-0.771998
2	205	2	same	9	-0.0829407	-0.115064	0.384977	-0.533482	-0.444187	0.451844	-0.397106	-0.733744
2	205	2	same	3	-0.315829	0.588098	-0.0910659	0.632032	-0.713503	-0.311177	-0.310831	-0.847691
2	205	2	same	5	-0.418024	0.608728	0.168213	0.603568	-0.375056	-0.363617	-0.566956	-0.477413
2	205	2	same	7	-0.330352	0.246164	-0.0465617	-0.329511	-0.235712	-0.245172	-0.0633966	-0.411943
2	205	2	same	9	-0.485755	0.570599	-0.139558	0.135379	-0.353231	-0.579735	-0.215467	0.943471
2	205	2	same	3	0.112462	0.335034	0.133145	0.123329	-0.679071	-0.502829	-0.236962	0.628863
2	205	2	same	5	-0.346665	0.516456	-0.0925076	-0.518803	-0.599882	-0.548558	-0.27211	-0.622478
2	205	2	same	7	-0.121547	0.373809	0.356809	0.217402	0.142966	0.49399	-0.145451	0.260325
2	205	2	same	9	-0.488087	0.903014	0.214798	0.090021	-0.304602	0.799845	-0.523739	0.840792
2	205	2	different	3	0.427694	0.797291	-0.0714032	0.789291	-0.443697	-0.205332	-0.259701	1.29431
2	205	2	different	5	-0.379895	0.8773	-0.133272	0.638415	-0.18403	-0.332537	-0.251264	0.664915
2	205	2	different	7	-0.383045	0.442594	-0.121781	-0.733293	-0.0814604	0.398147	-0.400683	0.749784
2	205	2	different	9	-0.333514	0.846813	0.408593	0.278572	-0.203612	-0.411215	-0.499072	-0.621327
2	205	2	different	3	0.485321	0.47958	-0.222518	-0.172629	-0.399263	0.531857	-0.112862	-0.239864
2	205	2	different	5	-0.066264	0.582143	-0.096971	-0.3306	-0.16382	0.112411	-0.0406564	0.565862
2	205	2	different	7	-0.120781	0.3455	0.246596	-0.644491	-0.450992	-0.527292	-0.349753	-0.540826
2	205	2	different	9	0.557463	0.447419	-0.224872	-1.0415	-0.918156	-0.836071	-0.201765	0.376056
2	205	2	different	3	0.532762	0.666623	0.104403	-0.23997	0.19811	-0.383199	-0.594919	-0.696076
2	205	2	different	5	-0.318987	0.625707	0.310724	0.699162	-0.656393	-0.305586	-0.427775	0.311072
2	205	2	different	7	-0.454551	0.69704	-0.180304	0.80871	-0.481759	0.212413	-0.270591	1.36932
2	205	2	different	9	0.502471	0.623713	-0.292184	-1.21477	-0.587649	-0.437443	-0.313204	0.516459
2	205	3	same	3	-0.109305	0.832226	-0.0917444	0.238713	-0.49929	-0.433449	-0.150505	-0.676992
2	205	3	same	5	-0.127005	0.568937	0.404388	0.557832	-0.0779004	0.421374	-0.513636	-0.763484
2	205	3	same	7	-0.417195	0.6245	-0.1903	-0.454783	-0.695028	-0.314053	-0.0783197	-0.626096
2	205	3	same	9	-0.0677641	0.155897	-0.243216	-0.229866	-0.607399	-0.436305	-0.425196	0.388557
2	205	3	same	3	-0.205487	0.814198	0.240133	-0.380668	-0.752025	-0.444828	-0.505873	1.04593
2	205	3	same	5	-0.0765297	0.391975	-0.109795	0.285766	-0.718791	-0.534943	-0.551167	0.394464
2	205	3	same	7	0.0447272	0.366232	-0.101745	0.262163	-1.25368	-0.435412	-0.964791	0.521732
2	205	3	same	9	-1.05989	0.158542	-0.0819077	-0.673677	-0.381731	-0.636745	-0.718808	0.411784
2	205	3	same	3	0.0448144	0.410592	-0.0378388	0.161203	-0.0812851	0.472016	0.478938	-0.596926
2	205	3	same	5	-0.378113	0.462728	0.260371	-0.0122579	-0.316101	-0.416542	-0.210903	0.781057
2	205	3	same	7	-0.081689	0.458913	-0.165852	0.716046	-0.356018	-0.609512	-0.27597	0.801004
2	205	3	same	9	0.412257	0.974528	0.695614	0.504232	-0.192181	0.771908	-0.522024	-0.503823
2	205	3	different	3	0.608811	-0.856652	-0.0307991	-0.388153	-0.0721877	0.847517	0.424862	-1.05371
2	205	3	different	5	-0.461182	0.523514	-0.035906	-0.585551	-0.0485892	-0.754449	-0.344578	-0.498942
2	205	3	different	7	0.219434	0.270736	0.218246	-0.53302	0.101521	0.78744	-0.272609	0.913466
2	205	3	different	9	0.399741	0.972408	-0.36322	0.800536	-0.0519714	0.40852	-0.23868	0.129547
2	205	3	different	3	0.36376	0.527685	0.48006	-0.249475	-0.377029	-0.625288	-0.631105	-0.34678
2	205	3	different	5	-0.294795	0.881407	0.127806	-0.478472	-0.477325	-0.697173	-0.286923	0.0870844
2	205	3	different	7	-0.0984576	0.970246	-0.0501461	-0.197757	-0.084534	-0.197636	-0.366239	0.364056
2	205	3	different	9	-0.0679526	1.02776	0.832736	0.26962	-0.314509	0.223605	-0.238832	0.550494
2	205	3	different	3	0.490955	0.367955	1.42296	0.2039	-0.396435	-0.876983	0.0833091	0.599286
2	205	3	different	5	-0.190265	0.567005	-0.544682	-0.568525	-0.556522	-0.31493	-0.527389	-0.295165
2	205	3	different	7	-0.150891	0.587405	0.268181	0.452796	-0.32268	-0.223601	-0.67796	0.327085
2	205	3	different	9	-0.209753	0.83937	0.143128	-0.275117	-0.810486	-0.751651	-0.698905	-0.336037
2	205	4	same	3	0.224915	0.291605	0.124139	0.536728	-0.511038	-0.426959	-0.468568	-0.495887
2	205	4	same	5	-0.325745	0.757903	-0.121236	0.380205	0.111785	-0.46141	-0.371283	0.877836
2	205	4	same	7	0.118755	1.10586	0.210213	0.601362	-0.280863	-0.683446	-0.0629254	0.705435
2	205	4	same	9	0.365858	0.600607	0.246255	0.592108	-0.344909	-0.143305	-0.276145	-0.469661
2	205	4	same	3	0.0753898	0.599848	0.445706	0.374609	-0.315614	-0.227565	-0.157606	0.885258
2	205	4	same	5	0.0693629	0.661218	0.665747	-0.374134	-0.807958	-0.188491	-0.646045	-0.884253
2	205	4	same	7	-0.212223	0.559588	0.289437	0.584244	-0.142147	0.787259	-0.354461	0.942601
2	205	4	same	9	-0.227991	0.716667	-0.0631296	-0.0731255	-0.548554	-0.333464	-0.60164	-1.11296
2	205	4	same	3	-0.102671	-0.406177	-0.268652	0.552043	-0.627201	0.204565	-0.163323	-1.02117
2	205	4	same	5	-1.23438	0.659141	-0.118165	0.75386	-0.283749	0.311677	-0.0256529	0.370048
2	205	4	same	7	-0.233871	0.851928	0.374712	0.235145	-0.239243	0.445989	-0.135972	0.154315
2	205	4	same	9	0.3537	0.631091	0.582889	0.769196	-0.0629552	-0.315693	-0.194531	-0.491134
2	205	4	different	3	0.529236	0.558923	-0.071439	-0.503286	-0.192465	-0.484994	-0.284701	0.982211
2	205	4	different	5	-0.126671	0.853661	0.399717	0.623918	0.24274	-0.549295	-0.150225	-0.792458
2	205	4	different	7	0.156458	-0.096604	-0.466204	-0.831379	-0.558474	-0.645704	-0.185129	0.515717
2	205	4	different	9	0.174366	0.815763	-0.318563	-0.942268	-0.429025	0.925161	0.407763	1.06612
2	205	4	different	3	1.12744	0.736682	0.358816	-0.703549	-0.952345	-0.645991	-0.669643	0.819704
2	205	4	different	5	0.057942	-0.257031	0.285788	-0.144372	-0.203851	-0.0751328	-0.346488	-0.271781
2	205	4	different	7	0.0701692	-0.114501	-0.106231	-0.684853	-0.196637	-0.0888452	-0.187848	-0.401727
2	205	4	different	9	0.359999	0.349725	0.507548	0.119146	-0.056244	-0.204752	-0.391864	-0.371566
2	205	4	different	3	0.171516	0.689197	0.590866	0.663235	-0.190601	-0.400398	-0.303879	0.99493
2	205	4	different	5	0.049456	0.766739	-0.152538	-0.428533	-0.520654	-0.383672	-0.752233	1.19385
2	205	4	different	7	-0.183367	0.681325	-0.0541096	0.818147	-0.417049	-0.256898	-0.65815	1.3981
2	205	4	different	9	-0.11036	0.787686	-0.113913	-0.344103	-0.673962	-0.722866	-0.569407	-0.560721
2	206	1	same	3	-0.375424	0.835614	-0.199302	-0.498847	-0.0386312	-0.617603	-0.758489	0.63864
2	206	1	same	5	-0.16252	0.755147	0.279759	-0.620996	-0.157374	-0.57913	-0.829743	0.674688
2	206	1	same	7	-0.31744	0.58981	-0.178467	-0.187955	0.169979	0.0601837	-0.279773	0.679469
2	206	1	same	9	-0.270814	0.685775	-0.410552	-0.43279	-0.0616276	-0.165379	-1.06996	0.525305
2	206	1	same	3	-0.38922	-0.806948	-0.395293	-0.289687	-0.0972371	-0.815366	-1.065	0.730361
2	206	1	same	5	-0.0781072	0.469323	-0.134872	-0.492948	-0.351374	-0.360007	-0.883592	0.543285
2	206	1	same	7	-0.207855	0.316483	-0.483184	-0.628511	-0.328935	-0.155248	-0.739223	-0.447332
2	206	1	same	9	-0.275044	-0.665101	-0.763409	-0.54942	-0.157216	-0.310257	-0.58741	0.347445
2	206	1	same	3	0.0873298	0.595678	-0.192904	-0.863283	-0.419099	-0.774867	-0.675028	-0.510783
2	206	1	same	5	0.130868	0.593484	-0.265216	-0.649094	-0.755222	-1.20808	-1.03077	0.673589
2	206	1	same	7	0.431654	0.751224	-0.20985	-0.17418	-0.44004	-0.550737	-0.609814	0.411423
2	206	1	same	9	-0.0537685	0.0563838	-0.193063	-1.55212	-1.10743	-0.707286	-0.633685	0.357387
2	206	1	different	3	-0.15029	-1.09028	0.154177	-0.685978	0.223666	-0.704326	-0.55107	-0.30842
2	206	1	different	5	-0.153848	-0.761223	-0.70817	-1.01259	0.114598	-0.994018	-0.892756	0.372236
2	206	1	different	7	0.182672	-0.497778	-0.58618	-0.868624	0.316275	-0.538989	-0.368643	0.592888
2	206	1	different	9	0.281967	-0.760415	-0.229052	0.313475	0.534093	-0.575689	-0.56396	0.446874
2	206	1	different	3	-0.27275	-0.890289	-0.154513	-0.905214	-0.248918	-0.75617	-0.51128	0.456594
2	206	1	different	5	-0.145163	-0.588781	-0.19538	-0.709588	-0.214872	-1.06792	-0.317591	0.562725
2	206	1	different	7	-0.265018	-0.607498	-0.216214	-0.792301	-0.505675	-0.534979	-0.369428	0.686481
2	206	1	different	9	0.184159	-0.851361	-0.0867753	-0.634218	0.511381	-1.19177	-0.285431	-0.37406
2	206	1	different	3	-0.19415	-0.673161	-0.399489	0.247134	0.372977	-0.700819	-0.248669	0.267582
2	206	1	different	5	-0.127915	-0.53728	-0.239575	-0.712069	0.112237	-1.23641	0.0517703	0.513327
2	206	1	different	7	-0.0876207	-0.56676	-0.309608	-0.737968	-0.144751	-1.18229	-0.570438	0.791002
2	206	1	different	9	0.219983	-0.331518	-0.502909	-0.704456	0.150552	-1.22816	-0.330786	-0.694732
2	206	2	same	3	-0.0853005	1.11312	-0.304915	-0.433741	-0.359397	-0.359245	-0.469981	0.0685043
2	206	2	same	5	0.423044	0.549469	-0.485151	-0.803869	-0.723383	-0.518959	-0.801606	0.503298
2	206	2	same	7	0.27097	0.808324	-0.62786	-0.314327	-0.197122	-0.286309	-0.69991	0.101561
2	206	2	same	9	0.625354	1.13745	-0.254421	-0.217864	-0.536784	-0.699847	-0.712484	0.900326
2	206	2	same	3	0.150592	0.382097	-0.652503	-0.3617	-0.57115	-0.651904	-1.07559	-0.796543
2	206	2	same	5	0.108755	1.23052	-0.0637938	-0.775553	-0.666731	-0.0511551	-0.583721	0.472154
2	206	2	same	7	-0.134185	0.682692	-0.070635	0.318306	-0.272213	0.402203	-0.763973	-0.389241
2	206	2	same	9	0.182551	0.703008	-0.180012	-0.658531	-0.105962	-0.631218	-0.47294	0.976964
2	206	2	same	3	0.145642	0.839355	-0.146139	-0.692743	-0.581608	-0.455173	-0.531194	0.585523
2	206	2	same	5	0.631351	0.58653	-0.106191	-0.727676	-0.32953	0.250765	-0.644679	0.603536
2	206	2	same	7	0.748622	0.856419	0.22765	-0.616295	-0.320169	-0.626185	-0.563623	0.436186
2	206	2	same	9	0.454114	0.274744	-0.351969	-0.0947932	-0.323722	0.161228	-0.603264	0.832034
2	206	2	different	3	2.15649	-0.714211	-0.255065	-0.722218	0.289693	-1.12797	-0.360674	0.339864
2	206	2	different	5	-0.125581	0.109052	-0.509648	-0.996824	-0.494159	-0.990856	-0.413591	0.446541
2	206	2	different	7	0.165253	-0.73413	-0.264282	-0.560266	0.317793	-0.474686	-0.713306	0.11116
2	206	2	different	9	0.264022	-0.680428	-0.803546	-0.814937	0.260379	-0.428273	-0.415589	0.229766
2	206	2	different	3	-0.165882	-0.513489	-0.067048	-0.786502	-0.0403636	-0.59336	-0.690326	0.406758
2	206	2	different	5	0.170178	-0.642896	-0.111563	-0.639642	-0.236977	-0.93043	-0.115864	0.520991
2	206	2	different	7	0.422603	0.708631	-0.161951	-0.801938	-0.432564	-0.846947	-0.418663	1.2106
2	206	2	different	9	0.737575	0.388204	-0.0600302	-0.789069	0.0862019	-1.09802	-0.233188	0.520136
2	206	2	different	3	0.0733367	0.279474	-0.168497	-0.700189	-0.330584	-1.19458	-0.376726	0.353325
2	206	2	different	5	0.0386219	-0.893905	-0.200971	-0.56555	-0.274202	-0.806529	0.0978468	0.420352
2	206	2	different	7	0.491879	-1.12058	-0.108064	-0.392777	-0.33981	-1.16952	0.145244	0.458651
2	206	2	different	9	0.429367	-0.548183	-0.392629	-0.485711	-0.113494	-1.5126	-0.525273	0.679498
2	206	3	same	3	-0.124759	0.521924	-0.184263	-0.669464	-0.566251	-0.0814193	-0.833042	0.557998
2	206	3	same	5	-0.149859	1.06619	-0.155846	-0.677531	-0.0505962	0.42314	-0.404052	0.773518
2	206	3	same	7	-0.124646	0.611035	-0.152375	-0.537069	-0.197692	-0.0994868	-0.111715	0.82009
2	206	3	same	9	-0.177783	0.686637	-0.151112	-0.202848	0.110696	-0.198509	-0.263822	0.381235
2	206	3	same	3	0.0588916	0.582765	-0.181521	0.161561	-0.464433	-0.498324	-0.354018	0.710853
2	206	3	same	5	0.171243	0.515497	-0.36846	0.0907677	-0.217798	-0.353426	-0.364314	0.440776
2	206	3	same	7	0.140096	0.535466	-0.622065	-0.266434	-0.172527	-0.239409	-0.440474	0.753117
2	206	3	same	9	-0.159118	0.611633	-0.339457	-0.214658	-0.146661	-0.15553	-0.705571	-0.443035
2	206	3	same	3	-0.395898	-0.327445	-0.335695	-0.410263	-0.241341	-0.38362	-0.736443	-0.298655
2	206	3	same	5	-0.108888	0.71873	-0.147259	-0.526086	-0.27822	0.462317	-0.303275	0.237733
2	206	3	same	7	-0.440681	0.659581	-0.17686	-0.12093	-0.150277	-0.203041	-0.469342	0.196737
2	206	3	same	9	-0.139564	1.01312	0.294777	0.0920535	-0.571451	0.40066	-0.483645	0.348889
2	206	3	different	3	-0.0925992	0.225258	-0.0301791	-0.350064	0.409646	-0.164587	-0.048093	0.590906
2	206	3	different	5	0.424154	0.75508	-0.125101	-0.657454	0.0699507	-0.822874	-0.0361814	-0.249723
2	206	3	different	7	0.422967	-0.457759	-0.148042	-0.787993	0.250858	-0.834473	-0.197449	0.961398
2	206	3	different	9	0.0475295	-0.835706	-0.367226	-0.685769	0.366371	-0.954543	-0.109593	0.450216
2	206	3	different	3	0.206269	-0.493996	-0.278801	-0.360253	-0.0368745	-0.892486	-0.209921	0.273005
2	206	3	different	5	0.234202	-0.510711	-0.0832461	-0.381662	-0.0694237	-0.713743	0.167959	0.545431
2	206	3	different	7	0.130774	-0.609816	-0.277914	-0.46915	-0.0945026	-0.976989	-0.330908	0.295732
2	206	3	different	9	0.265905	-0.118633	-0.178422	-0.544818	0.461776	-0.765968	0.0719892	0.680826
2	206	3	different	3	-0.0919547	-0.54711	-0.119496	-0.651652	-0.447483	-0.838823	-0.122691	0.543538
2	206	3	different	5	0.144565	-0.239351	-0.183434	-0.869129	-0.434632	-0.55558	-0.0376039	0.341561
2	206	3	different	7	0.596787	-0.495225	-0.392913	-0.483327	0.139181	-0.907672	-0.0742639	0.374847
2	206	3	different	9	0.260635	-0.697891	-0.551351	-0.697159	0.0885397	-1.40886	-0.214032	0.2297
2	206	4	same	3	0.208413	0.720307	-0.209354	-0.456789	-0.428955	-0.355861	-0.520565	0.391441
2	206	4	same	5	0.170069	0.460774	-0.268076	-0.438209	-0.219886	-0.151541	-0.711837	0.585705
2	206	4	same	7	-0.175981	0.759022	0.0660792	-0.404256	-0.686385	-0.387633	-0.826611	0.162931
2	206	4	same	9	-0.201838	0.649845	-0.261547	-0.341654	-0.141227	0.244924	-0.684592	-0.300124
2	206	4	same	3	0.135028	0.244018	-0.407922	-0.891381	-0.567578	-0.237962	-0.473765	0.447988
2	206	4	same	5	-0.116076	0.68291	-0.266477	-0.691511	-1.06874	-0.698988	-0.858924	-0.260657
2	206	4	same	7	-0.457952	0.482405	-0.196814	0.0922449	-0.685253	-0.695112	-0.763457	0.333106
2	206	4	same	9	-0.379653	0.283642	0.11941	-0.776016	-0.891116	-0.564198	-0.966039	0.371231
2	206	4	same	3	-0.14714	0.371208	-0.223673	-1.00487	-0.45551	-0.183774	-0.6912	0.369749
2	206	4	same	5	-0.871242	0.875725	-0.0388179	-0.635172	-0.506515	-0.204326	-0.633377	0.308836
2	206	4	same	7	-0.149484	0.526286	-0.264903	-0.45678	-0.81931	-0.615987	-0.751531	0.610625
2	206	4	same	9	-0.119757	0.771563	-0.0970685	0.168325	-0.599964	0.407528	-0.782798	0.704905
2	206	4	different	3	-0.138458	-0.450644	0.268294	0.317496	0.493875	-0.162643	-0.4023	0.276646
2	206	4	different	5	0.0663498	-0.39492	0.0695836	-0.156962	0.155873	-0.793979	0.0275956	0.546816
2	206	4	different	7	0.265764	-0.516859	-0.240043	-0.161763	0.0950511	-0.24833	0.275237	0.348592
2	206	4	different	9	0.319713	-0.502118	0.0497353	-0.271791	0.36155	-0.721362	0.0565278	0.578109
2	206	4	different	3	-0.238778	0.206772	-0.486649	-0.683665	-0.0558006	-0.565912	0.113336	0.130508
2	206	4	different	5	0.337058	-0.462309	0.357899	-1.01309	-0.373751	-0.595009	0.123611	0.620281
2	206	4	different	7	0.104889	-0.337553	-0.093014	-0.734829	-0.169218	-0.605998	0.0379668	0.358795
2	206	4	different	9	0.280252	-0.26614	-0.126297	-0.473781	-0.194715	-1.19984	-0.0766051	0.414456
2	206	4	different	3	-0.0694739	-0.220541	-0.092491	-0.364497	-0.119492	-0.65834	0.14447	0.64707
2	206	4	different	5	0.28514	0.819896	-0.310472	-0.114416	-0.047744	-0.100938	-0.325718	0.429
2	206	4	different	7	0.0757267	0.294948	0.322684	-0.73707	-0.490987	-0.652087	-0.0358002	0.568775
2	206	4	different	9	0.492754	0.113447	-0.0039796	-0.616244	0.0962359	-0.482959	-0.122884	0.325234
2	207	1	same	3	-0.465537	1.0491	-0.114713	0.906235	0.187037	-0.547014	0.04165	0.45352
2	207	1	same	5	-0.212924	1.15926	-0.256885	-0.722543	0.400152	0.525589	0.299359	0.35561
2	207	1	same	7	-0.128303	0.71548	-0.137831	0.682348	0.565828	0.121992	0.167055	0.28508
2	207	1	same	9	-0.30242	0.923907	0.240745	0.63624	0.0281377	0.326864	0.0922387	0.528547
2	207	1	same	3	0.157402	0.820596	-0.131411	-0.412746	-0.16204	-0.662228	0.182048	0.574266
2	207	1	same	5	0.138015	0.777185	-0.287147	0.655613	-0.0824548	0.228863	0.276209	0.654564
2	207	1	same	7	-0.398045	1.09662	-0.354688	-0.620087	-0.114804	0.565372	0.469821	0.659047
2	207	1	same	9	-0.131458	0.796892	-0.0825723	1.00493	0.36321	0.630838	0.260879	0.380974
2	207	1	same	3	0.0714918	0.620388	-0.113775	-0.360932	0.302977	0.439302	-0.191671	0.108879
2	207	1	same	5	-0.367948	1.21813	-0.165554	0.620585	0.078071	-0.412901	0.126964	0.485064
2	207	1	same	7	-0.238826	0.300584	-0.0615616	0.729654	0.316329	0.542861	0.28657	0.583985
2	207	1	same	9	-0.783722	0.959832	-0.101476	0.240451	-0.123605	-0.602243	-0.0929349	0.430021
2	207	1	different	3	-0.144579	0.269764	-0.0665568	-1.00486	-0.384841	-0.234944	-0.0384173	0.223045
2	207	1	different	5	-0.524651	0.633648	-0.297106	-0.882292	-0.0806073	0.0672298	-0.113413	0.523859
2	207	1	different	7	0.0843202	0.815056	-0.122332	-1.38304	0.25777	0.203263	-0.0595776	0.428997
2	207	1	different	9	-0.147578	0.489961	0.034709	0.481874	0.172446	0.516707	-0.470401	0.27882
2	207	1	different	3	-0.160258	0.446019	-0.0390066	-0.250708	0.266867	-0.240004	-0.199949	0.360724
2	207	1	different	5	-0.338105	0.581279	-0.361686	-0.831719	0.114466	-0.290199	-0.122445	0.744603
2	207	1	different	7	0.127931	0.896399	-0.0696752	-0.869275	0.210129	-0.292778	-0.447552	0.362932
2	207	1	different	9	0.0757123	0.995917	0.261041	0.957454	0.24253	0.178495	-0.15134	0.532928
2	207	1	different	3	0.18859	0.720214	0.341779	0.395251	0.183358	0.226258	-0.250598	0.271876
2	207	1	different	5	-0.185177	0.891181	-0.359539	1.18017	0.147622	0.374898	0.154168	0.530906
2	207	1	different	7	-0.278856	0.199116	-0.180391	-0.802913	0.129618	0.856455	0.255195	0.310896
2	207	1	different	9	0.0849397	0.441933	0.152241	-0.61318	-0.256682	0.974078	0.218849	0.690552
2	207	2	same	3	-0.052556	0.604676	-0.156512	-0.184663	-0.188989	-0.0612195	0.187307	0.365193
2	207	2	same	5	0.39561	1.39623	-0.0964136	-0.886323	-0.14098	0.495232	0.402242	0.593496
2	207	2	same	7	0.25771	1.00479	-0.122689	-0.802704	-0.244543	0.445643	0.214581	0.431417
2	207	2	same	9	-0.453818	0.853083	0.0601365	0.729398	-0.0440464	-0.962996	0.285755	0.516418
2	207	2	same	3	0.288681	0.67295	0.197073	0.335929	0.198195	0.586171	0.371995	0.58816
2	207	2	same	5	0.375896	1.514	0.494207	0.270501	-0.10276	0.439	-0.126432	0.514494
2	207	2	same	7	0.268028	1.07442	-0.129313	0.379317	-0.118652	1.06389	-0.18852	0.304775
2	207	2	same	9	0.131161	1.01887	-0.0729657	0.577736	0.331853	0.855224	0.132656	0.504609
2	207	2	same	3	-0.174801	1.04024	-0.0609874	0.797589	-0.165691	0.309684	-0.106206	0.54877
2	207	2	same	5	-0.251448	0.82393	-0.246235	0.629247	-0.0943308	-0.270092	0.289316	0.250955
2	207	2	same	7	-0.652612	1.31299	-0.199821	0.776095	-0.0928441	0.386134	0.28004	0.509121
2	207	2	same	9	0.175852	0.835928	-0.0855834	0.612763	0.228102	0.614211	-0.225417	0.16164
2	207	2	different	3	-0.150905	0.145105	-0.459958	-0.205005	-0.0493416	0.633434	-0.690598	0.27513
2	207	2	different	5	-0.513461	0.862058	0.133223	-0.189575	-0.146726	-0.89086	-0.251095	0.377194
2	207	2	different	7	-0.128593	0.758818	-0.397861	0.80389	-0.028495	1.38846	-0.231256	0.660863
2	207	2	different	9	-0.251706	0.719267	-0.131483	-0.209605	-0.632997	-0.515701	-0.0544277	-1.10155
2	207	2	different	3	0.537134	-0.57235	-0.286161	-0.827305	0.704104	0.159089	-0.141541	0.435348
2	207	2	different	5	-0.388575	1.40221	-0.122182	0.621392	0.241272	0.802651	-0.143773	0.536669
2	207	2	different	7	0.121339	0.337464	-0.308918	-0.603085	0.369358	0.462845	0.290204	0.417937
2	207	2	different	9	-0.0750792	0.918034	-0.147127	-0.480806	-0.124966	1.23602	-0.00992098	0.466118
2	207	2	different	3	0.3473	0.80136	0.252009	0.0995365	0.708094	0.279897	0.22919	0.500141
2	207	2	different	5	0.191009	1.08724	-0.0901805	-0.341835	0.610898	0.231727	-0.167487	0.217806
2	207	2	different	7	0.212687	0.660236	0.229659	0.490574	0.194625	0.456593	-0.241497	-0.116376
2	207	2	different	9	-0.451319	0.949153	-0.364761	-0.656285	0.456016	0.759415	-0.0184627	0.416651
2	207	3	same	3	-0.0966733	1.06251	-0.228484	0.393524	0.328865	-0.188963	-0.0727169	0.227037
2	207	3	same	5	-0.0626552	1.11746	-0.183166	0.811107	0.404187	0.550453	-0.167161	0.469957
2	207	3	same	7	-0.103595	1.07078	-0.186895	-0.421591	-0.117247	0.74038	-0.188973	0.266167
2	207	3	same	9	-0.0979445	0.768391	-0.040591	0.549648	0.203064	-1.25307	-0.0960159	0.326594
2	207	3	same	3	0.133515	0.975585	0.0651865	0.168184	0.185737	0.0367789	-0.137281	0.0523201
2	207	3	same	5	-0.0824929	0.484585	-0.174227	-0.185311	0.162497	0.479119	0.123693	0.440623
2	207	3	same	7	-0.578446	0.59381	-0.468214	-1.07262	0.366005	0.231533	0.277627	0.581211
2	207	3	same	9	-0.170355	0.46721	-0.131798	-0.398289	-0.0160385	0.547024	0.203516	0.589248
2	207	3	same	3	0.170917	0.414399	-0.0611806	-0.153144	0.196629	-0.476168	0.133379	0.414402
2	207	3	same	5	-0.443734	1.04701	0.218377	0.356851	0.234358	-0.456807	-0.128054	0.287272
2	207	3	same	7	-0.336324	0.963533	0.360863	0.509422	0.276342	-0.803473	0.389986	0.616752
2	207	3	same	9	-0.0423158	0.293869	-0.12812	-1.06469	0.260306	0.702998	0.532636	0.794361
2	207	3	different	3	0.138294	0.566028	-0.124233	-0.384636	0.507085	0.665892	-0.0503364	0.374251
2	207	3	different	5	-0.0100406	0.692717	-0.0916363	0.545292	-0.0799356	0.18112	-0.0311584	0.319866
2	207	3	different	7	-0.617209	1.1019	0.0275616	0.121961	-0.136564	0.836174	0.185448	0.512727
2	207	3	different	9	0.337814	0.930939	-0.072493	0.31077	-0.071562	0.116161	-0.330138	0.218427
2	207	3	different	3	0.0598175	0.45349	-0.125754	-0.228186	0.437673	0.514022	-0.342348	0.864262
2	207	3	different	5	-0.154645	0.809471	-0.338464	-0.936062	0.347712	0.961073	-0.086004	0.601707
2	207	3	different	7	0.663016	1.01249	0.139549	0.13103	-0.0501623	-0.176303	-0.143818	0.524342
2	207	3	different	9	0.103024	0.82746	-0.108597	-0.423779	0.264793	0.487047	0.398661	0.479527
2	207	3	different	3	-0.136514	1.0985	-0.125289	-0.428661	0.61924	0.361915	0.249029	0.85133
2	207	3	different	5	0.16706	0.631105	0.428969	0.368023	0.569982	-0.600471	-0.376081	0.497568
2	207	3	different	7	0.0401242	0.526369	-0.107759	-0.186441	0.112787	-0.56381	0.274156	0.41434
2	207	3	different	9	-0.138581	0.657275	-0.0688517	0.884101	0.0896836	0.907006	1.04201	0.641361
2	207	4	same	3	0.171816	1.10987	0.331265	0.756686	0.231808	0.370965	-0.090108	-0.160197
2	207	4	same	5	0.0264482	0.0651994	-0.055023	-0.743422	0.25922	0.141171	-0.220899	-0.073117
2	207	4	same	7	-0.59547	0.719846	0.308717	0.190811	0.210613	0.101593	-0.110958	-0.276448
2	207	4	same	9	-0.21733	1.31429	0.380278	0.904678	0.601173	-0.369232	0.264945	0.473027
2	207	4	same	3	-0.200962	0.340994	-0.270102	-1.12893	0.464699	1.16503	0.392916	-0.744764
2	207	4	same	5	-0.059011	0.509523	-0.122875	-0.328829	0.346128	0.94969	0.267583	0.437842
2	207	4	same	7	0.263048	0.469441	-0.0373872	0.991254	0.25109	0.79054	0.194401	0.674552
2	207	4	same	9	-0.295438	0.213886	-0.0984734	-0.632494	0.519811	0.517434	0.293692	0.915643
2	207	4	same	3	-0.117928	0.254211	0.276771	-1.21396	0.249622	0.955803	0.318951	0.686155
2	207	4	same	5	0.183852	0.398798	-0.218648	-0.142264	0.254034	0.36362	0.0811548	0.263703
2	207	4	same	7	-0.557996	0.918427	-0.0872945	-0.461178	-0.186816	0.371644	0.174142	0.609644
2	207	4	same	9	-0.042818	0.220002	0.357097	1.18418	0.389095	0.796965	-0.077863	0.764276
2	207	4	different	3	-0.117414	0.648011	-0.118055	0.206237	-0.157605	0.528249	-0.0963945	-0.845803
2	207	4	different	5	-0.362576	-0.192393	-0.686157	-0.172169	0.195714	0.192754	-0.3638	0.373818
2	207	4	different	7	-0.362261	1.12692	-0.0984398	0.527716	0.115303	0.293855	-0.14814	0.554452
2	207	4	different	9	0.237512	1.24557	-0.24616	-0.891889	0.209894	1.11843	0.17027	0.363578
2	207	4	different	3	-0.165565	0.445731	-0.274211	0.12455	0.487299	0.524384	0.397733	0.480114
2	207	4	different	5	-0.17237	0.757829	-0.199877	-0.481824	0.3409	0.462202	0.445188	0.563385
2	207	4	different	7	-0.826028	1.0265	-0.696278	-1.41908	0.279402	1.1708	0.326424	0.686803
2	207	4	different	9	-0.735851	1.23734	-0.667077	-1.31612	-0.0859403	1.63702	0.293442	1.08325
2	207	4	different	3	0.326779	0.386039	-0.423285	-0.506981	0.650921	0.411786	-0.162202	-0.318898
2	207	4	different	5	-0.340718	0.121594	-0.0819321	-0.357171	0.242678	0.459018	0.0472952	0.551
2	207	4	different	7	-0.23928	0.538662	-0.602405	-0.756593	0.399578	0.722024	-0.211621	0.695359
2	207	4	different	9	-0.284993	0.364399	-0.503672	-0.795023	-0.107558	0.905675	0.306678	1.04783
2	208	1	same	3	-0.267121	0.070055	-0.0975251	0.270711	-0.442736	-0.112463	-0.298386	0.582592
2	208	1	same	5	-0.130888	0.189481	-0.270103	-0.213822	-0.750305	-0.348723	-0.158422	0.782102
2	208	1	same	7	0.0801394	-0.390145	-0.2773	-0.0924923	-0.611541	0.400541	-0.243601	-0.535954
2	208	1	same	9	0.0647578	0.278654	0.201963	0.149257	-0.23104	-0.84515	-0.371907	0.398461
2	208	1	same	3	0.276005	0.324224	-0.413899	-0.295233	-0.1533	0.374684	-0.598649	1.14655
2	208	1	same	5	0.297732	0.422896	0.17788	0.304974	-0.593903	-0.14331	-0.347496	-0.358087
2	208	1	same	7	-0.274695	0.485837	-0.240066	0.206618	0.436789	0.44501	-0.105778	0.543285
2	208	1	same	9	0.245789	0.546667	-0.137888	-0.301332	-0.621713	-0.688298	-0.0356819	0.563022
2	208	1	same	3	0.0635812	0.515804	-0.0585479	0.233496	-0.199461	0.549053	0.159432	0.429343
2	208	1	same	5	0.117659	-0.183355	-0.170698	-0.909798	-0.502147	-0.233845	-0.756593	0.738352
2	208	1	same	7	-0.42385	0.725852	-0.206769	-0.228487	-0.294629	0.71461	-0.276806	0.832465
2	208	1	same	9	0.0102124	0.42095	-0.292035	0.24776	-0.203265	-0.135896	-0.39475	0.175582
2	208	1	different	3	0.439735	-2.93479	1.41169	-3.08182	-1.37286	-0.532085	0.205159	0.155966
2	208	1	different	5	-0.192756	-0.481156	-0.890533	-0.979289	-0.562218	-0.354181	0.0189879	-0.36199
2	208	1	different	7	0.086927	-0.29002	-0.499208	-0.352257	-0.0588679	0.777558	-0.242893	0.446239
2	208	1	different	9	0.538604	0.209774	-0.602487	0.388715	0.727897	0.442385	-0.0372048	1.06972
2	208	1	different	3	0.242602	-2.33429	0.265647	-0.846192	-0.210676	-0.844415	-0.0342327	0.220522
2	208	1	different	5	0.362868	-0.880539	-0.13958	0.294257	-0.555733	-0.846811	-0.1148	0.311436
2	208	1	different	7	-0.0227789	-0.521105	0.609873	-0.223831	0.276222	0.283408	0.113681	0.413889
2	208	1	different	9	-0.382424	-0.307463	0.0877107	0.439753	-0.208271	-0.192908	-0.316044	-0.333357
2	208	1	different	3	0.682567	-0.951475	-0.052539	0.456205	0.253185	-0.540369	0.108124	0.733563
2	208	1	different	5	-0.059535	-0.31939	-0.0589693	0.404025	-0.106211	0.13391	0.177028	0.209381
2	208	1	different	7	0.127699	-0.739536	0.015365	0.128022	-0.0904115	0.642832	-0.0788076	0.642443
2	208	1	different	9	0.472255	0.187565	0.287707	0.416488	0.0433742	0.114508	0.24538	0.438476
2	208	2	same	3	0.0978461	-0.546005	-0.700562	0.565469	0.389148	1.03062	-0.177536	0.498713
2	208	2	same	5	-0.0798987	0.418622	-0.366313	-0.36036	-0.319901	-0.162774	-0.50775	0.543565
2	208	2	same	7	0.208786	0.5743	-0.154306	-0.10136	-0.336667	0.410223	-0.306716	0.667669
2	208	2	same	9	0.110216	0.224317	-0.487847	0.398332	-0.457651	0.283892	-0.294361	0.466845
2	208	2	same	3	0.207854	0.205077	-0.140871	0.325213	-0.352071	0.431174	-0.243108	0.837077
2	208	2	same	5	-0.121373	0.124548	0.388066	0.108045	-0.159397	0.673088	0.283938	0.756746
2	208	2	same	7	-0.364875	-0.411597	-0.06878	0.349362	-0.0758609	0.305234	-0.0708354	0.463758
2	208	2	same	9	-0.253779	0.335555	-0.252342	-0.0906983	-0.11008	0.460398	-0.0592044	0.749304
2	208	2	same	3	-0.0957756	0.569538	-0.166965	0.217272	0.359226	0.423222	-0.175861	0.574043
2	208	2	same	5	-0.196012	-0.284214	-0.351044	0.509857	-0.356691	0.448615	-0.377427	0.353835
2	208	2	same	7	0.258925	0.57379	-0.157319	-0.25599	-0.261251	-0.345849	-0.423526	1.14664
2	208	2	same	9	-0.0946863	-0.284951	-0.2662	-0.282863	-0.251627	-0.0596215	-0.202162	0.272311
2	208	2	different	3	0.0952248	-0.34144	-0.676039	-0.493668	-0.31431	0.415861	-0.200235	0.666025
2	208	2	different	5	-0.396539	0.0933703	-0.550543	1.05198	-0.300225	0.775827	0.239812	0.502118
2	208	2	different	7	-0.102784	-0.866654	-0.126137	0.73047	0.345545	-0.443939	-0.265813	-0.129925
2	208	2	different	9	-0.568039	-0.809465	-0.270354	0.23595	-0.0648033	0.739956	0.0692178	0.233268
2	208	2	different	3	-0.0499399	-0.478326	-0.265208	-0.267805	-0.415641	0.294684	-0.240021	0.264748
2	208	2	different	5	-0.417102	-0.375406	-0.386026	-0.258702	-0.0133076	0.275022	-0.255794	0.211181
2	208	2	different	7	-0.00607319	-0.572278	-0.1696	0.20219	-0.163469	-0.773245	-0.259253	0.313133
2	208	2	different	9	-0.0613942	-1.04508	-0.338093	-0.23185	0.0569259	-0.423506	-0.0176423	-0.708999
2	208	2	different	3	0.34779	-0.45909	-0.331541	-0.634698	-0.339341	-0.749504	-0.0811407	0.55833
2	208	2	different	5	-0.248108	-0.85136	-0.543891	0.484737	-0.32125	0.862826	-0.443965	0.350329
2	208	2	different	7	0.267203	-0.875631	-0.587687	-0.246895	-0.126977	-0.172231	-0.14853	-0.28993
2	208	2	different	9	-0.635608	-0.125765	-0.231389	-0.871417	-0.286514	0.342858	0.221657	-0.274251
2	208	3	same	3	-0.227447	0.190509	-0.44344	-0.271963	-0.380385	0.577786	-0.766864	0.492533
2	208	3	same	5	-0.380214	-0.500024	-0.0763992	0.567791	-0.0327056	-0.774844	-0.212933	0.663675
2	208	3	same	7	-0.192667	0.274639	-0.251308	0.770822	-0.33888	0.237161	-0.286254	0.418855
2	208	3	same	9	-0.310528	-0.384676	-0.245885	0.432099	-0.456119	-0.305564	-0.578591	0.86857
2	208	3	same	3	-0.127223	-0.223918	-0.493894	-0.325621	-0.452127	0.859541	-0.189359	0.393878
2	208	3	same	5	0.290942	0.602895	-0.254012	-0.428184	-0.623486	0.339264	0.248021	1.05725
2	208	3	same	7	-0.513703	-0.66004	-0.667085	-0.435259	-0.521825	-0.873997	0.343009	0.535754
2	208	3	same	9	-0.856997	-1.10772	-0.267075	-0.546385	-0.369746	-0.249482	-0.30621	0.541602
2	208	3	same	3	-0.210015	-0.572783	-0.422952	0.0714667	-0.663597	0.298129	-0.161506	0.483939
2	208	3	same	5	0.254967	-0.242497	-0.160211	0.879386	-0.583044	-0.127647	-0.138175	0.53186
2	208	3	same	7	-0.139352	0.345586	-0.993334	-0.440359	-1.11117	-0.862588	-0.260889	0.492929
2	208	3	same	9	0.209352	0.128847	-0.300329	-0.291971	-0.526159	0.419008	-0.293139	0.692924
2	208	3	different	3	-0.0506705	-0.113437	-0.307977	-0.320207	-0.281433	-0.128685	-0.038705	0.278018
2	208	3	different	5	0.0565495	0.408659	-0.0536226	0.779119	-0.265148	-0.661491	-0.485788	0.52996
2	208	3	different	7	-0.132902	0.224082	-0.356431	0.152418	-0.341441	-0.691505	-0.0117343	0.496044
2	208	3	different	9	-0.0712538	-0.168847	-0.233692	0.297299	-0.4797	-0.53546	0.121028	0.911822
2	208	3	different	3	0.211931	-0.149631	-0.310291	0.222795	-0.262396	-0.198125	0.127624	0.464228
2	208	3	different	5	-0.162014	-0.38852	-0.115	0.256422	-0.638264	-0.430572	0.184515	0.740837
2	208	3	different	7	-0.302377	-0.398335	-0.355457	-0.232891	0.0585338	0.380008	-0.0796724	0.0613772
2	208	3	different	9	-0.0743937	-0.657561	-0.36647	-0.309894	0.123449	-0.604136	-0.215444	0.198983
2	208	3	different	3	0.0744908	-0.455709	-0.554855	0.146731	0.218394	-0.696473	0.0175267	-0.224334
2	208	3	different	5	-0.0499629	-0.441598	-0.194063	0.318639	0.324279	-0.961376	-0.418859	0.3007
2	208	3	different	7	-0.26496	-0.455239	-0.58619	0.425162	-0.372115	-0.325737	-0.283935	0.306796
2	208	3	different	9	-0.222179	-0.818892	-0.388031	-0.451181	-0.215432	-0.514185	0.294141	0.33833
2	208	4	same	3	0.420881	0.501836	-0.514465	-0.22438	-0.480437	-0.276207	-0.417617	0.888082
2	208	4	same	5	-0.171039	0.286728	-0.452847	0.283488	-0.664562	-0.3921	-0.134775	0.976686
2	208	4	same	7	0.162057	-0.0382851	-0.404821	0.623471	-0.442504	-0.441407	-0.212617	1.11572
2	208	4	same	9	0.0969127	-0.542564	-0.297264	-0.274352	-0.438323	-0.497193	0.178853	0.582251
2	208	4	same	3	-0.117197	0.429681	-0.394992	-0.0558626	-0.275463	0.525017	-0.578432	0.828909
2	208	4	same	5	0.208015	0.793231	-0.242956	0.430867	-0.126044	0.399551	-0.137964	0.388774
2	208	4	same	7	-0.136721	-0.246514	0.16917	0.375071	-0.628467	-0.286329	-0.517908	0.666952
2	208	4	same	9	0.525231	0.756053	-0.307429	0.218781	-0.817856	0.508557	-0.0893549	0.569028
2	208	4	same	3	0.114372	-0.150398	-0.610336	-0.307718	-0.0869992	0.349165	-0.0955116	0.522299
2	208	4	same	5	-0.281683	-0.468739	-0.577759	-0.402869	-0.0863148	0.449195	-0.23972	0.413246
2	208	4	same	7	-0.358165	-0.448629	-0.448693	-0.474153	-0.702511	-0.469004	0.248317	0.345645
2	208	4	same	9	-0.135747	0.155816	-0.123304	0.417261	-0.860481	0.394934	-0.141043	0.638952
2	208	4	different	3	0.557342	-0.139826	-0.117691	-0.498221	-0.211362	-0.58787	0.0884281	0.262964
2	208	4	different	5	-0.270999	-0.46113	-0.479373	-0.122609	-0.0181255	-0.846437	0.139155	-0.247081
2	208	4	different	7	-0.0121502	-0.252099	-0.471651	-0.443463	-0.140752	-0.770333	0.252803	0.538289
2	208	4	different	9	0.290103	-0.615293	-0.45414	0.595252	-0.106711	-0.771447	0.0459215	0.402034
2	208	4	different	3	0.0921344	-0.353793	-0.40829	0.027841	0.343223	0.655336	0.383386	0.508926
2	208	4	different	5	-0.0285231	0.374002	-0.402741	-0.0364937	-0.201085	-0.522427	-0.375871	0.57535
2	208	4	different	7	0.0902516	-0.286099	-0.411755	0.267937	-0.481169	-0.481348	0.162641	0.449911
2	208	4	different	9	0.141093	-0.307016	0.142149	-0.618007	-0.118295	-0.387471	-0.0487202	0.134312
2	208	4	different	3	0.401522	-0.620557	-0.251382	-0.137056	-0.0397019	-0.586887	-0.017054	-0.236161
2	208	4	different	5	0.17805	-0.411382	-0.785267	0.341367	-0.172235	-0.946862	-0.201902	0.201153
2	208	4	different	7	-0.0361214	-0.360431	-0.332605	-0.367434	-0.24605	-0.58053	-0.0365997	0.266857
2	208	4	different	9	0.100202	-0.727962	-0.481344	0.472104	-0.732312	-0.810435	-0.100167	0.345054
2	209	1	same	3	-1.07961	0.985369	-0.113287	-0.439142	-0.513446	-0.839446	-0.568844	0.95976
2	209	1	same	5	-0.0971843	-0.886287	-0.0923225	-0.523767	-0.726874	0.540106	0.181572	-0.750065
2	209	1	same	7	-0.368504	-0.6699	0.0780526	-0.579082	-0.612203	-0.580482	-0.186642	-0.770379
2	209	1	same	9	0.165681	0.659096	-0.354319	-0.671433	-0.699664	-0.556493	-0.204975	1.0891
2	209	1	same	3	-0.422278	1.38873	-0.265089	-0.542801	-0.146884	-0.22826	-0.352206	0.894276
2	209	1	same	5	0.446474	0.407244	-0.0931497	-0.502699	-0.0870159	-0.494695	-0.383939	-0.48139
2	209	1	same	7	0.605863	0.43969	0.186156	-0.429724	-0.204647	-0.191556	-0.621861	-0.837091
2	209	1	same	9	0.0636587	0.698194	-0.156133	-0.688653	-0.0730558	-0.437014	-0.268355	-0.737269
2	209	1	same	3	0.405327	1.42292	0.179721	0.527682	-0.152763	0.073455	-0.112669	-0.367783
2	209	1	same	5	0.0551736	-0.290651	-0.098424	-0.302592	-0.441388	-0.217271	-0.287289	-0.655077
2	209	1	same	7	0.248584	-0.259982	-0.269411	-0.313306	-0.593473	-0.383941	-0.578811	-0.396219
2	209	1	same	9	-0.109372	-0.83397	-0.609228	-0.410917	0.252922	0.484236	1.3636	1.00919
2	209	1	different	3	1.98286	-2.47698	-0.232906	-1.79728	0.0608096	-1.15173	-0.30787	-0.393727
2	209	1	different	5	0.479951	-0.356787	0.54339	-2.7028	0.406144	-0.678959	-0.316765	-0.487503
2	209	1	different	7	0.184134	-0.846816	-0.169914	-0.783498	-0.159883	-0.525118	-0.153177	0.813904
2	209	1	different	9	0.637083	0.471954	-0.06545	-0.490504	-0.545157	-0.36276	-0.273608	-0.477816
2	209	1	different	3	0.147326	-0.303457	0.20788	-0.272931	-0.0567853	-0.960875	-0.226023	0.227386
2	209	1	different	5	0.0932599	0.335085	0.0975707	-0.151352	-0.164602	-0.264209	0.144617	0.211536
2	209	1	different	7	0.0959762	0.778039	0.124242	-0.68441	-0.148849	-0.743016	0.189957	-0.741353
2	209	1	different	9	0.717728	-0.973183	-0.0662097	-0.368315	-0.481225	-0.748822	-0.0986765	-0.150624
2	209	1	different	3	0.211463	0.742757	-0.120876	-0.54677	-0.387465	-0.691208	-0.0713791	0.344625
2	209	1	different	5	0.26491	-0.547563	-0.183308	-0.763464	-0.191337	0.157908	0.152563	0.367576
2	209	1	different	7	0.208227	0.657099	-0.170608	-0.757805	-0.192644	0.137954	0.289381	0.446002
2	209	1	different	9	0.251292	0.584489	0.37327	-0.464018	0.0799112	0.598144	0.438957	-0.306822
2	209	2	same	3	0.527314	1.13693	0.202348	-0.594633	0.420796	0.550964	0.292905	0.377167
2	209	2	same	5	0.252233	1.12661	0.219985	1.44632	-0.111411	-0.546864	-0.13931	-0.450183
2	209	2	same	7	0.344478	0.565115	0.404213	-0.172133	-0.371315	0.677302	0.152225	0.0594926
2	209	2	same	9	0.297546	0.988693	0.273382	-0.272074	-0.429103	-0.449347	-0.882574	1.08281
2	209	2	same	3	0.638254	0.704584	-0.452561	-0.276864	-0.521561	-0.318959	-0.230844	0.947412
2	209	2	same	5	0.929907	1.15791	-0.0585992	-0.355802	-0.317195	-1.05125	-0.672066	-0.897931
2	209	2	same	7	0.308365	-0.907289	0.371527	-0.168725	-0.113459	0.162816	-0.214888	0.44696
2	209	2	same	9	0.479593	-0.621936	-0.180814	-0.29934	-0.385475	-0.262544	0.169754	-0.96141
2	209	2	same	3	0.499425	0.337091	-0.279417	-0.625201	-0.0945546	-0.515413	0.876092	-0.414409
2	209	2	same	5	0.496951	0.58737	0.38829	-0.466025	-0.0917786	-0.728665	0.814714	0.809854
2	209	2	same	7	0.307793	0.786386	-0.0661244	-0.796697	-0.665979	-0.253517	-0.0721035	0.250133
2	209	2	same	9	0.16641	1.07108	0.52797	0.365056	0.329029	0.241238	-0.0898637	-0.626859
2	209	2	different	3	-0.262297	-0.494213	0.180701	-0.142842	-0.779125	-0.720839	-0.281506	-0.579604
2	209	2	different	5	0.0694659	0.467966	-0.29804	-0.762417	0.332148	0.319733	-0.303242	-0.423087
2	209	2	different	7	0.121997	0.785132	0.149764	-0.265451	-0.109925	-0.387816	-0.51857	0.617564
2	209	2	different	9	0.0344812	0.735094	-0.155328	-0.327133	-0.641334	-0.265887	-0.349237	-0.370256
2	209	2	different	3	-0.187797	0.374744	0.671584	0.203725	0.858994	-0.392245	0.701461	-0.606999
2	209	2	different	5	0.0010973	-0.859796	-0.0774122	-0.501411	0.290693	-0.358522	0.166179	-0.310912
2	209	2	different	7	-0.0786219	0.159906	-0.190322	0.018252	-0.153345	-0.428874	-0.454189	-0.548688
2	209	2	different	9	0.483994	0.95427	-0.170195	-0.455907	-0.845583	-0.314398	-0.0725952	-0.0601655
2	209	2	different	3	0.483666	0.0796023	-0.097675	-0.37028	-0.221645	0.291321	-0.313945	-0.395574
2	209	2	different	5	0.257794	0.649937	-0.220573	-0.478895	-0.355791	-0.591678	-0.153181	0.388991
2	209	2	different	7	0.141854	0.367449	-0.309864	-0.909392	-0.225243	-0.277477	0.117401	0.803294
2	209	2	different	9	0.0346557	-0.256456	-0.315756	-0.609965	-0.141094	-0.190468	-0.0708589	0.7961
2	209	3	same	3	0.117788	0.954628	0.436504	0.439166	-0.711988	-0.594707	0.0681411	0.184127
2	209	3	same	5	-0.120926	0.913654	0.655285	0.620073	-0.408408	-0.960666	-0.162382	-0.459184
2	209	3	same	7	0.282987	1.25085	0.640812	0.648932	-0.084167	-0.194373	-0.355878	-0.0755763
2	209	3	same	9	0.0835962	-0.298899	-0.140055	0.858049	0.59202	0.931971	0.452119	0.470675
2	209	3	same	3	0.523495	0.421295	-0.162943	-0.386683	-0.0584174	0.0874612	0.119709	0.71544
2	209	3	same	5	0.515086	1.3477	0.300275	-0.526956	-0.750668	-0.433475	-0.0876493	0.564577
2	209	3	same	7	-0.225318	1.51464	-0.0496793	-0.756568	-0.496911	-0.391549	-0.54844	-0.46821
2	209	3	same	9	-0.105011	0.351472	0.0207294	-0.0312433	0.340066	-0.385108	-0.314518	-0.951375
2	209	3	same	3	1.00099	0.590613	0.540303	0.397268	-0.0652866	-0.584944	-0.144448	0.540081
2	209	3	same	5	0.451984	0.69254	0.646767	0.592928	-0.0634319	0.114044	-0.106285	-0.0660197
2	209	3	same	7	0.111773	0.43109	0.0724918	0.546551	-0.114162	-0.492589	-0.0714914	0.80711
2	209	3	same	9	0.245501	1.04754	1.0049	0.823057	-0.394587	0.435926	-0.0893561	0.538358
2	209	3	different	3	0.352383	-0.138058	-0.0702461	-0.683546	-0.131391	-0.233483	0.235332	0.247918
2	209	3	different	5	0.373528	0.439447	-0.995414	-0.482117	-0.659867	-0.044033	-0.184505	-0.310308
2	209	3	different	7	0.253981	0.185467	-0.709044	-0.763538	-0.336247	-0.178929	-0.0825656	0.455352
2	209	3	different	9	0.153753	0.913704	-0.365828	-1.00454	-0.111188	-0.488901	-0.304947	0.590415
2	209	3	different	3	-0.0967278	0.204209	0.243682	-0.143737	-0.0942436	-0.296458	-0.651436	-0.730738
2	209	3	different	5	0.144756	1.84385	-0.222617	-0.734976	-0.10825	-0.142283	-0.225472	0.841864
2	209	3	different	7	0.432358	1.33361	-0.398846	-0.278895	-0.204794	-0.162713	0.280554	-0.373482
2	209	3	different	9	0.720339	0.736644	-0.175744	-0.440965	0.0528985	0.392871	0.0539006	0.471858
2	209	3	different	3	0.242098	0.051596	-0.103724	-0.401002	-0.45191	-0.42041	-0.157515	0.628571
2	209	3	different	5	0.526308	0.9517	0.299191	0.333889	-0.564189	-0.43281	-0.328256	0.4771
2	209	3	different	7	0.253051	0.417537	-0.152284	-0.116527	-0.373869	-0.611918	-0.171171	0.404274
2	209	3	different	9	0.447907	1.0761	-0.398241	-0.329438	-0.113811	0.406875	-0.39127	0.5547
2	209	4	same	3	0.336231	0.734555	0.150411	-0.662006	-0.136536	0.0653956	-0.600674	0.652168
2	209	4	same	5	0.161601	0.722605	-0.139714	0.369103	-0.241505	0.343532	-0.143012	0.920853
2	209	4	same	7	0.594335	1.69179	-0.140145	-0.258054	-0.25531	0.840926	-0.293783	-1.01098
2	209	4	same	9	-0.212006	1.50587	0.767857	0.379294	-0.567811	-0.391106	-0.647232	0.654192
2	209	4	same	3	0.656716	0.830662	0.766535	0.890387	-0.143097	-0.573458	-0.0738236	0.634749
2	209	4	same	5	0.364422	1.42724	0.43529	-0.708685	0.0995233	0.142719	-0.347819	0.595326
2	209	4	same	7	0.185212	0.9585	0.489344	0.536186	-0.451124	-0.48082	-0.973963	-0.558793
2	209	4	same	9	-0.212442	-0.386515	-0.573807	0.92443	-0.839693	0.17958	-0.0248241	-0.434834
2	209	4	same	3	0.568859	-0.188081	-0.255698	-0.24852	-0.137975	0.481031	0.135497	0.4615
2	209	4	same	5	0.30841	0.582141	-0.752582	-0.32858	-0.422098	-0.251607	-0.195066	-0.0878306
2	209	4	same	7	-0.0143165	1.96694	0.148781	-0.600279	-0.273688	-0.503868	-0.603311	0.39465
2	209	4	same	9	0.37467	0.299537	-0.132075	-0.183654	0.275608	0.613806	-0.311958	-0.601485
2	209	4	different	3	0.258182	-0.613419	-0.24204	0.757033	-0.126149	-1.05643	-0.252277	-0.718178
2	209	4	different	5	0.53427	1.18454	-0.0745019	-0.594556	-0.105681	-0.221368	0.145739	0.670153
2	209	4	different	7	0.520825	0.858608	-0.474594	-0.541983	-0.123722	-0.339796	-0.247511	-0.42326
2	209	4	different	9	0.201709	0.315662	-0.260296	0.356401	0.213751	0.566319	0.462774	0.0979897
2	209	4	different	3	0.309228	0.345233	0.560678	-0.159372	0.160533	-0.654084	-0.459247	0.0552077
2	209	4	different	5	0.724141	1.21613	-0.142318	0.659052	-0.109872	-0.311852	-0.655634	-1.30638
2	209	4	different	7	0.389382	1.01686	-0.334873	-0.566776	-0.272675	-0.242962	-0.559331	0.560184
2	209	4	different	9	0.520899	1.09493	-0.0973666	-0.468369	-1.32917	-0.639813	-0.220913	0.233844
2	209	4	different	3	0.82563	0.900383	0.158175	-0.709424	-0.213252	-0.870738	0.17926	-0.81528
2	209	4	different	5	0.139179	0.984794	-0.0625549	-0.684384	-0.119228	0.350137	0.276678	0.515979
2	209	4	different	7	0.273651	1.78773	-0.19006	-0.864661	0.269971	-0.0248568	-0.145552	0.667073
2	209	4	different	9	0.42607	0.763522	-0.373681	-0.125382	-0.210541	-0.348355	-0.185451	0.981318
2	210	1	same	3	-0.222923	-0.51684	-0.534744	-0.682832	-0.142491	0.405575	0.225953	-0.349862
2	210	1	same	5	0.339346	-0.103902	-0.0802362	-0.65873	-0.182712	-0.575657	-0.370316	-0.401948
2	210	1	same	7	-0.262615	-0.514554	-0.687683	-0.422636	-0.383005	-0.529776	-0.162091	-0.3824
2	210	1	same	9	-0.270317	-0.169196	-0.119256	-0.603627	-0.127668	-0.262926	-0.159176	-0.346594
2	210	1	same	3	0.0225707	0.226118	-0.90052	-0.377794	-0.261347	0.592102	0.0506404	-0.543163
2	210	1	same	5	-0.0754182	0.735998	-0.107746	-0.477976	-0.146487	1.00738	-0.0877288	-0.594259
2	210	1	same	7	-0.22031	0.135441	-0.827048	0.92838	-0.1333	0.942229	0.177233	-0.502179
2	210	1	same	9	-0.206866	-0.19258	-0.881925	-0.269115	-0.398635	1.66567	0.236769	-0.763731
2	210	1	same	3	-0.723769	0.68042	0.152782	-0.51298	-0.41706	-0.373329	-0.171419	-0.456143
2	210	1	same	5	-0.253013	0.867044	-0.212939	0.488451	-0.188634	-0.283291	-0.152257	-0.498287
2	210	1	same	7	-0.236144	-0.473377	-0.329058	-0.6928	-0.142087	-0.258435	-0.0421723	-0.5079
2	210	1	same	9	-0.412908	-0.49509	-0.403217	-0.512344	-0.082822	-0.311413	-0.0849001	-0.351141
2	210	1	different	3	0.0593898	-0.492579	-0.514827	-0.793997	0.147999	0.608534	0.446354	-0.490345
2	210	1	different	5	0.20551	-0.241577	-0.614293	-1.36832	-0.0635506	-0.546709	0.191085	0.642907
2	210	1	different	7	0.0519642	-0.576451	-0.591618	-1.81825	-0.0604247	-0.398192	0.389098	-0.143584
2	210	1	different	9	0.317452	-0.146347	-0.468275	-1.20888	0.190363	-0.372036	0.217476	-0.625624
2	210	1	different	3	0.564129	-0.440086	-0.225571	-0.719834	-0.0266325	0.374139	0.591409	0.11672
2	210	1	different	5	0.507416	0.33525	-0.692684	-1.15728	0.19337	0.30508	0.097918	-0.311695
2	210	1	different	7	0.0367149	-0.620753	0.0740828	0.327854	0.394655	-0.197557	0.363126	-0.159715
2	210	1	different	9	-0.0813878	0.647789	-0.428722	-0.960919	-0.0653405	-0.18939	0.508447	-0.0574125
2	210	1	different	3	0.671402	0.339529	-0.577291	-0.228957	-0.299978	-0.265681	0.413401	-0.548219
2	210	1	different	5	0.0885434	-0.98544	-0.279368	-2.7549	0.173112	-0.544925	-0.141961	-0.192514
2	210	1	different	7	-0.226646	0.507085	-0.416352	-0.714091	0.24197	-0.406455	0.111837	-0.379463
2	210	1	different	9	0.0252701	-0.681426	-0.527516	-0.848892	-0.27758	0.274205	-0.16108	-0.370988
2	210	2	same	3	-0.158755	0.299727	-0.149861	0.25397	-0.464101	-0.285218	-0.272532	-0.454835
2	210	2	same	5	-0.511187	1.10464	0.343946	-0.331018	-0.493832	-0.407269	-0.335963	-0.763307
2	210	2	same	7	-0.60413	0.439292	0.168788	-0.306303	0.0958128	-0.722939	-0.386637	-0.548324
2	210	2	same	9	-0.359222	-0.199951	-0.101201	0.542811	-0.0215988	0.176532	-0.0125898	-0.201714
2	210	2	same	3	-0.196008	-0.699952	-0.48885	-0.49298	-0.432357	-0.621256	-0.030968	0.122708
2	210	2	same	5	-0.204134	0.444811	0.383626	0.184706	-0.312465	-0.260593	-0.112874	-0.131457
2	210	2	same	7	-0.134307	0.712507	0.288092	-0.623118	-0.395807	-0.608901	-0.278269	-0.429722
2	210	2	same	9	-0.0451753	0.895938	-0.151211	0.222716	-0.191169	-0.658974	0.418078	-0.386785
2	210	2	same	3	0.104321	-0.128001	-0.118369	-0.179501	-0.0752519	-0.395124	0.321352	0.31119
2	210	2	same	5	0.215472	0.39504	0.491984	-0.726038	0.0890243	-0.337446	0.0346464	-0.168437
2	210	2	same	7	0.0954142	0.285802	0.341787	0.170817	0.22128	0.173933	-0.217622	0.255633
2	210	2	same	9	0.49382	0.94471	0.53713	0.368673	0.485629	0.283196	0.120437	-0.467141
2	210	2	different	3	0.129667	-0.128199	0.130579	0.238376	-0.0382071	-0.209936	0.390482	-0.182806
2	210	2	different	5	0.140549	0.124265	-0.0388519	-0.0838809	-0.325203	0.221428	0.377987	0.809799
2	210	2	different	7	0.0697098	-0.225107	0.249803	-0.303814	0.147219	0.0798514	0.547618	-0.136247
2	210	2	different	9	0.271247	-0.209391	-0.849455	-0.542857	-0.25883	-0.450357	0.401084	0.0891861
2	210	2	different	3	0.0865097	-0.190598	-0.116486	-0.604119	-0.145443	0.136037	0.55474	0.298324
2	210	2	different	5	-0.102686	-0.13517	-0.0919407	-0.339184	-0.208077	-0.528733	0.569141	0.399184
2	210	2	different	7	0.390872	0.303596	-0.224787	-0.351098	-0.0966933	-0.138634	0.451641	-0.250751
2	210	2	different	9	0.262802	0.401271	-0.295913	-0.650702	0.0555562	-0.483099	0.511693	-0.152232
2	210	2	different	3	0.498636	0.41412	-0.16569	-0.825728	-0.116165	-0.531799	0.540614	0.24174
2	210	2	different	5	0.550808	-0.239801	-0.310959	-1.0075	0.226452	0.487676	-0.00269508	-0.285728
2	210	2	different	7	0.440755	-0.431635	-0.154834	-0.645308	0.108052	-0.31199	0.344082	-0.418912
2	210	2	different	9	0.499409	0.473304	-0.0440641	-0.798086	-0.192832	-0.895349	0.632444	0.911654
2	210	3	same	3	0.280468	-0.621011	-0.617892	-1.52599	-1.03886	0.373376	0.408996	0.0845471
2	210	3	same	5	-0.125838	0.396849	-0.0876519	-0.290896	-0.305995	0.359279	0.294404	-0.517853
2	210	3	same	7	-0.0435769	0.0877128	-0.453679	0.737187	-0.377215	-0.222949	-0.277188	-0.491486
2	210	3	same	9	-0.662181	0.786341	0.297306	0.469969	0.280361	0.273057	-0.147423	-0.397838
2	210	3	same	3	0.468684	0.271148	0.205069	-0.4808	0.420084	0.529503	0.14518	0.102264
2	210	3	same	5	-0.0459572	0.457821	0.389581	0.29091	-0.02217	0.540937	0.67872	0.289199
2	210	3	same	7	-0.0511946	0.699207	0.156541	0.379867	-0.200812	0.416545	0.516394	0.338547
2	210	3	same	9	0.0681425	0.690381	0.0366582	-0.355582	-0.266877	0.216633	0.604072	-0.189328
2	210	3	same	3	0.228588	0.25175	0.388774	-0.424081	-0.148228	-0.271635	0.119663	0.12958
2	210	3	same	5	0.235865	0.525708	0.556853	-0.234674	-0.279312	-0.366957	0.13811	-0.399596
2	210	3	same	7	0.330866	0.960056	0.734665	-0.458243	-0.936268	-0.493248	-0.0473621	-0.360849
2	210	3	same	9	-0.0826659	0.576099	0.685619	-0.764274	-0.393134	-0.422066	0.167305	-0.881173
2	210	3	different	3	0.628168	-0.373544	-0.273678	-1.28898	0.187171	0.54075	0.472075	0.69839
2	210	3	different	5	0.46879	0.714471	-0.335714	-0.503861	-0.15985	0.843281	0.225568	0.537477
2	210	3	different	7	0.566848	0.699093	0.209581	-0.667741	-0.291798	-0.366326	0.323649	-0.367067
2	210	3	different	9	0.313625	0.351408	-0.0928976	-0.333926	-0.29266	-0.235269	0.237954	-0.411152
2	210	3	different	3	0.26595	0.545599	-0.422586	-0.924974	0.155715	0.414137	0.194774	0.617491
2	210	3	different	5	0.488008	0.842806	-0.286461	-0.513075	-0.229566	-0.799058	0.650143	0.579264
2	210	3	different	7	0.366885	0.762583	-0.400924	-0.449805	-0.381982	0.354858	-0.03488	0.540829
2	210	3	different	9	0.508435	0.457739	-0.22212	-0.427568	0.219542	-0.356066	-0.230234	-0.708519
2	210	3	different	3	0.5087	-0.464022	-0.425662	-0.674116	0.109833	0.614731	0.522495	0.40654
2	210	3	different	5	0.447884	0.766689	-0.143254	-0.966441	-0.168798	-0.457414	0.611671	-0.376129
2	210	3	different	7	0.0745459	0.21386	-0.0969247	-0.592713	-0.381633	-0.354245	0.603545	-0.236396
2	210	3	different	9	0.626587	0.952068	-0.32171	-0.773899	-0.246873	0.430672	0.219046	-0.804244
2	210	4	same	3	-0.776274	0.576131	0.163676	-0.727287	-0.507038	0.385955	0.488701	0.235059
2	210	4	same	5	0.7765	0.55892	-0.256493	-1.5422	-1.00586	-0.256854	0.052224	-0.544284
2	210	4	same	7	-0.375854	-0.48466	-0.239998	-0.62238	-0.204287	-0.367931	0.083496	0.124898
2	210	4	same	9	0.0977004	-0.604592	-0.068751	0.453274	0.243541	0.184392	0.192801	-0.323558
2	210	4	same	3	0.405459	0.73522	0.391381	0.470542	-0.0803625	0.449466	0.690227	-0.434546
2	210	4	same	5	0.091177	0.579717	-0.508368	-0.46341	0.277496	0.303465	0.751306	0.210425
2	210	4	same	7	0.494231	0.648506	-0.142665	0.328714	0.0848542	0.425275	0.236717	-0.170294
2	210	4	same	9	0.0595448	0.613535	0.140568	0.120333	0.216895	0.355039	0.365432	0.116364
2	210	4	same	3	0.289289	0.284207	-0.0454808	-0.448906	-0.0950213	0.236921	0.204713	-1.08536
2	210	4	same	5	0.266603	0.427142	0.290244	0.0938878	-0.0760593	0.663657	0.0832761	-0.39628
2	210	4	same	7	0.0517575	0.862989	0.255942	-0.118137	-0.602293	-0.475586	0.570176	0.779851
2	210	4	same	9	1.0181	0.825928	0.287622	-0.418922	-0.943011	-0.289685	0.383045	0.245167
2	210	4	different	3	0.0530409	-0.838641	-0.582958	-0.473442	-0.823119	-0.819904	0.784201	0.465686
2	210	4	different	5	0.11291	-0.196782	-0.31494	-0.401817	-0.299399	0.207068	0.203151	0.646173
2	210	4	different	7	0.184672	-0.426106	-0.271311	-0.346687	0.145765	-0.768447	0.12585	-0.554494
2	210	4	different	9	-0.128718	-0.196006	-0.200371	-0.722766	-0.365198	-0.538411	0.527912	0.79439
2	210	4	different	3	0.255031	-0.298895	-0.794257	-0.853521	-0.326234	-0.30196	0.0250831	0.221774
2	210	4	different	5	0.477358	0.413466	-0.561532	0.131942	-0.128766	-0.275475	-0.204598	-0.222546
2	210	4	different	7	0.224575	-0.666274	0.415761	-0.430288	-0.196823	-0.481512	0.063833	0.130387
2	210	4	different	9	0.185018	-0.136742	-0.307707	-0.346464	-0.433223	0.234748	0.617722	0.803784
2	210	4	different	3	0.488603	-0.725929	-0.188515	-0.153622	-0.0919371	0.731353	0.553682	0.212138
2	210	4	different	5	0.314674	0.47605	-0.641886	-0.545216	-0.106999	0.575799	0.383808	0.453614
2	210	4	different	7	0.863173	-0.118673	0.0627191	-0.583887	-0.195403	-0.262377	0.344411	-0.107818
2	210	4	different	9	0.647716	-0.215244	-0.299832	-0.377615	-0.217072	-0.693824	0.707715	0.144251
2	211	1	same	3	-0.922324	-1.38973	0.803896	0.442436	-0.489923	-0.530336	-0.585155	-0.376294
2	211	1	same	5	-0.551534	1.00316	0.160173	-0.523859	-0.469858	-0.449114	-0.715651	0.551003
2	211	1	same	7	-0.426638	2.2266	-0.172518	-0.163086	-0.0487449	1.31685	-0.62913	-0.426224
2	211	1	same	9	-0.49198	0.803177	0.464189	-0.132754	-0.503549	-0.611977	-0.701305	-0.715456
2	211	1	same	3	-0.718437	-1.19201	-0.112445	0.218392	-0.271825	0.439353	0.0235782	-0.324785
2	211	1	same	5	-0.516867	1.33926	0.351222	0.687257	-0.378999	-0.453091	-0.389345	-0.193824
2	211	1	same	7	-0.745933	1.50346	-0.176682	-0.220464	-0.25419	1.15185	-0.623756	-0.504669
2	211	1	same	9	-0.158195	1.27934	-0.205633	-0.408132	-0.434225	0.266266	-0.135795	0.546533
2	211	1	same	3	-0.278349	-0.408275	0.241656	0.225134	-0.47202	0.452934	-0.0877214	-0.189527
2	211	1	same	5	-0.510156	1.03008	-0.123194	0.478013	-0.0924051	0.89158	-0.0595545	-0.425096
2	211	1	same	7	-0.420981	0.908434	-0.0917998	-0.27294	-0.0846641	0.797862	0.271777	-0.149151
2	211	1	same	9	-0.525046	0.894223	0.183547	-0.30631	0.330138	0.478918	-0.31332	0.205731
2	211	1	different	3	0.590745	-3.03598	-0.780783	-2.05619	-1.05879	-0.389013	0.589474	-0.495582
2	211	1	different	5	0.160669	-1.1707	0.698221	-0.304349	-0.316175	-0.938162	-0.178888	-0.895413
2	211	1	different	7	0.173557	-0.373649	1.192	-0.116075	-0.281026	-0.704345	-0.0800081	-1.03476
2	211	1	different	9	-0.34968	-1.05557	0.380892	-0.325637	-0.2411	-0.796961	-0.254857	-0.81897
2	211	1	different	3	-0.0187487	-1.88118	-1.14072	-1.05252	0.462759	0.366096	0.306555	-0.368185
2	211	1	different	5	0.203248	0.40123	0.47002	-0.334735	-0.0286237	0.587418	0.363733	-0.187426
2	211	1	different	7	-0.0759665	-1.79396	-0.0262434	-0.360829	0.439678	0.81061	0.503449	-1.15769
2	211	1	different	9	-0.884084	-0.940351	0.864943	-0.614167	-0.107502	1.14803	0.771535	0.40828
2	211	1	different	3	0.360073	0.196764	0.794959	-0.35047	0.14673	0.631012	-0.0249632	-0.460427
2	211	1	different	5	-0.286624	-0.4734	-0.105724	-0.148891	-0.385158	0.24199	-0.162144	-0.689936
2	211	1	different	7	-0.731755	-0.846991	0.0634387	-0.823011	0.0851897	-0.833138	0.528961	-0.0919184
2	211	1	different	9	-0.0538513	-0.814026	0.313762	-0.919376	-0.394156	0.709441	0.624943	-0.37196
2	211	2	same	3	-0.505209	-0.67828	-0.0934803	-0.0801211	0.135508	0.388086	-0.122243	-0.295403
2	211	2	same	5	-0.348425	0.726094	-0.35164	0.19691	-0.701287	0.174177	-0.130209	-0.547173
2	211	2	same	7	-0.999596	1.62893	-0.149374	0.851431	-0.761431	-0.356074	-0.503902	0.650074
2	211	2	same	9	-1.45968	0.827031	0.226839	0.917407	-0.0802092	0.854624	-0.13667	-0.474173
2	211	2	same	3	-0.934311	1.14175	0.527184	0.938659	-0.770062	0.267226	-0.146587	-0.153099
2	211	2	same	5	-0.295086	-0.291087	-0.0662494	0.470003	-0.0665888	1.11173	0.176779	-0.298031
2	211	2	same	7	-0.423837	0.338898	0.225622	0.631337	0.101366	-0.627815	-0.234813	0.0492118
2	211	2	same	9	-0.439563	1.4937	0.53508	0.885441	-0.640165	0.247685	-0.306265	-0.351917
2	211	2	same	3	-0.453594	-1.12386	-0.253392	-0.237984	-0.380348	0.672702	0.399092	0.153346
2	211	2	same	5	-0.81505	-1.2704	0.218301	-0.410561	-0.543422	0.607757	-0.46413	0.407915
2	211	2	same	7	-0.482071	-0.73148	0.190569	0.893461	-0.198306	1.13095	0.2475	-0.629542
2	211	2	same	9	-0.771975	-0.660029	-0.301259	0.98336	-0.0307563	1.18836	-0.222783	0.383358
2	211	2	different	3	0.230518	-0.625619	0.272991	0.511613	0.606441	1.74183	-0.463039	-0.472546
2	211	2	different	5	-0.080497	-1.19674	0.515912	0.224527	0.192818	1.24448	0.0854531	-1.0466
2	211	2	different	7	-0.763211	-0.90089	0.372916	-1.29697	0.209842	1.15096	-0.14994	-1.09199
2	211	2	different	9	-0.310286	-0.509651	0.397057	-0.765656	0.366209	1.13872	-0.216667	-0.66376
2	211	2	different	3	0.364112	0.528199	0.695194	0.149394	0.305274	1.11217	-0.49347	-0.407066
2	211	2	different	5	-0.791702	1.52636	-0.33301	-1.10857	-0.881725	-0.303728	-0.77059	-0.75641
2	211	2	different	7	-0.122552	1.41381	0.247518	-0.431662	-0.0686856	1.26371	-0.861516	-0.0939176
2	211	2	different	9	-0.557578	1.52123	-0.0851189	0.354718	-0.103367	1.52083	-0.10573	-0.305638
2	211	2	different	3	-0.0648548	-0.436859	0.530089	0.412569	-0.277161	0.939138	-0.101344	0.565998
2	211	2	different	5	-0.816304	-1.29566	-0.59204	0.458377	-0.431505	0.276132	-1.06705	-0.333759
2	211	2	different	7	-0.149736	1.54247	0.654753	0.20647	-0.629107	0.61216	-0.109926	0.743503
2	211	2	different	9	-0.386337	0.740431	0.476702	-1.23531	-0.211288	-1.50882	-0.603224	-0.426362
2	211	3	same	3	-0.306849	-0.840297	0.170529	-0.434238	-0.0555843	0.608443	0.236847	-0.387576
2	211	3	same	5	-0.29334	0.859364	0.452909	0.328693	0.219098	1.04077	-0.241993	-0.425304
2	211	3	same	7	-0.315758	1.31041	-0.225759	-0.403333	-0.0513789	0.579763	-0.451475	-0.497006
2	211	3	same	9	-0.0300714	0.560079	0.461661	0.629317	-0.0445538	0.496771	-0.176592	-0.63771
2	211	3	same	3	-0.317444	0.267337	0.349255	-0.430162	-0.0770829	0.700371	0.113143	0.0388713
2	211	3	same	5	0.0995301	0.162103	0.656035	0.434546	0.190937	0.548509	0.27938	0.368828
2	211	3	same	7	0.161124	0.864724	0.235904	-0.503809	-0.345011	-0.850765	-0.800975	-0.602885
2	211	3	same	9	-0.166069	-0.468444	0.305159	0.445667	0.76478	0.984463	0.123851	-0.701574
2	211	3	same	3	-0.177545	0.110828	0.269929	-0.216792	0.358994	-1.0299	-0.191717	-0.50436
2	211	3	same	5	0.0875777	0.558463	0.470579	0.187721	0.51846	1.18244	0.141679	-0.966419
2	211	3	same	7	-0.522341	1.31278	-0.234856	0.47039	-0.0938313	0.893103	0.487019	0.0690121
2	211	3	same	9	0.305576	-0.50899	0.0996968	0.104249	-0.0835482	1.22743	-0.250001	-0.232608
2	211	3	different	3	-0.384332	-0.83359	0.503066	0.484084	0.169703	0.369439	0.391213	-1.08934
2	211	3	different	5	-0.0777854	-0.904201	0.976344	-0.728663	0.519104	0.937717	-0.390998	-0.592196
2	211	3	different	7	0.300068	-0.603747	0.632829	0.452564	-0.262678	0.904712	-0.181872	-1.10679
2	211	3	different	9	-0.273766	-1.04608	0.189279	0.308765	0.285451	1.50138	-0.175228	-0.272496
2	211	3	different	3	-0.0906244	-0.658058	-0.0558137	-0.573701	-0.1007	0.63816	0.20149	-0.136797
2	211	3	different	5	0.0654663	-0.822513	0.232219	-0.744418	0.302007	0.842106	0.542774	-0.324049
2	211	3	different	7	-0.043628	-0.749304	0.469502	-0.590394	0.34394	-1.54507	-0.351929	-0.652
2	211	3	different	9	-0.341663	-0.595551	0.54689	-0.254348	0.56598	1.84941	-0.282152	-0.997265
2	211	3	different	3	0.561188	-0.349468	0.685209	-0.748006	0.318542	-0.991645	0.506263	-0.942397
2	211	3	different	5	0.0863869	-0.835669	1.21414	-2.47541	-0.22886	0.484858	0.226721	-0.0700633
2	211	3	different	7	0.297302	-0.565347	0.486123	-0.535509	0.553795	0.91111	0.523515	-0.208084
2	211	3	different	9	-0.24102	-0.79669	0.380804	-0.447599	0.266505	0.877397	-0.586358	-0.298537
2	211	4	same	3	-0.0681373	0.488322	0.937678	0.621622	-0.0777152	0.890644	0.125731	0.0812607
2	211	4	same	5	0.338813	0.452104	0.788273	-1.0062	-0.484164	0.917188	-0.0721183	0.178566
2	211	4	same	7	-0.452875	-0.178995	0.856	0.458164	-0.137741	1.04023	-0.244595	-0.249163
2	211	4	same	9	-0.106298	-0.261845	0.764441	-0.194965	-0.454896	-0.725141	-0.169144	0.254835
2	211	4	same	3	0.0800105	0.734841	-0.108179	-0.0262218	0.815008	0.805298	-0.165275	-0.429175
2	211	4	same	5	0.161756	0.467235	0.423878	0.65844	-0.144204	1.16157	-0.078469	-0.474088
2	211	4	same	7	0.338625	0.651797	0.120813	0.427431	0.200888	0.96671	0.0872194	0.477131
2	211	4	same	9	0.301322	-0.495225	0.473497	-0.412971	-0.0861827	-1.01204	-0.595953	0.317609
2	211	4	same	3	-0.046885	-0.237888	0.238851	-0.399681	-0.0359279	0.841915	0.211756	-0.673565
2	211	4	same	5	0.304108	-0.311972	-0.420591	0.561051	-0.446976	1.05181	0.0447364	-0.594336
2	211	4	same	7	-0.532468	-0.154768	-0.109642	-1.19459	-0.421545	0.890254	0.086349	-0.48001
2	211	4	same	9	-0.0560092	0.282273	0.0752262	-0.853849	-0.454265	1.01154	0.396504	-0.0982066
2	211	4	different	3	0.869887	1.1266	0.332032	-0.518463	0.580384	0.959509	-0.0716747	0.353479
2	211	4	different	5	-0.225427	1.21751	-0.246782	-0.726978	-0.267841	-1.06952	-0.501597	-0.425271
2	211	4	different	7	-0.738399	-1.27534	0.11606	-0.495335	-0.0249051	0.745122	-0.0548772	-0.386813
2	211	4	different	9	-0.148701	-1.17841	-0.484886	-1.0477	-0.258069	0.868379	0.385995	-0.0779206
2	211	4	different	3	0.833057	0.556553	1.2906	0.793002	0.676235	1.35	0.515038	0.698666
2	211	4	different	5	-0.0962709	-0.706185	-0.0339182	-1.05392	-0.0803804	-0.410615	0.409452	-0.083522
2	211	4	different	7	0.33833	-0.969491	-0.277315	-0.593228	0.448496	0.923326	0.305015	-0.381505
2	211	4	different	9	-0.183827	-0.586115	0.62991	-0.606422	0.237807	0.516861	0.290533	-0.590589
2	211	4	different	3	0.508666	0.378939	0.670307	-0.175812	0.173105	0.539274	0.611276	-0.222078
2	211	4	different	5	-0.206275	-0.958522	0.624632	-0.207146	-0.124878	-0.745694	-0.0701401	-0.249985
2	211	4	different	7	0.426529	-0.71461	-0.141128	-0.915903	-0.108882	0.654776	0.508984	-0.509679
2	211	4	different	9	0.421051	0.580602	0.15331	-0.509561	0.220842	0.962772	0.230915	-0.726341
3	105	1	same	3	0.253016	-0.436968	-0.2296	0.273125	-0.0785423	-0.188518	-0.0414561	0.517165
3	105	1	same	5	0.277254	-0.342132	0.121901	-0.655304	-0.418171	-0.641974	0.251169	0.564134
3	105	1	same	7	0.228471	0.383917	-0.0995796	-0.488117	0.049833	0.286115	-0.06547	0.018971
3	105	1	same	9	0.120624	-0.360546	-0.361811	-0.708667	-0.471711	-0.690662	0.489029	0.573366
3	105	1	same	3	0.49546	0.538567	-0.183111	-0.573859	-0.246465	-0.711525	0.369895	0.982006
3	105	1	same	5	-0.108604	-0.200082	-0.156196	-0.432365	-0.251364	-0.690391	-0.083236	0.84422
3	105	1	same	7	0.574605	1.73921	-0.0645736	-0.540528	-0.471983	-0.609552	0.548497	0.493072
3	105	1	same	9	0.0537302	-0.828196	-0.585417	-0.554202	-0.319035	-0.828391	0.224987	0.611182
3	105	1	same	3	0.348902	0.909345	-0.324908	-0.887167	-0.14217	0.143031	0.481598	0.70013
3	105	1	same	5	0.173149	-0.522992	-0.200894	-0.318372	-0.508547	-0.33274	0.352101	0.800672
3	105	1	same	7	0.862393	-0.107747	-0.418233	-1.11203	0.472317	-0.53696	0.454427	0.524071
3	105	1	same	9	0.584	0.606767	0.0491249	-0.888616	-0.659154	-0.495779	0.189823	0.786438
3	105	1	different	3	-0.0761916	-0.855835	-0.290819	-0.330577	-0.0243336	-0.341221	0.448199	0.315548
3	105	1	different	5	-0.0463379	-0.827854	-0.435805	-1.01042	-0.0502076	-0.56813	0.427189	0.341554
3	105	1	different	7	-0.197724	-0.201708	-0.302731	-0.606274	-0.218905	-0.688871	0.340666	0.512967
3	105	1	different	9	-0.543281	0.669141	-0.521513	-0.758572	-0.235344	-0.389543	0.147	0.161545
3	105	1	different	3	0.0588206	-0.307824	-0.571566	-0.291208	-0.379628	-0.672395	0.561476	0.740689
3	105	1	different	5	-0.209964	-0.767457	-0.492719	-1.01769	-0.340372	-0.498415	0.358239	0.569831
3	105	1	different	7	-0.0820661	-0.553626	-0.224163	-0.657276	-0.254288	-0.277911	0.310069	0.861845
3	105	1	different	9	-0.17797	-0.405363	-0.262052	-0.0796571	-0.0374927	-0.530922	0.591227	0.986381
3	105	1	different	3	0.049482	-1.07907	-0.345421	-0.115417	0.622843	-0.217069	0.636903	0.539461
3	105	1	different	5	0.221301	-0.552941	-0.0448275	-0.627903	-0.246646	-0.361885	0.451843	0.76785
3	105	1	different	7	0.250899	-0.501179	-0.339971	-0.498425	-0.619786	0.105562	0.406846	0.769398
3	105	1	different	9	0.409338	-0.39744	-0.117241	-0.449675	-0.341984	0.25777	0.515916	0.855044
3	105	2	same	3	0.135942	-0.460925	-0.329151	0.512914	-0.627746	-0.547668	0.185777	0.803611
3	105	2	same	5	0.600043	0.426971	-0.433615	-0.509088	0.21687	-0.22962	0.445855	0.428825
3	105	2	same	7	0.448556	0.728466	-0.251864	-0.484421	-1.0566	-1.12517	-0.148272	0.585219
3	105	2	same	9	0.374885	0.051882	-0.852203	-0.16507	-0.0524362	-0.434522	0.179839	0.88723
3	105	2	same	3	0.295668	0.457615	-0.916705	-1.05051	0.0951472	-0.24018	0.592959	0.979027
3	105	2	same	5	0.880868	0.324885	-0.848207	-0.698474	-0.170376	0.169324	0.812301	0.345286
3	105	2	same	7	0.156246	-0.707087	-0.30449	-0.915861	0.310049	-0.161673	0.381775	-0.281076
3	105	2	same	9	0.22803	0.816125	0.378102	0.647907	-0.0273748	-0.828442	-0.157935	-0.466639
3	105	2	same	3	0.0576771	0.304488	-0.310407	-0.722886	-0.395611	-0.600614	-0.0901444	0.639075
3	105	2	same	5	0.513966	-1.01346	-0.457475	-0.532998	-0.422942	0.344974	-0.171771	0.788429
3	105	2	same	7	0.739487	0.904556	-1.09823	-1.47062	-0.126059	-0.666557	-0.513079	0.32369
3	105	2	same	9	0.16638	-0.840779	-0.510379	-0.9384	0.00910861	-0.833605	0.28856	0.293707
3	105	2	different	3	-0.0560406	0.460203	0.66481	-0.761686	0.448138	0.386211	0.783289	0.406125
3	105	2	different	5	0.340843	-0.558065	-0.496966	-0.864108	-0.0890248	-0.37355	0.503537	0.831282
3	105	2	different	7	0.6134	-0.258981	0.426549	-0.879675	0.329397	0.474646	-0.0356486	0.747397
3	105	2	different	9	0.485672	0.759333	-0.180995	0.0447143	-0.0668005	-0.361108	0.432738	0.941981
3	105	2	different	3	0.0480018	-0.556227	-0.102806	-0.731412	0.311771	0.476592	0.245272	0.66468
3	105	2	different	5	-0.0981811	-0.935669	0.169029	-0.553575	0.193619	1.13892	0.602642	1.76697
3	105	2	different	7	-0.135577	-0.629908	0.111867	-0.410639	0.359437	-0.25456	0.229592	0.669914
3	105	2	different	9	-0.264804	-0.309319	-0.481299	-0.487594	0.135749	-0.120677	0.587843	0.656914
3	105	2	different	3	0.320834	-0.901131	-0.617461	-0.517481	0.501283	-0.334875	0.619488	0.806021
3	105	2	different	5	0.326002	-0.252368	-0.097301	-1.13195	0.241321	0.550275	0.783958	0.402747
3	105	2	different	7	0.543245	-1.75088	-0.431903	-1.16066	0.162568	0.600096	0.67511	0.667283
3	105	2	different	9	-0.23158	-0.929337	-0.442029	-1.34875	-0.0749312	0.427878	1.03403	0.830186
3	105	3	same	3	-0.0381133	0.576995	-0.416566	-0.513014	-1.10959	-0.888076	-0.476023	0.802458
3	105	3	same	5	0.490348	0.729863	0.444418	-0.260731	-0.120582	-0.483705	0.121826	0.410289
3	105	3	same	7	-0.168514	-0.126297	-0.273742	-0.0903747	0.155432	-1.17966	0.279897	0.788738
3	105	3	same	9	-0.0875622	0.161523	-0.341208	-0.736881	-0.247915	-0.189616	0.743752	0.752038
3	105	3	same	3	0.582877	-0.42579	-0.278341	-0.376533	-0.36985	-0.626472	0.565617	0.749487
3	105	3	same	5	0.757249	0.376419	0.0107253	-0.400658	-0.0627144	-0.873641	0.0699966	1.073
3	105	3	same	7	0.054143	-0.378653	-0.764379	-0.540193	0.172339	-0.359545	0.626845	0.515206
3	105	3	same	9	0.51495	0.0917668	0.212771	-0.692254	-0.303842	0.379151	0.625931	0.82433
3	105	3	same	3	0.227024	0.0335235	-0.748444	0.825432	-0.196688	-0.302868	0.653162	0.684849
3	105	3	same	5	0.682906	-0.366606	-0.451099	-0.802626	-0.703815	-0.621396	0.818191	1.04687
3	105	3	same	7	0.629907	0.369922	0.023069	-0.204232	-0.727277	-0.634091	0.683409	0.920877
3	105	3	same	9	0.609476	-0.627306	-0.0580301	-0.863718	-0.591604	-0.557667	0.451897	0.871616
3	105	3	different	3	0.745652	0.206656	-0.12852	-0.456324	0.276294	0.653392	0.400026	0.756029
3	105	3	different	5	0.349885	-0.645683	-0.0628672	-0.805956	-0.348942	-0.54507	0.315385	0.560488
3	105	3	different	7	0.470967	0.558088	0.284933	-0.777097	0.117437	-0.539338	0.00657647	0.834329
3	105	3	different	9	0.481415	0.437277	-0.262966	-0.155609	-0.0802446	-0.254352	0.338208	1.04001
3	105	3	different	3	0.446012	-0.163096	-0.196809	-0.196939	0.0485286	-0.178537	0.377337	1.2584
3	105	3	different	5	0.242104	-0.860096	-0.0570392	-0.140529	0.143658	-0.572745	0.521198	1.03412
3	105	3	different	7	0.755726	0.858588	0.113788	-0.453633	0.620113	0.668463	0.526142	1.09067
3	105	3	different	9	0.166333	-1.34439	0.0140415	-0.586298	0.0622289	0.412051	0.554114	0.746939
3	105	3	different	3	0.201104	-0.420379	-0.706706	-0.750041	0.12784	0.43777	0.776173	0.931155
3	105	3	different	5	0.175329	-0.760397	-0.540572	-0.60173	-0.298485	-0.660684	0.852221	0.94207
3	105	3	different	7	0.263989	-0.808235	-0.505198	-0.268438	-0.217694	-0.561103	0.632424	0.81715
3	105	3	different	9	-0.132349	1.40399	-0.522619	0.229469	-0.162188	0.547064	0.855985	1.21569
3	105	4	same	3	0.309776	-0.418042	-0.802353	-0.713552	-0.197265	0.816972	0.434778	0.162779
3	105	4	same	5	0.563854	-0.293148	-0.239902	-0.612027	-0.857413	-1.01421	1.04303	0.596347
3	105	4	same	7	0.646159	-0.500028	-0.516735	-0.69421	-1.1829	-0.60752	0.715645	0.685342
3	105	4	same	9	0.52687	0.103653	-0.225662	-0.535544	-0.771155	-0.583777	0.519356	0.296466
3	105	4	same	3	0.389042	-0.38449	-0.284106	-0.802821	-0.714712	1.17963	0.717946	0.553163
3	105	4	same	5	0.468125	0.611427	-0.137242	0.138972	-1.06348	0.559819	0.604998	0.977132
3	105	4	same	7	0.69764	0.752253	-0.274582	-0.291484	-0.358749	0.262125	0.564978	0.735207
3	105	4	same	9	0.400814	0.134326	-0.0984628	-0.356872	-0.911544	0.16485	0.336401	0.825717
3	105	4	same	3	0.433116	-0.198524	-0.256095	-0.73853	-0.249557	0.361824	0.481623	0.754414
3	105	4	same	5	0.552107	0.636264	-0.340498	0.615991	-0.0665646	-0.438555	0.0418456	0.696029
3	105	4	same	7	0.454301	0.327082	-0.468843	-0.828871	-0.0288568	0.678654	0.587951	1.16427
3	105	4	same	9	1.05003	0.777337	-0.426216	-0.998524	-0.660201	0.593618	0.244416	0.699742
3	105	4	different	3	0.279767	-1.03896	-0.257492	-0.589006	0.0375112	-0.667662	0.192653	0.28061
3	105	4	different	5	-0.16496	-1.0501	-0.139301	-0.970345	-0.105557	0.249299	0.497729	0.727436
3	105	4	different	7	0.0479583	-0.905269	-0.525101	-0.637535	-0.429389	-0.29668	0.379567	0.559969
3	105	4	different	9	0.38176	-0.813903	-0.101224	-0.768015	-0.0657142	0.444873	0.458689	0.727727
3	105	4	different	3	0.359266	1.16341	-0.171049	0.150034	-0.356509	-0.339958	0.567169	1.37055
3	105	4	different	5	0.2093	-1.15926	-0.183405	-0.656605	0.172681	0.31573	0.454548	0.660174
3	105	4	different	7	0.214975	-0.49367	-0.152367	-0.470236	-0.337316	0.0910865	0.231149	0.472588
3	105	4	different	9	0.357629	-0.619758	0.109385	-0.894259	-0.23677	-0.379623	0.108234	1.09132
3	105	4	different	3	0.329773	-0.60256	-0.395219	-0.494695	-0.425223	-0.012848	0.44491	0.769896
3	105	4	different	5	-0.199963	-1.01325	-0.439238	-0.709359	-0.477026	0.376791	0.240854	0.613608
3	105	4	different	7	0.212288	-1.05532	0.0976604	-0.548063	-0.265738	-0.25782	0.187086	0.508716
3	105	4	different	9	0.150417	-1.0363	0.072458	-0.675198	-0.314349	-0.11215	0.274302	0.664417
3	106	1	same	3	0.578277	0.78693	-0.0474078	-0.331458	-0.278026	-0.810793	0.257876	0.767082
3	106	1	same	5	0.557973	1.14513	0.582244	-0.294672	-0.176724	-1.04437	-0.23076	-0.700477
3	106	1	same	7	0.700881	2.04279	0.686141	0.543536	0.072926	-1.14242	-0.093289	0.923618
3	106	1	same	9	0.783923	1.11295	0.75307	-0.243927	-0.0496743	-1.02311	0.135581	-0.359615
3	106	1	same	3	0.620427	0.380732	0.0602668	-0.702815	-0.368352	-0.655842	0.289432	-0.411756
3	106	1	same	5	0.290542	0.764339	-0.0503271	-0.15353	-0.543753	-0.872515	0.110744	-0.472999
3	106	1	same	7	0.449015	-0.229086	0.434351	0.409242	0.170632	-0.753592	0.102373	-1.02593
3	106	1	same	9	-0.0209286	0.495602	0.778878	0.120807	-0.250328	-1.03617	-0.0333764	-0.854329
3	106	1	same	3	0.27693	0.639828	0.629674	0.131314	-0.762218	-1.31836	0.367501	-0.317796
3	106	1	same	5	0.258764	0.886426	0.505991	0.579644	-0.17801	-0.695317	0.463085	-0.987439
3	106	1	same	7	0.4749	0.756525	0.300765	-0.327888	-0.478891	-0.851152	-0.091079	-1.00516
[truncated: 829 more rows]
